# Supplementary material for: Genome-wide identification and development of miniature inverted-repeat transposable elements and intron length polymorphic markers in tea plant (Camellia sinensis)
Source: Sci Rep. 2022 Sep 28;12:16233. doi: 10.1038/s41598-022-20400-7 (PMC9519581; doi:10.1038/s41598-022-20400-7)
Supplement: Supplementary file 4 — Supplementary Table S1. [file 41598_2022_20400_MOESM4_ESM.xlsx]

## Sheet: Mite_CSA
Supplementary Table S1: Potential CsMITE candidates with TSD and TIR length
Sr. No	Mite_Sequence_ID	Scaffold	Start	End	TSD	MITE_Length	TIR_Length	Sequences
1	>MITE_T_1	xfSc0002237	6232	6450	CG	218	20	TTTGGGAAGATGGTTTGGGAGCTTTTTTGGCTATTTTAGCCACAAAAGATAAAATAGGCTATTTTAGCCACAACAAACAAAACATCACATCCAACCGATAATTATTACACTCTTCTCTCACAAAAAAGTCAAAAAAGCAAAAAAATCATTCACAAACCAAGCTTTTTAGCCCAGGCTAAAATAGCCAAAAAATCTAAAAAGCCAACCCACTTCCCAAA
2	>MITE_T_2	Sc0003837	125565	125779	CG	214	28	TTTGGGAAGATGGTTTTGGCTATTTTAGTCATAAAAGATAAAATAGGCTATTTTCCACAACAAATAAAATATCACATCCAACCCATAATCATTACACTCTTCTCTCACAAAAAAAACTAAAAAAGTTAAAAAGCCAAAAAGTCCTTCCCAAACCAAGCTTTTTAGCCCAGGCTAAAATAGCCAAAAAAGTCAAAAAGCCAACCCACTTCCCAAA
3	>MITE_T_3	xfSc0049659	231	442	CG	211	40	TTTGGAAAGTGGGTTGGCTTTTTGGTTTTTTTAGCCTGGGTTAAAAAGCTTGGTTTGGGAAGGACTTTTTGACTTTTTTGGCTTTTTTTTATGAGAAAAGAGTGTAATGTTTATGAGTTGGATGGGATGTTTTGTTTGTTGTGGCTAAAATAGCCTATTTTGTCTTTTGTGAATAAAATAGCCAAAAAAGCTCCCAAACCATCTTCCCAAA
4	>MITE_T_4	Sc0000512	545893	546110	AT	217	32	ATAAAAAAATATAATTAAGGCCAAGTTTGGGAAGACTAAATAAGTGCACTTTTTGACTTTTTATGAAATATGGGTTGGATTTGGGTTGGGTTTGAAGTGATGTGTTAGAGAGGTGATGTGACTTAAATAAGATGATGTGACTTAAATAGGATAGTGACTTTTTGACTTTTTAGATTTTTTGGAAGATGCCAAACTTGGCCTAAATTCATTTTCTTCT
5	>MITE_T_5	Sc0000582	281012	281224	TC	212	29	CAAATTGAAGTCTAAGGCCAAGTTTGGGAAGACTAAATAAGTGCACTTTTTGACTTTTTATGAAATATGAGTTGGATTTGGGTTGGATTTGAAGTGATGTGTTAGAGAAGTGATGTGACTTAAATAAGATGATGTGACTTAAATAGGATAGTGACTTTTTGACTTTTTAAATTTTTTGAAAGATGCCAAACTTGGCCTAACTATCACATTTG
6	>MITE_T_6	Sc0004131	165761	165972	AATT	211	33	TTGTTTGTAGTTTAGGCCAAGTTTGGCATCTTTCAAAAAATTCAAAAAGTCAAAAAGTCACTATCCTATTTAAGTCACATCATCTTATTTAAGTCACATCACCTCTCTAACACATCACTTCAAACCCAACCCAAATTCAACCCATATTTCATAAAAAGTCAAAAAGTGCACTTATTTAGTCTTCCCAAACTTGGCCTTAGTACACAAACGG
7	>MITE_T_7	Sc0004306	29444	29645	TA	201	24	ATAAAATTTAGGTCAAGTTTGGGAAGACTAAATAAGTGTATTTTTTAATTTTTTATGAAATATGGGTTGGATTTGGGTTGGGTTTGAAATGATGTGTTAGAGAGGTGATGTGACTTAAATAAGATGATGTGACTTAAATAGGATAGTGACTTTTTGACTTTTTAGATTTTTTGGAGGATGCCAAACTTGGCCTTAACTTAT
8	>MITE_T_8	Sc0000175	1136067	1136267	AT	200	24	TCTGACTTAGGCCAAGTTTGGCAACTCTTAAAAAATCTAAAAAGTCAAAAAGTCACTATCCTATTTAAATCACATCATCTTATTTAAGTCACATCACCTCTCTAACACATCACTTCAAACCCAACCCAAACTCAACCCATATTTCATAAAAAGTCAAAAAGTGCACTTATTTAATCTTCCCAAACTTGGCCTTAGTCACA
9	>MITE_T_9	Sc0002298	330716	330914	TA	198	23	ACGTTGTTGGCCAAGTTTGGCATCCTCCAAAAAATTCAAAAAGTCAAAAAGTCACTATCCTATTTAAGTCACATCATCTTATTTAAGTCACATCACCTCTCTAACACATCACTTCAAACCCAACCCAAATCTAACCCATATTTCATAAAAAGTCAAAAAGTACACTTATTTAGTCTTCCCAAACTTGGCCTGACAACT
10	>MITE_T_10	Sc0001212	235770	235967	AT	197	22	ACTTTTAGGCCAAGTTTGAGAAGACTAAATAAGTGCACTTTTTGACTTTTTATGAAATATGGGTTGGATTTGGGTTGGGTTTGAAGTGATTTGTTAGAGAGGTGATATGACTTAAATAAGATGATGTGACTTAAATAGGATAGTGACTTTTGACTTTTTGGATTTTTTGGAGGATGCCAAACTTGGCCTTAATAAGT
11	>MITE_T_11	Sc0000024	1608896	1609091	TA	195	21	TATTAAGGCCTAGTTTGGGAAGACTAAATAAGTGCACTTTTTGACTTTTTATGAAATATGGGTTAGGTTTGGGTTGGGTTTGAAGTGATGTGTTAGAGAGGTGATGTGACTTAAATAAGATGATATGACTTAAATAGGATAGTGACTTTTTGACTTTTTATCTTTTTTGTCTCATGCCAAACTTGGCCTAAATCA
12	>MITE_T_12	Sc0000551	224435	224629	TAA	194	20	TACTATGGCCAAGTTTGGCATCTTCCAAAAAATTCAAAAAGTCAAAAAGTCACTATCCTATTTAAGTCGCATCATCTCATTCAAGTCACATTACCTCTCTAACACATCACTTCAAACCCAACCCAAATCCAACCCATATTTCATAAAAAGTCAAAAAGTGCACTTATTTAGTCTTCCCAAACTTGGCCTATGTA
13	>MITE_T_13	Sc0000410	371296	371489	TG	193	18	ATTTAGGCCAAGTTTGGCATCCTCCAAAAAATTCAAAAAGTCAAAAAGTCACTATTCTATTTAAGTCACATTATCTTATTTAAGTCACATCACCTCTCTAACACATCACTTCAAACCCAACCCAAATCCAACCCATATTTCATAAAAAGTCAAAAAGTGCACTTATTTAGTCTTCCCAAACTTGTCCTTAAAT
14	>MITE_T_14	Sc0000740	630075	630267	ATG	192	17	ATTTAGGCCAAGTTTGGCATGAGGCAAAAAAGACAAAAAGTCAAAAAGTCACTATCCTATTTAAGTCACATCATCTTATTTAAGTCACATCACCTCTCTAACCCATCACTTCAAACCCAACCCAAACCCAACCCATATTTCATAAAAAGTCAAAAAGTGCACTTATTTAGTCTTCCCAAACTAGGCCTTAAT
15	>MITE_T_15	xfSc0032441	474	664	AT	190	17	CTTAGGCCAAGTTTGACATCCTCCAAAAAATTCAAAAAGTCAAAAAGTCACTATCCTATTTAAGTCACATCATCTTATTTAAGTCACATCACCTCTCTAACACATCACTTCAAACCCAACCCAAATTCAATCCATATTTCATAAAAAGTTAAAAAGTACACTTATTTAGTCTTCCCAAACTTGGCCTTAG
16	>MITE_T_16	Sc0000308	461176	461366	TA	190	18	TTAAGGCCAAGTTTGGGAAGACTAAATAAGTGCACTTTTTGAATTTTTATGAAATATGGGTTGGATTTGGGTTGGGTTtgaagtgatgtgttagagaggtgatgtgacttaaatgagatgatgtgaCTTAAATAGGATAATGACTTTTTGACTTTTTAGATTTTTTGAAAGATGCCAAACTTGGCCTAAA
17	>MITE_T_17	Sc0002980	1640	1829	AT	189	19	TTAAGGCCAAGTTTGGGAAGACTAAATAAGTGTACTTTTTGACTTTTTATGAAATATGGGTTGGATTTGGGCTGGGTTTGAAGTGATGTGTTAGAGAAGTGATGTGACTTAAATAAGATGATGTGACTTAAATAGGATAGTGACTTTTTGACTTTTTAAATTTTTTGGAAGATGCCAAACTTGACCTAA
18	>MITE_T_18	Sc0001587	486243	486432	at	189	18	TTAGGCCAAGTTTGGCATCTTTCAAAAAATCTAAAAAGTCAAAAAGTCACTATCCTATTTAAGTCACATCATCTCATTTAAGTCGCATCACCTCTCTAACACATCACTTCAAACCCAACCCAAATCCAACCCATATTTCATAAAAAGTCAAAAAGTACACTTATTTAGTCTTTCCAAACTTGGCCTTAA
19	>MITE_T_19	Sc0002535	117453	117642	AT	189	18	TTAAGGCCAAGTTTGGCAACTCTTAAAAAATTCAAAAAGTCAAAAAGTCACTATCCTATTTAAGTCACATCATCTTATTTAAGTCACATCACCTCTCTAACACATCACTTCAAACCCAACCCAAACCCAACCCATATTTCATAAAAAGTCAAAAAGTGCACTTATTTAGTCTTCCCAAACTTGACCTAA
20	>MITE_T_20	Sc0000119	910621	910810	AT	189	18	TTAGGCCAAGTTTGGCATCTTCCAAAAAATTCAAAAAGTCAAAAAGTCACTATCCTATTCAAGtcacatcatctcatttaagtcacatcacctctctaacacatcacttcaAACCCAACCCAAATCCAACCTATATTTCGTAAAAAGTCAAAAAGTGCACTTATTTAGTCTTCCCAAACTTGGCCTTAA
21	>MITE_T_21	Sc0001041	55244	55432	AT	188	17	TTAGGCCAAGTTTGGAAAGACTAAATAAGTGCACTTTTTGACTTTTTATGAAATATGGGTTGGATTTGGGTTGGGTTTGAAGTGATGTGTTAGAGAGGTGATGTGACTTAAATAAGATGATGTGATTTAAATAGGATAATAACTTTTTGACTTTTTGAATTTTTTGGAGGATGCCAAACTTGGCCTTA
22	>MITE_T_22	Sc0000030	159229	159417	AT	188	17	TTAGGCCAAGTTTGGCATCCTCTAAAAAATTTAGAAAGTCAAAAAGTCACTATCCTATTTAACTCACATCATCTTATTTAAGTCACATCACCTCTCTAATACATCACTTCAAACCCAACCCAAATCCAATCCATATTTCATAAAAAGTCAAAAAGTGCACTTATTTAGTCTTCCCAAACTTGGCCTTA
23	>MITE_T_23	Sc0005125	87439	87627	AT	188	15	TTAGGTCAAGTTTGGGAAGACTAAATAAGTGCACTTTTTAACTTTTTATGAAATATGGGTTGGATTTGGGTTAGGTTTGAAGTGATGTGTTAGAGAGGTGATGTGACTTAAATAAGATGATGTGACTCAAATAAGATAGTGACTTTTTGACTTTTTGAATTTTTTGAAAGATGCTAAACTTGACCTTA
24	>MITE_T_24	Sc0001920	361082	361270	AT	188	17	TAAGGCCAAGTTTGGCATCTTCTAAAAAATTCAAAAAGTCAAAAAGTCACTATCCTATTTAAGTCACATCATCTTATTTAAGTCACATCACCTCTCTAACACATCACTTCAAACCCAACTCAAATCCAACCCATATTTCATAAAAAGTCAAAAAGTGCACTTATTTAGTCTTCCCAAACTTGGCCTAA
25	>MITE_T_25	xpSc0061741	965	1153	ATC	188	15	TAAGGCCAAGTTTGGGAAGACTAAATAAGTGCACTTTTTGACTTTTTATGAAATATGGGTTGGATTTGGGTTGGGTTTGAAGTAATGTATTAGAGAGGTGATGTGACTTAAATAAGATGATGTGACTTAAATAGGATAGTGACTTTTTGACTTTTTAGATTTTTTGGAGGATGCCAAACTTGGCCTTA
26	>MITE_T_26	Sc0000443	261040	261228	AT	188	17	TAAGGCCAAGTTTGGCATCTTACAAAAAATCCAAAAAGTCAAAAAGTCACTATCCTATTTAAGTCACATCATCTCATTTAAGTCACATTACCTCTCTAACACATCACTTCAAACCCAACCCAAATCTAACCCATATTTCATAAAAAGTCAAAAAGTGCACTTATTTAGTCTTCCCAAACTTGGCCTAA
27	>MITE_T_27	Sc0001301	37918	38106	at	188	17	taAGGCCAAGTTTGGGAAGACTAAATAAGTGTACTTTTTGACTTTTTATGAAATATGGGTTGGATTTGGGTTGGGTTTGAAGTGATGTGTTAGAAAGGTGATGTGACTTAAATAATATGATGTGACTTAAATAGGATAGTGACTTTTTAACTTTTTTAAATTTTTTGGAGGATGCCAAACTTAGCCTA
28	>MITE_T_28	xfSc0001015	44846	45034	AT	188	17	TAAGGCCAAGTTTGGAAAGACTAAATAAGTGCATTTTTTGACTTTTTATGAAATATGAGTTGGATTTGGGTTGGGTTTGAAGTGATGTGTTAGAGAGGTGATGCGACTTAAATAAGATGATGTGACTTAAATAGGATAGTGACTTTTTGACTTTTTAAATTTTTTGGAGGATGCCAAACTTGACCTAA
29	>MITE_T_29	Sc0002378	33600	33787	TT	187	14	TAAGCCAAGTTTGGGAAGACTAAATAAGTGCACTTTTTGACTTTTTATGAAATATGGGTTAGATTTGGGTTGGGTTTGAAGTGATGTGTTAGAGAGGTGATGTGACTTAAATAAGATGATGTGACTTAAATAGGATAGTGACTTTTTGACTTTTTAGATTTTTTGAAAGATGTCAAACTTGGCCTTA
30	>MITE_T_30	Sc0000001	1516755	1516942	ATT	187	15	AAGGCCAAGTTTGGAAAGACTAAATAAGTGCACTTTTTGACTTTTTATGAAATATGGGTTGGATTTGGGTTGGGTTTGAAGTGATGTGTTAGAGAGGTGATGTGACTTAAATAAGATGATGTGACTTAAATAGGATAGTGACTTTTTGACTTTTTGGATTTTTTTGGAGGATGCCAAACTTGGCCTT
31	>MITE_T_31	Sc0000214	86624	86811	AT	187	17	TAAGGCCAAGTTTGGCATTCTCCAAAAAATTCAAAAAGTCAAAAAATCATTATCTTATTTAAGTCACATCATCTTATTTAAGTCACATCACTTCTCTAACACATCACTTCAAACCCAACCCAAATCCAACCCATATTTCATAAAAAGTCAAAAAGTGCACTTATTTAGTCTTCCCAAACTTGGCCTA
32	>MITE_T_32	Sc0007308	8982	9169	AT	187	16	TAAGACCAAGTTTGGGAAGACTAAATAAGTATACTTTTTGACTTTTTATGAAATATGGGTTGGATTTGGATTGGGTTTGAAGTGATGTGTTAGAGAGGTGATGTGACTTAAATAAGATGATATGACTTAAATAGGATAGTGACTTTTTGAGTTTTTAGATTTTTTGGAGGATGTCAAACTTGGCCTA
33	>MITE_T_33	xpSc0053402	199291	199478	AT	187	17	TAGGCCAAGTTTGGGAAGACTAAATAAGTGCACTTTTTGACTTTTTATGAAATATGGGTTGGGTTTGGGTTGGATTTGAAGTGATGTGTTAGAGAGGTGATGTGACTTAAATAAGATGATGTGATTTAAATAGGATAGTGACTTTTTGACTTTTTAGATTTTTTAAGAGTTGCCAAACTTGGCCTTA
34	>MITE_T_34	Sc0000258	167566	167753	AT	187	17	TTAGGCCAAGTTTGGCATCCTCCAAAAAATTCAAAAAGTCAAAAAGTCACTATCCTATTTAAGTCACATCATTTTATTTAAGTCACATCACCTCTCAATACATCACTTCAAACCCAACCCAAATCCAACCCATATTTCATAAAAAGTCAAAAAGTGCACTTATTTAGTCTTCCCAAACTTGGCCTTA
35	>MITE_T_35	Sc0006516	2635	2820	TA	185	16	AGGCCAAGTTTGGCATCCTCAAAAAAATCTAAAAAGTCAAAAAGTCACTATCCTATTTAAGTCACATCATCTTATTTAAGTCACATCACCTCTCTAACACATCACTTCAAACCCAACCCAAATCCAATCCATATTTCATAAAAAGTCAAAAAGTGCACTTATTTTAGTCTTCCCAAACTTGGCCT
36	>MITE_T_36	Sc0004458	119569	119754	TTA	185	12	GGCCAAGTTTGACATCCTCCAAAAAAAAATTCAAAAAGTCAAAAAGTCACTATCCTATTTAAGtcacatcatcttacttaagtcacatcacctctctaacacatcacttcaAACCCAACCCAAATCCAACCCATATTTCATAAAAAGTCAAAAAGTGCACTTATTTAGTCTTCCCAAACTTGGCC
37	>MITE_T_37	Sc0000322	787802	787986	TA	184	15	AGGCCAAGTTTGGGAAGACTAAATAAGTGCACTTTTTGACTTTTTATGAAATATGGGTTGGATTTGGGTTGGGTTTGAAGTGATGTGTTAGAGAGGTGATGTGACTTAAATAAGATGATGTGACTTAAATAGGATAGTGACTTTTTGGATTTTTGGATTTTTTGGAAGATGCCAAACTTGGCCT
38	>MITE_T_38	Sc0002271	59865	60049	TA	184	15	AGGCCAAGTTTGGAAAGACTAAATAAGTGCACTTTTTGACTTTTTATGAAATATGGGTTAGATTTGGGTTGGGTTTGAAGTGATGTGTTAGAGAGGTGATGTGACTTAAATAAGATGATGTGACTTAAATAGGATAGTGACTTTTTGACTTTTTGAATTTTTTGGAGGATGCCAAACTTGGCCT
39	>MITE_T_39	Sc0005161	55870	56054	TAGTT	184	13	AGGCCAAGTTTGGCATCCTCAAAAAAATCCAAAAAGTCAAAAAGTCACTATCCTATTTAAGTCACATCATCTTATTTAAGTCACATCACTTCTCTAACACATCACTTCAAACCCAACCCAAATCCAACCCATATTTCATAAAAAGTCAAAAAGTGCACTTATTTAGTCTTCCCAAACTTGGCCT
40	>MITE_T_40	Sc0005198	35421	35605	TA	184	15	AGGCCAAGTTTGGCAACTCTTAAAAAATCTAAAAAGTCAAAAAGTCACTATCCTATTTAAGTCACATCATCTTATTTAAGTCACATCACCTCTCTAACACATCACTTCAAACCCAACCCAAACCCAACTCATATTTCATAAAAAGTCAAAAAGTGCACTTATTTAGTCTTCCCAAACTTGGCCT
41	>MITE_T_41	Sc0001789	317453	317637	AAATA	184	13	AGGCCAAGTTTGGGAAGACTAAATAAGTACACTTTTTGACTTTTTATGAAATATGGGTTGGATTTGGGTTGGGTTTGAAGTGATGTGTTAGAGAGGTGATGTGACTTAAATAAGATGATGTGACTTAAATAGGATAGTGACTTTTTGACTTTTTGAATTTTTTTGAGGATGCCAAAGTTGGCCT
42	>MITE_T_42	Sc0004747	61135	61319	AAATA	184	13	AGGCCAAGTTTGGGAAGACTAAATAAGTGTATTTTTTTACTTTTTATGAAATATGGGTTGGATTTGGGTTGGGTTTGAAGTGATGTGTTAGAGAGGTGATGTGACTTAAATAAGATGATGTGACTTAAATAGGATAGTGACTTTTTGACTTTTTGAATTTTTTGGAGGATGCCAAACTTGGCCT
43	>MITE_T_43	Sc0001500	95807	95991	TA	184	15	AGGCCAAGTTTGGGAAGACTAAATAAGTGCACTTTTTAACTTTTTATGAAATATGGGTTGGATTTGGGTTGGGTTTGAAGTGATGTGTTAGAGAGGTGATGTGACTTAAATAAGATGATGTGACTTAAATAGGATAGTGACTTTTTGACTTTTTGAATTTTTTGGAGGATGCCAAACTTGGCCT
44	>MITE_T_44	xfSc0014980	1207	1390	TTA	183	11	GGTCAAGTTTGGCATCTTCCAAAAAAATTTAAAAAGTCAAAAAGTTACTATCCTATTTAAGTCACATCATCTTATTTAAGTCATATCACCTCTCTAACACATCACTTCAAACCTAACCCAAATCCAACCCATATTTCATAAAAAGTCAAAAAGTGCACTTATTTAGTCTTTCTAAACTTGGCC
45	>MITE_T_45	Sc0000751	70583	70766	TA	183	15	AGGCCAAGTTTGGGAAGACTAAATAAGTACACTTTTTGACTTTTTATGAAATATGGGTTGGATTTGGGTTGGGTTTGAAGTGATGTGTTAGAGAGGTGATGTGACTTAAATAAGATGATGTGACTTAAATAGGATAGTGACTTTTTGACTTTTTGGATTTTTTGGAAGATGCCAAACTTGGCT
46	>MITE_T_46	Sc0000565	353195	353378	TACTT	183	11	AGGCCAAGTTTAGCATCCTTCAAAAAATCTAAAAAGTCAAAAGTCACTATCCTATTTAAGTCGCATCATCTTATTTAAGTCACATCACCTCTCTAACACATCACTTCAAACCCAACCCAAATCCAACCCATATTTCATAAAAAGTCAAAAAATACACTTATTTAGTCTTCTCAAACTTGGCCT
47	>MITE_T_47	Sc0003140	260254	260436	TTA	182	13	GGCCAAGTTTGGCATCCTCCAAAAAATTCATAAAGTCAAAAAGTCACTATCCTATTTAAGTCACATCATCTTATTTAAGTCACATCACCTCTCTAACACATCACTTCAAACCCAATCTAAATCCAACCCATATTTCATAAAAAGTCAAAAAGTGCACTTATTTAGTCTTCCCAAACTTAGCC
48	>MITE_T_48	Sc0002147	205573	205755	TAA	182	13	GGCCAAGTTTGGCATCCTCCAAAAAATCTAAAAAGTCAAAAAATCACTATCCTATTTAAGTCACATTATCTTATTTAAGTCACATCACCTCTCTAACACATCACTTCAAACCCAACCCAAATCCAACTCATATTTCATAAAAAGTCAAAAAGTGCACTTATTTAGTCTTCCCAAACTTGGCC
49	>MITE_T_49	Sc0000034	1084250	1084432	TTA	182	11	GGCCAAGTTTAACATCCTCCAAAAAATTTAAAAAGTCAAAAAGTCACTATCCTATTTAAGTCACATCATCTTATTTAAGTCACATCACCTCTCTAATACATCACTTCAAACCCAACCCAAATCCAACCCATATTTCATAAAAAGTCAAAAAGTACACTTATTTAGTCTTCCCAAACTTGGCC
50	>MITE_T_50	Sc0000473	875888	876070	TTA	182	13	GGCCAAGTTTGGGAAGATTAAATAAGTGCACTTTTTGACTTTTTATGAAATATGGGTTGGATTTGAGTTGGGTTTGAAGTGATGTGTTAGAGAGGTGATGTGACTTAAATAAGATGATGTGACTTAAATAGGATAGTGACTTTTTGACTTTTTAAATTTTTTAGAGAATGCCAAACTTGACC
51	>MITE_T_51	Sc0000812	632428	632610	TTA	182	13	GGCCAAGTTTGGGAAGACTAAATAAGTGCACTTTTTGACTTTTTATGAAATATGGGTTGGATTTGGGTTGGATTTGAAATGATGTGTTAGAGAGGTGATGTGACTTAAATGAGATGATGTGACTTAAATAAGATAGTGACTTTTTGACTTTTTGGATTTTTTAAAAGATGCCAAACTTGGCC
52	>MITE_T_52	xpSc0055019	44260	44442	TTA	182	13	GGCTAAGTTTGGCATCCTCCAAAAAATCTAAAAAGTCAAAAAGTCACTATCCTATTTAAGTCACATCATCTTATTTAAGTCACATCACCTCTCTAACACATCACTTCAAACCCAACCCAAATCCAACCCATAATTCATAAAAAGTCAAAAAGTGCACTTATTTAGTCTTCCCAAACTTGGCC
53	>MITE_T_53	Sc0000025	219818	220000	TTA	182	13	GGCCAAGTTTGGGAAGACTAAATAAGTGCACTTTTTGACTTTTTATGAAATGTGAGTTGGATTTGGATTGGGTTTGAAGTGATGTGTTAGAGAGATGATGTGACTTAAATAAGATGATGTGACTTAAATAGGATAGTGATTTTTTGACTTTTTAAATTTTTTGGAAGATGCCAAACTTGGCC
54	>MITE_T_54	Sc0003101	94184	94366	TA	182	15	GGCCAAGTTTGGCATCCTCCAAAAAATTCAAAAAGTCAAAAAGTCACTATCTTATTTAAGTTACATCATCTTATTTAAGTCACATCACCTCTCTAACACATCACTTTAAACCCAACCCAAATCCAACTCATATTTCATAAAAAGTCAAAAAGTGCACTTATTTAGTCTTCCCAAACCTGGCC
55	>MITE_T_55	Sc0000663	771103	771285	TTA	182	13	GGTCAAGTTTGGCATCCTCCAAAAAATCTAAAAAGTCAAAAAGTCACTATCCTATTTAAGTCACATCATCTTATTTAAGTCACATCACCTCTCTAACACATCACTTCAAACCCAACCCAAATCCAACCCATATTTCATAAAAAGTCAAAAAGTGCACTTATTTAGTCTTCCCAAACTTGGCC
56	>MITE_T_56	Sc0001998	29901	30083	TAA	182	13	GGCCAAGTTTGGCATCCTCCAAAAAATCCAAAAAGTTAAAAAGTCACTATCCTATTTAAGTCACATCATCTTATTTAAGTCACATCACCTCTCTAACACATTACTTCAAACCTAACCCAAATCCAACCCATATTTCATAAAAAGTCAAAAAGTGCACTTATTTAGTCTTCCCAAACTTGGCC
57	>MITE_T_57	Sc0000126	1243177	1243359	TAA	182	13	GGTCAAGTTTGGGAAGACTAAATAAGTGCACTTTTTGACTTTTTATGAAATATGGGTTGGATTTGGGTTAGGTTTGAAGTAATGTGTTAGAGAGGTGATGTGACTTAAATAAGATAATGTGACTTAAATAGGATAGTGACTTTTTAACTTTTTGGATTTTTTGGAGGATGCCAAACTTGGCC
58	>MITE_T_58	xfSc0027740	631	813	TTA	182	13	GGCTAAGTTTGGCATCCTCCAAAAAATCTAAAAAGTTAAAAAGTCACTATCCTATTTAAGtcacatcatcttatttaaatcacatcacctctctaacacatcacttcaAACCCAACCCAAATCCAACCCATATTTCATAAAAAGTCAAAAAGTGCACTTATTTAGTCTTCCCAAACTTGGCC
59	>MITE_T_59	xfSc0000009	286332	286514	TAA	182	13	GGCCAAGTTTGGCATCCTCCAAAAAATCCAAAAAGTCAAAAAGTCACAATCCTATTTAAGTCACATCATCTTATTTAAGTCACATCACCTCTTTAACATATCACTTCAAACCCAACCCAAATCCAACCCATATTTCATAAAAAGTCAAAAAGTGCACTTATTTAGTCTTCCCAAACTTGGCC
60	>MITE_T_60	xpSc0053584	43859	44041	TA	182	15	GGCCAAGTTTGGGAAGACTAAATAAGTGCACTTTTTGACTTTTTATGAAATATGGGTTGGATTTGGGTTGGGTTTGAAGTGATGTGTTAGAGAGGTGATGTGACTTAAATAAGATGATGTGACTTAAATAGGATAATGACTTTTTGACTTTTTGAATTTTTTGAAGGATGCCAAACTTGGCC
61	>MITE_T_61	Sc0001089	248323	248505	TTA	182	13	GGCCAAGTTTGGGAAGACTAGATAAGTGCACTTTTTGACTTTTTATGAAATATGGGTTAGATTTGGGTTGGGTTTGAAGTGATGTGTTAGAGAGGTGATGCGACTTAAATAAGATGATGTGACTTAAATAGGATAGTGACTTTTTGACTTTTTGAATTTTTTGGAGGATGCCAAACTTGACC
62	>MITE_T_62	xfSc0000907	41249	41431	TAA	182	13	GGCCAAGTTTGGCATCCTCCAAAAAATTCAAAAAGTCAAAAAGTCACTATCCTATTTAAGTCACATCATCTTATTTAAGTCACATTACATCTCTAACACATCATTTCAAACCCAACTCAAATCCAACCAATATTTCATAAAAAGTCAAAAAGTGCACTTATTTAGTCTTCCCAAACTTGGCC
63	>MITE_T_63	Sc0000395	288979	289161	TTA	182	13	GGCCAAGTTTGGCATCCTTCAAAAAATCCAAAAAGTCAAAAAGTCACTATCCTATTTAAGTCACATCATCTTATTTAAGTCACATCACCTCTCTAACACATCACTTCAAACCCAACCCAAATCCAACTCATATTTCATGAAAAGTCAAAAAGTACACTTATTTAGTCTTCCCAAACTTGGCC
64	>MITE_T_64	xpSc0053620	39661	39843	TTA	182	13	GGCCAAGTTTGGGAAGACTAAATAAGTGCACTTTTTGACTTTTTATGAAATATGGGTTGGATTTGGGTTGGGTTTGAAGTGATGTGTTAGAGAGGTGATGTGACTTAAATAAGATGATGTGACTTAAATAGGATAGTGACTTTTTGACTTTTTGAATTTTTTGGAAGATGCCAAACTTGGCC
65	>MITE_T_65	xfSc0000375	60475	60657	TAA	182	13	GGCCAAGTTTGGGAAGACTAAATAAGTGTACTTTTTGACTTTTTATAAAATATGGGTTGGATTTGGGTTGGGTTTGAAGTGATGTGTTAGAGAGGTGATGTGACTTAAATAAGATGATGTGATTTAAATAGGATAGTGACTTTTTGACTTTTTGGATTTTTTGGAAGATGCCAAACTTGGCC
66	>MITE_T_66	Sc0001602	325214	325396	TAA	182	13	GGCCAAGTTTGGGAAGACTAAATAAGTGCACTTTTTGACTTTTTATGAAATATGGGTTGGATTTGGGTTGGGTTTGAAGTGATATGTTAGAGAGGTGATGTGACTTAAATAAGATGATGTAACTTAAATAGGATAGTGACTTTTTGACTTTTTGAATTTTTTGGAGGATGCCAAACTTGACC
67	>MITE_T_67	Sc0000599	693103	693285	TTA	182	13	GGCCAAGTTTGGCATCCTCTAAAAAATTCAAAAAGTCAAAAAGTCACTATCCTATTTAAGTCACATCATCTTATTTAAGtcacatcacctctctaacacatcacttcaaatcCAACCCAAATCCAACCCATATTTCATAAAAAGTCAAAAAGTACACTTATTTAGTCTTCCCAAACTTGGCC
68	>MITE_T_68	Sc0000213	609130	609312	TAA	182	13	GGCCAAGTTTGGCATCTCCCAAAAAATTTAAAAAGTCAAAAAGTCACTATCCTATTTAAGTCACATCATCTTATTTAAGTCACATCATCTCTCTAACACATCACTTCAAACCCAACTCAAATCCAACCCATATTTCATAAAAAGTCAAAAAGTACACTTATTTAGTCTGTCCAAACTTGGCC
69	>MITE_T_69	Sc0002435	126144	126326	TTA	182	13	GGCCAAGTTTGGGAAGACTAAATAAGTGCACTTTTTGACTTTTTATGAAATATGGGTTGGATTTGGATTGGGTTTGAAGTGATGTGTTAGAGAGGTGATGTGACTTAAATAAGATGATGTGACTTAAATAGGATAGTGACTTTTTGACTTTTTGAATTTTTTGAAGGATGCCAAACTTGGCC
70	>MITE_T_70	Sc0000091	513715	513897	TAA	182	13	GGCCAAGTTTGGTATCCTCCAAAAAATTCAAAAAGTCAAAAAGTCACTATCCTATTTAAGTCACATCATCTTATTTAAGtcacatcacatctcttacacatcacttcaAACCCAACCCAAATCCAACCCATATTTCATAAAAAGTCAAAAAGTGCACTTATTTAGTCTTCCCAAACTTGGCC
71	>MITE_T_71	xfSc0002027	6090	6272	TAA	182	13	GGCCAAGTTTGGGAAGACTAAATAAGTGCACTTTTTGACTTTTTATGAAATATGGGTTGGATTTGGGTTGGGTTTGAAGTAATGTGTTAGAGAGGTGATGTGACTTAAATAAGATGATGTGACTTAAATAGGATAGTGACTTTTTGACTTTTTGAATTTTTTGGAGGATGCCAAACTTGGCC
72	>MITE_T_72	Sc0003101	78217	78399	TA	182	15	GGCCAAGTTTGGCATCCTCCAAAAAATTCAAAAAGTCAAAAAGTCACTATCTTATTTAAGTTACATCATCTTATTTAAGTCACATCACCTCTCTAACACATCACTTTAAACCCAACCCAAATCCAACTCATATTTCATAAAAAGTCAAAAAGTGCACTTATTTAGTCTTCCCAAACCTGGCC
73	>MITE_T_73	xfSc0000824	109970	110152	TAA	182	13	GGCTAAGTTTGGCATCTTCCAAAAAATCCAAAAAGTCAAAAAGTCACTATTCTATTTAAGTCACATTATCTCATTTAAGTCACATCACCTCTCTAACACATCACTTCAAACCCAACCCAAATCCAACCCATATTTCATAAAAAGTCAAAAAGTGCACTTATTTAGTCTTCCCAAACTTGGCC
74	>MITE_T_74	Sc0000399	137690	137872	TTA	182	13	GGCCAAGTTTGGGAAGACTAAATAAGTATACTTTTTAACTTTTTATGAAATATGGGTTAGATTTGGGTTGGGTTTGAAGTGATGTGTTAGAGAGGTGATGTGACTTAAATAAGATGATGTGATTTAAATAGGATAGTGACTTTTTGACTTTTTAGATTTTTTGGAAGATGCCAAACTTGGCC
75	>MITE_T_75	Sc0005367	37547	37729	TAA	182	13	GGCCAAGTTTGGCATCCTCCAAAAAATTCAAAAAGTCAAAAAATCACTATCCTATTTAAGTCACATCATCTTATTTAAGTCACACCACCTCTCTAACACATCACTTCAAATCCAACCCAAATCTAACCCATATTTCATAAAAAGTCAAAAAGTACACTTATTTAGTCTTCCCAAACTTGGCC
76	>MITE_T_76	Sc0001496	318565	318747	TAA	182	13	GGCCAAGTTTGGCATCCTTCAAAAAATCTAAAAAGTCAAAAAGTCACTATCCTATTTAAGTTACATCATCTTATTTAAGTCACATCACCTCTCTAACACATCACTTCAAACCTAACCCAAATCCAATCCATATTTCGTAAAAAGTCAAAAAGTGTACTTATTTAGTCTTCCCAAACTTGACC
77	>MITE_T_77	Sc0001067	595620	595802	CTA	182	12	GGCCAAGTTTGGGAAGACTAAATAAGTGCACTTTTTGACTTTTTATGAAATATGGGTTGAATTTGGGTTGGGTTTGAAGTGATGTGTTAGAGAGGTGATGTGACTTAAATGAGATGATGTGACTTAAATAGGATAGTGACTTTTTGACTTTTTGAATTTTTTGAAAGATGCCAAACTTGGCC
78	>MITE_T_78	Sc0002123	18160	18342	TTA	182	13	GGCCAAGTTTGGGAAGACTAAATAAGTGCACTTTTTGACTTTTTATGAAATATGGGTTGGATTTGGGTTGGGTTTGAAGTGATGTGTTAGAGAGGTGATGTGACTTAAATAAGATGATGTGACTTAAATAGGATAGTGACTTTTTGACTTTTTAGATTTTTTGAAGGATGCCAAACTTGGCC
79	>MITE_T_79	Sc0002858	220800	220982	TTA	182	13	GGCCAAGTTTGGGAAGACTAAATAAGTGCACTTTTTGACTTTTTATGAAATATGAGTTGGATTTGGGTTGGGTTTGAAGTGATGTGTTAGAGAGGTGATGTGACTTAAATAAGATGATGTGACTTAAATAGGATAGTGACTTTTTGACTTTTTGGATTTTTTGGAGGATGCCAAACTTGGCC
80	>MITE_T_80	Sc0003667	173464	173646	TAA	182	13	GGCCAAGTTTGGGAAAACTAAATAAGTGCACTTTTTGACTTTTTATGAAATATGGGTTGGATTTGGGTTGGGTTTGAAGTGATGTGTTAGAGAGGTGATATGACTTAAATAAGATGATGTGACTTAAATAGGATAGTGACTTTTTGACTTTTTGAATTTTTTGGAGGATGCCAAACTTGGCC
81	>MITE_T_81	Sc0002548	55054	55236	TGA	182	13	GGGCAAGTTTGGGAAGACTAAATAAGTGCACTTTTTGACTTTTTATGAAATATGGGTTGGATTTGGGTTGGGTTTGAAGTGATGTGTTAGAGAGGTGATGTGACTTAAATAAGATGATGTGACTTAAATAGGATAGTGACTTTTTGACTTTTTGAATTTTTTGAAAGATGCCAAACTTGGCC
82	>MITE_T_82	xfSc0000029	385638	385820	TAA	182	13	GGCCAAGTTTGGGAAGACTAAATAAGTGCACTTTTTGACTTTTTATGAAATATAGGTTGGATTTGGGTTGGGTTTGAAGTAATGTGTTAGAGAGGTGATGTGACTTAAATAAGATGATGTGACTTAAATAGGATAGTGTATTTTTGACTTTTTAGATTTTTTGGAGGATGCCAAACTTGACC
83	>MITE_T_83	Sc0001850	363119	363301	TTA	182	13	GGCCAAGTTTGGCATCATCCAAAAAATCTAAAAAGTCAAAAAGTCACTATCCTATTTAAGTCACATCATCTTATTTAAGTCACATCACCTCTCTAACACATCACTTCAAATCCAACCCAAATCCAACCCATATTTCATAAAAAGTCAAAAAGTGCACTTATTTAGTCTTCCCAAACTTGACC
84	>MITE_T_84	Sc0001674	232301	232483	TTA	182	13	GGCCAAGTTTGGGAAGACTAAATAAGTGCACTTTTTGACTTTTTATGAAATATGGGTTGGATTTGGGTTGGGTTTGAAGTGATGTGTTAGAGAGGTGATGTGACTTAAATAAGATGATGTGACTTAAATAGGATAGTGACTTTTTGACTTTTTGGATTTTTTGGAGGATGCCAAACTTGGCC
85	>MITE_T_85	Sc0006702	3741	3923	TAA	182	13	GGCCAAGTTTGGGAAAACTAAATAAGTGCACTTTTTGACTTTTTATGAAATATGGGTTGGATTTGGATTGGGTTTGAAGTGATGTATTAGAGAAGTGATGTGACTTAAATAAGATGATGTGACTTAAATAGGATAGTGACTTTTTGACTTTTTGTATTTTTTGAAGGATGCCAAACTTGGCC
86	>MITE_T_86	Sc0006834	8756	8938	TTA	182	13	GGCCAAGTTTGGCATCTTTTAAAAAATTCAAAAATTCAAAAAGTCACTATCCTATTTAAGTCACATCATCTTATTTAAGTCACATCACCTCTCTAACACATCACTTCAAACCCAACCCAAATCCAACCCATATTTTATAAAAAGTCAAAAAGTGCACTTATTTAGTCTTCCCAAACTTGGCC
87	>MITE_T_87	Sc0006067	56402	56584	TTA	182	13	GGCCAAGTTTGGGAAGACTAAATAAGTGTACTTTTTGACTTTTTATGAAATATGGGTTGGATTTGGGTTGGGTTTGAAGTGATATGTTAGAGAGGTGATGTGACTTAAATAAGATGATGTGACTTAAATAGGATAGTGACTTTTTGACTTTTTAGATTTTTTGAAAGATGCCAAACTTGGCC
88	>MITE_T_88	xfSc0046749	681	863	TAA	182	11	GGCCAAGTTTAGCATCCTCCAAAAAATTCAAAAAGTCAAAAAGTCACTATCCTATTTAAGTCACATCATCTTATTTAAGTCACATCACCTCTCTAACACATCACTTCAAACCCAACCCAAATCCAACTCATATTTCATAAAAAGTCAAAAAGTACACTTATTTAGTCTTCCCAAACTTGGCC
89	>MITE_T_89	Sc0001468	69103	69285	TTA	182	13	GGCCAAGTTTGGCATCCTCCAAAAAATCCAAAGAGTCAAAAAGTCACTATCCTATTTAAGTCACATCATCTTATTTAAGTCACATCACCTCTCTAACACATCACTTCAAACCCAACCCAAATCCAACCCATATTTCATAAAAAGTCAAAAAATACACTTATTTAGTCTTCCCAAACTTGGCC
90	>MITE_T_90	Sc0001018	629809	629991	TTA	182	13	GGCCAAGTTTGGCATCCTCCAAAAAATCCAAAAAGTCAAAAAGTCATTATCTTATTTAAGTCACATAATCTTATTTAAGtcacatcacctctctaacacatcacttcaaatcCAACCCAAATCCAACCCATATTTCATAAAAAGTCAAAAAGTGCACTTATTTAGTCTTCCCAAACTTGGCC
91	>MITE_T_91	Sc0006012	26606	26788	TAA	182	13	GGCCAAGTTTGGGAAGACTAAATAAGTGCACTTTTTGACTTTTTATGAAATATGGGTTGGATTTGGGTTGGGTTTGAAGTGATGTGTTAGAGAGGTGATGTGACTTAAATAAGATGATGTGACTTAAATAGGATAGTGACTTTTTGACTTTTTAAATTTTTTAGAAGATGCCAAACTTGACC
92	>MITE_T_92	Sc0004755	90349	90531	TAA	182	13	GGCCAAGTTTGGGAAGACTAAATAAGTACACTTTTTGACTTTTTATGAAATATGGGTTGGATTTGGGTTGGGTTTGAAGTGATATGTTAGAGAGGTGATATGACTTAAATAAGATGATGTGATTTAAATAGGATAGTGACTTTTTAACTTTTTAGATTTTTTGGAGGATGCCAAACTTGGCC
93	>MITE_T_93	Sc0003598	125033	125214	TAA	181	13	GGCCAAGTTTGGGAAGACTAAATAAGCGCACTTTTTGACTTTTTATGAAATATGGGTTGGATTTGGGTTGGGTTTGAAGTGATGTGTTAGAGAGGTGATGTGACTTAAATAAGATGATGTGACTTAAATAGATAATGACTTTTTGACTTTTTGGATTTTTTGAAAAATGCCAAACTTGGCC
94	>MITE_T_94	Sc0003556	5045	5226	TTA	181	10	GGCCAAGTTGGCATCCTCCAAAAAATCCAAAAAGTCAAAAAGTCACTATTCTATTTAAGTCACATCATCTTATTTAAGtcacatcacatctctaacacatcacttcaAACCCAACCCAAATCCAACCCATATTTCATAAAAAGTCAAAAAGTGCACTTATTTAGTCTTCCCAAACTTGGCC
95	>MITE_T_95	Sc0004339	153024	153204	CTTAG	180	17	GCCAAGTTTGGGAAGACTAAATAAGTGTACTTTTTGACTTTTTATGAAATATGGGTTGGATTTGGGTTGGGTTTGAAGTGATGTGTTAGAGAAGTGATGTGACTTAAATAAGATGATGTGACTTAAATAGGATAGTGACTTTTTGACTTTTTGAATTTTTTGGAGGATGCCAAACGTGGC
96	>MITE_T_96	Sc0001409	503107	503285	TTA	178	13	GGCCAAGTTTGGCATCCTCCAAAAAATTCAAAAAGTCAAAAAGTCACTATCCTATTTAAGTCACATCATCTTATTTAAGTCACATCACCTCTCTAACACATCACTTCAAACCCAACCAAAATCCAACCCATATTTCATAAAAAGTCAAAAAGTGCACTTAGTCTTCCCAAACTTGGCC
97	>MITE_T_97	Sc0000987	455688	455864	GC	176	12	CAAGTTTGGCATCTTCCAAAAAATCCAAAAAGTCAAAAAGTCACTATCCTATTTAAGtcacatcatctcatttaagtcacatcacctctctaacacatcacttcaAACCCAACCCAAATCCAACCCATATTTCATAAAAAGTCAAAAAGTGCACTTATTTAGTCTTCCCAAACTTG
98	>MITE_T_98	Sc0002237	235884	236618	TA	734	31	TTTATAAGTCCTTTTTCAGACACTTATGGTAGGTTAAGTCCTGTGTAATTTCTTATAGAGTCTCAAATCCTATTTAGATAGGAATGTATTCCACAAGATCCTATATAaacgtaacatgacgtgacacttacataaacataatgtaacatgacacctatataaacgtaacgtaacgtgaaacctacataaacgtaacgtaacgtGTCACGTTACGTTTCGCAAACTTAATGAGTTTTTATTTTTTTTTAAATTGAATGTAAAAATATTGCTGGTTTATGTTGGTATCACGTTACGTTTCATATAAATATGATTGTCATAGATCATAGGTgtcacgttacgtttatgtaggtgtcacgttacgttacgttTATGTAGATATAGGAAATTGAATGATACCAT…
99	>MITE_T_99	Sc0002237	235873	236603	AA	730	12	AGGGAGACTTATTTATAAGTCCTTTTTCAGACACTTATGGTAGGTTAAGTCCTGTGTAATTTCTTATAGAGTCTCAAATCCTATTTAGATAGGAATGTATTCCACAAGATCCTATATAaacgtaacatgacgtgacacttacataaacataatgtaacatgacacctatataaacgtaacgtaacgtgaaacctacataaacgtaacgtaacgtGTCACGTTACGTTTCGCAAACTTAATGAGTTTTTATTTTTTTTTAAATTGAATGTAAAAATATTGCTGGTTTATGTTGGTATCACGTTACGTTTCATATAAATATGATTGTCATAGATCATAGGTgtcacgttacgtttatgtaggtgtcacgttacgttacgttTATGTAGATATAGGAAATTG…
100	>MITE_T_100	Sc0000392	572104	572834	TA	730	13	TTTATAAGTCCTATTAGAGAGACTTATGCTACATATGGTCCTACTAAAAAACTTATGTTCCCATAAGTTCTGTGGGAAGTTTGTTACATATTTACCCTCAATATTAGTTGTTAATATCATAAATAATAGTAAAATCATATATAGGAAATTGAATGTTACCATAAATCATATCTATATAaacgtaacgtaacgtgacacttacataaacgtaacgtgacACCTATGATCTATAGTAACATGCAATTTCTAAAATTGCATATTACCATAGATCATATCTACATAAATGTAACGTAATGTAACACCTACATAAATGTAACGTGACACCTATGATCTATGCCATAGATCATATCTACATAaacgtaacgtaacgtgacacctacataagcgtaacgtGGCACC…
101	>MITE_T_101	Sc0001023	520951	521622	TA	671	30	TTTATAAGTCATATTTGGGAGACTTATGCTACATATGGTCCTACTAAAAAACTTATGTTTCCATTAATTCTGTAGGAAGTTTGTTGACACATTTACTCTCAATATTAGTTGTTAATATCATAAATAATAACAAAACCATATATAGAAAATTGAATATTACCATAGATCATATCTATATAaacgtaacgtaacgtgacacctacaaaaacgtaacgtgacACCTATGATCTATGGTAACATGTAATTTAGGAAATTACATGTTACCATAGATCATATCTATATAaacgtaacgcaacgtgacacctacataaacgtaacgtgacACCTATGATTTATGGCAACATTCAATTTCCTATATAGGAAATTGAATGTTGCCATAGATCATATTTATATGAAACG…
102	>MITE_T_102	Sc0002237	235920	236553	TA	633	11	AGTCCTGTGTAATTTCTTATAGAGTCTCAAATCCTATTTAGATAGGAATGTATTCCACAAGATCCTATATAaacgtaacatgacgtgacacttacataaacataatgtaacatgacacctatataaacgtaacgtaacgtgaaacctacataaacgtaacgtaacgtGTCACGTTACGTTTCGCAAACTTAATGAGTTTTTATTTTTTTTTAAATTGAATGTAAAAATATTGCTGGTTTATGTTGGTATCACGTTACGTTTCATATAAATATGATTGTCATAGATCATAGGTgtcacgttacgtttatgtaggtgtcacgttacgttacgttTATGTAGATATAGGAAATTGAATGATACCATAGATCATATGTgtcacgttacgtttatgtaggtgtc…
103	>MITE_T_103	xfSc0028250	159	376	TA	217	28	TAAGGCCATGTTTGTTTGGGTAGACTGGATTAATATTCCCATGACTAATAATCTTAGAATTACGAATCCGTTGGATTATGTATCCTATCTTAACTAAAAGTCAAGTTTAAAATAATTAGTCCGTACTTCAATTGTTTAACCAAATATCGAATTAATAATTTTATTGGACTATTAGTCCAATCCCAAGCTCATGTCCACCCAAACAAACATGGCCTAA
104	>MITE_T_104	Sc0000763	177175	177389	TA	214	22	TGGCCCTGTTTGTTTGGGTGGACATGAGTTTGGGATTAGACTAATAGTCTAATAAAATTATTAATCCGATATTTGGTTAAACAATTGAAGTACGGACTAATTATTTTAAACTTGACTTTTAGTTAAGATAGGATACATAATCTAACGGATTCGTAATCGCAGGACTATTAATCATGGAAATGTTAATCTAATCTACCCAAACAAACATGGCCTA
105	>MITE_T_105	Sc0003093	250297	250509	TA	212	26	AGCTATGTTTGTTTGGGTGGACATGAGCTTGGAATTTGACTAATAGTCCAATAAAATTATTAATTCGATATTTGGTTAAACAACTGAAATACGGACTAATTATTTTAAACTTGACTTTTAGTTAAGATAGGATACATAATCCAACGAATTCGTAATCCCAGGATTATTAGTCATGAGAATGCTAATCCAGTCCGCCCAAACAAACATGGCCT
106	>MITE_T_106	Sc0000793	390015	390226	TAA	211	22	GGACATGTTTGTTTGGGTGGACATGAGCATGGGATTGGATTAATAGTCCAATAAAATTATTAATCCGATATTTGGTTAAACAATTGAAGTACGGACTAATTATTTTAAACTTGACTTTTAGTTAAGATAAGATACATAATCTAACGGATTCGTAATTCCAGGATTATTAGTCATGGGAATGCTAATCCAATCCGCCCAAACAAACATGGCC
107	>MITE_T_107	Sc0000851	300700	300911	TTA	211	16	GGCTATATTTGTTTGGGTGGACATGAGCTTGGGATTGGACTAATAGTCCAATAAAATTATTAATCCGATATTTGGTTAAACAATTGAAGTACAGACTAATTATTTTAAATTTGACTTTTAGTTAAGATAGGATACATAATCCAACAGATTCGTAATCCCAAAATTATTAGTCATGGGAATACTAATCCAATCCGCTCAAACAAACATGGCC
108	>MITE_T_108	Sc0000851	280084	280295	TTA	211	16	GGCTATATTTGTTTGGGTGGACATGAGCTTGGGATTGGACTAATAGTCCAATAAAATTATTAATCCGATATTTGGTTAAACAATTGAAGTACAGACTAATTATTTTAAATTTGACTTTTAGTTAAGATAGGATACATAATCCAACAGATTCGTAATCCCAAAATTATTAGTCATGGGAATACTAATCCAATCCGCTCAAACAAACATGGCC
109	>MITE_T_109	xpSc0055771	23854	24065	TTA	211	17	GGCCATGTTTGTTTGGGTGGACATGAGCTTGGGATTGGACTAATAGTCCAATAAAATTATTAATCCGATGTTTGGTTAAACAATTGAAGTACGGACTAATTATTTTAAACTTGACTTTTAGTTAAGATAGGATACATAATCCAACGGATTCATAATCCCAGAATTATTAGTCATGGGAATGTTAATCCAGTCTAGCCAAACAAACATGGCC
110	>MITE_T_110	Sc0004676	89514	89717	GGCC	203	18	ATGTTTGTTTGGGTGGACATGAGCTTGAGATTGAACTAATAGTCCAATAAAACTATTAATCCGATGTTTAGTTAAACAATTGAAATACGGACTAATTATTTTAAACTTGACTTTTAGTTAAGATAGGATACATAATCCAACGGATTCGTAATTCTAAGATTATTAGTTATGGGAATATTAATCCAGTTTGCCCAAATAAACAT
111	>MITE_T_111	xpSc0053289	281754	281971	AT	217	27	TTAGGGCATGTTTGTTTGGGTGGACATGAGCTTGGGATTGGACTAATAATCCAATAAAATTATTAATCCGATGTTTGATTAAACAATTGAAGTACGGACTAATTATTTTAAACTTGACTATTAGTTAAGATAGGATACATAATCCAACGAATTCGTAGTCCTAGGACTATTAGTCATGAGAATGCTAATCCAGTCCGCCTAAACAAACATGGCCTTA
112	>MITE_T_112	xfSc0000633	14990	15202	TA	212	19	AGCCATGTTTGTTTGGACGGACTGGATTAGAATTCCCATCACTAATAGTCCTAGGACTACGAATTCGTTGGATTATGTATCCTATCTTAACTAATAGTCAAGTTTAAAATAATTAGTCCGTACTTCAATTGTTTAACTAAACATTGGATTAATAATTTTATTGGATTATTAGTCCAATCCCAAACTCATGTCCACCCAAACAAAAATGGCCT
113	>MITE_T_113	Sc0002330	342770	342982	TA	212	19	AGGCCATTTTTGTTTGGGTGGACATGAGTTTGGGATTGGACTAATAATCCAATAAAATTATTAATCCAATGTTTAGTTAAACAATTGAAGTACGGACTAATTATTTTAAACTTGACTATTAGTTAAGATAGGATACATAATCCAACGAATTCGTAGTCCTAGGACTATTAGTGATGGGAATTCTAATCCAGTCCGTCCAAACAAACATGGCT
114	>MITE_T_114	Sc0001459	293012	293223	TTA	211	22	GGTCATGTTTGTTTGGGTGGATATGAGCTTGGGATTAGACTAATAATCCAATAAAATTACTAATCCGATGTTTGATTAAATAATTGAAGTACGGACTAATTATTTTAAACTTGACTATTAGTTAAGATAGGATACATAATCCAACGAATTCGTGGTCCTAGGACTATTAGTCATGGAAATGCTAATCCAGTCCGCCCAAACAAACATGACC
115	>MITE_T_115	Sc0000490	459328	459539	TAA	211	23	GGTCATGTTTGTTTGGGTGGACATGAGCTTGGGATTGGACTAATAATCCAATAAAATTATTAATCCGATGTTTGTTTTAACAATTGAAGTACGGACTAATTATTTTAAACTTGACTATTAGTTAAGATAGGATACATAATCCAACGAATTCGTAGTCCTAGGACTATTAGTCATGAGAATGTTAATCCAGTCCGCCCAAACAAACATGGCC
116	>MITE_T_116	Sc0002432	23497	23702	GC	205	17	CATGTTTGTTTGGGCGGACTGGATTAGCATTCTCATGACTAATAGTCCTAGGACTACGAATTCGTTGGATTATGTATCCTATCTTAACTAATAGTCAAGTTTAAAATAATTAGTCCGTACTTCAATTGTTTAACCAAACATCGGATTAATAATTTTATTGGATTATTAGTCCAATCCCAAGCTCATGTCTACCCAAACAAACATG
117	>MITE_T_117	Sc0000666	474530	474728	AT	198	23	GTTTGTTTGGGTGGACATGAGCTTGGGATTGGACTAATAGTCCAATAAAATTACTAATCCGATGTTTGATTAAACAATTGAAGTACGGACTAATTATTTTAAACTTCACTATTAGTTAAGATAGGATACATAATCCAACGAATTCGTAGTCCAAGACTATTAGTCATGAGAATGCTAATTCAGTCCGCCCAAACAAAC
118	>MITE_T_118	xfSc0001643	45053	45250	CATG	197	20	TTTGTTTTGGCGGACTGGATTAGCATTCCTATGACTAATAGTCCTAGGACTACGAATTCGTTGGATTATGTATCCTATCTTAACTAATAGTCAAGTTTAAAATAATTAGTTCATATTTCAATTGTTTAACCAAACATCGGATTAATAATTTTATTAGATTATTAATCCAATTCCAAGCTCATGTCCACCCAAACAAA
119	>MITE_T_119	Sc0004206	70905	71122	TG	217	30	AGttggctttttggctttttggcttttttggctattttAGCCTGGGCTTAAAAGCTTGGTTTGGGAAGGGCTTTTTGGCTTTGAGGCTTTTTTGAGTTTTGTTGTGAGAGAAGAATGTAATGATTATGGGTTGGATGTGATGTTTTGTTTGTTATGGCTAAAATAGCCTATTTTGTCTTTTGTGGCTAAAATAGCCAAAAAAGCCCAAGAACCAACT
120	>MITE_T_120	Sc0001226	432282	432483	CA	201	32	AGTTGGTTCTTGGGTTTTTTTGACTATTTTAGCCACAAAAGACAAAATAGGCTATTTTAGCCATAACAAACAAAATATCACATCCAACCCATAATCATTACATTCTTCTCTCACAAAAAAACTCAAAAAAGTCAAAAAGCCCTTCCCAAATCAAGCTTTTAAGCCTAGACTAAAATAGCCAAAAAAGCCAAAAAGCCAACT
121	>MITE_T_121	xpSc0055277	27196	27389	CT	193	23	TTTTGGCTTTTTTGACTATTTTAACCTGGGCTTAAAAGCTTGGTTTGGGAAGGGCTTTTTGGCTTTTTGATTTTTTTGAGTTTTTTTGTGAGAGAAGAATGTAATGATTATGAGTTGGATATGATGTTTTGTTTGTTATGGCTAAAATAGCCTATTTTGTTTTTTGTGGCTAAAATAGCCAAAAAAGCCCAAA
122	>MITE_T_122	Sc0003418	85315	85494	GC	179	22	TTTTTTGGCTATTTTAGCCTGGGCTTAAAAGTTTGGTTTGGGAAGGGCTTTTTGGCTTTTTGGCTTTTTTGAGTTTTTTTGTGAGAGAAGAATGTAATGATTATGGGTTGGATGTGATGTTTTGTTTGTTATGGCTAAAATAGCCTACTTTGTCTTTTGTGGCTAAAATAGCCAAAAAA
123	>MITE_T_123	Sc0001296	223006	223185	GC	179	21	TTTTTTGGCTATTTTAGCCTGGGCTTAAAAGCTTGGTTTGGGAAGGGCTTTTTGGCTTTTTGGCTTTTTTGAGTTTTTTTGTGAGAGAAGAATGTAATGATTATGGGTTGGATGTGATGTTTTGTTTGTTATGGCTAAAATAGCCTATTTTGTCTTTTGTGGCTAAAATAGCCAAAAAA
124	>MITE_T_124	xfSc0037609	507	724	AT	217	22	TAAGGCCATGTTTGTTTGGATGGACATGAGTTTGGGATTGGACTAATAGTCCAATAAAATTATTAATCCGATATTTGGTTAAACAATTGAAGTACGGACTAATTATTTTAAACTTGACTATTAGTTAAGATAGGATACATAATCCAACGGATTCGTAATCCTAGGACTATTAGTCATGGGAATGCTAATCCAGTCCGCCCAAACAAACATGGCCTAA
125	>MITE_T_125	Sc0000267	901593	901810	AT	217	19	TTAGGCCACGTTTGTTTAGGCGGACTGGATTAGCATTCCCATGACTAATAGTCCTAGGATTACGAATCCGTTGGATTATGTATCCTATCTTAACTAATAGTCAAGTTTAAAATAATTAGTCCGTACTTCAATTGTTTAACCAAACATCGGATTAATAATTTTATTGGACTATTAGTCCAATCCCAAGCTCATGTCCATCCAAACAAACATGGGCTTA
126	>MITE_T_126	Sc0002603	298701	298917	AT	216	27	TAGGCTATGTTTGTTTGGGCGGACTGGATTAGCATTCCCATGACTAATAGTCCTAGGACTACGAATCCGTTGGATTATGTATCCTATCTTAACTAATAGTCAAGTTTAAAATAATTAGTCCGTACTTCAATTGTTTAACCAAACATCGGATTAATAATTTTATTGGACTATTATTCCAATCCCAAACTCATGTCCACCCAAACAAATATGGCCTTA
127	>MITE_T_127	xfSc0002873	9832	10048	AT	216	19	TAGGCCATATTTGTTTGGATGGACATAAGCTTGGGATTGGACTAATAGTCCAATATAATAATTAATCTGATGTTTGGTTAAACAATTGAAGTACGGACTAATTATTTTAAACTTGACTATTAGTTAAGATAGGAAACATAATCCAACGGATTGGTAGTCATAGGACTATTAGTCATGAGAATGCTAATCCAGTCCGCCTAAACAAACATGGCCTTA
128	>MITE_T_128	Sc0001002	394366	394582	CTTA	216	36	GGCTATGTTTGTTTGGGTAGACATGAGATTAGGATTGGACTAATAGTCCAATAAAATTATTAATCCGATATTTATATTTGGTTAAACAATTGAAGTACGGACTAATTATTTTAAACTTGACTATTAGTTAAGATAGGATACATAATCCAACGGATTCGTAATCCTAGGACTATTAGTCATGGGAATGCTAATCCAGTCCGCCCAAACAAACATGCC
129	>MITE_T_129	Sc0000676	451936	452152	AT	216	21	TAGGCCATGTTTGTTTGGATGGACATGAGCTTGGGATTGGACTAATAGTCTAATAAAATTATTAATCCGATATTTGGTTAAACAATTGAAGTACGGACTAATTATTTTAAACTTGACTATTAGTTAAGATAGGATACATAATCCAACGGATTCGTAGTCCTAAGACTATTAGTCATGGGAATACTAATCCAGTCCGCCCAAACAAACATGGCCTTA
130	>MITE_T_130	xfSc0008445	956	1170	TA	214	26	TGGCTATGTTTGTTTGGGCGGACTGGATTAGCATTTCTATGACTAATAGTCCTAGGATTACGAATCCGTTGGATTATGTATCCTATCTTAACTAATAGTCAAGTTTAAAATAATTAGTCCGTACTTCAATTGTTTAACTAAATATCGGATTAATAATTTTATTGGACTATTAGTCCAATCCCAAGCTCATGTCCACTCAAACAAATATAACCTA
131	>MITE_T_131	Sc0003468	76462	76676	TA	214	26	TGGTCATGTTTGTTTGGGTGGACATGAGTTTGGGATTGGACTAATAGTCCAATAAAATTATTAATCCGATGTTTGATTAAACAATTGAAGTACGGACTAATTATTTTAAACTTGACTATTAGTTAAGATAGGATACATAATCCAACGGATTCGTAGTCCTAGGACTATTAGTCATGGGAATGCTAATCCAGTCCGCCCAAACAAACATGGCCTA
132	>MITE_T_132	Sc0001416	174478	174692	ATAT	214	23	AGGCTATGCTTGTTTGGGTGGATATGAGTTTGGGATTGGACTAATAATCGAATAAAATTATTAATCCGATATTTGGTTAAACAATTGAAGTACGGACTAATTATTTTAAACTTGACTATTAGTTAAGATAGGATACATAATCCAACGGATTCGTAGTCCTAAGACTATTAGTCATGGGAATGTTAATTCAGTCTGCCCAAACAAACATAGCCAT
133	>MITE_T_133	Sc0003333	226600	226813	AAGAGTATA	213	37	AGGTCATGTTTGTTTGGATGGACATGGGCTTAGGATTGGATTAATAATCCAAGAAAATTATTAATCCGATGTTTGGTTAAACAATTGAAGTACGGATTAATTATTTTAAACTTGACTTTTAGTTAAGATAGGATACATAATCCAACGGATTCGTAATCTCAGGATTATTAGTCATGGGAATGCTAATCCAGTCCGCCCAAACAAACATGGCCT
134	>MITE_T_134	xfSc0000047	258164	258376	TA	212	20	GGCCATGTTTGTTTGGGTGGACATGAGTTTGGGATTGGACTAATAGTTCAATAAAATTATTAATCCGATATTTGGTTAAACAATTGAAGTACGGACTAATTATTTTAAACTTGACTATAAGTTAAGATAGGATACATAATCCAACGGATTCGTAGTCTTAGGACTATTAGTCATGGAAATGCTAATCCTGTCTGTCCAAACAAACATGGTCC
135	>MITE_T_135	Sc0000649	261615	261827	CAA	212	22	GGCCATGTTTGTTTGGGTGGACATGAGTTTGGGATTGGACTAATAGTCCAATAAAATTATTAATCCGATGTTTGGTTAAACAATTGAAGTAGAGACTAATTATTTTAAACTTTGACTATTAGTTAAGATAGGATATATAATCCAACGGATTCGTAATCCTAGGACTATTAGTCATGGGAATGCTAATCCAGTCCGCCCAAACAAACATGGCC
136	>MITE_T_136	Sc0001279	172411	172623	TAC	212	22	GGCCATGTTTGTTTGGGCGGACTGGATTAGCATTCCCATGACTAATAGTCCTAGGATTACGAATCCGTTGGATTATATATCCTATCTTAACTAATAGTCAAAGTTTAAAATAATTAGTCTCTACTTCAACTGTTTAACCAAACATCGGATTAATAATTTTATTGGACTATTAGTCCAATCCCAAACTCATGTCCACCCAAACAAACATGGCC
137	>MITE_T_137	Sc0000201	680139	680351	TA	212	21	AGGCCATGTTTGTTTGGGCAGACTGAATTAGCATTCTCATGACTAATAGTCCTAGGATTACGAATCCATTGGATTATGTATCCTATCTTAACTAATAGTCAAGTTTAAAATAATTAGTCCGTACTTCAATTGTTTAACCAAATATCGGATTAATAATTTTATTGGACTATTAGTCCAATCCCAAGCTTATGTCCACCCAAACAAACATGCCT
138	>MITE_T_138	Sc0002287	291024	291235	TAA	211	37	GGCCATGTTTGTTTGGATGGACATGAGCTTAGGATTGGACTAATAGTCCAATAAAATTATTAATCCGATGTTTGGTTAAACAATTGAAGTACGGACTAATTATTTTAAAATTGACTATTAGTTAAGATAGGATACATAATCCAACGGATTCGTAATCCTAAGACTATTAGTTATGGGAATGCTAATCCAGTCCGCCCAAACAAACATGGCC
139	>MITE_T_139	Sc0003343	16096	16307	TTA	211	23	GGCCATGTTTGTTTGGATGGACATAAGTTTGGGATTGGATTAATAGTCCAATAAAATTATTAATCCGATGTTTGGTTAAACAATTGAAGTACGGACTAATTATTTTAAACTTGACTATTAGTTAAGATATGATACATAATCCAACGGATTCGTAATCCTAGGACTATTAGTCATAGGAATGCTAATCCAGTCCGTCCAAACAAACATGGCC
140	>MITE_T_140	xfSc0000985	63904	64115	TAA	211	28	GGCCATGTTTGTTTGGATGGACATGAACTTGGGATTGGACTAATAGTCCAATAAAATTATTAATCCGATGTTTGGTTAAACAATTGAAGTACAGACTAATTATTTTAAACTTGACTATTAGTTAAGATAGGATACATAATCCAACGGATTCGTAATCCTAGGACTATTAGTCATGGGAATGCTAATTCAGTCCGCCCAAACAAACATGGCC
141	>MITE_T_141	xfSc0004600	568	779	TCA	211	23	GGCCATGTTTGTTTGGGCGGACTGGATTAGCATTCCCATGACTAATAGTCTTAGTACTACGAATCCGTTGGATTATGTATCCTATCTTAACTAATAGTCAAGTTTAAAATAATTAGTCCGTACTTCAATTGTTTAACCAAATATCGGATTAATAATTTTATTGGACTATTAGTCCAATCCCAACCTCATGTCCACCCAAACAAACATGGCC
142	>MITE_T_142	Sc0000211	4833	5044	GAA	211	16	GGCCATGTTTGTTTGGGCGGATTGAATTAGCATTCCCATGACTAATAGTCTTAGGATTACGAATCTGTTGGATTATGTATCCTATCTTAACTAATAGTCAAGTTTAAAATAATTAGTCCGTACTTCAATTATTTAACCAAACATCGGATTAATAATTTTATTAGACTATTAGTCCAATCTCAAGCTCATGTCCATCCAAACAAACATGGCC
143	>MITE_T_143	Sc0004517	147608	147819	TTA	211	17	GGCCATGTTTGTTTGGACGGACTGGATTAGCATTCCCATGACTAATAGTCATATGACTACTAATCCGTTGGATTATGTATCCTATCTTAACTAATAGTCAAGTTTAAAATAATTAGTCCGTATTTCAATTGTTTAACCAAATATCGGATTAATAATTTTATTGGACTATTAGTCCAATCCTAAGCTCATATCCACCCAAACAAACATGGCC
144	>MITE_T_144	Sc0002784	201903	202114	TAA	211	24	GGCCATGTTTGTTTGGCTGGACATGAGTTTGGGATTGGACTAATAGTCCAATAAAATTATTAATCCGATATTTGGTTAAACAATTGAAGTACGGACTAATTATTTTAAACTTGACTATTAGTTAAGATAGGATACATAATCCAACGGATTTGTAATCCTAAGACTATTAGTCATGGGAATGCTAATCCAGTCCGCTCAAACAAACGTGGCC
145	>MITE_T_145	Sc0001175	246987	247198	TAA	211	18	GGCTATGTTTGTTTGGATAGATATGAGTTTGGGATTGGACTAATAGTCCAATAAAATTATTAATTTGATGTTTGGTTAAACAATTGAAGTACGGATTAATTATTTTAAACTTGACTATTAGTTAAGATAGGATACATAATCCAACGGATTTGTAGTCTTAGGACTATTAGTCATGGGAATGCTAATCCAGTCCGTCCAAACAAACATGGCC
146	>MITE_T_146	xfSc0016533	446	657	TTA	211	17	GGTCATGTTTGTTTGGGCGGACTGGATTAGCATTCCCATGACTAATAGTCCTAGGATTACGAATCCGTTGGATTATGTATCCTATCTTAACTAATAGTCAAGTTTAAAATAATTAGTCCGTACTTCAATTGTTTAACCAAACATCGGATTAATAATTTTATTGGACTATTAGTCCAATCCCAAGCTCATGTCCATCCAAACAAACATGGCC
147	>MITE_T_147	Sc0000833	488059	488270	TGA	211	16	GGCCATGTTTGTTTGAGTGGATATGAGCTTGGGATTGGACTAATAGTCCAATAAAATTATTAATCCAATGTTTGGTTAAACAATTGAAGTACGGACTAATTATTTTAAACTTGACTATTAGTTAAGATAGGATACATAATCCAACGGATTCGTAATCCTAGGACTATTAGTCATGGGAATGCTAATCCAGTCCGCCCAAACAAACATGGCC
148	>MITE_T_148	xfSc0000861	20916	21127	TTA	211	27	GGCCATGTTTGTTTGGGCGGAATGAATTAGCATTCCCATGACTAATAGTCTTAGGACTATGAATCCGTTGGATTATGTATCCTATCTTAACTAATAGTCAAGTTTAAAATAATTAGTCCGTACTTCAATTGTTTAACCAAATATCGGATTAATAATTTTATTGGACTATTAGTCTAATCTCAAACTCATGTCCACCCAAACAAACATGACC
149	>MITE_T_149	Sc0000811	111096	111307	TAA	211	23	GGCCATGTTTGTTTGGATGGACATAAGTTTGGGATTGGATTAATAGTCCAATAAAATTATTAATCCGATATTTGGTTAAACAATTAAAGTACGGACTAATTATTTTAAACTTGACTATTAGTTAAGATAGGATACATAATCCAACGGATTCGTAATCCTAGGACTATTAGTCATAGGAATGCTAATCCAGTCCGTCCAAACAAACATGGCC
150	>MITE_T_150	xpSc0058682	853	1064	TTA	211	17	GGCCATGTTTGTTTGGGCGGACTGGATTAACATTCCCATGACTAATAGTCCTAGGATTACGAATCCGTTGGATTTTGTATCCTATCTTAACTAATAGTCAAGTTTAAAATAATTAGTCCGTACTTCAATTGTTTAACCAAACATCGGATTAATAATTTTATTGGACTATTAGTCCAATCCCAAACTCATGTCCATCCAAACAAACATGGCC
151	>MITE_T_151	Sc0000327	312999	313210	TTA	211	23	GGCCATGTTTGTTTGGGTGGACATGAGTTTGGGATTGGACTAATAGTCCAATAAAATTATTAATCCGATATTTGGTTAAACAATTAAGGTGCGGACTAATTATTTTAAACTTGACTATTAGTTAAGTTAGGATACATAATCCAACGGATTCGTAATCCAAGGACTATTAGTCATGGGAATGCTAATCCAGTCCGCCTAAACAAACATGGCC
152	>MITE_T_152	Sc0000534	452173	452384	TTT	211	71	GGTCATGTTTGTTTGGGTGGACATGAGATTGGGATTGGACTAATAGTCCAATAAAATTATTAATCCGATATTTGGTTAAACAATTGAAGTACGGACTAATTATTTTAAACTTGACTATTAGTTAAGATAGGATACATAATCCAACGGATTCGTAATCTTAGGACTATTAGTCATGGGAATGCTAATCTAGTCCGTCCAAACAAACATGACC
153	>MITE_T_153	Sc0002246	128367	128578	CAA	211	21	GGCCATGTTTGTTTGGGTGGATATGTGCTTGGGATTGGACTAATAGTCCAATAAAATTATTAATCCGATGTTTGGTTAAACAATTGAAGTACGGACTAATTATTTTAAACTTGACTATTAGTTAAGATAGGATATATAATCCAACGGATTCGTAATCCTAGGACTATTAGTCATGGGAATGCTAATCCAGTCCGCCCAAACAAACATGGCC
154	>MITE_T_154	Sc0000556	272314	272525	TAA	211	23	GGCCATGTTTGTTTGGGCGGACTGGATTAGCATTCCCATGACTAATAGTCCTGGAATTACGAATCCATTGGATTATGTATCATATCTTAACTAAAAGTCAAGTTTAAAATAATTAGTCCGTACTTTAATTGTTTAACCAAACATTGAATTAATAATTTTATTGGACTACTAGTCCAATCTCAAACTCATGTCCACTCAAACAAACATGGCC
155	>MITE_T_155	Sc0003031	213341	213552	TTA	211	18	GGCCATGTTTGTTTGGGCGGACTGAATTAGCATTCCCATGACTAATAGTCCTAGGACTACAAATCCGTTGGATTATGTATCCTATCTTAACTAATAGTCAAGTTTAAAATAATTAGTCCGTACTTCAATTGTTTAACCAAATATCGGATTAATAATCTTATTGGACTATTAGTCCAATCCCAACCTCATGTTCACCCAAACAAACATGGCC
156	>MITE_T_156	Sc0004485	73402	73613	TA	211	19	GGCCATGTTTGTTTGGATGGACATGAGCTTGGGATTGGACTAATAGTCCAATAAAATTATTAATCCGATATTTGGTTAAACAATTGAAGTACGGACTAATTATTTTAAACTTGACTATTAGTTAAGATAGGATACATAATCCAACGGATTCGTAATCCTAGAACTATTAGTCATGGGAATGCTAATCCAGTCCGCCCAAACAAACATGGCC
157	>MITE_T_157	Sc0005163	88563	88774	TAA	211	15	GGCCATGTTTGTTTTGGTAGATATGAGTTTGGGATTGGGCTAATAGTTCAATAAAATTATTAATTTGATATTTGGTTAAACAATTGAAGTACGGATTAATTATTTTAAACTTGACTATTAGTTAAGATAGGATACATAATTCAACGGATTCGTAATCTTAGAACTATTAGTCATGAGAAAGCTAATCCAGTCCGCCCAAACAAACATGGCC
158	>MITE_T_158	Sc0000180	479333	479544	TAA	211	18	GGCCATGTTTATTTGGGTAGACATGAGTTTGGGATTGGATTAATAGTCCAATAAAATTATTAATTCGATATTTGGTTAAACAATTGAAGTAGGGACTAATTATTTTAAACTTGACTATTAGTTAAGATAAGATACATAATCCAACGGATTCGTAGTCCTAGGACTATTAGTCATGGGAATGTCAATCCAGTCCGCCCAAATAAACATGGCC
159	>MITE_T_159	xpSc0053652	61122	61333	TAA	211	17	GGTCATGTTTGTTTGGGTGGACATGAGGTTGGGATTGGATTAATAGTCCAATAAAATTATTAATCCGATATTTGGTTAAACAATTAAAGTACGGACTAATTATTTTAAACTTGACTATTAGTTAAGATAGGATACATAATCCAACGGATTCGTAATCCTAGGACTATTAGTCATGGGAATGCTAATCCAATCCGTCCAAATAAACATGGCC
160	>MITE_T_160	Sc0000069	389260	389471	GAA	211	22	GGCCATGTTTGTTTGGGTGGACTGGATTAGCATTCCCATGACTAATAGTCCTATGACTACGAATCCGTTGGATTATGTATCCTATCTTAACTAATAGTCAAGTTTAAAATAATTAGTCCGTACTTCAATTGTTTAACCAAACATTAGATTAATAATTTTATTGGATTATTAGTCCAATCCCAAACTCATGTCCATCCAAACAAATATGGCC
161	>MITE_T_161	Sc0003921	668	879	TTA	211	23	GGTCATGTTTGTTTGAGTGGACATGAGTTTGGGATTGGATTAATAGTCCAATAAAATTATTAATCCGATATTTGGTTAAACAATTGAAGTACGGACTAATTATTTTAAACTTGACTTTTAGTTAAGATAGGATACATAATCCAACGGATTTGTAATCTCAGAATTATTAGTCATGAAAATGCTAATCCAGTCCGCCCAAACAAACATGACC
162	>MITE_T_162	Sc0005843	55703	55914	TAA	211	23	GGCCATGTTTGTTTGGGTGGACATGAGCTTGGGATTGGACTAATAGTCCAATAAAATTATTAATCCGATATTTGGTTAAACAATTGAAGTACGAATTAATTATTTTAAACTTGACTATTAATTAAGATAGGATACATAATCCAACGGATTCGTAATCCTAGGACTATTAGTCATGGAAATGCTAATCCAGTCCGCCCAAACAAACATGGCC
163	>MITE_T_163	xfSc0040627	789	1000	TTA	211	23	GGCCATGTTTGTTTGGATGGACATAAGTTTGGGATTGGATTAATAGTCCAATAAAATTATTAATCCGATGTTTGGTTAAACAATTGAAGTATGGACTAATTATTTTAAACTTGACTATTAGTTAAGATAGGATACATAATCCAACGGATTCGTAATCCTAGGACTATTAGTCATAGGAATGCTAATCCAGTCCGTCCAAACAAACATGGCC
164	>MITE_T_164	Sc0004174	9411	9622	TAA	211	20	GGCCATGTTTGTTTGGATGAATTGGATTAGCATTTCCATGATTAATAGTCTTAGGATTACGAATATGTTGGATTATGTATCCTATCTTAACTAATAGTCAAGTTTAAAATAATTAGTCCGTACTTCAATTGTTTAACCAAACATCGGATTAATAATTTTATTGGACTATTAGTCCAATCCCAATCTCATGTCCATCCAAACAAACATGGCC
165	>MITE_T_165	Sc0000231	1070432	1070643	TAA	211	23	GGCCATGTTTGTTTGGGCGGACTGGATTAGCATTCCCATGACTAATAGTCCTAGGACTACGAATCCGTTGGATTATGTATCATATCTTAACTAATAGTCAAGTTTAAAATAATTAGTCAGTACCTCAATTGTTTAACCAAATATCGGATTAATAATTTTATTGGACTATTAGTTTAATCCCAAACTCATGTCCACCCAAACAAATATGACC
166	>MITE_T_166	Sc0000675	435818	436029	TAA	211	23	GGCCATGTTTGTTTGGGCGGACTGGATTAGCATTCCCATGACTAATAGTCCTAGGATTACGAATCCGTTGGATTATGTATCCTATCTTAACTAATAGTCAAGTTTAAAATAATTAGTTCGTACTTCAATTGTTTAACCAAATATCGGATTAATAATTTTATTGGACTATTAGTCCAATCCCAAGCTCATGTCCACCCAAACAAAGATGGCC
167	>MITE_T_167	Sc0000176	138485	138696	TGA	211	23	GGCCATGTTTGTTTGGGCGGACTGGATTAGCATTCCCATGACTAATAATTCTAGGATTACGAATTTGTTGGATTATGTATCCTATCTTAACTAATAGTCAACTTTAAAATAATTAGTCCGTACTTTAATTGTTTAACCAAACATCGGATTAATAATTTTATTGGACTATTAGTCCAATCCCAAACTCATGTCCACCCAAACAAACATGACC
168	>MITE_T_168	Sc0005843	58698	58909	TAA	211	23	GGCCATGTTTGTTTGGGTGGACATGAGCTTGGGATTGGACTAATAGTCCAATAAAATTATTAATCCGATATTTGGTTAAACAATTGAAGTACGAATTAATTATTTTAAACTTGACTATTAATTAAGATAGGATACATAATCCAACGGATTCGTAATCCTAGGACTATTAGTCATGGAAATGCTAATCCAGTCCGCCCAAACAAACATGGCC
169	>MITE_T_169	Sc0002038	354772	354983	TTA	211	23	GGCCATGTTTGTTTGGGTGGACATGAGTTTGGGATTGGACTAATAGTCCAATAAAATTATTAATCCGATATTTGGTTAAACAATTGAAGTACGGACTAATTATTTTAAACTTGACTATTAGTTAAGATAGGATACATAATCCAACGGATTCATAGTCTTAGGACTATTAGTCATGGGAATGCTAATCCAGTCCGCCCAAACAAACATGGCC
170	>MITE_T_170	Sc0000050	1337102	1337312	TAA	210	23	GGCCATGTTTGTTTGGGTGGACATGAGCATGGGATTGGACTAATAGTCCAATAAAATTATTAATCCGATATTTGGTTAAACAATTCAAGTACGGATTAATTATTTTACACTTACTATTAGTTAAGATAGGATACATAATCCAACGGATTGATTGTCCTAGGATTATTAGTCATGGGAATGCTAATCCAGTCCGCCCAAACAAACATGGCC
171	>MITE_T_171	Sc0000107	589178	589388	AAA	210	26	GGCCATGTTTGTTTGGGCGGACTGAATTAGCATTCCCATGACTAATAGTCCTAGGACTACGATCCGTTGGATTATGTATCCTGTTTTAACTAATAGTCAAGTTTAAAATAATTAGTTCGTACTTTAATTGTTTAACCAAACACCGGATTAATAATTTTATTGGACTATTAGTCCAATCCCAAACTCATGTCCACACAAACAAACATGGCC
172	>MITE_T_172	Sc0001091	34466	34675	CTAAG	209	19	GTCATGTTTGTTTAGATGGACATGAGTTTGGGATTGGACTAATAGTCCAATAAAATTATTAATCCGATATTTGGTTAAACAATTGAAGTACGGACTAATTATTTTAAACTTGACTATTAGTTAAGATAGGATACATAATCCAACAGATTCGTAATCCTAGGACTATTAGTCATGGGAATGTTAATCCAGTCCGCCCAAACAAACATGGC
173	>MITE_T_173	Sc0001463	315131	315340	CTAAA	209	13	GCCATGTTTGTTTGGGTGTATATGAGTTTAGGATTGGATTAATAGTTCAATAAAATTATTAATCCGATATTTGGTTAAACAATTGAAGTACGGACTAATTATTTTAAACTTGACTATTAGTTAAAATAGGATACATAATCCAACAGATTCGTAATCCTAGGACTATTAGTCATGAAAATACTAATTCAGTCCGTCTAAACAAACATGGC
174	>MITE_T_174	Sc0000845	175982	176191	CTAAG	209	21	GTCATGTTTGTTTGGATGGACATGAGTTTGGGATTGGACTAATAGTCTAATAAAATTATTAATCCGATGTTTGGTTAAACAATTGAAGTACGGACTAATTATTTTAAACTTGACTATTAGTTAAGATAGGATACATAATCCAACGGATTCGTAGTCCTAGGACTATTAGTCATGGGAATGCTAATCCAGTCCGCCCAAACAAACATGGC
175	>MITE_T_175	Sc0000204	26456	26663	TTA	207	19	GGCCATGTTTGTTTGGGCATGAGTTTGGGATTGGACTAATAGTCCAATAAAATTATTAATTCGATATTTGGTTAAACAATTGAAATATGGACTAATTATTTTAAACTTGACTATTAGTTAAGATAGGATACATAATCCAACGGATTCGTAATCCTAGGACTATTAGTTATGGGAATGCTAATCCAGTCCGCCCAAACAAACATGGCC
176	>MITE_T_176	Sc0001324	484610	484813	TAA	203	23	GGCCATGTTTGTTTGGGCGGACTGGATTAGCATTCCCATGACTAATAGTCTTAGGATTACGAATCCGTTGGATTATGTATCCTATCTTAATTAATAGTCAAGTTTAAAATAATTAGTCCCTAGTTTAACCAAATATCGAATTAATAATTTTATTGGACTATTAGTCCAATCCCAAACTCATGTCCACCCAAACAAACATGGCC
177	>MITE_T_177	Sc0002590	146055	146256	CTAAG	201	31	GCCATGTTTGTTTGGGTGGACTGGATTAGCATTCCCATGACTAATAGTCCTAGGATTACGAATCCGTTGGATTATGTATCCTATCTTAACTAATAGTCAAGTTTAAAATAATTAGTCCCTAGTTTAACCAAATATCGGATTAATAATTTTATTGGACTATTAGTCCAATCCCAAGCCCATGTCCACCCAAACAAACATGGC
178	>MITE_T_178	Sc0000335	863340	863539	AT	199	13	GTTTGTTTGGGCGGACTGGATTAGCATTCCCATGACTAATAGTCTTAGGATTACGAATCCGTTGGATTATGTATCCTATCTTAACTAATAGTCAAGTTTAAAATAATTAGTCCGTACTTCAATTGTTTAACCAAACATCAGATTAATAATTTTATTGGACTATTAGTCCAATCCCAAGCTCATGTCCATCCAAACAAAC
179	>MITE_T_179	Sc0000195	176727	176926	AT	199	25	GTTTGTTTGGGCGGACTGGATTAGTATTCCCATGACTAATAGTTCTAGGATTACGAATCGGTTGAATTATGTATCCTATCTTAACTAATAGTCAAGTTTAAAATAATTAGTCCGTACTTCAATTGTTTAACCAAATATCGGATTAATAATTTTATTGGATTATTAGTCCAATCCCAAATTCATGTCCACCCAAACAAAC
180	>MITE_T_180	Sc0000384	954198	954397	AT	199	19	GTTTGTTTGGGCGGACTGGATTAGCATTCCCATGACTAATAGTCCTAGGACTACGAATCCGTTGGATTATGTATCCTATCTTAACTAATAGTCAAGTCTAAAATAATTAGTCCGTACTTCAATTGTTTAACCAAGTATCGGATTAATAATTTTATTGAACTATTAGTCTAATCCCAAACTCATGTCCACCCAAACAAAC
181	>MITE_T_181	Sc0000437	238916	239115	AT	199	19	GTTTGTTTGGGTGGACATGAGTTTGGGATTGGACTAATAGTCCAATAAAATTATTAATCCGATATTTGGTTAAATAATTGAAGTATGGACTAATTATTTTAAACTTGACTATTAGTTAAGATAGGATACATAATCCAACAAATTCGTAGTCCTAGGACTATTAGTCATGGGAATGCTAATCCAGTCCGCCCAAACAACC
182	>MITE_T_182	xpSc0053350	375	574	AT	199	14	GTTTGTTTGGGTGGGCATGAGCTTGGGATTGGATTAATAGTCCAATAAAATTATTAATCCGATATTTGGTTAAGCAATTAAAGTACGGACTAATTATTTTAAACTTGACTATTAGTTAAGATAGGATACATAATCCAACGAATTCGTAATCCTAGGACTATTAGTCATGGGAATGCTAATCCAGTCCGCCCAAACAAAC
183	>MITE_T_183	Sc0000028	1667196	1667394	AT	198	13	GTTTGTTTGGGCGGACTGGATTAGCATTCGCATAACTAATAGTCCTAGGACTAAGAATCCGTTGGATTATGTATCCTATCTTAACTAATAGTCAAGTTTAAAATAATTAGTCCGTACTTCAATTGTTTAACCAACTATCGGATTAATAATTTATTGGACTATTAGTCCAATTCCAAACTCATGTCCATCCAAACAAAT
184	>MITE_T_184	Sc0000170	727556	727753	CATG	197	12	TTTGTTTAGGTCGACATGAGTTTGGGATTGGACTAATAGTAAAATAAAATTATTAATCCGATATTTGGTTAAACAATTGAAGTACGGACTAATTATTTTAAACTTGACTATTAGTTAAGATAGGATACATAATCCAACGGATTCGTAGTCCTAGGACTATTAGTCATGGGAATGCTAATCCAGTCCGCCCAAACAAA
185	>MITE_T_185	Sc0000684	288521	288715	TAA	194	18	GGTCATGTTTGTTTGGGTAGACATGAGTTTGGGATTGGACTAATAGTTCAATAAAATTATTAATCCGATATGTGGTTAAACAATTGAAGTACGGACTAATTATTTTAACTTNGGATACATAATCCAACGGATTCGTAATCCTAAGACTATTAGTCATGAAAATGCTAATGCAGTCCGCCCAAACAAACATGGCC
186	>MITE_T_186	Sc0001749	75413	75597	AT	184	17	GTTTGTTTGGGTGGATATGAGTTTGGGATTGGACTAATAGTCCAATAAAATTATTAATCCGATGTTTGGTTAAACAATTGAAGTAGAGACTAATTATTTTAAACTTGACTATTAGTTAAGATAGGATACGTAATCCAACGAATTCGTAATCCTAGGACTATTAATCCAGTCCGCCCAAACAAAC
187	>MITE_T_187	Sc0000963	486382	486599	CG	217	226	AGTTCAGATCCTCTCCTCAGTCTCTATCCTTACTTTCCTACTTGCAACGATGGAGATGCATCTCAAGATGATCCAAAGGTTCAAATTTGACTATTTGAAAAAAAAATTTTAAAACAAATTGAAATAGCCAGATCTAGATCGTTGGATCATCTTGGAGTGCATTTCTACCGTTACAAGTAGGGAACCAAAAAGAGAGACCAAGAAGAGAATCTCAACT
188	>MITE_T_188	xpSc0054434	73048	73265	CA	217	218	AGTTGAGACCCTCTTCTTGGTCTATTTCCTTACCTCCCTACTTGCAACGGTAAAAATGTACTCTAAGATGATCAAACGGTTCAGATCTGGCTATTTCAATTTGTTTTAATTTTTTCTTTTAAAATAGCCAGATCTGGACCGTTGGATCATCTTGGGGTGCATCTCCACCGTTACAAGTAGGGAGATAAGGAGAGAGACCAAGGAAAGGATCTGAACT
189	>MITE_T_189	xfSc0003206	3270	3484	TG	214	214	AGTTGAGATCCTCTCCTTGGTTTCTCTTCTTGCCTCCCTACTTGTAACGGTGGAGATGCACTCCAAGATGATCCAACAATCCAAATCTGGCTATTTCAATTTTTTTTTTTAATTTTTGAAATAGTTAGATCTGGACCGTTGGATCACCTAGGGGTGCATCTCCACCGTTGCAAGTAGGGAGACAAAGAGAGAGACCAAGGAGAGGATCTCAACT
190	>MITE_T_190	Sc0002048	44803	45019	AT	216	13	GCTACAGGCCTTGAATATTGAGACGCGAATTTGCCTCGAATTTGTTTAACCAGTCGTCAGGCCGATCATCTAGCAAAGAGGCTGACAACCGCGGTCGACAAGATAACAACCGCGGTAGACAATTGCTTCACCCAGTCGTCCGGGTGGTCGTCCGACCGGTTGACCGGGGACCACAAATTCGCACCATTTGTGCCTAAAGCTCTCGAGGCCTGAAGC
191	>MITE_T_191	Sc0005091	14447	14663	AT	216	16	GCTATAGGCCTCGAATCCTGAGGCACGAATTTGCCTCAAATTTGTTTAACCGATCGTCCGGCCAGTTGTCCGGCAAAGAGACTGACATCCGCAGTCGACAAGGTGGCAACCGTGGTAGACAAGTGCTTTGCCCGGTCGTCCGGGTGGTCATCCGGCCGGTTGACCAGTAACCACAAATTCACGCCATTCACGCCTGAAACTCTCGAGGCCTGAAGC
192	>MITE_T_192	Sc0003766	71636	71848	GC	212	68	TACAGGCCTCGAATATTGAGGCACGAATTTTTCTCGAATTTGTTTAATCGGTCGTCCGGCCGGTCATCCGATAAAAAGACTGACAGTCGCGGTCAACAAGGTAACAAATGCGGTAGACAAGTGGTTCACCCGGTCGTCCGGGTGATCGTCCGGCCAGTCGACCAGTGACAACAAATTCGCGTCATTCGTGCCCGAAGTTCTCGAGGCCTGAA
193	>MITE_T_193	Sc0002936	168424	168640	AGT	216	29	TATATAAGGCCAAGTTTGGGAAGACTAAGGCCAAGTTTGGCATGAGGCAAAAAAGGTAAAAAGTCAAAAAGTCACTATCCTATTTAAGTCACATCATCTTATTTAAGTTACATCACCTCTCTAACACATCACTTCAAACCCAACTCAAACCCAACCCATATTTCATAAAAAGTCAAAAAGTGCACTTATTTAGTCTTCCCAAACTAGGCCTAAATA
194	>MITE_T_194	Sc0000657	674604	674812	AAA	208	25	TTTCTTTAATTTAGGCCTAGTTTGGGAAGACTAAATAAGTGCACTTTTTGACTTTTTATGAAATATGGGTTGGGTTTGGGTTGGGTTTGAAGTGATGTGTTAGAGAGGTGATGTAACTTAAATAAGATGATGTGACTTAAATAGGATAGTGACTTTTTGACTTTTTGTCTTTTTTGTCTCATGCCAAACTTGGCCTTAATAAAAAAAA
195	>MITE_T_195	Sc0002949	57461	57660	AA	199	22	AATATTTAGGCCTAGTTTGGGAAGACTAAATAAGTGCACTTTTTGACTTTTTATGAAATATGGGTTGAGTTTGGGTTGGGTTTGAAGTGATGTGTTAGAGAGGTGATGTGACTTAAATAAGATGATGTAACTTAAATAGGATAGTGACTTTTTGACTTTTGTCTTTTTTCAATCATGCCAAACTTGGCCTTATAATATT
196	>MITE_T_196	Sc0000915	221363	221557	AATA	194	17	TATTTAGGCCTAGTTTGGGAAGACTAAATAAGTGCACTTTTTGACTTTTTATGAAATATGGGTTGGGTTTAGGTTGGGTTTGAAGTGATGTGTTAGAGAGGTGATGTGACTTAAATAAGATGATGTGACTTAAATAGGATAGTGACTTTTTGACTTTTTGTCTTTTTTGCCTCATGTCAAACTTGGCCTTAATA
197	>MITE_T_197	Sc0000842	520063	520257	AT	194	35	TATTTAGGCCTAGTTTGGGAAGACTAAATAAGTGCACTTTTTGACTTTTTATGAAATATGGGTTGGGTTTGGGTTGGGTTTGAGGTGATGTATTAGAGGGGGTGATGTGACTTAAATAAGATGATGTGACTTAAATAAGATAGTGACTTTTTGACTTTTTATCTTTTTTCAATCTTCCCAAACTAGGCCTTATA
198	>MITE_T_198	xpSc0056566	10404	10598	AATA	194	17	TATTTAGGCCTAGTTTGGGAAGACTAAATAAGTGCACTTTTTGACTTTTTATGAAATATGGGTTGGGTTTAGGTTGGGTTTGAAGTGATGTGTTAGAGAGGTGATGTGACTTAAATAAGATGATGTGACTTAAATAGGATAGTGACTTTTTGACTTTTTGTCTTTTTTGCCTCATGTCAAACTTGGCCTTAATA
199	>MITE_T_199	Sc0000182	679960	680154	TGA	194	34	TACTTAGGCTTAGTTTGGGAAGATTGAAAAAAGATAAAAAGTCAAAAAGCCACTATCCTATTTAAGTCACATCATCTTATTTAAATCACATCACCTCTCTAATACATCACTTCAAACCTAATCCAAACCCAACTCATATTTCATAAAAAGTCAAAAAGTGCACTTATTTAGTCTTCCCAAACTAGGCCTTAGTA
200	>MITE_T_200	Sc0003219	177447	177638	TAGGCCTA	191	24	GTTTGGGAAGACTAAGGCCAAGTTTGGCATGATTGAAAAAAGACAAAAAGTCAAAAAGTCACTATCCTATTTAAGTCACATCATCTTATTTAAGTCACATCACCTCTCTAACACATCACTTCAAACCCAACCCAAACCCAACCCATATTTCATAAAAAGTCAAAAAGTACACTTATTTAGTCTTCCCAAAC
201	>MITE_T_201	Sc0007036	16142	16357	TA	215	24	TCATGCGCCCTTAAGACTAAGGCCTAGTTTGGGAAGACTAAATAAGTGTACTTTTTGACTTTTTATGAAATATGGATTGGGTTTGAGTTGGGTTTGAAGTGATGTGTTAGAGAGGTGATGTGACTTAAATAAGATGATGTGACTTAAATAGGATAGTGACTTTTTGACTTTTTGTATTTTTTTAATCATGCCAAACTTGTCTTAAGGGCACATGT
202	>MITE_T_202	Sc0000912	122321	122513	CTT	192	17	ATTTAGGCCAAGTTTGGCATGATTGAAAAAAGACAAAAAGTCAAAAAGTCACTATCCTATTTAAGTCACATCATCTTATTTAAGTCACATCACCTCTCTAACACATCACTTCAAACCCAACCCAAACCCAATCCATATTTCATAAAAAGTCAAAAAGTACACTTATTTAGTCTTCCCAAACTAGGCCTTAAT
203	>MITE_T_203	Sc0001023	26615	26797	TAA	182	28	GGCCAAGTTTGGCATGATTGAAAAAAGACAAAAAGTCAAAAAGTCACTATCCTATTTCAGTCACATCATCTTATTTAAGTCACATCACCTCTCTAACACATCACTTCAAACCCAATCCAAACCCAACCCATATTTCATAAAAAGTCAAAAAGTACACTTATTTAATCTTTCCAAACTAGGCC
204	>MITE_T_204	xfSc0001103	56180	56362	TTA	182	13	GGCCAAGTTTGGCATGATTGAAAAAAGACAAAAAGTCAAAAAGTCACTATCCTATTTAAGTCACATCATCTTATTTAAGTCACATCACCTCTCTAATACATCACTTCAAACCCAACTCAAACCCAATCCATATTTCATAAAAAGTCAAAAAGTACACTTATTTAGTCTTCCCAAACTAGGCC
205	>MITE_T_205	Sc0006780	15076	15290	CTAACATC	214	11	TAGGGGTGTGCATAATACCGCCGAAACCGTCGAAACCGCCAAAACCGCACCGAACCGCACCGTCAAGGCAAATTCGCTATTATTTGCCAATCGAACCGCCGGTTTTTGATAAGAAAAATGGCAAATTCTAGTGACACTTTTATCAATCCGCCGGCCGCCATACGGTTTCTATTTTTCTCTCAAACCGCACCGACCCGCACCGCGCACACCCCTA
206	>MITE_T_206	Sc0001638	239264	239478	CCTAAGAC	214	11	TAGGGGTGTGCGCGGTGCGGGTCGGTGCGGTTTGAGAGAAAAATAAAAACCGTATGGCGGGCGGCGGATTGATAAAAGTGTCACTAGAATTTGCCATTTTTCTTACCAAAAACCGGCGGTTTGATTGACAAATAATAACGAATTTGCCTTGGCGGTGCGGTTCGGTGCGGTTTTGGCGGTTTCGACGGTTTCGGCGGTATTATGCACACCCCTA
207	>MITE_T_207	Sc0001240	322271	322485	CCTCAGAC	214	11	TAGGGGTGTGCATAATACCGTCGAAACTGTCGAAACCGCCAAAACCGCACCGAACCGCACCGCCAAGGCAAATTCGTTATTATTTGTCAATCGAACTGCCGGTTTTTGGTAAGAAAAATGGCAAATTCTAGTGACACTTTTATCAATCCGCCACCCGCCATACGGTTTCTATTTTTCTCTCAAACCGCATCGACCCGCACCGCGCACACCCCTA
208	>MITE_T_208	Sc0004983	47264	47474	TA	210	12	GGGGTGTGCGCGGTGCGGGTCGGTGCGGTTTGAGAGAAAAATAGAAACCGTATGGCGGGTGGCGGATTGATAAAAGTGTCACTAGAATTTGCCATTTTTCTTACTAAAAACCGGCGGTTCGATTGCCAAAGAATAACGAATTTGCCTTGGCGGTGCGGTTCGGTGCGGTTTTGGCGGTTTCAGTGGTTTCGGCGGTATTATGCACACCCC
209	>MITE_T_209	Sc0000717	690159	690368	AAT	209	15	GTGTAGAGGTGTGCGCGGTGCGGGTCGGTGTGGTTTGAGAGAAAAATAGAAACCGTATGGCGGGTGGCGGATTGATAAAATGTCACTAGAATTTGCCATTTTTCTTACCAAAAACCGGCAGTTCGATTGGCAAATAATAACGAATTTACCTTGGCAGTGCGACTCGGTGCGGTTTTGGCGGTTTCGGCGGTATTATGCACACCTCTAAC
210	>MITE_T_210	Sc0000142	13851	14060	CTTA	209	13	ACTAGGGGTGTGCATAATACCACCGAAACCGCCAAAACCGCATCGAGCCGCACCGCCAAGGCAAATTTGTTATTATTTGCCAATCGAACCGCCGGTTTTTGGTAAGAAAAATGGCAAATTCTAGTGACACTTTTATCAATCCGCCACCCGCCATACGGTTTCTATTTTTCTCTCAAACCGCACCGACCCGCACCGCGCACACCCCTAGT
211	>MITE_T_211	Sc0000936	146145	146350	gc	205	13	taggggtgtgcgtggtgCGGGTCAGTGCAGTTTGAGAGAAAAATAGAAACCGTATGGCAGGTGGCGGATTGATAAAAGTGTCACTAGAATTTGCCATTTTTCTTACCAAAAACCGGCGGTTCGATTGGCAAATAAAAACGAATTTGCCTTGGCGGTGCGGTTCGGTGCGATTTTGGCGGTTTCGGCGGTATTATGCACACCCCTA
212	>MITE_T_212	xfSc0003405	10417	10631	TA	214	26	TGGCCATGTTTGTTTGGGCGGACTGGATTAGTATTCCCATGACTAATAGTCCTAGGACTACGAATTCGTTGGATTATGTATCCTATCTTAACTAATAGTCAAGTTTAAAATAATTAGTCCGTACTTCAATTGTTTAACCAAACATCGGATTAATAATTTTATTAGACTATTAGTCCAATCCCAAGCTCATGTCCACCTAAACAAACATGGCCTA
213	>MITE_T_213	Sc0003702	183983	184197	TA	214	26	TAGGCCATGTTTGTTTAGGTGGACATGAACTTGGGATTGAATTAATAGTCCAATAAAATTATTAATTCGATGTTTGATTAAACAATTGAAGTACGGACTAATTATTTTAAATTTAACTTTTAGTTAAGATAGAATACATAATCCAACGAATTCGTAATCCCAGGATTATTAGTCATGGGAATGCTAATCCAGTCCGCCCAAACAAACATGGCCA
214	>MITE_T_214	Sc0001562	201070	201282	TA	212	19	AGCCATGTTTGTTTGGTTGAACATGAGCTTGGGATTGGACTAATAGTCCAACAAAATTATTAATCCGATGTTTGGTTAAACAATTGAAGTACGGACTAATTATTTTAAACTTGACTATTAGTTAAGATAGGATACATAATCCAACGAATTCGTAGTCCTACGACTATTAATCATGAGAATGCTAATGCAATCTGCCCAAACAAACATGGCCT
215	>MITE_T_215	Sc0001516	205388	205600	TA	212	20	GAGCCATGTTTGTTTGGATGGACATGAGCTTGAGATTGGACTAATAATCCAATAAAATTATTAATCCGATGTTTGGTTAACCAATTGAAGTACGGACTAATTATTTTAAACTTAACTATTAATTAAGATAGGATACATAATCCAACGAATTCGTAGTCCTAGGACTATTAGTCATGGGACTGTTAATCCAGTCCGCCCAAACAAACATGGCC
216	>MITE_T_216	Sc0001632	239668	239880	TA	212	25	AGGTCATGTTTGTTTGGGCGGACTGGATTAATATTTCCATGACTAATAGTCTTAGGACTACCAATCCGTTGGATTATGTATCCTATCTTAACTAATAGTCAAGTTTAAAATAATTAATCCGTACTTCAATTATTTAACCAAACATCGGATTAATAATTTTATTAGACTATTAGTCCAATCCCAAGCTCATGTCCACCTAAACAAACATGACT
217	>MITE_T_217	Sc0000676	545625	545836	TCA	211	23	GGCCATGTTTGTTTAGGTGGACATGAGCTTGGGATTGGATTAATAGTCGAATAAAATTATTAATCTGATGTTTGGTTAAACAATTGAAGTAGGGATTAATTATTTTAAACTTGACTATTAGTTAAAATAGGATACATAATTCAACGGATTCGTAGTCCTAGGACTATTAGTCATGGGAATGCTAATGTAGTCCGCCCAAACAAACATGGCC
218	>MITE_T_218	Sc0003264	232902	233113	TTA	211	23	GGCCATGTTTGTTTAGGCGGACTGGATTAGTATTTTTATAACTAATAGTCTTAGGACTACCAATTCGTTGGATTATGTATCCTATCTTAACTAATAGTCAAGTTTAAAATAATAAATCCGTACTTCAATTGTTTAACCAAACATCGGATTAATAATTTTACTGGACTATTAGTCCAATCCCAAGCTCATGTCCACCCAAACAAACATGGCC
219	>MITE_T_219	xfSc0012173	1330	1541	TAA	211	23	GGCCATGTTTGTTTGGGAGGACTGGATTAACATTTCCATGATTAATAGTTCTAGGACTACGAATCCGTTGGATTATGTATCCTATCTTAACTAATAGTCAAGTTTAAAATAATTAGTCCGTACTTTAATTGTTTAACCAAACATCGGATTAATAATTTTATTAGACTATTAGTCCAATCCCAAGCTCATGTCCACCCAAACAAACATGTCC
220	>MITE_T_220	Sc0002255	249030	249241	ATA	211	22	GGCCATGTTTGTTTGGGTGGACATGAGCTTGGGATTGGACTAATAGTCCAATAAAATTATTAATCCGATATTTGGTTAAACAATTGAAGTACGGACTAATTATTTTAAACTTGACTATTAGTTAAGATAGGATACATAATCCAACGGATTTGTAGTCCTAGGACTATTAGTTATGGGAATACTAATCCAGTCCGCCCAAACAAACATGGCC
221	>MITE_T_221	Sc0003339	61351	61562	ATT	211	27	GGCCATGTTTGTTTGGGCGGACTGAATTAGCATTCCCATGACTAATAGTCTTAGGACTACGAATCCGTTGGATTATGTATCCTATCTTAACTAATAGTCAAGTTTAAAATAATTAGTCCGTACTTCAATTGTTTAACCAAACATTAGATTAATAATTTTATTGGACTATTAGTCCAATCCCAAGCTCATGTCCACCTAAACAAACATGGCC
222	>MITE_T_222	Sc0002294	165455	165666	ATA	211	22	GGCCATGTTTGTTTAGGTGGACATGAGTTTGGGATTGGACTAATAGTCCAATAAAATTATTAATCTAATGTTTGGTTAAACAATTGAAGTATGGACTAATTATTTTAAACTTGACTATTAGTTAAGATAGGATACATAATCCAACGGATTCGTAGTCCTAGGACTATTAGTCATGGGAATGTTAATCCAGTCCGCCCAAACAAACATAGCC
223	>MITE_T_223	Sc0000066	1367739	1367950	AGA	211	14	GGCCATGTTTGTTTGGGTGGACATGAGCTTGGGATTGGACTAATAGTCTAATAAAATTATTAATCTGATGTTTGGTTAAATAATTGAAGTACAGACTAATTATTTTAAACTTGACTATTAGTTAAGATAGGATACATAATCCAACGAATTCGTAGTCCTAGGACTATTAGTCATGAGAATGCTAATCCAGTCCGGCTAAACAAACATGGCC
224	>MITE_T_224	Sc0001481	283049	283260	TAA	211	22	GGCCATGTTTATTTGGGTGGACATGAACTTGGGATTGGACTAATAGTCCAATAAAATTATTAATCCGATGTTTGGTTAAACAATTGAAGTACGGACTAATTATTTTAAACTTGACTATTAGTTAAGATAGGATACATAATCCAACGGATTTGTAGTCCTAGGACTATTAGTCATGGGAATACTAATCCAGTCCGCCCAAACAAACATGGCC
225	>MITE_T_225	xfSc0031342	684	895	GTA	211	22	GGCCATGTTTGTTTGGGCGGACTGGATTAGTATTCCCATGACTAATAGTCCTAGGACTACCAATTCGTTGGATTATGTATCCTATCTTAACTAATAGTCAAGTTTAAAATAATTAATCCGTACTTTAATTGTTTAATCAAATATCGGATTAATAATTTTATTAGACTATTAGTCCAATCCCAAGCTCATGTCCACCCAAACAAACATGGCC
226	>MITE_T_226	Sc0004816	120343	120554	TAA	211	23	GGCCATGTTTGTTTGGGCGGACTGGATTAGTATTCCCATGACTAATAGTCCTAGGACTACGAATCTGTTGGATTATGTATCCTATCTTAACTAATAGTCAAGTTTAAAATAATTAGTTCGTACTTCAATTGTTTAACCAAACATCGGATTAATAATTTTATTGGACTATTAGTCCAATCACAAGCTCATGTCCACCCAAACAAACATGACC
227	>MITE_T_227	Sc0000173	596909	597120	TTG	211	22	GGCCATGTTTGTTTAGGTGGACATGAGCTTGGGATTGGACTAATAGTCCAATAAAATTATTAATCCGATGTTTGGCTAAACAATTGAAGTACGGACTAATTATTTTAAACTTGACTATTAGTTAAGATAGGATACATAATCCAACGGATTAGTAGTCCTAGGACTATTAGTCATGGGAATGTTAATCCAGTCCACCCAAACAAACATGGCC
228	>MITE_T_228	xfSc0043698	449	660	TAA	211	18	GGCCATGTTTGTTTGGGCGGACTGGATTAGTATTCCCATGACTAATAGTCTTAGGATTACGAATTCGTTGGATTATGTATCCTATCTTAACTAATAGTCAAGCTTAAAATAATTAGTTCGTACTTCAATTGTTTAACCAAACATCGGATTAATAATTTTATTGGACTATTAATCCAATCCCAAGCTCATGTCTACCCAAACAACCATGGCC
229	>MITE_T_229	Sc0001528	283149	283360	TTA	211	18	GGTCATGTTTATTTGGGTAGACATGAGTTTGGGATTGGACTAATAGTCTAATAAAATTATTAATCCGATGTTTGGTTAAATAATTGAAGTACGGACTAATTATTTTAAACTTAACTATTAGTTAAGATAGGATACATAATCCAACGAATTCGTAATTCTAGGACTATTAGTCATGGGAATGCTAATCCAATCCGCCCAAACAAACATGGCC
230	>MITE_T_230	xfSc0010802	675	886	TAA	211	15	GGTCATGTTTGTTTGGGCGAACTGGATTAGCATTCTCATGACTAATAGTTCTAGGATTACGAATCTGTTGGATTATGTATCCTATCTTAACTAATAGTCAAGTTTAAAATAATTAGTCCGTACTTCAATTGTTTAACCAAATATCGGATTAATAATTTTATTAGACTATTAGTCCAATCCCAAGCTCATATCCACCTAAACAAACATGGCC
231	>MITE_T_231	xfSc0005470	2005	2216	TGA	211	23	GGCCATGTTTGTTTGGGCGGACTGGATTAGTATTCCCATGACTAATAATCCTAGGACTACGAATTCGTTGGTTTATGTATCCTATCTTAACTAATAGTCAAGTTTAAAATAATTAGTCCGTACTTCAATTGTTTAACCAAACATCAGATTAATAATTTTATTGGACTATTAGTCCAATCCCAAACTCATGTCCACCCAAACAAACATGGCC
232	>MITE_T_232	Sc0002613	38313	38524	TTA	211	23	GGCCATGTTTGTTTGGGCGGACTGGATTAGCATTCCCATGACTAATAGTCCTATGATTACGAATTCGTTGGATTATGTATCCTATCTTAACTAATAGTCAAGTTTAAAATAATTAGTCCCTACTTCAATTGTTTAACCAAACATCGGATTAATAATTTTATTAGACTATTAGTTCAATCCCAAGCTCATGTCCACCCAAACAAACATGGCC
233	>MITE_T_233	Sc0000557	505464	505675	TAA	211	23	GGCCATGTTTGTTTGGGCGGACTGGATTAGTATTCCCATGATTAATAGTCCTAGGACTACGAATCCGTTGGATTATGTATCCTATCTTAACTAATAGTCAAGTTTAAAATAATTAGTCCGTACTTTAATTGTTTAACCAAACATCGGATTAATAATTTTATTAGACTATTAGTCCAATCCCAAGCTCATGTCCACCCAAACAAACATGGCC
234	>MITE_T_234	xfSc0022945	517	727	TAA	210	27	GGCCATGTTTGTTTGGGGGACTGAATTAACATTCCCATGACTAATAGTCCTAGGACTACGAATTCGTTAGATTATGTATCCTATCTTAACTAATAGTCAATTTTAAAATAATTATTCCGTACTTCAATTGTTTAACCAAACACCGGATTAATAATTTTATTGGATTATTAGTCCAATCCCAAGCTCATGTCCACCTAAACAAACATGACC
235	>MITE_T_235	Sc0000003	380926	381135	CTTAG	209	27	GCCATGTTTGTTTGGGCGGACTGGATTATCATTCTCATGACTAATAGTCCTAGGACTACGAATTCGTTGGATTATGTATCCTATGTTAACTAATAGTCAAGTTTAAAATAATTAGTCCGTACTTCAATTGTTTAACCAAACATCTTATTAATAATTTTATTGGGCTATTAGTCCAATCCCAAGCTCATGTCCACCCAAACAAACATGGC
236	>MITE_T_236	Sc0000003	375747	375956	CTTAG	209	27	GCCATGTTTGTTTGGGCGGACTGGATTATCATTCTCATGACTAATAGTCCTAGGACTACGAATTCGTTGGATTATGTATCCTATGTTAACTAATAGTCAAGTTTAAAATAATTAGTCCGTACTTCAATTGTTTAACCAAACATCTTATTAATAATTTTATTGGGCTATTAGTCCAATCCCAAGCTCATGTCCACCCAAACAAACATGGC
237	>MITE_T_237	xpSc0053326	68529	68734	CTAAG	205	26	GTCATGTTTGTTTAGGTGGACATGAGCTTGGGATTGGACTAATAGTTCAATAAAATTATTAATCCGATGTTTGGTTAAACAATTGAAGTACGGACTAATTATTTTAAACTTGACTATTAGTTAAGATAGGATACATAATCCAACAGATTCGTAGTCCTAGGACTATCATGGGAATGTTAATCCAATCCACCCAAACAAACATGGC
238	>MITE_T_238	Sc0001692	265588	265793	GC	205	22	CATGTTTGTTTGGGCGGACTGGATTAGCATTCCCATGACTAACAGTCCTAGGACTACGAATCCGTTGGATTATGTATCCTATCTTAACTAATAGTCAAGTTTAAAATAATTAGTCCGTACTTCAATTGTTTAACCAAACATCGGATTAATAATTTTATTAGACTATTAGTCCAATCCCAAGCTCATGTCCCCCCAAACAAACATG
239	>MITE_T_239	Sc0000313	616780	616985	GC	205	25	CATGTTTATTTGGGTGGACATGAGCTTGGGATTGAATTAATAGTCTAATAAAATTATTAATCCGATGTTTGGTTAAACAATTGAAGTACGGACTAATTATTTTAAACTTGACTATTAGTTAAGATAGGATACATAATCCAACGGATTCGTAGTCCTAGGACTATTAGTCATAGGAATGCTAATTCAGTCCGCCTAAACAAACATG
240	>MITE_T_240	Sc0002235	235657	235856	AT	199	18	GTTTGTTTGGGCGGACTGGATTAGTATTCCCATGACTAATAGTCTTAGGATTACGAATCCGTTGGATTATATATCCTATCTTAGCTAATAGTCAAGTTTAAAATAATTAGTCCGTACTTCAATTGTTTAACCAAACATTAGATTAATAATTTTATTGAACTATTAGTCCAATCCCAAACTCATCTCCACCTAAACAAAC
241	>MITE_T_241	xfSc0003476	16951	17150	AT	199	18	GTTTGTTTGGACGGATTGGATTAGCATTCCCATGACTAATAGTCCTAGGACTACGAATTCGTTGGATTATGTATCCTATCTTAATTAATAGTCAAGTTTAAAATAATTAGTCCGTACTTCAATTGTTTAACCAAATATTAGATTAATAATTTTATTAGACTATTAGTCTAATTCCAAACTCATGTCCATCCAAACAAAC
242	>MITE_T_242	xpSc0053984	155	354	AT	199	19	GTTTATTTGGGCGGACTGGATTAGTATTCCCATGACTAATAGTCCTAGGACTATCAATTCGTTGGATTATATATCCTATCTTAACTAATAGTTAAGTTTAAAATAACTAATCCGTACTTCAATTGTTTAACCAAACATCAGATTAATAATTTTATTAGACTATTAGTCCAATCCCAAACTCATGTCCACCCAAACAAAC
243	>MITE_T_243	Sc0000202	707250	707449	AT	199	18	GTTTGTTTAGGTGGACATGAGCTTGAGATTGGACTAATAATCCAATAAAATTATTAATCCGATGTTTGGTTAAACAATTGAAGTACGGAATAATTATTTTAAAATTGACTATTAGTTAAGATAGGATACATAATCCAACGAATTCGTAGTCCTAGGACTATTAGTCATGGGAATGTTAATCCAGTCCGCCCAAACAAAC
244	>MITE_T_244	xfSc0012549	1138	1337	AT	199	12	GTTTGTTTAGGTGAACATGAGCTTGGGATTGGACTAATAATCTAATAAAATTATTAATCCGATGTTTGGTTAAACAATTGAAGTACGGACTAATTATTTTAAACTTGACTATTAGTTAAGATAGGATACATAATTCAACGGATTCGTAGTCCTAGGACTATTAGTCATGAGAATGTTAATCCAGTCTGTCTAAACAAAC
245	>MITE_T_245	Sc0001722	251146	251343	CATG	197	20	TTTGTTTGGGCGGACTGGATTAGCATTCCCATGACTAATAGTCCTAGGACTACGAATTCGTTGGATTATGTATCCTATCTTAACTAATAGTCAAGTTTAAAATAATTAGTCCGTACTTCAATTGTTTAACCAAACATCGGATTAATAATTTTATTGGACTATTAGTCCAATCCCAAGCTCATGTCCACCTAAACAAA
246	>MITE_T_246	Sc0001458	132832	133029	CATG	197	20	TTTGTTTGGGTGGACATGAGTTTGGGATTGGACTAATAATCCAATAAAATTATTAATCCAATGTTTGGCTAAACAATTGAAGTACGGACTAATTATTTTAAACTTGACTATTAGTTAAGATAGGATACACAATCCAACGAATTCGTAGTCCTAGGACTATTAGTCATGGGAATACTAATCCAGTCCACCTAAACAAA
247	>MITE_T_247	Sc0000021	1455737	1455951	TA	214	26	AGGTCATGTTTGTTTGGGTGGACATGAGCTTGGGATTGGACTAATAGTCCAATAAAATTATTAATCCGATGTTTGGTTAAACAATTGAAGTACGGACTAATTATTTTAAACTTGACTATTAGTTAAGATAGGATACATAATCCAACGGATTCGTAGACCTAGGACTATTAGTCATGGGAATGCTAATCCAGTCCACCGAAACAAACATGGCCAT
248	>MITE_T_248	Sc0000997	181234	181448	AT	214	27	AGGCCATGTTTGTTTGGGCGGACTGGATTAGCATTTCCATGACTAATAGTCTTAAGACTACGAATCCGTTGGATTATGTATCCTATCTTAACTAATAGTCAAGTTTAAAATAATTAGTTCGTACTTCAATTGTTTAACCAAACATCGGATTAATAATTTTATTGGACTATTAGTCCAATCCCAAGCTCATGTCCACCCAAACAAACATGACCAT
249	>MITE_T_249	xfSc0000348	101500	101712	TA	212	20	GGCCATGTTTGTTTGGACGGACTGGATTAGCATTCCCATGATTAATAGTCCTAGGATTATGAATCTGTTGGATTATGTATCCTATCTTAACTAATAGTCAAGTTTAAAATAATTAGTCCGTACTTCAATTGTTTAACCAAACATCGGATTAATAATTTTATTGGACTACTAGTCCAATCCCAAGCTCATGTCCACCCAAACAAACATGACCC
250	>MITE_T_250	xpSc0053413	164155	164367	AT	212	26	AGGTCATGTTTGTTTGGGTGGACATGAGCTTGGGATTGGACTAATAGTCCAATAAAATTATTAATCCGATGTTTGGTTAAACAATTGAAGTACGGACTAATTATTTTAAACTTGACTATTAGTTAAGATAGGATACATAATCCAACAAATTCGTAATCCTAGGACTATTAGTCATGGGAATGCTAATCCAGTCCGCCCAAACAAACATGGCT
251	>MITE_T_251	Sc0002482	105239	105450	TAA	211	23	GGCCATGTTTGTTTGGGCGGACTGGATTAGCATTCCCATGACTAATAGTCCTTGGATTACGAATCCGTTGGATTATGTATCCTATCTTAACTAATAGTCAAGTTTAAAATTAATAGTCCGTACTTCAATTGTTTAACCAAACATCGGATTAATAATTTTATTGGACTATTAGTCCAATCCCAAGCTCATGTCCACCCAAACAAACATGACC
252	>MITE_T_252	Sc0001974	60851	61062	TTA	211	17	GGTCATGTTTGTTTGGGTGGACATGAGCTTGGGATTGGACTAATAGTCCAATAAAATTATTAATCCGATGTTTGGTTAAACAATTGAAGTACGGACTAATTATTTTAAACTTGACTTTTAATTAAGATAGGATACATAATCCAACGGATTCGTAATCCCAGGATTATCAGTCATGGGAATGCTAATCCAGTCCGTCCAAACAAACATGGCC
253	>MITE_T_253	xfSc0004527	899	1110	TAC	211	22	GGCCATGTTTGTTTGGGTGGACATGAGCTTGGGATTGGACTAATAGTCTAATAAAATTATTAATCCGATGTTTGGTTAAACAATTGAAGTAGGGACTAATTATTTTAAACTTGACTATTAGTTAAGATAGGATACATAATCCAACGGATTCGTAGTCCTAGGACTATTAGTCATGGGAATGCTAATCCAGTCCGCCTAAACAAACATGGCC
254	>MITE_T_254	Sc0000598	102276	102487	TAA	211	15	GGTCATGTTTGTTTGGGTGGACATGAGCTTGGGATTGGACTAATAGTCCAATAAAATTATTAATCCGATGTTTGGTTAAACAATTGAAGTACGGACTAATTATTTTAAACTTGACTATTAGTTAAGATATGATACATAATCCAACGGATTCGTAGTCCTAGGACTATTAGTCATGGGAATGCTAATCCAGTCCGTCTAAACAAACATGGCC
255	>MITE_T_255	Sc0000000	1436920	1437131	TAA	211	18	GGCCATGTTTGTTTGGGTGGACATGACCTTGGGATTGGACTAATAGTCCAATAAAATTATTAATCCGATGTTTGGTTAAACAATTGAAGTACGGACTAATTATTTTAAACTTGACTATTAGTTAAGATAGGATATATAATCCAACGGATTCGTAATCTCAAGACTATTAGTCATGGGAATGCTAATCCAGTCTGCCCAAACAAACATGACC
256	>MITE_T_256	Sc0000432	931129	931340	TAA	211	31	GGTCATGTTTGTTTGGGTGGACATGAGATTGGGATTGGACTAATAGTCCAATAAAATTATTAATCCGATGTTTGATTAAACAATTGAAGTACGGACTAATTATTTTAAACTTAACTATTAGTTAAGATATGATACATAATCCAACGAATTCGTAATCATAGGACTATTAGTCATGGGAATGCTAATCCAGTCCGTCCAAACAAACATGGCC
257	>MITE_T_257	Sc0003171	197762	197973	TAA	211	23	GGCCATGTTTGTTTGGGTGGACATGAGCTTGGGATTGGGCTAATTGTCCAATAAAATTATTAATCCCATGTTTGGTTAAACAATTGAAGTACGGACTAATTATTTTAAACTTGACTATTAGTTAAGATAGGATACATAATCCAACAGATTCATAGTCCTAGGACTATTAGTCATGGGAATGCTAATCCAGTCCGCCTAAACAAACATGCCC
258	>MITE_T_258	Sc0000993	586900	587111	TTA	211	72	GGTCATGTTTGTTTGGGTGGACATGAGCTTGGGATTAGACTAATAGTCCAATAAAATTATTAATCCGATGTTTGGTTAAACAATTGAAGTACGGACTAATTATTTTAAACTTGACTATTAGTTAAGATAGGATACATAATCCAACGGATTCATAGTTCTAGGACTATTAGTCATGGGAATGCTAATTCAGTCCGCCCAAACAAACATGGCC
259	>MITE_T_259	Sc0001323	536107	536318	TAA	211	23	GGTCATGTTTGTTTGGGGGGACTGGATTAGCATTCCCATGACTAATAGTTCTAGGACTATGAATCCGTTGGATTATGTATCCTATCTTAACTAATAGTCAAGTTTAAAATAATTAGTCCGTACTTCAATTGTTTAACCAAACATCGGATTAATAATTTTATTGGACTATTAATCCAATCCCAAGCTCATGTCCACCCAAACAAACATGGCC
260	>MITE_T_260	Sc0000616	2752	2963	TA	211	25	AGCCATGTTTGTTTGGGTGGACATGAGCTTGGGATTGGACTAATTGTCCAATAAAATTATTAATCCGATGTTTGGCTAAACAATTGAAGTACGGACTAATTATTTTAAACTTGACTATTAGTTAAGATAGGATACATAATCCAACGGATTCGTAATTCTAGGACTATTAGTCATGGGAATGCTAGTCCAGTCCGCACAAACAAGCATGGCA
261	>MITE_T_261	Sc0000541	455802	456013	TTA	211	23	GGCCATGTTTGTTCGGGTGGACATGAGCTTGGGATTGGACTAATAGTCCAATAAAATTATTAATCCGATGTTTGGTTAAACAATTGAAGTACAGACTAATTATTTTAAACTTGACTATTAGTTAAGATAGGATACATAATCCAATGGATTCGTAGTCCTAGGACTATTAGTCATGGGAATGCTAATCCAGTCCACCCAAACAAACATGGCC
262	>MITE_T_262	Sc0005441	2511	2722	TAA	211	23	GGTCATGTTTGTTTGGGTGGACATGAGCTTGGGATTGGACTAATAGTCCAATAAAATTATTAATCCGATGTTTGGTTAAACAATTGAAGTACGGATTAATTATTTTAAACTTGATTATTAGTTAAGATAGGATACATAATCCAACGGATTCATAATCCTAAGACTATTAGTCATGGGAATGCTAATCCAGTCCGCCCAAACAAACATGGCC
263	>MITE_T_263	xpSc0053535	172978	173189	TAA	211	23	GGTCATGTTTGTTTGGGTGGACATGAGCTTGGGATTGGACTAATAGTCCAATAAAATTATTAATCTGATGTTTGGTTAAACAATTGAAGTACGGACTACTTATTTTAAACTTGACTATTAGTTAAGATAGGATACATAATCCAACGGATTCGTATTCCTAGGACTATTAGTCATGGGAATGCTAATCCAGTCCGCCCAAACAAACATGGCC
264	>MITE_T_264	Sc0000682	138570	138779	CTCAG	209	27	GCCATGTTTGTTTGGGTGGACTGGATTAGCATTCCCATGACTAATAGTCTTAGGATTACCAATTCGTTGGATTATGTATCCTATCTTAACTAATAGTCAAGTTTAAAATAATTAATCCGTACTTCAATTGTTTAACCAAACGTCGGATTAATAATTTTATTGGACTATTAGTCCAATCCCAAGCTCATGTCCACCCAAACAAACATGGC
265	>MITE_T_265	Sc0001980	73905	74104	AT	199	18	GTTTATTTAGGTGGACTGGATTAGCATTCCCATGACTAATAGTCCTAGAATTACGAATCTATTGGATTATGTATCCTATCTTAACTAATAGTCAAGTTTAAAATAATTAGTCCGTACTTCAATTGTTTAACCAAACATCGGATTAATAATTTTATTGGACTATTAGTCCAATCCCAAGCTCATGTCCACCCAAACAAAC
266	>MITE_T_266	Sc0003623	33084	33298	TA	214	20	TAGGTCATGTTTGTTTGGGCGGATTGGATTAGCATTCTCATGACTAATAGTCCTAGGACTACGAATCCGTTGGATTATGTATCCTATCTTAACTAATAGTCAAGTTTAAAATAATTAATCCGTACTTCAATTGTTTAACCAAACATCGGATTAATAATTTTATTGGACTATTAGTCCAATCCCAAGCTCATGTCCATCCAAACAAACATGGCCA
267	>MITE_T_267	Sc0000251	904062	904274	AT	212	20	GGCCATATTTGTTTGGACGAACTGGATTAGCATTTCCATAACTAATAGTCCTAGGACTACGAATCCGTTGGATTATGTATCCTATCTTAACTAATAGTCAAGTTTAAAATAATTAGTCCGTACTTCAATTGTTTAACCAAATATCGGATTAATAATTTTATTGGACTATTAGTCTAATCCCAAGCTCATGTCCATCCAAACAAACATGGTCC
268	>MITE_T_268	Sc0005009	71491	71703	AT	212	20	GGGCCATGTTTGTTTGGGCGGATTGGATTAGCATTCTCATGACTAATAGTCCTAGGATTACGAATCCGTTGGATTATGTATCCTATCTTAACTAATAGTCAAGTTTAAAATAATTAGTCCGTACTTCAATTGTTTAACCAAACATCGGATTAATAATTTTATTGGACTATTAATCCAATCCCAAGCTCATGTCCATCCAAACAAACATGGCC
269	>MITE_T_269	Sc0001333	163450	163661	AAA	211	12	GGCCATGTTTGTATGGGTAGAAATGTGCTTGGGATTGAACTAATAGTTCAATAAAATTATTAATTTGATATTTGGTTAAACAATTGAAGTACGGATTAATTATTTTAAACTTAACTATTAGTTAAGATATGATACATAATTCAACGGATTCGTAGTCTTAGGATTATTAGTCATGAGAATGCTAATCCAATCCGCCTAAACAAACATGGCC
270	>MITE_T_270	Sc0003608	169236	169447	TTA	211	23	GGTCATGTTTGTTTGTGTGGACATGAGCTTGGGATTGGACTAATAGTCCAATAAAATTATTAATCCGATGTTTGGTTAAACAATTGAAGTACGGATTAATTATTTTAAACTTGACTATTAGTTAAGATAGGATACATAATCCAACGGATTTGTAGTCCTAGGACTATGAGTCTTGGGAATGCTAATCCAGTCCGCCCAAACAAACATGGCC
271	>MITE_T_271	Sc0002492	185271	185482	TTA	211	17	GGCCATGTTTGTTTGGGTGGATATGAGCTTGGGATTAGACTAATAGTCCAATAAAATTATTAATTCGATGTTTGGTTAAACAATTGAAGTACGGATTAATTATTTTAAACTTGACTATTAGTTAAGATAGGATACATAATCCAACGGATTCGTAGTCTTAGGACTATTAGTTATGAGAATGCTAATCCAGTCCGTCCAAACAAACATAGCC
272	>MITE_T_272	Sc0005376	53241	53452	TAT	211	22	GGCCATGTTTGTTTGGACGGACTGGATTAGCATTTCCATGACTAATAGTTCTAGGATTATGAATCCGTTGGATTATGTATCCTATCTTAACTAATAGTCAAATTTAAAATAATTAATCCGTACTTCAATTGTTTAATCAAACATCGGATTAATAATTTTATTGGACTATTAGTCCAATCCCAAGCTCATGTCCATCCAAACAAACGTGGCC
273	>MITE_T_273	Sc0001077	238676	238887	TTT	211	16	GGCCATATTTATTTGGGCGGACTGGATTAGTATTTCCATGACTAATAGTCCTAGGACTACCAATCCGTTGGATTATTTATCCTATCTTAACTAATAGTCAAGTTTAAAATAATTAATCCGTACTTCAATTGTTTAACCAAACATCGGATTAATAATTTTATTGGACTATTAGTCCAATCCCAAACTCATGTCCATCCAAACAAACATGGCC
274	>MITE_T_274	Sc0003536	33938	34149	TAA	211	22	GGCCATGTTTGTTTGGGTGGACTGGATTAGCATTCTCATGACTAATAATCTTAGGACTACAAATCCGTTGGATTATGTATCCTATCTTAACTAATAGTCAAGTTTAAAATAATTAATCCGTACTTCAATTGTTTAACCAAACATCGGATTAATAATTTTATTGGACTATTAGTCCAATCCCAAGCTCATATCCACCCAAACAAACATGGCC
275	>MITE_T_275	Sc0003435	194803	195014	TTA	211	17	GGCCATGTTTGTTTGGGCGGACTGGATTAGCTTTCCCATGACTAATAGTCCTAGGATTACGAATCCGTTGGATTATGTATCCTATATTAACTAATAGTCAAGTTTAAAATAATTAATCCGTACTTCAATTGTTTAATCAAACATCGGATTAATAATTTTATTGGACTATTAGTCCAATCCCAAGCTCATGTCCATCCAAACAAACGTGACC
276	>MITE_T_276	Sc0001206	488499	488710	TAA	211	23	GGCCATGTTTGTTTGGGCGGACTAGATTAGCATTCTCATGACTAATAGTCCTAGGACTATCAATCCGTTGGATTATGTATCCTATCTTAACTACTAGTCAAGTTTAAAATAATTAATCCGTACTTCAATTGTTTAACCAAACATCGGATTAATAATTTTATTGGACTATTAGTCCAATCCCAAGCTCATGTCCACCCAAACAAACATGGCC
277	>MITE_T_277	Sc0000470	265528	265739	TAA	211	17	GGCCATGTTTGTTTGGGTGGACATGAGTTTGGGATTAGACTAATAGTCCAATAAAATTATTAATTCGATGTTTGGTTAAACAATTAAAGTACGGATTAATTATTTTAAACTTGACTATTAGTTAAGATAGGATACATAATCCAACGGATTAGTATTCCTAGGACTTTTAGTCATGAGAATACTAATCTAGTCCGTCCAAACAAACATGACC
278	>MITE_T_278	Sc0005249	81951	82162	TTA	211	23	GGCCATGTTTGTTTGGGTGGACATAAGCTTGGGATTGGACTAATAGTCCAATAAAATTATTAATCCGATATTTGGTTAAACAATTGAAGTACGGATTAATTAGTTTAAACTTGATTATTAGTTAAGATATGATACATAATCCAACGGATTCGTAGTCTTAGGACTATTAGTCATGAGAATGCTAATCCAGTCCGCCCCAACAAACATGGCC
279	>MITE_T_279	Sc0000352	946518	946729	TTA	211	17	GGTCATGTTTGTTTGGACGGATTGGATTAGCATTCTCATGACTAATAGTCCTAGTACTATGAATCCGTTGGATTATGTATCCTATCTTAACTAATAGTCAAGTTTAAAATAATTAGTCCGTACTTCAATTGTTTAACCAAACATCGGATTAATAATTTTATTGGACTATTAGTCCAATCCCAAGCTCATGTCCACCCAAACAAACATGGCC
280	>MITE_T_280	Sc0000971	464048	464259	TTT	211	16	GGCCATGTTTGTTTGGGCGGACTGGATTAGCATTCCCATGACTAATAGTCCTAAGACTACGAATCCGTTGGATTATGTATCCTATCTTAACTAATAGTCAAGTTTAAAATAATTAATCCGTACTTCAATTGTTTAACCAAACATCGGATTAATAATTTTATTGGACTATTAGTCCAATCCCAAGCTCATGTCCATCCAAACAAACATGGCC
281	>MITE_T_281	Sc0000354	674353	674564	TCA	211	17	GGCCATGTTTGTTTGGGCGGATTGGATTAGCATTCTCATGACTAATAGTCCTAGGACTACGAATCCGTTGGATTATGTATCCTATCTTAACTAATAGTCAAGTTTAAAATAATTAATCCGTACTTCAATTGTTTAACCAAACATCGGATTAATAATTTTATTGGACTATTAGTCCAATCCCAAGCTCATGTCCATCCAAACAAACATGACC
282	>MITE_T_282	Sc0001530	445175	445386	TTA	211	52	GGTTATGTTTGTTTGGATGGACATGAGTTTGGAATTAGACTAATAGTCAAATAAAATTATTAATCCGATGTTTGGTTAAACAATTTAAGTACGGATTAATTATTTTAAACTTGAATATTAGTTAAGATATGCTACATAATCCAACAGATTCGTAATCCTAAGACTATTAGTCATAGAAATGCTAATTCAGTCCGCCTAAACAAACATGACC
283	>MITE_T_283	Sc0001529	429283	429494	TCA	211	54	GGCCATGTTTGTTTGGGCGGAATGGATTAGCATTCCCATGACTAATAGTCCTAGGACTACGAATCCGTTGGATTATGTATCCTATCTTAACTAATAGTCAAGTTTAAAATAATTAGTCCGTACTTCAATTGTTTAACCAAACATCGGATTAATAATTTTATTGGACTATTAGTCTAATCCCAAGCTCATGTCCATCCAAACAAACATGACC
284	>MITE_T_284	Sc0000225	692031	692242	TAA	211	17	GGCCATGTTTGTTTGGATGGACATGAGTTTGGGATTGGACTAATAGTCCAATAAAATTATTAATCCGATGTTTGGTTAAACAATTGAAGTATGGATTAATTATTTTAAACTTGATTATTAGTTAAGATAGGATACATAATCCAACGGATTGGTTGTCCTAGGACTATTAGTCATGGGAATGCTAATCCAGTCCGCCCAAACAAACATGACC
285	>MITE_T_285	Sc0002264	379082	379291	CTTAG	209	26	GCTATGTTTGTTTGGATGGACATGAGTTTGGGATTGGACTAATAGTCCAATAAAATTATTAATCCGATGTTTGGTTAAACAATTGAAGTACGGATTAATTATTTTAAACTTGACTATTAGTTAAGATAGGATACATAATCCAACGGATTCGTAGTCCTAGGACTATTAGTCATGAGAATGCTAATCTAATCCGTCCAAACAAACATGGC
286	>MITE_T_286	Sc0003767	87882	88090	GA	208	17	GGCCATGTTTGTTTGGGTGAAAATGAGTTTGGGATTGGACTAATAGTCCAATAAAATTAATCCGATGTTTGGTTAAACAATTAAAATACGGACTAATTATTTTAAACTTGACTATTAGTTAAGATAGGATACATAATCCAACGGATTCGTAGTCCTAAGACTATTAGTCATAGGAATGCTAATCCAATCCGCCCAAACAAACATGGCC
287	>MITE_T_287	Sc0004027	78851	79056	GC	205	15	CATGTTTGTTTGGATGGACATGAGCTTGGGATTGGACTAATAGTCCAATAAAATTATTAATCCGATATTTGGTTAAACAATTGAAGTATGGATTAATTATTTTAAACTTGATTATTAGTTAAGATAGGATACATAATCCAACGGATTCGTAGTCCTAGGACTATTAGTCATGAGAATACTAATCCAATCCGCCCAAACAAACATG
288	>MITE_T_288	Sc0002831	18855	19060	GC	205	22	CATGTTTGTTTGGGTGGATATGAGCTTGGGATTGGACTAATAGTCCAATAAAATTATTAATCTGATGTTTGGTTAAACAATTGAAGTACGGATTAATTATTTTAAACTTGACTATTAGTTAAGATAGGATACATAATCCAACGGATTTGTAGTCCTAAGATTATTAGTCATGAGAATGCTAATCCAATCCACCCAAACAAACATG
289	>MITE_T_289	Sc0000400	590234	590439	GC	205	21	CATGTTTGTTTGGGTGGACATGAGTTTGGGATTGGACTAATAGTCCAATAAAATTATTAATCCGGTGTTTGGTTAAACAATTAAAGTACGGATTAATTATTTTAAACTTGACTATTAGTTAAGATAGGATACATAATCTAACAAATTCGTAGTCCTAGGACTATTAGTCATGAGAATGCTAATCTAGTCCGCCCAAACAAACATG
290	>MITE_T_290	Sc0000024	1592901	1593102	TAA	201	27	GGCCATGTTTATTTGGGCGGATTGAATTAGCATTCTCATGACTAATAGTCCTAAGACTACGAATCCGTTGGATTATGTATCTTATCTTAACTAATAGTCAAGTTTAAAATAATTAATCCGTACTTCAATTGTTTAACCAAACATCGGATTATGGACTATTAGTTCAATCCCAAGCTCATATCCACTCAAACAAACATGGCC
291	>MITE_T_291	xfSc0028365	758	957	AT	199	14	GTTTGTTTGGGTAGACATGAGCTTGGGATTGGACTAATAGTCCAATAAAATTATTAATCCGATGTTTGGTTAAACAATTGAAGTACGGATTAATTATTTTAAACTTGACTATTAGTTAAGATAGGATACATAATCCAACGGATTCGTAGTCCTAGGGCTATGAGTCTTGGGAATGCTAATCCAGTCCGCCCAAACAAAC
292	>MITE_T_292	Sc0000458	600465	600664	AT	199	18	GTTTGTTTGGGTGGACATGAGCTTGGGATTGGACTAATAGTCCAATAAAATTATTAATCCGATATTTGGTTAAACAATTAAAGTACGGATTAATTATTTTAAACTTGACTATTAGTTAAGATAGGATACATAATCCAACGGATTCGTAGTCCTAGGACTATTAGTTATGAGAATGCTAATCCAGTCCGCCCAAACAAAC
293	>MITE_T_293	Sc0001497	293287	293486	AT	199	13	GTTTGTTTGGGCGGACTGGATTAATATTTCCATGATTAATAGTCCTAGGATTACCAATTCGTTGGATTATGTATCCTATCTTAACTAATAGTCAAGTTTAAAATAATTAATCCGTGCTTCAATTGTTTAACCAAACATCGGATTAATAATTTTATTGGACTATTAGTCCAATTCCAAGCTCATGTCCATCCAAACAAAC
294	>MITE_T_294	Sc0002482	342209	342408	AT	199	13	GTTTGTTTGGGCGGATTGGATTAGTATTCTCATGACTAATAATCCTAGGACTATGAATCCGTTGAATTATGTATCCTATCTTAACTAATAGTCAAGTTTAAAATAATTAGTCCGTACTTCAATTGTTTAACCAAACATCGGATTAATAATTTTATTGGACTATTAGTCCAATCCCAAGCTCATGTTCACCCAAACAAAC
295	>MITE_T_295	xfSc0022763	432	631	AT	199	18	GTTTGTTTAGGTGGACATGAGCTTGGGATTGGACTAATAGTCTAATAAAATTATTAATCCGATGTTTGGTTAAACAATTAAAGTAGGGACTAATTATTTTAAACTTGACTATTAGTTAAGATAGGATACATAATCCAACGGATTCGTAGTCCTAGGACTATTAGTCATGAGAATGCTAATCCAATCCGCCCAAACAAAC
296	>MITE_T_296	Sc0000147	653523	653722	AT	199	13	GTTTGTTTGGGCAGACTAGATTAGCATTCCCATGACTAATAGTCCTAGGACTACCAATTCGTTGGATTATGTATCCTATCTTAACTAATAGCCAAGTTTAAAATAATTAATCTGTACTTCAATTGTTTAACCAAACATCGGATTAATAATTTTATTGGACTATTAGTCCAATCCCAAGCTCATGTCCATCCAAACAAAC
297	>MITE_T_297	Sc0001846	385440	385637	CATG	197	19	TTTGTTTGGGTGGACATGAGTTTGGGATTGGACTAATAGTCCAATAAAATTATTAATCCGATGTTTGGTTAAACAATTGAAGTACGGATTAATTATTTTAAACTTGACTTTTAGTTAAAATAGGATACATAATCTAACGGATTCGTAATCCCAAGATTATTAGTTATGAGAATGCTAATCCAATCCGCCCAAACAAA
298	>MITE_T_298	Sc0003448	91580	91794	TA	214	25	TGGCCATGTTTGTTTGGGTGGACATGAGCTTGGGATTGGACTAATAGTCCAATAAAATTATTAATTCGATGTTTGGTTAAACAATTGAAGTACGGACTAATTATTTTAAACTTGACTATTAGTTAAGATAGGATACATAATCCAACGGATTCGTAATCCTAGGACTATTAGTCATGGGAATGCTAATCCACTCCGCCCAAACAAACATGGCCTA
299	>MITE_T_299	Sc0004543	105533	105747	TA	214	19	TGGCCATGTTTGTTTGGGTGGACATGAGCTTGGGATTGGACTAATAGTCCAATAAAATTATTAATTCGATATTTGGTTAAACAATTAAAGTACGGATTAATTATTTTAAACTTGACTATTAGTTAAGATAGGATACATAATCCAACGGATTCGTAGTCCTAGGACTATTAGTCATGGGAATACTAATCCAGTTCGCTCAAACAAACATGGCCTA
300	>MITE_T_300	Sc0001199	9224	9438	AT	214	26	ATGGCCATGTTTGTTTGGGTGGACATGAGCTTGGGATTGGACTAATAGTCCAATAAAATTATTAATTCGATGTTTGGTTAAACAATTGAAATAGGGACTAATTATTTTAAACTTGACTATTAGTTAAGATAGGATACATAATCCAACGGATTCGTAATCCTAGGACTATTAGTCATGGGAATGCTAATCCAGTCCGCCCAAACAAACATGGCCT
301	>MITE_T_301	xfSc0003614	3245	3459	ATAT	214	29	ATGGCCATGTTTGTTTGGGTGGACATGAGCTTGGGATTGGACTAATAGTCCAATAAAATTATTAATTCGATATTTGGTTAAACAATTGAAGTACAGACTAATTATTTTAAACTTGACTTTTAGTTAAGATAGGATACATAATCCAACGAATTCGTAATCCCAGGATTATTAGTCATGGGAATGCTAATCCAGTCCGCCCAAACAAACATGGCCT
302	>MITE_T_302	Sc0002724	22501	22714	TA	213	19	AGGTCATGTTTGTTTGGACGAACTGGATTAGTATTCCCATGACTAATAGTCTTAGGATTACGAATCCGTTGGATTATGTATCCTATCTTAACTAATAGTCAAGTTTAAAATAATTAGTCCGTACTTCAATTGTTTAACCAAACATCGGATTAATAATTTTATTGCACTATTAGTCCAATCCCAAGCTCATGTCCACCCAAACAAACATGGCCT
303	>MITE_T_303	Sc0000084	223980	224193	TA	213	19	AGGTCATGTTTGTTTGGACGAACTGGATTAGTATTCCCATGACTAATAGTCTTAGGATTACGAATCCGTTGGATTATGTATCCTATCTTAACTAATAGTCAAGTTTAAAATAATTAGTCCGTACTTCAATTGTTTAACCAAACATCGGATTAATAATTTTATTGCACTATTAGTCCAATCCCAAGCTCATGTCCACCCAAACAAACATGGCCT
304	>MITE_T_304	Sc0001351	165262	165474	TA	212	26	AGCCATGTTTGTTTGGGCGGACTGGATTAGCATTCCCATGACTAATAGTCCTAGGATTACGAATCCGTTGGATTATGTATCCTATCTTAACTAATAGTCAAGTTTAAAATAATTAGTCCGTACTTCAATTGTTTAACCAAACATCGGATTAATAATTTTATTGAATTATTAGTCCAATCCCAAGCTCATGTCCACCCAAACAAACATGGCCT
305	>MITE_T_305	Sc0000700	402649	402860	TAA	211	23	GGCCATGTTTGTTTGGGCGGACTGGATTAGCATTCCCATGACTAATAGTCCTAGGATTACGAATCCGTTGGATTATGTATCATATCTTAACTAATAGTCAAGTTTAAAATAATTAGTCTGTACTTCAATTGTTTAACCAAACATCGGATTAATAATTTTATTGGACTATTAGTCCAATCCCAAGCTCATGTCCACCCAAACAAACATGGCC
306	>MITE_T_306	Sc0000508	775498	775709	TTA	211	18	GGCCATGTTTGTTTGGGTAGACATGAGCTTGGGATTGGACTAATAGTCCAATAAAATTATTAATCTGATGTTTGGTTAAACAATTGAAGTACGGACTAATTATTTTAAACTTAACTATTAGTTAAGATAGGATACATAATCCAACGAATTCGTAATCCTAGGACTATTAGTCATGGGAATGCTAATCCAGTCCGCCCAAACAAACATGGCC
307	>MITE_T_307	Sc0000640	95010	95221	TCA	211	23	GGTCATGTTTGTTTGGGTGGACATGAGCTTGTGATTGGACTAATAGTCCAACAAAATTATTAATTCGATGTTTGGTTAAACAATTGAAGTACGGACTAATTATTTTAAACTTGACTATTAGTTAAGATAGGATACATAATCCAACGGATTCGTAATCCTAGGACTATTAGTCATGGGAATGCTAATCCAGTCCGCCCAAACAAACATGGCC
308	>MITE_T_308	Sc0005799	49964	50175	TTA	211	22	GGCCATGTTTGTTTGGGTGGACATGAGCTTGGGATTGGACTAATAGTCCAATAAAATTATTAATCCGATATTTGGTTAAACAATTGAAGTACGGATTAATTATTTTAAACTTGACTTTTAGTTAAGATAGGATACATAATTCAACGGATTCGTAATCCTAGGATTATTAGTCATGGGAATGCTAATCCAATCCGCCCAAACAAACATGACC
309	>MITE_T_309	Sc0000848	138041	138252	TAA	211	23	GGTCATGTTTGTTTGAGCGGACTGGATTAGCATTCCCATGACTAATAGTCCTAGGATTACGAATCCGTTGGATTATGTATCCTATCTTAACTAATAGTCAAGTTTAAAATAATTAGTCCGTACTTCAATTGTTTAACCAAACATCGGATTAATAATTTTATTGGACTATTAGTCCAATCCCAAGCTCATGTCCACCCAAACAAACATGGCC
310	>MITE_T_310	Sc0001944	356324	356535	TAA	211	23	GGTCATGTTTGTTTGGGTGGACATAAGCTTGGGATTAGACTAATAGTTCAATAAAATTATTAATTCGATATTTGGTTAAACAATTTAAGTACGGACTAATTATTTTAAACTTGACTATTAGTTAAGATAGGATACATAATCCAACGGATTCGTAATCCTAGGACTATTAGTCATGGGAATGCTAATCCAGTCCGCCTAAACAAGCATGACC
311	>MITE_T_311	Sc0000502	836346	836557	TAA	211	23	GGTCATGTTTGTTTGGGCGGACTGGATTAGCATTCCCATGACTAATAGTCCTAGGATTACGAATCCGTTGGATTATGTATCCTATCTTAACTAATAGTCAAGTTTAAAATAATTAGTCCGTACTTCAATTGTTTAACCAAACATTGGATTAATATTTTTATTGGACTATTAGTCCAATCCCAAGCTCATGTCCACCCAAACAAACATGGCC
312	>MITE_T_312	Sc0000866	669257	669468	AAA	211	22	GGCCATGTTTGTTTGGGTGGACTGGATTAGCATTCCCATGACAAATAGTCCTAGGATTACGAATCCGTTGGATTATGTATCCTATCTTAACTAATAGTCAAGTTTAAAATAATTAGTCCGTACTTCAATTGTTTAACCAAACATCGTATTAATAATTTTATTGGACTATTAGTCCAATCCCAAGCTCATGTCCACCCAAACAAACATGGCC
313	>MITE_T_313	Sc0001712	56814	57025	TTA	211	23	GGCCATGTTTGTTTGGGTGGACATGAGCTTGGGATTGGACTAATATTCCAATAAAATTATTAATTCGATGTTTGGTTAAACAATTGAAGTACAGACTAATTATTTTAAACTTGACTATTAGTTAAGATAGGATACATAATCCAACGGATTCGTAGTCCTAAGACTATTAGTCATGGGAATGCTAATCCAGTCCGCCCAAACAAACATGGCC
314	>MITE_T_314	Sc0000475	572190	572401	TAA	211	23	GGCCATGTTTGTTTGGGCGGACTGTATTAGCATTCCCATGACTAATAGTCCTAGGATTACGAATTCGTTGGATTATGTATCCTATCTTAACTAATAGTCAAGTTTAAAATAATTAGTCCGTACTTCAATTGTTTAACCAAACATCGGATTAATAATTTTATTGGACTATTAGTCCAATCCCAAGCTCATGTCCACCCAAACAAACATGGCC
315	>MITE_T_315	xfSc0008814	218	429	TTA	211	23	GGCCATGTTTGTTTGGGCGGACTGGATTAGTATTCCCATGACTAATAGTCCTAGGACTACGAATCCGTTGGATTATGTATCCTATCTTAACTAATAGTCAAGTTTAAAATAATTAGTCCGTACTTCAATTGTTCAACCAAACATCGAATTAATAATTTTATTGGACTATTAGTCCAATCCCAAGCTCATGTCCACCCAAACAAACATGGCC
316	>MITE_T_316	Sc0003814	153947	154158	TAA	211	23	GGCCATGTTTGTTTGGGCGGACTGGATTAGCATTCCCATGACTAATATTCTTAGGATTACGAATCCGTTGGATTATGTATCCTATCTTAACTAATAATCAAGTTTAAAATAATTAGTCCCTACTTCAATTGTTTAACCAAACATTGAATTAATAATTTTATTGGACTATTAGTCCATTCCCAAGCTCATGTCCACCCAAACAAACATGACC
317	>MITE_T_317	Sc0001691	403168	403379	TTA	211	23	GGCCATGTTTGTTTGGGTGGACATGAGCTTGGGATTGGACTAATAGTCCAATAAAATTATTAATCCGATGTTTGGTTAAACAATTGAAGTACGGACTAATTATTTTACACTTGACTATTAGTTAAGATAGGATACATAATCCAACTGATTCGTAATCCTAGGACTATTAGTCATGGGAATGCTAATCCAGTCCGCTCAAACAAACATGGCC
318	>MITE_T_318	xpSc0053385	252636	252847	TTG	211	22	GGCCATGTTTGTTTGGGTGGACATGAGCTTGGGATTGGACTAATAGTCCAATAAAATTATTAATCCAATGTTTGGTTAAACAATTGAAATAGGGACTAATTATTTTAAACTTGACTATTAGTTAAGATAGGATACATAATCCAACGGATTCGTAATCCTAGGACTATTAGTCATGGGAATACTAATCCAGTCCGCCCAAACAAACATGGCC
319	>MITE_T_319	Sc0002118	36917	37128	TTA	211	23	GGTCATGCTTGTTTGGGCGGACTGGATTAGTATTCCCATGACTAATAGTCCTAAGATTACGAATCCGTTGGATTATGTATCCTATCTTAACTAATAGTCAAGTTTAAAATAATTAGTTCGTACTTCAATTGTTTAACCAAATATCGAATTAATAATTTTATTGGACTATTAATCCAATCCCAAGCTCATGTCCACCCAAACAAACATGGCC
320	>MITE_T_320	Sc0000546	565193	565404	TTA	211	23	GGCCATGTTTGTTTGGGTGGACATGAGCTTGGGATTGGACTAATAGTCCAATAAAATTATTAATCCGATGTTTGGTTAAACAATTGAAGTACGGACTAATTATTTTAAACTTGACTATTAGTTAAGATAGGATACATAATCCAACCGATTCGTAATCCTAGGACTATTAGTCATGGGAATACTAATCCAGTCCGCCCAAACAAACATGGCC
321	>MITE_T_321	Sc0001178	369131	369342	TTA	211	22	GGCCATGTTTGTTTGGGTGGACATGAGCTTGGGATTAGACTAATAGTCCAATAAAATTATTAATCCGATATTTGGTTAAACAATTGAAGTACGGACTAATTATTTTAAACTTGACTATTAGTTAAGATAGGATACATAATCCAACGGATTCGTAATCCTAGGACTATTAGTCATGGGAATGCTAATCCAATCCGCCCAAACAAACATGGCC
322	>MITE_T_322	Sc0004207	62997	63208	TAA	211	27	GGTCATGTTTGTTTGGGTGGACATGAGCTTGGGATTGGATTAATAGTCCAATAAAATTATTAATCCGATGTTTGGTTAAACAATTGAAGTACGAACTAATTATTTTAAACTTGACTATTAGTTAAGATAGGATACATAATCCAACGGATTCGTAATCCTAGGACTATTAATCATGGGAATGCTAATTCAGTCCGCCCAAACAAACATGGCC
323	>MITE_T_323	xpSc0054657	43198	43409	AAA	211	14	GGCCATGTTTGTTTGGACAGACTGGATTAGCATTCCCATGACTAATAGTCCTAGAACTACGAATCCGTTGGATTATGTATCCTATCTTAACTAATAGTCAAGTTTAAAATAATTAGTTTCTACTTCAATTGTTTAACCAAACATCGAATTAATAATTTTATTAGACTATTAGTCTAATTCCAAGCTCATGTCCACCAAAACAAACATGGCC
324	>MITE_T_324	Sc0000296	528447	528658	TTA	211	23	GGCCATGTTTGTTTGGGTGGACAAGAGCTTGGGATTGGACTAATAGTCCAATAAAATTATTAATCTGATGTTTGGTTAAACAATTGAAGTACGGACTAATTATTTTAAACTTGACTATTAGTTAAGATAGGATACATAATCCAACGGATTCGTAATCCCAGGACTATTAGTCATGGGAATGCTAATCCAGTCCGCCCAAACAAACATGGCC
325	>MITE_T_325	Sc0000261	929025	929236	TTA	211	37	GGCCATGTTTGTTTGGGTGGACATGAGCTTAGGATTGGACTAATAGTCCAATAAAATTATTAATCCGATGTTTGGTTAAACAATTGAAGTACAGACTAATTATTTTAAACTTGACTATTAGTTAAGATATGATACATAATCCAACGGATTCGTAATCCTAGGACTATTAGTCATGGGAATGCTAATCCAGTCCGCCCAAACAAACATGGCC
326	>MITE_T_326	Sc0000340	234556	234767	TA	211	24	GGTCATGTTTGTTTGGGTGGACATGAGCTTGGGATTGGACTAATAGTCCAATAAAATTATTAATCCGATGTTTGGTTAAACAATTGAAGTACGAATTAATTATTTTAAACTTGACTATTAGTTAAGATAGGATACATAATCTAACGGATTGGTAATCCTAGGACTATTAGTCATAGGAATGCTAATCCAATCCGCCCAAACAAACATGGCC
327	>MITE_T_327	Sc0001158	398635	398846	TTA	211	23	GGCCATGTTTGTTTGGGTGGACATGAGCTTGGGATTGGACTAATAGTCCAATAAAATTATTAATCCGATGTTTGGTTAAATAATTGAAGTACGGACTAATTATTTTAAACTTGACTATTAGTTAAGATAGGATACGTAATCCAACAAATTCGTAATCCTAAGACTATTAGTCATGGGAATGCTAATCCAGTCCGCCCAAACAAACATGGCC
328	>MITE_T_328	xfSc0036715	324	534	TTA	210	18	GGCCATGTTTGTTTGGGTGGACATGAGCTTGGGATTGGACTAATAATCCAATAAAATTATTAATCCGATGTTTGGTTAAACAATTGAAGTACGGACTAATTATTTTAAACTTAACTATTAGTTAAGATAGGATACATAATCCAANAATTCGTAATCCTAGAACTATTAGTCATGGGAATACTAATTTAGTTCGCCCAAACAAACATGGCC
329	>MITE_T_329	xfSc0034044	487	697	TAA	210	18	GGCCATGTTTGTTTGGGCGGACTGGATTAGCATTCCCATGACTAATAGTCTTAGGATTACGAATCCGTTGGATTATGTATCCTATTTTAACTAATAGCAAGTTTAAAATAATTAGTCCGTACTTTAATTGTTTAACCAAACATCGTATTAATAATTTTATTGGACTATTAGTCCAATCCCAAGTTCATGTCTACCCAAACAAACATGCCC
330	>MITE_T_330	Sc0002900	226494	226703	TAA	209	17	GGCCATGTTTGTTTGGACGGACTGGATTAGCATTCTCATGACTAATAGTCTTAGGATTACAAATCCGTTGGATTATGTATCCTATCTTAACTAATAGTCAATTTAAAATAATTAGTCCGTACTTCAATTGTTTAACCAAACATCGATTAATAATTTTATTGGACTAATAGTCCAATCCCAAGCTCATGTCCACCCAAACAAACATGGCC
331	>MITE_T_331	xpSc0053323	54891	55094	GGCC	203	23	ATGTTTGTTTGGGTGGACATGAGCTTGGGATTGGACTAATAGTCCAATAAAATTATTAATTCGATATTTGGTTAAACAATTGAAGTACGGACTAATTATTTTAAACTTGACTTTTAGTAAATATAGCATACATAATCCAACAGATTCGTAATCCCAGGATTGTTAGTCATGGGAATGCTAATCCAGTCCACCCAAACAAACAT
332	>MITE_T_332	Sc0002079	2100	2300	AT	200	17	GTTTGTTTGGGCGGATTGGATTAGCATTCCTATGACTAATAGTCTTAGGATTACGAATCCGTTGGATTATGTATCCTATCTTAACTAATAGTCAAGTTTAAAATAAATTAGTCCGTACTTCAATTGTTTAACTAAATATCGGATTAATAATTTTATTGAACTATTAGTCCAATCCCAAGCTCATGTCCACCCAAACAAAC
333	>MITE_T_333	xpSc0056779	9718	9917	AT	199	18	GTTTGTTTGGGTGGACATGAGCTTGGGATTGGACTAATAGTCCAATAAAATTATTAATCCGATGTTTGGTTAAACAATTGAAGTACAGATTAATTATTTTAAACTTGATTATTAGTTAAGATAGGATACATAATCCAACGGATTCGTAATCCTAGGACTATTAGTCATGGGAATGCTAATCCAATCCGCCCAAACAAAC
334	>MITE_T_334	Sc0002695	228742	228941	AT	199	17	GTTTGTTTGGGCGGATTGGATTAGCATTCCCATGACTAATAGTCCTAGGATTACGAATCCGTTGGATTATGTATCCTATCTTAACTAATAATCAAGTTTAAAATAATTAGTCCGTACTTCAATTATTTAACCAAACATCGGATTAATAATTTTATTGAACTATTAGTCCAATCCCAAGCTCATGTCCACCCAAACAAAC
335	>MITE_T_335	Sc0004865	92677	92876	AT	199	17	GTTTGTTTGGGCGGATTGGATTAGCATTCCCATGACTAATAGTCCTAGGATTACGAATCCGTTGGATTATGTATCCTATCTTAACTAATAGTCAAGTTTAAAATAATTAGTCCGTACTTCAATTGTTTAACCAAACATCGGATTAATAATTTTATTGGACTATTAGTCTAATCCCAAGCTCATGTCCACCCAAACAAAC
336	>MITE_T_336	Sc0001188	598416	598615	AT	199	19	GTTTGTTTGGGTGGACATGAGCTTGGGATTGGACTAATAGTCCAATAAAATTATTAATCCGATGTTTGGTTAAACAATTGAAGTACGTACTAATTATTTTAAACTTGACTATTAGTTAAGATAGGATACATAATCCAACGGATTCGTAATCCTAGGACTATTAGTCATGGGAATGCTAATCCAGTCCGCCCAAACAAAC
337	>MITE_T_337	Sc0001717	328682	328879	CATG	197	20	TTTGTTTGGGTGGACATAAACTTGGGATTGGACTAATAGTCCAATAAAATTATTAATTCGATGTTTGGTTAAACAATTAAAGTACGAACTAATTATTTTAAACTTGATTATTAGTTAAGATAGGATACATAATCCAACAGATTCGTAATCCTATGACTATTAGTCATGAGAATACTAATCTAGTCCGCCCAAACAAA
338	>MITE_T_338	Sc0001116	195510	195724	TA	214	26	TAGGCCATGTTTGTTTGGGTGGACATGAGTTTGGGATTGGACTAATAGTCTAATAAAATTATTAATCCGATGTTTGGTTAAACAATTGAAGTACGGACTAATTATTTTAAACTTGACTTTTAGTTAAGATAGGATACATAATCTAACGGATTTGTAATCCCAAGACTATTAGTCATGGGAATGCTAATCCAGTCCGCCCAAACAAACATGGCCA
339	>MITE_T_339	Sc0000006	826134	826348	TA	214	30	TAGGCCATGTTTGTTTGGGTGGACATGAGCTTGAGATTGGACTAATAGTCTAATAAAATTATTAATCCGATGTTTGGTTAAACAATTGAAGTACGGACTAATTATTTTAAACTTGACTTTTAGTTAAGATAGGATACATAATCCAACGGATTCGTAATCCCAGAATTATTAGTCATAGGAATGCTAATTCAGTCCACCCAAACAAACATGACCA
340	>MITE_T_340	Sc0000126	778919	779130	TTA	211	23	GGCCATGTTTGTTTGGGCGGACTGGATTAGCATTCCCATGACTAATAATCCTGGGATTACAAATCCGTTGGATTATGTATCCTATCTTAACTAAAAGTCAAGTTTAAAATAATTAGTCCGTATTTCAATTGTTTAACCAAACATCGGATTAATAATTTTATTGGACTATTAGTCCAATCCCAAACTCATGTCCACCCAAACAAACATGACC
341	>MITE_T_341	Sc0007033	17711	17922	TAA	211	22	GGTCATGTTTGTTTGGGCGGATTGGATTAGCATTTCTATGACTAATAGTTCTAGGATTACGAATCCGTTAGATTATGTATCCTATCTTAACTAATAGTCAAGTTTAAAATAATTAGTCCTTACTTCAATTGTTTAACCAAACATCGGATTAATAATTTTATTAGACTATTATTCCAATCCCAAATTCATGTCCACCCAAATAAATATGGCC
342	>MITE_T_342	Sc0005274	64231	64442	TGA	211	23	GGCCATGTTTGTTTGGGTGGACATGAGTTTGGGATTGGACTAATAGTCCAATAAAATTATTAATCCGATGTTTGATTAAACAATTGAAGTAGGGACTAATTATTTTAAACTTGACTTTTAGTTAAGATAGGATATATAATCCAACGGATTTGTAGTCCTAGGACTATTAGTCATGGGAATGCTAATCCAGTCCGCCCAAACAAACATGGCC
343	>MITE_T_343	Sc0002646	258109	258320	TTA	211	22	GGTCATGTTTGTTTGGGCGGATTGGATTAGCATTCCCATGACTAATAGTCCTAGGACTATCAATCCGTTAGATTATGTATCCTATCTTAACTAATAGTCAAGTTTAAAATAATTAATCCGTATTTCAATTGTTTAACCAAACATCGGATTAATAATTTTATTAGACTATTAGTCCAATTCCAAACTCATGTCCACCCAAACAAACATGGCC
344	>MITE_T_344	Sc0001519	379715	379926	TAA	211	22	GGCCATGTTTGTTTGGGCGGATTGGATTAGCATTCCTATGACTAATAGTCCTAGGATTACAAATCTGTTGGATTATGTATCCTATCTTAACTAATAGTAAAGTTTAAAATAATTACTCCGTACTTCAATTGTTTAACCAAACATCGGATTAATAATTTTATTAGACTATTAGTCCAATCCCAAACTCATGTCCACCCAAACAAACATGGCC
345	>MITE_T_345	Sc0001883	264947	265158	TAA	211	23	GGCCATGTTTGTTTGGGTGGACATGAGTTTGGAATTGGACTAATAGTCCAATAAAATTATTAATCCGACGTTTGGTTAAACAATTGAAGTACGGACTAATTATTTTAAACTTGACTATTAGTTAAGATAGGATACATAATCTAACGGATTTGTAATCCTAGGACTATTAGTCATGGGAATGCTAATCCAGTCCGCCTAAACAAACATGACC
346	>MITE_T_346	Sc0000280	140182	140393	TTA	211	37	GGCCATGTTTGTTTAGGCGGACTGGATTAGCATTCCCATGACTAATAGTCCTAGGACTACGAATCCGTTGGATTATGTATCCTATCTTAACTAAAAGTCAAGTTTAAAATAATTAGTCCGTACTTCAATTGTTTAACCAAACATCGGATTAATAATTTTATTAGACTATTAGTCCAATCCTAAACTCATGTCCACCCAAACAAACATGGCC
347	>MITE_T_347	Sc0002968	243297	243508	TAA	211	22	GGTCATGTTTGTTTGGGTGGACATGAGTTTGGGATTGGACTAATAGTCTAATAAAATTATTAATCCGATGTTTGGTTAAACAATTGAAGTACGGAGTAATTATCTTAAACTTTATTATTAGTTAAAATAGGATACATAATACAACGGATTTGTAGTCCTAGGACTATTAGTCATGGGAATGCTACTCCAATCCGCCCAAACAAACATGGCC
348	>MITE_T_348	Sc0000939	257801	258000	AT	199	18	ATTTGTTTGGGCGGACTGGATTAGCATTCCCATGACTAATAGTTCTAGGATTACAAATTTGTTTGATTATGTATCCTATCTTAACTATTAGTCAAGTTTAAAATAATTAATCCGTACTACAATTGTTTAACCAAACATCGGATTAATAATTTTATTGGACTATTAGTCTAATCCCAAACTCATATCCACCCAAACAAAC
349	>MITE_T_349	Sc0000568	339719	339912	TAA	193	23	GGCCATGTTTGTTTGGGTGGACATGAGTTTGGGATTGGTTATTAATCCGATATTTGGTTAAACAATTAAAGTATGGATTAGTTATTTTAAACTTGACTAGTAGTTAAGATAGGATACATAATGTAACAGATTTATAGTCTTAAGACTATTAACCATGGGAATGCTAATCCAGTCCGCTCAAACAAACATGACC
350	>MITE_T_350	Sc0000540	690762	690976	ATAT	214	29	AGGCCATGTTTGTTTGGGCGGACTGGATTAGCATTCTCATGACTAATAGTCTTAAGATTACGAATCCGTTGGATTATGTATCCTATCTTAACTAATAGTCAAATTTAAAATAATTAATCTGTACTTCAATTGTTTAACCAAACATCGGATTAATAATTTTATTGGACTATTAGTCCAATCTCAAGTTCATGTCCACCCAAACAAACATGACCAT
351	>MITE_T_351	xfSc0028149	495	706	TAA	211	22	GGCCATGTTTGTTTGGGCGGATTGGATTAGCATTCCCATGACTAATAGTCTTAGGATTACGAATCCGTTGGATTATTTATCCTATCTTAATTAATAGTCAAGTTTAAAATAATTAGTCCATACTTCAATTGTTTAACCAAACATCGGATTAATAATTTTATTAGACTATTAGTCCAATCTCAAGTTCATGTCCACCCAAACAAACATGACC
352	>MITE_T_352	Sc0000864	296637	296847	TTA	210	23	GGCCATGTTTGTTTGGGCGGACTGGATTAGCATTCTCATGACTAATAATCCTAGGACAACCAATCCGTTGGATTATGTATCCTATCTTAACTAATAGTAAGTGTAAAATAATTAATCTGTACTTGAATTGTTTAACCAAACATCGGATTACTAATTTTATTGGACTATTAGTCCAATCCCAAGCTCGTGTCCACCCAAACAAACATGGCC
353	>MITE_T_353	Sc0003513	71853	72066	ATT	213	28	TTTATGATACATTTAGGGTTGGTTTGGCATAAACTAAATAATACAAAAAGTTAAAAAGTCACTATCCTATTTAAGTCACATTATCTTATTTAAatcacatcacctctctaacacatcacatcaAACCCAACCCAAACCCAACCCATATAAGCCAATAAGTCAAAAAGTACACTTTTTTAGAACATCCCAAACCAACCTTTAATTTATCATTAA
354	>MITE_T_354	Sc0000261	400695	400908	TT	213	20	TAAATTAAAGGTTGGTTTGGCATAAATTAAATAATACAAAAAGTCAAAAAGTCACTATCCTATTTAAGtcacatcatcttatttaaatcacatcacctctctaacacatcacatcaaacccaacccaacccaacccaacccaaacccaacccaTATAAGCCAATAAGTCAAAAAGTGCATTTTTTTAGAACATCCCAAACCAACTCTAAATTA
355	>MITE_T_355	Sc0000512	91360	91561	AA	201	19	TATAATTAAGGGTTGGTTTTGGGATATTCTAAAAAAGTATACTTTTTGACTTATTGATTTATATGGGTTGTGTTTGGGTTGAGTTtgatgtgatgtgttagagaggtgatgtgatttaaataagatgatgtgaCTTAAATATGATAGTGACTTTTTAACTTTTTGTATTATTTAGTTTATGTCAAACCAACCCTAAATATA
356	>MITE_T_356	Sc0001002	658253	658448	TA	195	16	TTAGGGTTGGTTTGGCATAAATTAAATAATACAAAAATTTAAAAAGTTACTATTCTATTTAAGTCACATTATCTTATTTAAatcacatcatctctctaacacatcacatcaaacccaactcaaacctaacccaacccaTATAAGTTAATAAGTCAAAAAATGTACTTTTTTAGAACATCCTAAACCAACCCTTAA
357	>MITE_T_357	xpSc0053208	842747	842938	TA	191	19	TTTAGGGTTGATTTGGCATAAACTAAATAATACAAAAAGTTAAAAAGTCACTATCATATTTAAGtcacatcatcttatttaaatcacatcacctctctagcacatcacatcaAACCCAACCCAAACCCAACCCAAATAAGCCAATAAATCAAAAAGTGCACTTTTTTAGAACATCCCAAACCAACCCTTAA
358	>MITE_T_358	Sc0001896	174588	174779	ATAT	191	22	TCTAAGGGTTGGTTTGGCATAAATTAAATAATATAAAAAGTTAAAAAATTATTATCTTATTTAAGtcacatcatcttatttaaatcacatcacctctctaacacatcacatcaAACCCAACCCAAACCCAACACATATAAGCCAATAAGTCAAAAATACACTTTTTTTAGAACATTCCAAACCAACCCTAA
359	>MITE_T_359	Sc0000916	558989	559179	AT	190	17	TAAGGGTTGGTTTGGCATAAACTAAATAATACAAAAAGTCAAAAAGTCACTATCCTATTTAAGTCACATTATCTTATTTAAatcacgtcacctctctaacacatcacatcaAACCCAATACAAATCTAACCCATATAAGTCAATAAATCAAAAAGTACACTTTTTTTAAAACATCCCAAACCAACCCTAA
360	>MITE_T_360	xfSc0000867	94078	94268	TAAA	190	17	TTAAGGGTTGGTTTGGCATAAACTAAATAATACAAAAAGTCAAAAAGTTACTATCCTATTTAAGtcacatcatcttatttaaatcacatcacctctctaacacatcacatcaAACTCAACCCAAACTCAACCCATATAAGCCAATAAGTCAAAAAGTGTACTTTTTTAAAACATCCCAAACCAACCCTAA
361	>MITE_T_361	Sc0000625	341314	341503	AT	189	17	TTAGGGTTGGTTTGGCATAAACTAAATAATACAAAAAGTCAAAAAGTCACTATCCTATTTAAGTCACATCATCTTATTTAAATCACATCACCTCTCTAATATATCACATCAAACCCAACACAAACCCAACCCATATAAGCCAATAAGTCAAAAAGTGCACTTTTTTAGAACATCCCAAACCAACCCTTA
362	>MITE_T_362	Sc0000504	475781	475970	AT	189	17	TAAGGGTTGGTTTGGCATAAACTAAATAATACAAAAAGTCAAAAAGTCACTATCCTATTTAAGtcacatcatcttatttaaatcacatcacctctctaacacatcacatcaAACCCAACCCAAATCTAACCCATAAAAGCCAATAAGTCAAAAAGTGCACTTTTTTAGAACATCCCAAACCAGCCCTAA
363	>MITE_T_363	Sc0003909	120822	121011	AT	189	28	TTAGGGTTGGTTTGGGATATTCTAAAAAAGTGTATTTTTTGATTTATTGGCTTATATGGGTTGAGTTTGGGTTGGGTTtgatgtgatatgttagagaggtgatgtgatttaaataagatgatgtgaCTTAAATAGGATAGTGACTTTTTGACTTTTTGTATTATTTAGTTTATGCCAAACCAACCCTTA
364	>MITE_T_364	xpSc0057785	1398	1586	AT	188	17	TAAGGGTTGGTTTGGCATAAACTAAATAATACAAAAAGTCAAAAAGTCATTATCTTATTTAAGTCACATCATCTTATTTAAATCACACATCTCTCTAACACATCACATCAAACCCAACCCAAACCCAACCCATATAAACCAATAAGTCAAAAAGTGCACTTTTTTGGAACATCCCAAACAAACCCTAA
365	>MITE_T_365	Sc0000617	171328	171516	AT	188	16	ATAGGGTTGGTTTGGCATAAATTAAATAATACAAAAAGTTAAAAAGTCATTATCCTATTTAAGTCACATTATCATATTTAAATCATAACACTTCTCTAACACATCACATCAGACATAACCCAAACCCAATCCATATAAGTTAATAAGTCAAAAAGTATACTTTTTTAGAACATCTCAAACCAACCCTT
366	>MITE_T_366	Sc0001346	454316	454504	AT	188	18	TAGGGTTGGTTTGGCATAAACTAAATAATAGAAAAAGTCAAAAAGTCACTATCCTATTTAAGTCATATCATCTTATTTAAatcacatcacctctctaacacatcacatcaAACCCAACCCAAACCCAACCCATATAAGCCAATAAGTCAAAAAGTGCATTTTTTTAGAACATCCCAAACCAACCCTTA
367	>MITE_T_367	Sc0001543	198817	199002	TA	185	15	AGGGTTGGTTTGGCATAAACTAAATAATACAAAAAGTCAAAAAGTCACTATCATATTTAAGtcacatcatcttatttaaatcacatcacctctctaacacatcacatcaAACCCAACCCAAACCCAACCCATATAAGCCAATAAGTCAAAAAGTGCACTTTTTTAGAACATCCCAAACCAAACCT
368	>MITE_T_368	Sc0002024	148983	149167	TT	184	17	ATTAGGGTTGGTTTGGCATAAATTAAATAATACAAAAAGTCACTATCCTATTTAAGtcacatcatcttatttaaatcacatcacctctctaacgcatcacatcaaacccaacccaaacccaacccatatacgccaaaAAATCAAAAAGTACACTTTTTTAGAACATCCCAAACCAACCCTTAAT
369	>MITE_T_369	Sc0003216	174149	174332	TA	183	13	GGGTTGGTTTGGGATGTTCTAAAAAAGTATACTTTTTGACTTATTGGCTTATATGGGTTGGGTTTGGGTTGGGTTtgatgtgatgtgttagagaggtgatgtgatTTAAATAAGATGATGCGACTTAAATAGGATAGTGATTTTTTGACTTTTTGTATTATTTAGTTTATGCGAAACCAACCC
370	>MITE_T_370	Sc0001164	231177	231360	TAA	183	24	GGGTTGGTTTGGGATATTCTAAAAAAGTGTACTTTTTGACTTATTGGCTTATATGGGTTGGGTTTGGGTTGGGTTtgatgtgatgtgttagagaggtgatgtgatttaaataagatgatgtgaCTTAAATAGGATAGTGACTTTTTGACTTTTTGTATTATTTAGTTTATGCCAAACCAACCC
371	>MITE_T_371	xfSc0006052	1968	2151	TTA	183	24	GGGTTGGTTTGGGATGTTCTAAAAAAGTGTACTTTTTGACTTATTGGCTTGTATGGGTTGGGTTTGGGTTGgatttgatgtgatgtgttagagaggtgatgtgatttaaataaaatgatgtgaCTTAAATAGGATAGTGACTTTTTGACTTTTTGTATTATTTAGGACATGCCAAACCAAGCC
372	>MITE_T_372	Sc0002101	249583	249766	TA	183	15	GGGTTGGTTTGGCATAAACTAAATAATACAGAAAGTCAAAAAGTCACTATCTTATTTAAGTCACATTATCTTATTTAAatcacatcacctctctaacacatcacatcaaactcaatcCAAACCCGACCCATATAATCCAATAAGTCAAAAAGTGCACTTTTTTAGAGCATCCCAAACCAAACC
373	>MITE_T_373	xfSc0000463	40617	40799	TTA	182	17	ATTTAGGGTTGGTTTGGGATGTTCTAAAAAAGTGTACTTTTTGACTTATTAGCTTATATGGGTTGGGTTtgatgtgatgtgttagagaggtgatgtgatttaaataagatgatgtgaCTTAAATAGGATAGTGACTTTTTGACTTTTTGTATTATTTTGTTTATGTCAAACCAACCCTTAAT
374	>MITE_T_374	Sc0000378	491863	492044	AT	181	17	TTAGGATTGGTTTGGGATGTTCTAAAAAAGTGCACTTTTTGACTTATTGGCTTATATGGGTTGGGTTTGGGTTGGGTTtgatgtgatgtgttagagaggtgatgtgatttaaataagatgatgtgaCTTAAATAGGATAGTGACTTTTTGTATTATTTAGTTTATACCAAACCAACCCTTA
375	>MITE_T_375	xfSc0000574	19099	19278	TA	179	15	GGGTTGGTTTGGCATAAACTAAATAATACAAAAAGTCAAAAAGTCACTATCCTAAGtcacatcatcttatttaaatcacatcacctctctaacacatcacatcaAACCCAACCCAAACCCAACCCATATAAGCCAATAAGTCAAAAAGTGCACTTTTTTAGAACATCCCAAACTAACCC
376	>MITE_T_376	Sc0000066	171595	171773	AT	178	17	TTAGGGTTGGTTTGGCATAAACTAAATAATACAAAAAGTCAAAAAGTCACTATCCTATTTAAGtcacatcatcttatttaaatcacatcacctctctaacacatcacatcaAACCCAACCCATATAAGCTAATAAGTCAAAAAATGCACTTTTTTAGAACATCCCAAACCAACCCTTA
377	>MITE_T_377	Sc0000066	170206	170384	AT	178	17	TTAGGGTTGGTTTGGCATAAACTAAATAATACAAAAAGTCAAAAAGTCACTATCCTATTTAAGtcacatcatcttatttaaatcacatcacctctctaacacatcacatcaAACCCAACCCATATAAGCTAATAAGTCAAAAAATGAACTTTTTTAGAACATCCCAAACCAACCCTTA
378	>MITE_T_378	xpSc0060160	2624	2800	TA	176	15	AGGTTGGTTTGGCATAAACTAAATAATACAAAAAGTCACTATCCTATTTAAGtcacatcatcttatttaaatcacatcacctctctaacacatcacatcaAACCCAACCCAAACCCAACCCATATAAGCCAATAAGTCAAAAAGTGCATTTTTTTAGAACATCCCAAACCAACCCT
379	>MITE_T_379	Sc0000672	713278	713491	TA	213	19	GGGCCATATTTGTTTGGGTGGACATGAGCTTGGGATTGGACTAATAGTCCAATAAAATTATTAATCCGATGTTTGGTTAAACAATTGAAGTACGGATTAATTATTTTAAACTTGACTATTAGTTAAAATAAGATACATAATCCAACGGATTCGTAGTCTTAGGACTATTAGTCATGGGAATGTTAATCCAGTCCGTCCAAACAAACATGGCCC
380	>MITE_T_380	Sc0001614	294342	294553	TTA	211	17	GGCCATGTTTGTTTGGGTGGACATGAGTTTGGGATTGGACTAATAGTCCAATAAAATTATTAATCCGATGTTTGGTTAAACAATTGAAGTAGGGACTAATTATTTTAAACTTGACTATTAGTTAAGATATGATACATAATCCAACGGATTCGTAGTCTTAGGACTATTAGTCATGGGAATGCTAATCCAGTCCGTCCAAACAAACATGGCC
381	>MITE_T_381	Sc0001875	389416	389615	AT	199	19	GTTTGTTTGGACGGACTGGATTAACATTCCCATGATTAATAGTCCTAGGACTACGAATCCGTTGGATTATGTATCTTATCTTAACTAATAGTCAAGTTTAAAATAATTAGTCCCTACTTCAATTGTTTAACCAAACATCGGATTAATAATTTTTTTGGACTATTAGTCCAATCCCAAGCTCATGTCCATCCAAACAAAC
382	>MITE_T_382	Sc0005169	4554	4767	TA	213	25	AGGCCATGTTTGTTTGGGTGGACATGAGCTTGGGATTGAACTAATAGTCCAATAAAATTATTAATCCGATGTTTGGTTAAACAATTGAAGTAGGGGACTAATTATTTTAAACTTGACTATTAGTTAAGATAGGATACATAATCCAACGGATTCGTAGTCCTAAGACTATTAGTCATGGGAATGTTAATCCAGTCCGCCCAAACAAACATGGCT
383	>MITE_T_383	xfSc0000847	77071	77283	TTA	212	23	GGCCATGTTTGTTTGGGCGGACTGGATTAACATTCCCATGACTAATAGTCTTAGGACTACATAATCCGTTGGATTATGTATTCTATCTTAACTAATAGTCAAGTTTAAAATAATTAGTCCGTACTTCAATTGTTTAACCAAACATTGGATTAATAATTTTATTGGACTATTAGTCCAATCCCAAGCTCATGTCCACCTAAACAAACATGGCC
384	>MITE_T_384	Sc0001323	556479	556691	TA	212	25	AGCCATGTTTGTTTGGGCGGACTGGATTAGCATTCCCATGACTAATAGTCTTATGACTACCAATCCGTTGGATTATGTATCCTATCTTAACTAATAGTCAAGTTTAAAATAATTAGTCCGTACTTCAATTGTTTAACCAAACATCGGATTAATAATTTTATTGGACTATTAATCCAATCCCAAGCTCATGTCCACCCAAACAAACATGGCCT
385	>MITE_T_385	Sc0000597	1964	2175	TAT	211	22	GGCCATGTTTGTTTGGGCGGACTGGATTAACATTCCCATGACTAATAGTCTTAGGATTACGAATCTGTTGGATTATGTATCCTATCTTAACTAATAGTCAAGTTTAAAATAATTAGTCCCTACTTCAATTGTTTAACCAAATATCGGATTAATAATTTTATTGGACTATTAGTCCAATCCCAAGCTCATGTCCACCCAAACAAACATGGCC
386	>MITE_T_386	Sc0004334	126802	127013	TGA	211	23	GGCCATGTTTGTTTGGGTGGACATGAGCTTGGGATTGGACTAATAGTCCAATAAAATTATTAATCCGATGTTTGGTTAAACAATTGAAGTACAGACTAATTATTTTAAACTTGACTATTAGTTAAGATAGGATACATAATCCAACGAATTGGTAGTTATAGGACTATTAGTCATGAGAATGTTAATCCAGTCCGCCCAAACAAACATGACC
387	>MITE_T_387	Sc0000081	1470281	1470492	TTA	211	23	GGCCATGTTTGTTTGGGTGGACATGAGCTTGGGATTGGATTAATAATCCAATAAAATTATTAATCCGATGTTTGGTTAAACAATTAAAGTAGTGACTAATTATTTTAAACTTGACTATTAGTTAAGATAGGATACATAATCCAACGGATTCGTAGTCCTAGGACTATTAGTCATGGGAATGTTAATCCAGTCCGCCCAAACAAACATGGCC
388	>MITE_T_388	Sc0000648	428199	428410	TAA	211	23	GGCCATGTTTGTTTGGGTGGACATGAGCTTGGGATTGGATTAATAGTCCAATAAAATTATTAATCCGATGTTTGGTTAAACAATTGAAATACGGACTAATTATTTTAAACTTAACTATTAGTTAAGATATGATACATAATCCAACGAATTCATAGTCCTAAGACTATTAGTCATGGGAATGCTAATCCAGTCCGCCCAAACAAACATGGCC
389	>MITE_T_389	Sc0001778	130872	131083	TTA	211	22	GGCCATGTTTGTTTGGGCGGACTGGATTAACATTCCCATGACTAATAGTTTTAGGACTACCAATTCATTGGATTATGTATCCTATCTTAACTAATAGTCAAGTTTAAAATAATTAATCCGTACTTCAATTGTTTAACCAAATATCGGATTAATAATTTTATTGGACTATTAATCTAATCCCAAGCTCATATCCACCCAAACAAACATGGCC
390	>MITE_T_390	Sc0004929	27858	28069	ATA	211	22	GGCCATGTTTGTTTGGGTGGACATGAGCTTGAGATTGGACTAATAGTCCAATAAAATTATTAATCCGATGTTTGGTTAAACAATTGAAGTAGGGACTAATTATTTTAAACTTGACTATTAGTTAAAATAGGATACATAATCCAATGGATTCGTAGTCCTAGGACTATTAGTCATGGGAATGTTAATCCAGTCCACCCAAACAAACATGGCC
391	>MITE_T_391	Sc0003347	1651	1862	TAG	211	17	GGCCATGTTTGTTTGGGCGAACTGGATTAACATTCCCATGACTAATAGTTATAGGATTACGAATTCGTTGGATTATGTATCCTATCTCAACTAATAGTCAAATTTAAAATAATTAGTCCCTACTTCAATTGTTTAACCAAACATCGGATTAATAATTTTATTGGACTATTAGTCTAATCCTAAGCTCATGTCCACCCAAACAAACATGGCC
392	>MITE_T_392	Sc0001204	141171	141382	TTA	211	23	GGCCATGTTTGTTTGGGCGGACTGGATTAGCATTCCTATGACTAATAGTCTTAGGATTACGAATCCGTTGGATTATGTATCCTATCTTAACTAATAGTCAAGTTTAAAATAATTAGTCCCTACTTCAATGGTTTAACCAAACATCGGATTAATAATTTTATTGGACTATTAGTCAAATCCCAAGCTCATGTCCACCCAAACAAACATGACC
393	>MITE_T_393	Sc0001155	572961	573172	TAA	211	23	GGCCATGTTTGTTTGGGTGGACATGAGTTTGAGATTGGACTAATAGTCTAATAAAATTATTAATCCGATGTTTGGTTAAACAATTGAAGTAGGGACTAATTATTTTAAACTTGACTATTAGTTAAAATAGGATACATAATCCAACGGATTCGTAGTCCTAGGGTTATTAGTCATGGGAATGTTAATCCAGTCCGCCCAAACAAACATGGCC
394	>MITE_T_394	Sc0003098	171560	171771	TTA	211	23	GGCCATGTTTGTTTGGGTGGACATGAGCTTGGGATTGGACTAATAATCCAATAAAATTATTAATCCGATGTTTGGTTAAACAATTGAAGTACAGACTAATTATTTTAAACTTGACTATTAGTTAAGATAGGATACATAATCCAACGGATTCGTAGTCCTAGAACTATTAGTCATGGGAATGTTGATCCAGTCCGCCCAAACAAACATGGCC
395	>MITE_T_395	xpSc0054328	7425	7636	TGA	211	23	GGTCATGTTTGTTTGGGTGGACATGAGCTTGGGATTGAACTAATAGTCCAATAAAATTATTAATCCGATATTTGGTTAAATAATTGAAGTAGGGACTAATTATTTTAAACTTGACTATTAGTTAAGATAGGATACATAATCCAACGAATTCGTAGTCCTAAGACTATTAGTCATGAGAATGCTAATCTAGTCCGCCCAAACAAACATGGCC
396	>MITE_T_396	Sc0002237	236915	237114	AT	199	18	GTTTGTTTGGGCGGACTGGATTAACATTCCCATGACTAATAGTCTTAGGACTACGAATCCGTTGGATTATGTATCCTATCTTAACTAATAGTCAAGTTTAAAATAATTAGTCCGTACTTCAATTGTTTAACCAAACATCGGATTAATAATTTTATTGGACTATTAGTCCAATCCCAAACTCATATCCACCCAAACAAAC
397	>MITE_T_397	Sc0001402	497840	498039	AT	199	19	GTTTGTTTGGGTGGACATGAGCTTGGGATTGGACAAATAGTCCAATAAAATTATTAATCCGATGTTTGGTTAAACAATTGAAGTAGGGACTAATTATTTTAAACTTGACTATTAGTTAAGATAGGATACATAATCCAACGGATTCGTAGTCCTAGGATTATTAGTCATGGGAATGTTAATCCAGTCCGCCCAAACAAAC
398	>MITE_T_398	Sc0000421	906605	906804	AT	199	19	GTTTGTTTGGACGGACTAGATTAGCATTCCCATGACTAATAGTTCTAGGACTACGAATCCGTTGGATTATGTATCCTATCTTAACTAATAGTCAAGTTTAAAATAATTAGTCTCTACTTCAATTATTTAACCAAACATCGGATTAATAATTTTATTGGACTATTAGTTCAATCCCAAGCTCATGTCCATCCAAACAAAC
399	>MITE_T_399	Sc0002750	82250	82462	TA	212	26	CGGCCATGTTTGTTTGGGCGGACTAGATTAGCATTCACATGACTAATAGTCCTAGGACTACGAATCCGTTGGATTATGTATCCTATCTTAACTAATAGTCAAGTTTAAAATAATTAGTTCGTACTTCAATTGTTTAACCAAATATCGGATTAATAATTTTATTGGACTATTAGTCCAATTCCAAGCTCATGTCCACCCAAACAAACATGGCC
400	>MITE_T_400	Sc0000897	677151	677362	TAA	211	23	GGCCATGTTTGTTTGGGTGGACATGAGCTTGGGATTGGACTAATAGTCCAATAAAATTATTAATCCGATATTTGGTTAAACAATTGAAGTACGGATTAATTATTTTAAACTTGACTATTAGTTAAGATAGGATACATAATCCAACGGATTCGTAGTGTTAGGACTATTAGTCATGTGAATGCTAATCCAGTCCGCCCAAACAAACATGGCC
401	>MITE_T_401	Sc0005695	61290	61501	TTA	211	37	GGCCATGTTTGTTTGGGTGGACATGAGCTTAGGATTGGACTAATAGTCCAATAAAATTATTAATCCGATATTTGGTTAAACAATTGAAGTACGGACTAATTATTTTAAACTTGACTATTAGTTAAGATAGGATACATAATCCAACGGATTCGTAGTCCTAGGACTATTAGTCATGAGAATGCTAATCCAGTCCGCCCAAACAAACATGACC
402	>MITE_T_402	Sc0005146	22037	22248	TTA	211	22	GGCTATGTTTGTTTGGGTGGACATGAGCTTGAGATTGGACTAATAGTCCAATAAAATTATTAATCTGATATTTGGTTAAACAATTGAAGTACGGACTAATTATTTTAAACTTGACTATTAATTAAGATAGGATACATAATCCAACGGATTCGTAGTCTTAGGACTATTAGTCATTGGAATGCTAATTCAATCCGCCCAAACAAACATGGCC
403	>MITE_T_403	Sc0000372	686490	686701	TAA	211	23	GGCCATGTTTGTTTGGGTGGACTGGATTAACATTTCTATGATTAATAGTTCTAGGACTACGAATCCATTGGATTATGTATCCTATCTTAACTAATAGTCAAGTTTAAAATAATTAGTCCGTACTTCAATTGTTTAACCAAATATCGGATTAATAATTTTATTGGACTATTAGTCTAATTCCAAGCTCATGTCCACCCAAACAAACATGGCC
404	>MITE_T_404	Sc0005475	66694	66905	TTC	211	22	GGCCATGTTTGTTTGGGCGGACTAGATTAGCATTCCCATGACTAATAGTCCTAGGACTACGAATCTGTTAGATTATGTATCCTATGTTAACTAATAGTCAAGTTTAAAATAATTAATCCGTACTTCAATTGTTTAACCAAATATCGGATTAATAATTTTATTGGACTATTAATCCAATCCCAAGTTTATGTCCACCCAAACAAACATGGCC
405	>MITE_T_405	Sc0002185	336283	336494	TAA	211	23	GGCCATGTTTGTTTGGGCGGACTGGATTAGCATTCCCATGACTAATAGTCCTAGGACTACGAATCCGTTGGATTATGTATCCTATCTTAACTAATAGTCAAGTTTAAAATAATTAGTCTGTACTTCAATTGTTTAACTAAATATCGGATTAATAATTTTATTGGACTATTAGTCCAATTCCAAGCTCATGTCCACTCAAACAAACATGGCC
406	>MITE_T_406	Sc0005623	8041	8252	TTA	211	23	GGCCATGTTTGTTTGGGCGGACTGGATTAGCATTCCCATGACTAATAGTCCTGGGACTATTAATCCGTTGGATTATGTATCCTATCTTAACTAATAGTCAAGTTTAAAATAATTAGTTCGTATTTCAATTGTTTAACCAAATATCGGATTAATAATTTTATTGGACTATTAGTCCCATCCCAAGCTCATGTCCACCCAAACAAACATGGCC
407	>MITE_T_407	Sc0000294	973469	973678	CTTAG	209	27	GTCATGTTTGTTTGGGCGGACTGGATTAGCATTTTCATGACTAATAGTCCTAGGACTACGAATCCGTTGGATTATGTATCCTATCTTAACTAATAGTCAAGTTTAAAATAATTAGTCCGTACTTCAATTGTTTAACCAAATATCGGATTAATAATTTTATTAGACTATTAGTCCAATTCCAAGCTCATGTCCACCCAAACAAACATGGC
408	>MITE_T_408	Sc0001349	137256	137458	AAA	202	15	GGCCATGTTTGTTTGAGCGGATTAGATTAGCATTCTCATGACTAATAGTCCTAAAATTACGAATCCGTTGGATTATGTATCCTATCTTAACTAATAGTCAAGTTTAAAATAATAAATCCATTGTTAACCAAATATCGGATTAATAATTTTATTGAACTATTAGTCCAATCCCAAACTCATGTCCACCCAAACAAACATGGCC
409	>MITE_T_409	Sc0001740	381975	382174	AT	199	23	GTTTGTTTGAGTGGACATGAGCTTGAGATAGGACTAATAGTCCAATAAAATTATTAATCCGATATTTGGTTAAACAATTGAAGTACGGACTAATTATTTTAAACTTGACTATTAGTAAAGATACGATACATAATCCAACAGATTCGTAGTCCTAGGACTATTAGTCATGAGAATGCTAATTCAGTCCGCCCAAACAAAC
410	>MITE_T_410	Sc0002775	3444	3643	AT	199	15	GTTTGTTTGGGTGGACATGAGCTTGGAATTGAACTAATAGTCCAATAAAATTATTAATCCGATATTTGGTTAAACAATTGAAGTACGGACTAATTATTTTAAAATTGACTATTAGTTAAGATAGGATACATAATCCAACAGATTTGTAATCTTAAGACTATTAGTTATGAGAATGCTAATCCAATTCACCCAAACAAAC
411	>MITE_T_411	xpSc0053239	238194	238406	TA	212	20	GGCCATGTTTGTTTGGACGGACTGGATTAGCATTCCCATGACTAATAGTCCTAGGACTACGAATCCTTTGGATTATGTATCCTATCTTAACTAATAGTCAAGTTTAAAATAATTAGTTCGTACTTCAATTGTTTAACCAATTATCGGATTAATAATTTTATTGGACTATTAGTCCAATCCCAAGCTCATGTCCACCCAAACAAACATGGCCC
412	>MITE_T_412	Sc0000671	638992	639204	TA	212	26	GGCCATGTTTGTTTGGGCGGACTGGATTAGCATTCCCATGACTAATAGTCCTAGGACTACGAATTCGTTGGATTATGTATCCTATCTTAACTAGTAGTTAAGTTTAAAATAATTAGTTCGTACTTCAATTGTTTAACCAAATATCGGATTAATAATTTTATTGGATTATTAGTCCAATCCCAAGCTCATGTCCACCCAAACAAACATGGCCC
413	>MITE_T_413	Sc0001806	373070	373281	TAA	211	17	GGCCACGTTTGTTTGGGTGGACATAAGTTTGGGATTGGACTAATAGTCCAATAAAATTATTAATCCGATATTTGGTTAAACAATTGAAGTACGAACTAATTATTTTAAACTTGACTATTAGTTAAAATAGGATACGTAATCCAACGGATTCGTAGTCCTAAGACTATTAATCATGGAAATGCTAATCCAGTCCGTCCAAACAAACATAGCC
414	>MITE_T_414	Sc0001416	125737	125948	TTA	211	17	GGCCATGTTTGTTTGGACGGACTGGATTAGAATTCCCATGACTAATAGTCCTAGGACTACGAATCCATTGGATTATGTATCCTATCTTAACTAATAGTCAAGTTTAAAATAATTAATCCGTACTTCAATTGTTTAACCAAACATCGGATTAATAATTTTATTGGACTATTAGTCCAATCCCAAGCTCATGTCCACCCAAACAAACATGACC
415	>MITE_T_415	Sc0003620	15965	16176	TGA	211	17	GGTCATGTTTGTTTGGAGGGACTGGATTAGCATTCCCATGACTAATAGTCCTAGGACTACGAATCCGTTGGATTATGTATCCTATCTTAACTAATAGTCAAGTTTAAAATAATTAATCCGCACTTCAATTGTTTAAACAAACATCGGATTAATAATTTTATTGGACTATTAGTCCAATCCCAAGCTCATGTCCACCCAAACAAACATGGCC
416	>MITE_T_416	Sc0000179	345590	345801	TTA	211	17	GGCCATGTTTGTTTGGGTGGATATGAGCTTAGGATTGGACTAATAGTCCAATAAAATTATTAATCCGATATTTGGTTAAACAATTGAAATACGAACTAATTATTTTAAACTTGACTATTAGTTAAGATAGGATACATAATCCAACGGATTAGTAGTCATAGGACTATTAGTCATGGGAATGCTAATCCAGTCCGTCCAAACAAACATGGCC
417	>MITE_T_417	Sc0000211	983732	983943	TTC	211	14	GGCCATGTTTGTTTCGGTGGACATGAGCTTGGGATTGGACTAATAGTCCAATAAAATTATTAATCCGATATTTGGTTAAACAATTGAAGTACGGACTAATCATTTTAAACTTGACTATTAGTTAAGATAGGATACATAATCCAACGGATTCATAGTCATAGGACTATTAGTCATGGGAATGCTAATCCAGTCCGTCCAAACAAACATGGCC
418	>MITE_T_418	Sc0005124	41106	41317	TAA	211	23	GGCCATGTTTGTTTGGGTGGACATGAGCTTGGGATTGGACTAATAGTCCAATAAAATTATTAATCCAATGTTTGGTTAAACAATTGAAGTACGAACTAATTATTTTAAACTTGACTGTTAGTTAAGATAGGATACATAATCCAACGGATTCGTAGTCCTAGGACTATTAGTCATGGGAATGCTAATCCAGTCCGCCCAAACAAACATGGCC
419	>MITE_T_419	Sc0001007	584904	585115	TTA	211	17	GGCCATGTTTGTTTGGGTAGACATGAGCTTGAGATTAGACTAATAGTCCAATAAAATTATTAATCCGATATTTGATTAAACAATTGAAGTACGGACTAATTATTTTAAACTTGACTATTAGTTAAGATAGAATACATAATCCAATAGATTCGTAGTCCTAAAACTATTAGTCATGAAAATGCTAATCCAATCCGTCCAAACAAACATGGCC
420	>MITE_T_420	Sc0003072	89157	89368	TTT	211	16	GGCCATGTTTGTTTGGACGGACTAGATTAGTATTCCCATGACTAATAGTCCTAGGACTACGAATCCATTGGATTATGTATCATATCTTAACTAATAGTCAAGTTTAAAATAATTAGTCCGTACTTCAATTGTTTAACCAAACATCGGATTAATAATTTTATTGGACTATTAGTCCAATCCCAAGCTCATGTCCACCCAAACAAACATGGCC
421	>MITE_T_421	Sc0004854	83164	83375	TAA	211	31	GGTCATGTTTGTTTGGGTGGACATGAGATTGGGATTGGACTAATAGTCCAATAAAATTATTAATCCGATATTTGGTTAATCAATTGAAGTACGGATTAATTATTTTAAACTTGACTATTAGTTAAGATATGATACATAATCCAATGGATTCGTAGTCCTAGGACTATTAGTCATGGGAATTCTAATCCAGTCCGTCCAAACAAACATGGCC
422	>MITE_T_422	Sc0000101	555589	555800	TTA	211	17	GGCCATGTTTGTTTGGGTGGACATGAGCTTGGGATTGGACTAATAGTACAATAAAATTATTAATCCGATATTTTGTTAAACAATTGAAGTACGGATTAATTATTTTAAAGTTGACTATTAGTTAAGATAGGATACATAATCCAACAGATTGGTAGTCCTATGACTATTAGTCATGGGAATACTAATCCAGTCCGTCCAAACAAACATGGCC
423	>MITE_T_423	Sc0000486	788499	788710	TTA	211	17	GGCCATGTTTGTTTGGGTGGACATGAGCTTGGGATTGGACTAATAGTCCAATAAAATTATTAATCCGATGTTTGTTTAAACAATTGAAGTGCGAATTAATTATTTTAAACTTGACTATTAGTTAAGATAGGATACATAATCCAACGGATTCGTAGTCCTAGGACTATTAGTCATGGGAATGCTAATCCAGTCCCTCCAAACAAACATGACC
424	>MITE_T_424	Sc0002547	69846	70047	TTA	201	17	GACCATGTTTGTTTGGACGGACTGGATTAGCATTCCTATGACTAATAGTCCTAGGACTACGAATTCATTGGATTATGTATCCTATCTTAACTAATAGTCAAGTTTAAAATAATTAATCCGTACTTTAATTGCTTAACCTTAATAATTTTATTGGACTATTAGTCCAATCTCAAACTCATATCCACCCAAACAAACATGGTC
425	>MITE_T_425	Sc0004535	126256	126455	AT	199	19	GTTTGTTTGGGTGGACATGAGCTTGGGATTGGACTAATAGTCCAATAAAATTATTAATCCGATGTTTGGTTAAACAATTGAAGTACGAACTAATTATTTTAAACTTAACTATTAGTTAAGATAGGATACATAATCCAATAGATTCGTAGTTCTAGGAATATTAGTCATGGGAATGCTAATCCAGTCCGCCTAAACAAAC
426	>MITE_T_426	Sc0000023	857190	857389	AT	199	13	GTTTGTTTGGGTGGACATGAGCTTGGGATTGGACTAATAGTCCAATAAAATTATTAACCTAATGTTTGGTTAAACAATTGAAATAGGGACTAATTATTTTAAACTTAATTATTAGTTAAGATAGGATACATAATCCAACAGATTCGTAGTCCTAGGACTATTAGTCATGGGAATGCTAATCCAGTCCGTCCAAACAAAC
427	>MITE_T_427	Sc0000755	273120	273853	TTCATTAG	733	11	TAGGGATGTAAGAAAAATCAAAAAAACCGACCAAACCGATTGAACTGGACCAAACCGGCTATATTTGGTCTATTTTTTAACAAAAATCGGTTTGTGCGGTTTTTAAATTTGAATTTTTTCAATTTTCGGTTCGGTATCGGTTTAAGCACCTTGTGCACCGATCTAAACCGAAACTGACCATTTCAACATATATTGTATTtataatatatatatatatatatatatatatataatctaataanattatatatatatatatataATCtaataatctaatgatattaataagtataataaattattaaCCTTAATTAATTAACCTTATCATCTTTATAACCTAAGTTTGTAAATTCTTATTATATATAATCTTAACTCTAACTCATTATTCTTGAAACCTTA…
428	>MITE_T_428	xfSc0000143	258966	259685	ACTGTTAG	719	11	TAGGGATGTAAAAAAAATCGAAAAAACCGACCAAACCGACTGAACTGGACCAAATCGGCTATATTTGGTCTGTTTTTTAACAAGAATCGGTCTGTGCGGTTTTTAAATTTGAATTTTTTCAATTTTCGGTTCGGTTCGGTATCGGTTTAAGCACCTTATGCACCGATCTAAACCGAAACTGACCGCTTCAACATATATTGTATTTATAATATATATAAAATCTAATAATCTAATGATATTAATAAGTATAATAAATTATTAATCTTAATTAATTAACATTATCATCTTTATAACCTAAGTTTGAAAACTCTTATTATATATAATCTTAACTCTAACTCATTATTCTTGAAACCTTAGTATTTTTAAACttttttttttgtttttatttttgttAATTTA…
429	>MITE_T_429	Sc0006143	14087	14793	ATT	706	21	AATAGCAATTAGGGATGTAATCGGTTCGGTACAGTCGGTATTTAGGTAAAAAATAACACCGAACCAATAATGTCGGTTTTATTATTTTGAACACCGATACAGACCGTTTCTCACATCAAACCACACCGAACCGAACCAATTGTAACGGTTCGGTTTTGTGCGATTTAATCGGTTTAGAATTTTTCAAACTTGAGCCACTTTTAAATATAATCATTAATCTATATAAAAATATTAAATTAGTTATTTGTCTACCATTTCAAACATATCCAATCCATCCATTTAATACATACTTTTTAATTTCTAAATTAACAAAAATAAAAACAAAAAAAACGTTTAAAAATACTAATGTTTCAAGAATAATGAGTTAAGAGTTAAAATTATATATAATAAGAGTTTACA…
430	>MITE_T_430	Sc0005099	22038	22742	GG	704	14	AACTAGGGATGTAATCGGTTCGGTACGATCGGTATTTAGGTAAAAAATTACACCGAACTGATAATGTCGGCTTTATTATTTTGAACATCAATACAGACCACTTCTCCCATCAAACCACATTGAACCAAACCGACTGAAACGGTTCAGTTTAATGTGGTTTAATCGGTTTAGGATTTTTCAAATTTGAGCCACTTTTAAATATAATCATTAATCTATATAAAAACATTAAATTAGCTATTTGTTTACCATTTAAAACATATCCAATCCATTCATTTAATACATACTTTTCAATTCCTAAATTaaaaaaaaataaaaccagaaaaaataaaattaaaaaTACTAAGGTTTCAAGAATAATGAGTTAGAGTTAAGATTATATATACTAAGAGTTTACAAACT…
431	>MITE_T_431	Sc0003757	83286	83989	CTCAAAGA	703	11	TAGGGATGTAAGAAAAATTGAAAAAATCGACCAAACCGATTGAACTGGACTAAACTGATTATATTTGGTCTATTTTTTAACAAGAATCGGTCTGTGCAGTTTTTAAATTTGAATTTTTTCAATTATTGGTTCGGTATCGGTTTAAGTACCTTGTGCACCGATCTAAACCGAAACCGGCCGATTCGACATATATTGTATTTataatatatatatataatctaataatctaatgatattaataagtataataaattattaaCCTTAATTAATTAACCTTATCATCTTTATAACCTAAGTTTGTAAACTCTTATTATATATAATCTTAACTCCAACTCATTATTCTTGAAACCTTAGTATTTTTAAACttttttttttgttttatttttgttAATTTAGGAA…
432	>MITE_T_432	Sc0000076	1466706	1467409	ACCGTATG	703	11	TAGGGATGTAATCGGTTCGGTACGGTCGGTATTTAGGTAAAAAATTACACCAAATCGATAATGTCGGTTTTATTATTTTGAACACCGATACAGACCGCTTCTCCCATCAAACTGCACCAAACCGAACCGATTGAAACGGTTCAGTTTGGTGCGTTTAATCGGTTTAGAATTTTTCAAACTTGAGTCACATTTAAATATAATCATTAATCTATATAAAAATATTAAATTAATTATTTGTCTACCATTTCAAATATATCCAATCCATTCATTTAATATGTACTTTTCAATTCCTAAATTAACAAAAATAAAAACAAAAAAAAGTTTAAAAATACTAAAGTTTCAAGAATAATGAGTTGGAGTTAAGATTTTATATAATAAGAGGTTACAAACTTAGGTAAT…
433	>MITE_T_433	Sc0001525	264276	264978	TA	702	19	TAGTTAGGGATGTAAGAAAAATCGAAAAAACTGACCAAACTGATTGAACCGGACCAAATCGGTTATATTTGGTCTATTTTTTAACAAGAATCGGTTTGTGTAGTTTTTAAATTTGATTTTATTTATTTATTTTTGGTTCGGTATCGGTTTAAGCACCTTGTGCACCGATCTAAACCGAAACCGACCGCTTCAATATATATTGTATTTATAATTTATATATGTATATATAATCTAATAATATAATGATATTAATAAGTATAATAAATTATTAATCTTAATTAATTAACCTTATCATCTTTATAACCTAATTTTGTAAACTCTTATTATATATAATCTTAACTCTAACTCATTATTCTTGGAATCTTAGTATTTTCAAACTTTTTTTTGTTTCTATTTTTC…
434	>MITE_T_434	Sc0002575	197500	198199	TA	699	15	TTAGGGATGTAAGAAAAACAGAAAAAACTGATCAAACCGATTGCACCGGACCAAACCGGCTATATTTGGTCTATTTTTTTAATAAGAATCGGTCTGTGCGGTTTTTAAATTTGAATTTTTTCGGTTTTTGGTTCGGTATCAATTTAAGCACCTTGTGCACCGATCTAAACCAAAATCGACCGTTTCAACatatattgtatttataatatatgtatatatataatctaataatataatgatattaataagtataataaattatTAACCTTAATTAATTAATCTTATCATCTTTATAACCTAAGTTTGTAAACTCTTATTATATATAATTTTAACTCTAACTCATTATTCTTGAAACCTTAGTATTTTTGAACTTTTTTTTGTTTTTATTTTTGTTAATCT…
435	>MITE_T_435	Sc0000914	184888	185584	GATGGAAT	696	11	TAGGGATGTAAGAAAAATCGAAAAAACCGACCAAACCGATTGAACCGGACCAAACCGGCTATATTTGGTCAGTTTTTTAACAAGAATCGGTTTGTGCAATTTTTAAATTTGATTTTTTTTCGGTTTTCGGTTCGGTATCGATTTAAGCACCTTATGCACCGATCTAAACCGAAATCGACCGCTTCAACGtatattgtatttataatatatgtatatatataatctaataatataatgatattaataagtataataaattatTAACCTTAATTAATTAACCTTATCATCTTTATAATCTAAGTTTGTAAACTCTTATTATATATAATCTTAACTCTAACTCATTATTCTTGAAACCTTAGTAttttttaacttttttttttttttttttgttttttgttA…
436	>MITE_T_436	Sc0000538	808064	808760	GTTGAG	696	12	TTAGGGATGTAATTGGTTCGGTATGGTCGGTATTTAGGTAAAAAATTACACTGAACCGATAATGTCGGTTTTATTATGTTGAACACTGATACAGACCGATTCTCCCATCAAATCACATTGAACCGAACCGATTGAATTGGTTCGGTTCGGTGCGGTGCGGTTTAATCTGTTTAGGATTTTTCAAATTTGAGCTACTTTTAAATATAATCATTAATCTATATAAAAAAATTAAATTAGTTATTTGTTTATCAATTCAAACATATCCAATCTATCCATTTAACACATACTTTTTAATTACCAAACTAACAAAAAAAAAGTTTAAAAATACTAAGGTTTCAAGAATAATGAGTTAGAGTTAAGATTTTATATAATAAGAGTTTACAAATTTAGGTTATAAAG…
437	>MITE_T_437	Sc0001977	54266	54961	CCAATA	695	12	CTAGGGATGTAATCGGTTTGGTACGGTCGGTATTTAGGTAAAAAATTACACCGAATCAATAATGTCGGTTTTATTATTTTGAATACCGATACAGACCGTTTCTCACATCAAACCGCACCAAATCGAACCAATTGAAACGGTTCGGTTTTGTGCTATTTAATCGGTTTAGAATTTTTCAAACTTGAGCCACTTTTAAATATAATCATTAATTTATATAAAAATATTAAATTAGTTATTTGTCTACCATTTCAAATATATCCAATCCATCCATTTAATACATATTTTTCAATTCCTAAATTaacaaaaataaaaataaaaaaaagtttaaaaataCTAAGGTTTCAAGAATAATGAGTTAGAGTTAAGATTATATATAATAAGAGTTTATAAACTTAGGCT…
438	>MITE_T_438	Sc0002538	69956	70650	TTCTCTGG	694	11	TAGGGATGTAAGAAAAATCGAAAAAATCGACCAAACCGATTGAACTAGACCAAACTGGTTATATTTGGTCTGTTTTTTAACAAGAATCTGTCTGTGCGGTTTTTAAATTTGATTTTTTTCGATTTTCAGTTTGGTATCGGTTTAAGCACCTTGTGCACCGATCTAAATAGAAATCGACTGCTTCAACatatattgtatttataatatatatatatatatatataatgtaataatataatgatattaataagtataataaattatTAACCTTAATTAATTAACCTTATCATCTTTATAACCTAAGTTTGTAAACTCTTATTATATATAATCTTAACTCTAACTCATTATACTTAAAACCTTAGTATTTTTAAACTTTTTTTTTATTTTTGTTAATTTAGG…
439	>MITE_T_439	xfSc0000054	64925	65619	AGT	694	11	AGGGATGTAATCGGTTCGGTACGGTCGGTATTTAGGTAAAAAATTACACCGAATCGATAATGTCCGTTTTATTATTTTGAACACCGATACAGACCGCTTCTCCCATCAAACCGTACCGAATCGAACCAATTGAAACGGTTCGGTTTGGTACAGTTTAATCGGTTTAGGATTTTTCAAACTTGAGCCACTTTTAAATATAATCCTTAATCTATATAAAAACATGAAATTAGTTATTTGTCTACCATTTCAAACATATCCAATTCATCCATTTAACACATACTTTTCAATTCCTAAATTAACAAAAATAAAAACAATTCTTTTTTAAAAAAATACTAAGGTTTCAAGAATAACAAGTTAGAGTTACGATTATATATAATAAGAGTTTACAAACTTAGGCTA…
440	>MITE_T_440	xfSc0000096	343979	344671	CA	692	21	TGATCATAATTAGGGATGTAAGAAAAATCGAAAAAACCGACCAAACCAATTGAACCGGACCAAACAGGCTATATTTGGTCTGTTTTTTGACAAGAATCGGTCTGTGCGGTTTTTTAATTTGATGTTTTTCGATTTTCGGTTCGGTATTGGTTTAAGCACTTTGTGCACCGATCTAAACCGAAACCGACCATTTCAatatatattgtatttataatatatatatatatataatctaataatataATGACATTAATAAGTATAATGAACCTTAATTAATTAACCTTATCATCTTTATAACCTAAGTTTATAAACTCTTATTATATTAATTTTAACTCTAACTCATTATTCTTAAAACTTTAGTATTTTTAAACTTTTTTTTGTTTTTATTTTTGTTAATTT…
441	>MITE_T_441	Sc0000328	86373	87062	TA	689	11	GGGATGTAAGAAAAACCGAAATAACCGACCAAACCGATTGAACCGAACCAAACCGACTATATTTGGTCTGTTTTTTAACAAAAATTGGTCTGTGCGGTTTTTAAATTTGAATTTTTTCGATTTTCGGTTCGGTATCGGTTTAAGCACCTTGTGCACTGATCTAAACCGAAACCGACCACTTCAACatatattgtatttataatatatatatatatatataatctaataatataatgatattaataagtataataaattatTAATCTTAATTAATTAATCTTATTATTTTTATAGCCTAAGTTTGTAAACTCATATTATATATAATCGTAACTCTAACTCATTATTCTTGAAACCTTAGTATTTTTGAAAAATTTTTTTGTTTTTATTTTTGTTAATTTA…
442	>MITE_T_442	Sc0005206	31931	32619	GTTTGGAT	688	11	TAGGGATGTAATCGGTTTGGTACGGTCGGTATTTAGGTAAAAAATTACACCGAACCGATAATATCGGTTTTATTATTTTGAACACAGATACAGACTGTTTCTGCCATCAAACTGCACCAAACCAAACCGATTGAAACGGTTCGGTTTGGTACGATTTAATCGGTTTAAAATTTTTCAAACTTGAGCCACTTTTAAATATAATCATTAATCTATATAAAAACATTAAATTAGTTATTTGTCTGTCATTTCAAACATATCTAATCCATCCATTTAATACATACTTTTTAATTCCTAAATTAACCAAAAACAAAAAAACAAAAAAGTTTTAAAATACTAAGGTTTCAAGAATAATAAGTTAGAGTTAAGATTATATATAATAAGAATTTACAAACTTAGATT…
443	>MITE_T_443	xfSc0006229	1582	2270	CCATTCAC	688	11	TAGGGATGTAATCGGTTCGGTACGGCCGGTATATAGGTAAAAAATTACACCAAACTGATAATGTCAGTTTTATTATTTTAAACACCGATACAAACCGCTTCTCCCATCAaaccaaaccgaaccgaaccgaaccgaaTAGATTGAAACAGTTCGGTTTGGTGCGATTTAATCGGTTTAGGAATTTTCAAACTTTAGTCACTTTTAAATATAATCATTAATCTATATAAAAATATTAAATTAGTTATTTGTCTACCATTCAAACATATCCAATCCATCCATTTAATACATTTCAATTTCTAAATTaacaaaaataaaaacaaaaaaaaaGTTTAAAAATACTAAGGTTTCAAGAATAATGAGTTAGAGTTAAAATTAATATAAAAAGAGTTTACAAACTTA…
444	>MITE_T_444	xpSc0054094	100049	100736	CTAGTGGT	687	11	TAGGGATGTAATCGGTACGGTACGATACGGTCGGTATTTAGGTAAAAAATTACACTGAACCAATAATGTCGGTTTTATTATTTTGAACACCGATATAGACCGCTTCTCCCATTAAACCGCACCAAACCAAACTGGTTAAAACGGTTCGGTTTGGTACGGTTTAATCGGTTTAGGATTTTTCACACTTGAGCCACTTTTAAATATAATCATTAATCTATATAAAAACATTAAATTAGTTATTTGTCTACCATTTCAAACATATCCAATCCATCAATTTAATATATACTTTTCAATTCCTAAATTAACAAAAATAAAAACAAAAAAAAGTTTTAAAATACTAAGGTTTCAAAAATAATGAGTTAAGAGTTAAAATTTTATATAATAAGAGTTTACAAACTT…
445	>MITE_T_445	Sc0000010	1373991	1374677	CTTAGACT	686	11	TAGGGATGTAAGAAAAACCTAAAAAACCGCCCAAATCGATTGAATCGGATCAAACCGGTTATATTTGGTCTGTTTTTTAACAAGAATCGGTCTGTGCGGTTTTAAAATTTGAATTTTTTCGATTTTCAATTCGGTATCAGTTTAAGCACCTTCTGCACCAATCTAAACCGAAACCGACCGCTTCAACatatattgtagttataatatatatatataATGTAACAATCTGATGATATTAATAAGTATGATAAATTATTAACCTTAATTAATTAACCTTATCATCTTTATAACCTAAGTTTGTAAACTCTTATTATATGTAATTTTAACTCTAACTCATTATTCTTGAAACCTTAGTATTTTTAAACTTTTTTTTTGTTTTTATTTTGTTAATTTAGAAAT…
446	>MITE_T_446	xpSc0055677	9479	10164	TTA	685	19	TTTAAATTAGGGATGTAATGGGTTCGGTACGATCGGTATTTAGGTAAAAAATTACACCAAACCGATAATGTCGGTTTTATTATTTTGAACACCGATACAGACTGCTTCTCCTATCAAACCGCACGAAACTGAACCGTTTCAAACGGTTCAGTTTGGTGCAGTTTAATCGGTTTAAAATTTTTCAAAATTGAGCCACTTTTAAATATAATCATTAATCTATATAAAAACATTAAATTAGTTATTCGTCTACCATTTCAAACATATCTAATCCATCCATTTAATACATACTTTTCAATTCCTAAATTAACAAAAATAAAAACAAATTTTTTTTTAAAAAAAATACTAAGGTTTCAAGAATAATGAGTTAGAGTTAAAATTATATATATTAAGAGTTTACAA…
447	>MITE_T_447	Sc0002690	8934	9616	TA	682	11	GGGATGTAAGAAAAACCGAAAAAACTGACCAAACCAATTGAACCGGACCAAACCGGCTATATTTAGTCTGTTTTTTAACAAGAATTGGTCTGTGCGGTTTTTAAATTTGATTTTTTTGGGTTTTCAGTTCGGTATCAATTTAAGCACCTTGTGCACCGATCTAAATCGAAACCGACCGCTTCAACatatattgtatttatactatatgtatataatttaataatataatgatattaataagtgtaataaattattaaCCTTAATTAATTAACCTTATCATCTCTATAATCTAAGTTTGTAAACTCTTATTATATATAATTTTAACTCTAACTTATTATTCTTGAAACCTTAAtatttttaacctttcttttgtttttatttttgttAATTTAGGAATTG…
448	>MITE_T_448	Sc0002414	302892	303574	CATGTGCT	682	10	TAGGGATGTATTCGGTTTGGTATGGTTGGTGTTTAGGTAAAAAATTATACCGAACCAATAATGTCGGTTTTATTATTTTGAACACCGATACAGACGGCTTCTCCCATCAAACCGCACTAAACCAAACTAATTGAAACGGTTCGGTTTGGTGCAGTTTATCAGTTTAGGATTTTTCAAACTTGAGTCACTTTTAAATATAATTACTAATCTATATAAAAATATTAAATTAGTTATTTGTCTACCATTTCAAGCATATCCAATCCATCCATTTAATACATACTTTTCAATACCTAAATTaacaaaaataaaaataaaaaaagtttaaaaatactaaaattttaagaataaTGAGTTAGAATTAAGATTATATAATAAGAGTTTACAAACTTAGGTTATAAA…
449	>MITE_T_449	Sc0003859	58924	59606	TAATA	682	19	ACTAGGGATGTAAAAAAAATTTGAAAAATCGATTAAACCGATTGAATCGGACTAAATCAGTTATATTTGACTTATTTTTTAACAAGAATCGGTCTGTAtgatttttaaatttgttttttttttcgatttttgattCAATATGAGTTTAAGCACCTTGTACATTGATTTAAACCGAAACCGACCAGTTCAACatttattgtatttgtaatatatatatatatatatattataatataatataataatataatgatattaataagtataataaattatTAACCTCAATTAATTAACCTTACCATCTTTATAACTAAAGTTTGTAAACTCTTATTATATATAATCTTAACTCTAACTCATTATTCTTCAAACCTTAGTATTTTTAAACTTTTTTTTGTTTTT…
450	>MITE_T_450	Sc0005475	11630	12309	TA	679	11	GGGATGTAAGAAAAATTGAAAAACCGACCAAACCGATTGAATCGGACCAAACCGGCTATATTTGGTCTGTTTTTTTAACAAGAATCAGTTTGTGCGGTTTTAAAATTTGAATTTTTGGGGTTTTCGGTTCGGTATCGGTTTAAGTACCTTCTGCACCGATCTAAACCGAAACCGACCGCTTCAACATATATTGCATTTataatatatatataatctaacaatctaatgatattaataagtataataaattattaaccttaattaattaaCCTTATCATCTTTATAACCTAAGTTTGTAAACTCTTATTATATATAATTTTAAATCTAACTCATTATTCTTGAAACCTTAGTATTTTTTAAAAAAATTTGTTTTTATTTTTGTTAATTTAGGAATTAAAA…
451	>MITE_T_451	Sc0000305	1042792	1043471	TA	679	11	GGGATGTAAGAAAAATTGAAAAACTGACCAAACCGATTGAATCGGACCAAACCGGCTATATTTGGTCTGTTTTTTTAACAAGAATCAGTTTGTGCGGTTTTAAAATTTGAATTTTTGGGGTTTTCGGTTCGGTATCGGTTTAAGTACCTTCTGCACCGATCTAAACCGAAACCGACCGCTTCAACATATATTGCATTTataatatatatataatctaacaatctaatgatattaataagtataataaattattaaccttaattaattaaCCTTATCGTCTTTATAACCTAAGTTTGTAAACTCTTATTATATATAATTTTAAATCTAACTCATTATTCTTGAAACCTTAGTATTTTTAAAAAAAATTTGTTTTTATTTTTGTTAATTTAGGAATTAAAA…
452	>MITE_T_452	Sc0000772	299915	300594	TA	679	11	GGGATGTAATCGGTTCGGTACGGTCAGTATTTAGGTAAAAAATTACACCGAATTGATAATGTCGGTTTTATTATTTTGAACACCGATACAGACCGTTTCTCACATCAAACCGCACCGAACCGAACCAATTGAAACAGTTCGGTTTGGTGCGGTTTAATCGTTTAGAATTTTTCAAACTTGAGTCACTTATAAATATAATCATTAATCTGTATAAAAATATTAAATTAGTTATTTGTCTACCATTTCAAACATATCCAATCCATCCATTTAATACATATTTTTTAATTACTAAATTAACAAAAATAAAAACAAAAAAAGAAGTTTAAAAATACTAAAGTTTCAAGAATAATGAGTTAGAGTTAAGATTATATATAATAAGAGTTTACAAACTTAGGTTAT…
453	>MITE_T_453	Sc0000001	811076	811752	AC	676	11	TAGGGATGTAAGAAAAATCGAAAAAACTAATTGAACCGGACCAAACCGACTATATTTGGCATGTTTTTTTAATAAGAATCGGTCTATGCTATTTTTAAATTTGATTTTGTTCAGTTTTTGGTTTGGTATCGGTTTAAGCACCTTGTGTACCAATCTAAACTGAAACGGATTGCTTCAACATGTATTGTATTTAtaatatatatataatctaataatataatgatattaataattataataaattattaaccttaattaattaattaaCCTTATCATCTTTATAACCTAAGTTTATAAACTCTTATTATATATAATTTTAACTTAACTCATTATTCTTGAAACCTTAGTATTTTTAAACTTTTTTTTGTTTTTATTTTTGTTAATTTAGGAATTGATATC…
454	>MITE_T_454	Sc0000000	1859438	1860108	GCAGGCAT	670	11	TAGGGATGTAATCGGTTTTAGGTAAAAAAATACACCGAACCGATAATATCGGTTTTATTATTTTGAACGTCGATACAGACCGCTTCTCACATCAAACCGCACCGAACCGAACAAATTGAAATGGTTCGGTTTGGTGCGATTTAATCGGTTCATAAGTTTTCAAACTTGAGCCACTTTTAAATATAATCATTAATTTATATAAAAATATTAAATTAGTTATTTGTCTACCATTTCAAACATATCCAATCCATCCATTTAATACATACTTTTTAATTCCTCAATTAACAAAAATAAAAACAAAAAACAAGTTTAAAAATACTAAGGTTTCAAGAATAATAAGTTAGAATTAAGATTATATATAATAAAAGTTTATAAATTTAGGTTATAAAGATGATAAAG…
455	>MITE_T_455	Sc0003186	235145	235815	AC	670	10	AGGGATGTAATCGGTTCGGTACAGTCGGTATTTAGGTAAAAAATTACACCGAATCGATAATGTCGGTTTTATTATTTTGAATACCGATACAAACCGCTTTTCACATCAAACTGAACCAATTGAAACGGTTCAGTTTGGTTCGGTTTAATCGGTTTAAAATTTTTCAAACTTAAGCCATTTTTAAATATAATCATTATCTATATAAAAATATTAAATTAGTTATTTATCCACCATTTCAAACATATCCAATCCATCCATTTAATACGTACTTTTTAATTCCTAAATTaacaaaaataaaaacaaaaaaaaaGTTTAGAAATACTAAGGTTTCAAGAATAATGAGTTAGAGTTAAGATTATATATAATAAGAGTTTACAAACTTAGGTTATAAAGATGATA…
456	>MITE_T_456	Sc0001681	129502	130172	ATGCCTGC	670	11	TAGGGATGTAAGAAAAATAGAAAAAATCGACCAAACCGATTTAACCGGACCAAACTGGTTATATTTGGTCTATTTTTTAACAAGAATCGGTTTGTGCGGTTTTTAAATTTGAATATTCTCAGTTTTCGGTTCAGTATCGGTTTAAGCACCTTGTGCACCGATCTAAGCCAAAACCGACCGTTTCAACatatattgtatttataatatatatataatctaataatctaatgatattaataagtataataaattattaaccttaattaattaaCTTTATCATCTTTATAACCTAAATTTATAAACTTTTATTATATATAATCTTAATTCTAACTTATTATTCTTGAAACCTTAGTATTTTTAAACTTGTTTTTTGTTTTTATTTTTGTTAATTGAGGAATT…
457	>MITE_T_457	Sc0000755	273245	273842	TT	597	17	TCGGTTCGGTATCGGTTTAAGCACCTTGTGCACCGATCTAAACCGAAACTGACCATTTCAACATATATTGTATTtataatatatatatatatatatatatatatataatctaataanattatatatatatatatataATCtaataatctaatgatattaataagtataataaattattaaCCTTAATTAATTAACCTTATCATCTTTATAACCTAAGTTTGTAAATTCTTATTATATATAATCTTAACTCTAACTCATTATTCTTGAAACCTTAGTATTTTTAAACtttttttttgtttttatttttgttAATTTAGGAATTAAAAAGTATGTATTAAATGGATGGATTGGATATGTTTGAAATGGTAGACAAATAACTAatttaatatttttatatag…
458	>MITE_T_458	Sc0004440	65650	65862	TA	212	21	GGGCCATGTTTGTTTGGGCGGACTGGATTAGCATTCCCATGACTAATAGTCCTAGGACTATAAATTTGTTGGATTATGTATCCTATCTTAACTAATAGTCAAGTTTAAAATAATTAATTCCTACTTCAATTGTTTAACCAAACATCGGATTAATAATTTTATTGGACTATTAGTCCAATCCCAAGCTCATGTCTACCCAAACAAACATGACC
459	>MITE_T_459	Sc0004571	141631	141842	TAA	211	15	GGTCATGTTTGTTTGGATAGACATGAGCTTGGGATTGGATTAATAGTCCAATAAAATTATTAATCCGATGTTTGGTTAAACAATTGAAGTAGGAATTAATTATTTTAAACTTGACTATTAGTTAAGATAGAATACATAATCCAATAAATTTGTAGTCCTAAAACTATTAGTCATGGGAATGCTAATCCAGTCCGCCTAAACAAACATGGCC
460	>MITE_T_460	Sc0001169	188376	188587	TAA	211	18	GGTCATGTTTGTTTGGGTAGACATGAGCTTGGGATTGGACTAATAGTCCAATAAAATTATTAATCCGATGTTTGGTTAAACAATTGAAGTAGGAATTAATTATTTTAAACTTGACTATTAGTTAAGATAGGATACATAATCCAACAAATTTATAGTCCTAGGACTATTAGTCATGGGAATGCTAATCCAGTCCGCCCAAACAAACATGGCC
461	>MITE_T_461	xfSc0001153	31799	32010	TAA	211	18	GGTCATGTTTGTTTGGGTAGACATGAGCTTGGGATTGGACTAATAGTCCAATAAAATTATTAATCCGATGTTTGGTTAAACAATTGAAGTAGGAATTAATTATTTTAAACTTGACTATTAGTTAAGATAGGATACATAATCCAACAAATTTATAGTCCTAGAACTATTAGTCATGAGAATGCTAATCCAGTCCGCCCAAACAAACATGGCC
462	>MITE_T_462	Sc0003691	149647	149858	TTA	211	18	GGTCATGTTTGTTTGGGTAGACATGAGCTTGGGATTGGACTAATAGTCCAATAAAATTATTAATCCGATGTTTGGTTAAACAATTGAAGTAGGAATTAATTATTTTAAACTTGACTATTAGTTAAGATAGGATACATAATCCAACAAATTTATAGTCCTAGGACTATTAGTCATGGGAATGCTAATCCAGTCCGCCCAAATAAACATGGCC
463	>MITE_T_463	Sc0000740	192432	192643	TCA	211	17	GGTCATGTTTGTTTGGATAGACATGAGCTTGGGATTGGATTAATAGTCCAATAAAATTATTAATCCGATGTTTGGTTAAACAATTGAAGTAGGAATTAATTATTTTAAACTTGACTATTAGTTAAGATAGAATACATAATCCAATAAATTTGTAGTCCTAAGACTATTAGTCATGGGAATGCTAATCCAGTCCGCCCAAACAAACATGCCC
464	>MITE_T_464	Sc0000985	48724	48935	TAA	211	18	GGTCATGTTTGTTTGGGTAGACATGAGCTTGGGATTGGACTAATAGTCCAATAAAATTATTAATCCGATGTTTGGTTAAACAATTGAAGTAGGAATTAATTATTTTAAACTTGACTATTAGTTAAGATAGGATACATAATCCAACAAATTTATAGTCCTAGGACTATTAGTCATGGGAATGCTAATCCAGTCCGCCCAAACAAACATGGCC
465	>MITE_T_465	xpSc0053227	279312	279523	TTA	211	16	GGTCATGTTTGTTTGGGTAGACATGAGCTTGGGATTGGACTAATAGTCCAATAAAATTATTAATCCGATGTTTGGTTAAACAATTGAAGTAGGAATTAATTATTTTAAAGTTGACTATTAGTTAAGATAGGATACATAATCCAACAAATTTATAGTCCTAGGACTATTATTCATGGGAATGCTAATCCAGTCCGCACAAACAAACATGGCC
466	>MITE_T_466	Sc0003630	2984	3195	TAA	211	72	GGCCATGTTTGTTTGGGTAGACATGAGATTGGGATTGGACTAATAGTCCAATAAAATTATTAATCTGATGTTTGGTTAAACAATTGAAGTACGGACTAATTATTTTAAAATTGACTATTAGTTAAGATAGAATACATAATCCAACAGATTCATAATTCTAGGACTATTAGTCATAGGAATGCTAATCCAGTCCGCCCAAACAAACATGGCC
467	>MITE_T_467	Sc0000625	518979	519190	TTC	211	22	GGTCATGTTTGTTTGGGTAGACATGAACTTGGGATTGGACTAATAGTCCAATAAAATTATTAATCCGATGTTTGGTTAAACAATTGAAGTAATAATTAATTATTTTAAACTTGATTATTAGTTAAGATAGGATACATAATCCAACAAATTTATAGTCCTAGGACTATTAGTCATGGGAATGGTAATCCAGTCCACCCAAACAAACATGACC
468	>MITE_T_468	Sc0000084	812709	812920	TAA	211	18	GGCCATGTTTGTTTGGGTAGACATGAGCTTGGAATTGGACTAATAGTCCAATAAAATTATTAATCCGATGTTTGGTTAAACAATTGAAGTAGGAATTAATTATTTTAAACTTGACAATTAGTTAAGATAGGATACATAATCCAACGGATTTGTAGTCCTAGGACTATTAGTCATGGGAATGCTAATCCAGTCCGCCCAAACAAACATGGCC
469	>MITE_T_469	Sc0000191	620631	620840	ctaag	209	22	gTCATGTTTGTTTGGGTAGACATGAGCTTGGGATTGGACTAATAGTCCAATAAAATTATTAATCCGATGTTTGGTTAAACAATTGAAGTAGGAATTAATTATTTTAAACTTGACTATTAGTTAAGATAGGATACATAATCCAACAAATTTATAGTCCTAGGACTATTAGTCATGGGAATGCTAATCCAGTCCGCCCAAACAAACATGGC
470	>MITE_T_470	Sc0000743	198310	198517	CTAAG	207	27	GCCATGTTTATTTGGGTAGACATGAGCTTGGGATTGGACTAATAGTCCAATAAAATTATTAATCCGATATTTGGTTAAACAATTGAAGTAGGAATTAATTATTTTAAACTTGACTATTAGTTAAGATAGGATACATAATCCAACGGATTTAGTCCTAGGACTATTAGTCATGAGAATGCTAATCCAGTCTGCCCAAACAAACATGGC
471	>MITE_T_471	Sc0000342	402148	402353	GC	205	14	CATGTTTGTTTGGGCGGACTGGATTAACATTCCCATGACTAATAGTCCTAGGACTACGAATCCATTGGATTATGTATTCAATCTTAACTAATAGTCAAGTTTAAAATAATTAATCCGTACTTCAATTGTTTAACCAAACATCGGATTAATAATTTTATTGGACTATTAGTCCAATCCCAAGCTCATGTCTACCTAAACAAACATG
472	>MITE_T_472	xpSc0053494	193456	193655	AT	199	13	GTTTGTTTGGGCGGACTGGATTAGCATTCCTATGACTAATAGTCCTAGGACTATAAATTTGTTGGATTATGTATCCTATCTTAACTAATAGTCAAGTTTAAAATAATTAATTCCTACTTCAATTGTTTAACCAAACATCGGATTAATAATTTTATTGGACTATTAGTCCAATTCCAAGCTCATGTCTACCCAAACAAAC
473	>MITE_T_473	Sc0000200	440866	441065	AT	199	14	GTTTGTTTGGGTAGACATGAACTTGGGATTGGACTAATAGTCCAATAAAATTATTAATCCGATGTTTGGTTAAACAATTGAAGTAGGAATTAATTATTTTAAACTTGACTATTAGTTAAGATAGGATACATAATCCAACAAATTTATAGTCCTAGGACTATTAGTCATGGGAATGCTAATCCAGTCCGCCCAAACAAAC
474	>MITE_T_474	Sc0000850	85052	85251	AT	199	14	GTTTGTTTGGGTAGACATGAGCTTGGAATTGGACTAATAGTCCAATAAAATTATTAATCTGATGTTTGGTTAAACAATTGAAGTAGGAATTAATTATTTTAAACTTGACTATTAGTTAAGATAGGATACATAATCCAACAAATTTATAGTCCTAGGACTATTAGTCATGGGAATGCTAATCCAGTCCGCCCAAACAAAC
475	>MITE_T_475	Sc0003048	18449	18648	AT	199	14	GTTTGTTTGGGCGGACTGGATTAGCATTCCCATGACTAATAGTCCTAGGACTATAAATTTGTTGGATTATGTATCCTATCTTAACTAATAGTCAAGTTTAAAATAATTAATTCCTACTTTAATTGTTTAACCAAACATCGGATTAATAATTTTATTGGACTATTAGTCCAATCCCAAGCTCATGTCTACCCAAACAAAC
476	>MITE_T_476	Sc0000408	540125	540337	GCC	212	14	TCCGTTTGGGAAGTGAGTTGGCTTTTTGACTATTTTAACCTGGTTTGGGAAGGACTTTTTGGCTTTTTGACTTTTTTAGCTTTTTTGTGAGAGAGGATTGTAATGATTATGGGTTGGATTTGATGTTTTGTTTTTTGTGGTTAAAATAGCCTATTTTGTTTCTTGTGGCTATTTTAGTCAAAAAAAGCCTGGCTTTTTTCTTCCCAAACGGA
477	>MITE_T_477	Sc0001520	89252	89463	GCC	211	14	TCCGTTTGGGAAGTGGGTTGGTTTTTTGACTATTTTTGCCTGGTTTGGGAAGGATTTTTTGACTTTTTAGTTTTTTTGGCTTTTTTTATGAAAGAGGATTGTAATGATTATGGGTTGGATTTGATGTTTTGTTTTTTGTGGCTAAAATAGCTTATTTTGTTTTTTATGACTATTTTAACCAAAAAAGCTGGCTATTTTCTTCGCAAACGGA
478	>MITE_T_478	xpSc0053223	387487	387693	GCC	206	14	TCCGTTTGGGAAGTGGGTTGTTTTTTTGGCTATTTTAGCCTGGTTTGGGAAGGGTTTTTTGACTTTTTTGGCTTTTTTTTTGTGAGAGAGGATTGTAATGATTATGGGTTGGATTTGATGTTTTGTTTTTTGTGGCTAAAATAGCCTATTTTGTTTTTTGTGGCTATTTTAGCCAAAAAAACTTGGCTTTTTTCTTCCCAAACGGA
479	>MITE_T_479	xpSc0053550	32719	32931	TA	212	26	ATGCCATGTTTGTTTGGGCGGACTGGATTAGCATTCCCATGACTAATAGTCCTAGGACTACGAATCCGTTAGATTATGTATCCTATCTTAACTAATAGTCAAGCTTAAAATAATTAGTCCGTACTTCAATTGTTTAACCAAACATCGGATTAATAATTTTATTGGACTATTAGTCCAATCCCAAGCTCATGTCCACCCAAACAAACATGGCT
480	>MITE_T_480	xfSc0003398	981	1192	TAA	211	23	GGCCATGTTTGTTTGGGTGGACATGAGCTTGGGATTGGACTAATAGTCCAATAAAATTATTAATCCGATGTTTGATCAAACAATTGAAGTAGGGACTAATTATTTTAAACTTGACTATTAGTTAAGATAGGATACATAATCCAACGAATTCGTAGTCCTAGGACTATTAGTCATGGGAATGCTAATCCAGTCCGCCCAAACAAACATGGCC
481	>MITE_T_481	Sc0000870	45070	45281	TA	211	25	GGCCATGTTTGTTTGGGTGGACATGAGCTTGGGATTGGACTAATAGTCCAAAAAAATTATTAATCCGATGTTTGGTTAAACAATTGAAGTACGGACTAATTATTTTAAACTTGACTATTAGTTAAGATAGGATACATAATACAACGGATTCGTAGTCCTAGAACTATTAGTTATGGAAATTCTAATCCAGTCTACCCAAACAAACATGGCC
482	>MITE_T_482	Sc0001214	203262	203473	TAA	211	23	GGCCATGTTTGTTTGGGCGGACTGGATTAGCATTCCCATGACTAATAATCCTAGGACTACGAATCCATTAGATTATGTATCATATCTTAACTAATAGTCAAGTTTAAAATAATTAGTCCGTACTTCAATTGTTTAACCAAACATCGGATTAATAATTTTATTGGACTATTAGTCCAATCCCAAGCTCATGTCCACCCAAACAAACATGACC
483	>MITE_T_483	Sc0001520	378731	378942	TTA	211	23	GGCCATGTTTGTTTGGGCGGACTGGATTAGCATTCCCATGACTAATAGTCCTAGGACTACGAATCCGTTGAATTATGTATCTTATCTTAACTAATAGTCAAGTCTAAAATAATTAGTCCGTACTTCAATTGTTTAACCAAACATCAGATTAATAATTTTATTGGACTATTAGTCCAATCCCAAGCTCATGTCCACCCAAACAAACATGACC
484	>MITE_T_484	Sc0000324	824874	825085	AGA	211	22	GGCCATGTTTGTTTGGGTGGACATGAGTTTGGGATTGGACTAATAGTTCAATAAAATTATTAAGCCGATGTTTGGTTAAATAATTGAAGTACGGACTAATTATTTTAAACTTTATTATTAGTTAAGATAGGATACATAATCTAACGGATTCGTAATCCTAGGACTATTAGTCATGCGAATGCTAATCCAGTCCACCCAAACAAACATGGCC
485	>MITE_T_485	Sc0000460	710053	710264	CAA	211	22	GGCCATGTTTGTTTGGGTGGACATGAGCTTGGGATTGGACTAATAATCCAATAAAATTATTAATCCGATGTTTGGTTAAACAATTGAAGTACGGACTAATTATTTTAAACTTAACTATTAGTTAAGATAGGATACATAATCCAACGAATTCGTAGTCCTAGGACTATTAGTCATGGGAATGCTAATCCAGTCCGCCCAAACAAACATGGCC
486	>MITE_T_486	xfSc0000144	7106	7317	TTA	211	22	GGCCATGTTTGTTTGGGCGGACTAGATTAACATTCCCATGACTAATAGTCCTAGGACTACGAATCCGTTGGATTATGTATCCTATCTTAACTAATAGTCAAGTTTAAAATAATTAGTCCGTACTTCAATTGTTTAACCAAACATCGGATTAATAATTTTATTGGACTATTAGTCCAATCCCAAGCTTATATCCACCCAAACAAACATGGCC
487	>MITE_T_487	Sc0000591	141202	141413	TAA	211	54	GGCCATGTTTGTTTGGGCGGACTGGATTAGCATTCCCATGACTAATAGTCCTAGGACTACGAATCCGTTAGATTATGTATCCTATCTTAACTAATAGTCAAGTTTAAAATAATTAGTCCATACTTTAATTGTTTAACCAAATATCGGATTAATAATTTTATTGGACTATTAGTCAAATCCCAAACTCATGTCCATCCAAACAAACATGACC
488	>MITE_T_488	Sc0000301	264890	265101	TTA	211	22	GGCCATGTTTATTTGGGCGGACTGGATTAGCATTCCCATAACTAATAGTTCTAGGACTACCAATCCGTTAGATTATGTATCCTATCTTAACTAATAGTCAAGTTTAAAATAATTAATCCGTACTTCAATTGTTTAACCAAACATCGGATTAATAATTTTATTGGACTATTAGTCCAATCCCAAGCTCATATCCACCCAAACAAACATGGCC
489	>MITE_T_489	xfSc0040912	436	647	TTC	211	14	GGCCATGTTTGTTTTGGCAGATTGAATTAGCATTCCCATGATTAATAGTCCTAAGACTACGAATCCGTTAGATTATGTATCCTATCTTAACTAATAGTCAAGTTTAAAATAATTAGTCCGTACTTCAATTGTTTAACCAAACATCGGATTAATAATTTTATTGGACTATTAGTCAAATTCCAAACTCATGTCCACCCAAACAAACATGGCC
490	>MITE_T_490	Sc0000007	106787	106998	GTT	211	26	GGCCATGTTTGTTTGGGTGGACATGAGCTTGGGATTGGACTAATAGTCCAATAAAATTATTAATCCGATGTTTGGTTAAACAATTAAAGTACGGACTAATTATTTTAAACTTAAATATTAGTTAAGATAGGATACATAACCCAACGGATTCGTAGTCCTAGGATAATTAGTCATGAGAATGCTAATTCAGTCCGCCCAAACAAACATGGCC
491	>MITE_T_491	Sc0002069	257865	258076	TAA	211	23	GGCCATGTTTGTTTGGGCGGACTGGATTAGCATTCCCATGACTAATAGTCCTAGGACTACGAATCGGTTGGATTATGTATCCTATCTTAACTTATAGTCAAGTTTAAAATAATTAGTCCGTACTTCAATTGTTTAACCAAATATCGGATTAATAATTTTATTGGACTATTAGTCCAATCCCAAGCTCATGTCCACCCAAACAAACATGGCC
492	>MITE_T_492	Sc0001544	227847	228057	TTA	210	18	GGCCATGTTTGTTTGGGTGGACATAAGCTTGGGATTAGATTAATAGTCCAATAAAATTATTAATTCAATGTTTGGTTAAAAATTGAAGTACGGACTAATTATTTTAAATTTGACTATTAGTTAAGATAGAATACATAATTCAACGGATTCGTAGTCCTAGGACTATTAGTCATGGGAATACTAATCTAGTCTGCCCAAACAAACATGGCC
493	>MITE_T_493	Sc0003533	112882	113092	taa	210	17	GGCCATGTTTGTTTGGGTAGACATGAGCTTGGGATTGGACTAATAGTCCAATAAAATTATTAATCCGATGTTTGGTTAAACAATTGAAATAGGGACTAATTATTTTAAGCTTGACTATTAGTTAAGATAGGATACATAATTCAACGGATTCGTAGTTCTAGACTATTAGTCATGAGAATGCTAATCCAGTCCGTCCAAACAAACATGACC
494	>MITE_T_494	Sc0001703	162375	162580	GT	205	27	CATGTTTGTTTGGGTGGACATGAGATTGGGATTGGACTAATAGTCCAATAAAATTATTAATCTGATGTTTGGTTAAACAATTGAAATACGAACTAATTATTTTAAACTTGACTATTAGTTAAGATAGGATACATAATCTAACGGATTCGTAGTCCTATGACTATTAATCATGGGAATGCTAATCCAGTCCGCCCAAACAAACATG
495	>MITE_T_495	xfSc0017343	1143	1348	GC	205	21	CATGTTTGTTTGGGTGGACATGAGCTTGGGATTGGACTAATAGTCCAATAAAATTATTAATCCGATGTTTGGTTAAACAATTGAAATACGGACTAATTATTTTAAACTTAATTATTAGTTAAGATAGGATACATAATCCAACGGATTCGTAGTCCTAGGACTATTAGTCATGGGAATGCTAATCCAGTCCGCCCAAACAAACATG
496	>MITE_T_496	xpSc0053326	166545	166748	TAA	203	23	GGTCATGTTTGTTTGGGTGGACATGAGCTTGGGATTGGACTAATAGTCTAATAAAATTATTAATCCGATGTTTGGTTAAACAATTGCATAATTATTTTACACTTGACTATTAGTTAAGATAGGATACATAATCTAACGGATTCGTAGTCCTAGGACTATTAGTCATGGGAATGCTAATCCAGTCCGCCCAAACAAACATGGCC
497	>MITE_T_497	Sc0000875	490584	490787	TTA	203	23	GGTCATGTTTGTTTGGGTGGACATGAGCTTGGGATTGGACTAATAGTCTAATAAAATTATTAATCCGATGTTTGGTTAAACAATTGCATAATTATTTTACACTTCACTATTAGTTAAGATAGGATACATAATCCAACGGATTCGTAGTCCTAGGACTATTAGTCATGGGAATGCTAATCCAGTCCGCCCAAACAAACATGGCC
498	>MITE_T_498	Sc0000000	2343609	2343808	AT	199	18	GTTTGTTTGGGCGGACTGGATTAGCATTCCCATGACTAATAGTCCTAGGACTACGAATTCATTAGATTATGTATCCTATCTTAACTAATAGTCAAGTTTAAAATAATTAGTCCATACTTTAATTGTTTAACCAAACATCGGATTAATAATTTTATTGGACTATTAATCCAATCCCAAGCTCATGTCCACCCAAACAAAC
499	>MITE_T_499	Sc0003137	205922	206121	AT	199	14	GTTTGTTTGGACAGATTGGATTAGCATTCCCATGACTAATAGTCCTAGGACTACGAATCCGTTAGATTATGTATTCTATCTTAACTAATAGTCAAGTTTAAAATAATTAGTCCGTACTTCAATTGTTTAACCAAACATCGGATTAATAATTTTATTAGACTATTAGTCAAATCCCAAGCTCATGTCCATCCAAACAAAC
500	>MITE_T_500	Sc0001670	285468	285667	AT	199	18	GTTTGTTTGGGTGGATATGAGCTTGGGATTGGACTAATAGTCCAATAAAATTATTAATCCGATGTTTGGTTAAACAATTGAAATACAGACTAATTATTTTAAACTTAACTATTAGTTAAGATAGGATACATAATCCAACGGATTCGTAGTCCTAGGACTATTAGTCATGGGAATGATAATCCAGTCCGCCCAAACAAAC
501	>MITE_T_501	xfSc0004245	10250	10449	AT	199	19	GTTTGTTTGGGTGGACATGAGCTTGGGGTTGGACTAATAGTCCAATAAAATTATTAATCTGATATTTGGTTAAACAATTGAAGTACAGACTAATTATTTTAAACTTGATTATTAGTTAAGATAGGATACATAATCTAACGGATTCGTGGTTCTAGGACTATTAGTCATGGGAATGCTAATCCAGTCCGCCCAAACAAAC
502	>MITE_T_502	Sc0001115	448518	448717	AT	199	18	GTTTGTTTGGGTGGACATGAGCTTGGGATTGGACTAATAGTCCAATAAAATTATTAATCCGATGTTTGGTTAAACAATTGAAGTACGGACTAATTATTTTAAACTTGACTATTAGTTAAGATAGGATACATAATTCAACGGATTCGTAGTTCTAGGACTATTAGTCATGGGAATGCTAATCCAGTCCGCTCAAACAAAC
503	>MITE_T_503	Sc0002068	397604	397803	AT	199	18	GTTTGTTTGGGTGGATATGAGCTTAGGATTGGACTAATAGTCCAATAAAATTATTAATCCGATGTTTGGTTAAACAATTAAAATACGGACTAATTATTTTAAACTTAACTATTAGTTAAGATAGGTTACATAATCTAACGGATTTGTAGTCCTAGGACTATTAGTCATAGGAATGCTAATCCAGTCCGCCCAAACAAGC
504	>MITE_T_504	Sc0000367	371872	372071	AT	199	19	GTTTGTTTGGGTGGACATGAGCTTGGGATTGGACTAATAGTCCAATAAAATTATTAATCCGATGTTTGGTTAAACAATTAAAGTACGGACTAATTATTTTAAACTTGACTATTAGTTAAGATAGGATACATAATCTAACGGATTCGTAATCCTAAGATTATTAGTCATGGGAATACTAATCCAGTCCACCCAAACAAAC
505	>MITE_T_505	Sc0006828	3298	3497	AT	199	19	GTTTGTTTGGGCGGACTGGATTAGCATTCCCATGACTAATAGTCCTAGGACTACGAATCCGTTAGATCATGTATCCTATCTTAACTAATAGTCAAGTTTAAAATAATTAGTTCGTACTTCAATTGTTTAACCAAACATCAGATTAATAATTTTATTGGACTATTAGTCCAATCCCAAGCTCATGTCCACCCAAACAAAC
506	>MITE_T_506	Sc0003942	110919	111117	AT	198	18	GTTTGTTTGGGCGGACTGGATTAGTATTCCCATGACTAATAGTCCTAGGACTACGAATCCGTTAGATTATGTATCCTATCTTAACTAATAGTCAAGTTTAAAATAATTAGTCCGTACTTCAATTGTTTAACCAAACATCGGATTAATAATTTTATTGGACTATTAGTTCAATCCAAGCTCATGTCCACCCAAACAAAC
507	>MITE_T_507	xfSc0030607	121	318	CATG	197	20	TTTGTTTGGGCGGACTGGATTAGCATTCCCATGACTAATAGTCCTAGGACTACGAATCCGTTAGATTATGTATCCTATCTTAACTAATAGTCAAGTTTAAAATAATTAGTCCGTACTTCAATTGTTTAACCAAACATCGGATTAATAATTTTATTGGACTATTAATCCAATCCCAAACTCATGTCCACCCAAACAAA
508	>MITE_T_508	Sc0001301	517227	517424	CATG	197	11	TTTGTTTGGGTGGATATGAGCTTGGGATTGGACTAATAGTCCAATAAAATTATTAATCCGATGTTTGGTTAAACAATTGAAGTAGGGACTAATTATTTTAAACTTGACTATTAGTTAAGATAGGATACATAATCTAACGGATTCGTAGTCTTAGGACTATTAGTCATGGGAATGCTAATCCAGTCTGCCAAAACAAA
509	>MITE_T_509	Sc0003095	2702	2898	CATG	196	14	TTTGTTTGGGTGGACATGAGCTTGGGATTGGACTAATAGTTCAATAAAATTATTAATTCGATGTTTGGTTAAACAATTGAAGTACGGACTAATTATTTTAAACTTACTATTAGTTAAGATAGGATATATAATCTAACGGATTCGTAGTCCTAGGACTATTAGTCATGGGAATGCTAATCCAGTCCGTCCAAACAAA
510	>MITE_T_510	Sc0002839	48261	48472	TAA	211	23	GGTCATGTTTGTTTGGGTGGACATGAGGTTGGGATTGGACTAATAGTCCAATAAAATTATTAATCCGATGTTTGGTTAAACAATTGAAGTACGGACTAATTATTTTAAACTTGACTATTAGTTAAGATAGGATACATAATCCAACGGATTCGTAGTCCTAGGACTATTAGTCATGGAAATGCTAATCCAGTCCGCCCAAACAAACATGGCC
511	>MITE_T_511	Sc0000894	568302	568513	TTA	211	16	GGCTATGTTTGTTTGGATGGACATGAGGTTGGGATTGGACTAATAGTCCAATAAAATTATTATTCTGATGTTTGGTTAAACAATTGAAGTACGGACTAATTATTTTAAACTTGACTATTAGTTAAAATATGATACATAATCCAACAGATTCGTAGTCCTAGGACTATTAGTCATGGGAATGCTAATCCAGTCCGCTCAAACAAACATGGCC
512	>MITE_T_512	Sc0003645	40108	40319	TTA	211	23	GGCCATGTTTGTTTGGGCGGACTGGATTAGCATTCCCATGACTAATAGTCCTAGGACTACGAATCCGTTGGATTATGTATCCTATCTTAACTAATAGTCAAGTTTAAAATAATTAGTCCCTACTTCAATTGTTTAACCAAACATCGGATTAATAATTTTATTGGACTATTAGTCCAATCCCAAGCTCATGTCCACCTAAACAAACATGACC
513	>MITE_T_513	Sc0002556	264318	264529	TTA	211	37	GGTCATGTTTGTTTGGGCGGACTGAATTAGTATTCTCATGACTAATAGTCCTAAGACTACGAATCCGTTGGATTATGTATCCTATCTTAACTAATAGTCAAGTTTAAAATAATTAGTCCCTACTTTAATTGTTTAACCAAACATTAGATTAATAATTTTATTGGACTATTAGTCCAATCCTAAGCTCATGTCCACCCAAATAAACATGACC
514	>MITE_T_514	Sc0000951	163760	163971	TAA	211	23	GGCCATGTTTGTTTGGGCGGACTGGATTAGCATTCCCATGACTCATAGTCCTAGGACTACGAATCCGTTGGATTATGTATCCTATCTTAACTAATAGTCAAGTTTAAAATAATTAGTCCGTACTTCAATTGTTTAACCAAACATTAGATTAATAATTTTATTGGACTATTAGTCCAATCCCAAGCTCATGTCCACCCAAACAAACATGACC
515	>MITE_T_515	Sc0005107	60612	60823	TAA	211	23	GGCTATGTTTGTTTGGGTGGACTGGATTAACATTCTCATGACTAATAGTCCTAGGACTACGAATCCGTTGGATTATGTATCCTATCTTAACTAATAGTCAAGTTTAAAATAATTAGTCCGTACTTCAATTGTTTAACCAAACATCGGATTAATAATTTTATTGGACTATTAGTCCAATCCCAAGCTCATGTCCACCCAAACAAACATGGCC
516	>MITE_T_516	Sc0004744	87396	87607	TTA	211	23	GGTCATGTTTGTTTGGGTGGACATGAACTTGGGATTGGACTAATAGTCCAATAAAATTATTAATCCGATGTTTAGTTAAACAATTGAAGTACGGGTTAATTATTTTAAACTTGACTATTAGTTAAAATGGGATACATAATCCAACGGATTCGTAATGTTAGGACTATTAGTCATGGGAATGCTAATCCAGTCCGCCCAAACAAATATGGCC
517	>MITE_T_517	Sc0003971	183126	183337	TAA	211	23	GGCCATGTTTGTTTGGGTGGACATGAGCTTGGGATTGGACTAATAGTCCAATAAAATTATTAATCCGATGTTTGGTTAAATAATTGAAATACGGACTAATTATTTTAAACTTAACTAGTAGTTAAGATAGGATACATAATCCAACGGATTCGTAGTCCTAGTACTATTAGTCATGGAAATGCTAATCCAGTCCGCCCAAACAAACATGGCC
518	>MITE_T_518	xfSc0000723	87170	87381	TTA	211	18	GGCCATGTTTGTTTGGGCGGACTGGATTAGCATTCCCATGACTAATAGTCCTAGGACTACGAATCCGTTGGATTATGTATCTTATCTTAACTAATAGTCAAGTTTAAAATAATTAGTCCGTACTTCAATTGTTTAACCAAACATCGGATTGATAATTTTATTGGACTATTAGTCCAATCCCAAGCTCATGTCTACCCAAACAAACATGACC
519	>MITE_T_519	Sc0004084	38634	38845	TTA	211	23	GGCCATGTTTGTTTGGGTGGACATGAGGTTGGGATTGGACTAATAGTCCAATAAAATTATTAATCCGATATTTGGTTAAACAATTGAAGTACGGATTAATTATTTTAAACTTGACTATTAGTTAAGATAGGATATATAATCTAACGGATTCGTAGTCCTAGGACATTTAGTCATGGGAATGCTAATCCAGTCCGCCCAAACAAACATGACC
520	>MITE_T_520	xpSc0053656	11777	11988	TA	211	24	GGCCATGTTTGTTTGGGCGGACTGGATTAGCATTCTCATGACTAATAGTCTTAGGACTACGAATCCGTTGGATTATGTATTTTATCTTAACTAATAGTCAAGTTTAAAATAATTAGTCCGTACTTCAATTGTTTAACCAAAAATCGGATTAATAATTTTATTGGACTATTAGTTCAATCCCAAACTCATGTCCACTCAaacaaacatgacc
521	>MITE_T_521	Sc0001188	293404	293615	TTA	211	54	GGCCATGTTTGTTTGGGCGGACTGGATTAGCATTCTCATGACTAATAGTCCTAGGACTACGAATCCGTTGGATTATGTATCCTATCTTAACTAATAGTCAAGTTTAAAATAATTAGTCCATACTTCAATTGTTTAACCAAACATCGGATTAATAATTTTATTGGACTATTAGTCTAATCCCAAGCTCATGTCCACCCAAACAAACATGGCC
522	>MITE_T_522	Sc0002745	73150	73361	TAA	211	18	GGCCATATTTGTTTGGGTAGACATGAGCTTGGGATTTGACTAATAGTCCAATAAAATTATTAATCCGATGTTTGGTTAAACAATTGAAGTACGGACTAATTATTTTAAACTTGACTATTAGTTAAGATGGGATACATAATCCAACGGATTCGTAGTCCTAGGACTATTAGTCATGGGAATGCTAATCCAGTCCGCCCAAACAAACATGGCC
523	>MITE_T_523	Sc0000055	1379045	1379256	TTA	211	23	GGCCATGTTTGTTTGGGTGGACATGAGTTTGGGATTGGACTAATAGTCCAATAAAATTATTAATCCGATGTTTGGTTAAACAATTGAAGTACGGACTAATTATTTTAAACTTGACTATTAGTTAAGATAGGATACATAATCCAACGGATTCGTAGTCCTAAGACTATTAGTCATGGGAATGCTAATCCAGTCCGCCCAAACAAACATAGCC
524	>MITE_T_524	Sc0000208	1134908	1135119	TAA	211	30	GGCCATGTTTGTTTGGGCGGACTGGATTAGCATTCCCATGACTAATAGTCCTAGGGCTACTAATCCGTTGGATTATGTATCCTATCTTAACTAATAGTCAACTTTAAAATAATTAGTCCGTACTTTAATTATTTAACCAAACATCGGATTAATAATTTTATTGGACTATTAGTCCAATCCCAAATTCATGTCCACCCAAACAAACATGGCC
525	>MITE_T_525	xpSc0053419	14245	14456	TTA	211	30	GGCCATGTTTGTTTGGGTGGACATGAATTTGGGATTGGACTAATAGTCCAATAAAATTATTAATCCGATGTTTGGTTAAATAATTAAAGTACGGACTAATTATTTTAAAGTTGACTATTAGTTAAGATAGGATACATAATCCAACGGATTAGTAGCCCTAGGACTATTAGTCATGGGAATGCTAATCCAGTCCGCCCAAACAAACATGGCC
526	>MITE_T_526	xfSc0000283	122318	122529	TTA	211	30	GGCCATGTTTGTTTGGGTGGACATGAATTTGGGATTGGACTAATAGTCCAATAAAATTATTAATCCGATGTTTGGTTAAATAATTAAAGTACGGACTAATTATTTTAAAGTTGACTATTAGTTAAGATAGGATACATAATCCAACGGATTAGTAGCCCTAGGACTATTAGTCATGGGAATGCTAATCCAGTCCGCCCAAACAAACATGGCC
527	>MITE_T_527	xfSc0000002	808821	809032	TAA	211	23	GGCCATGTTTGTTTGGGTGGACATGAGCTTGAGATTGGACTAATAATCTAATAAAATTATTAATCCGATGTTTGGTTAAACAATTGAAGTACAGACTAATTATTTTAAACTTGACTATTAGTTAAGATAGGATACATAATCCAACGGATTCATAGTCCTAGGACTATTAGTCATGAGAATGTTGATCCAGTCCGCCCAAACAAACATGGCC
528	>MITE_T_528	Sc0003558	218072	218283	TAA	211	27	GGCCATGTTTGTTTGGGCGGACTGAATTAACATTTCCATAACTAATAGTCCTAGGACTACGAATCCGTTGGATTATGTATCCTATCTTAACTAATAGTCAAGGTTAAAATAATTAGTCCGTACTTCAATTATTTAACCAAACATTGAATTAATAATTTTATTGGACTATTAGTCTAATCCCAAGCTCATGTCCACCCAAACAAACATGACC
529	>MITE_T_529	Sc0000150	288213	288424	TTA	211	23	GGTCATGTTTGTTTGGGTGGACATGAGTTTGGGATTGGACTAATAGTTCAATAAAATTATTAATCCGATGTTTGGTTAAACAATTAAAGTAGGGATTAATTATTTTAAGCTTGACTATTAGTTAAGATTGGATACATAATCCAACGAATTCGTAGTCCTAGGACTATTAGTCATGGAAATGTTAATCCAGTCCGCCCAAACAAACATGGCC
530	>MITE_T_530	Sc0000079	309250	309461	TTA	211	23	GGTCATGTTTGTTTGGGCGGACTGGATTAGCATTCCTATGACTAACAGTCCTAAGACTACGAATCCGTTGGATTATGTATCCTATCTTAACTAATAGTCAAGTTTAAAATAATTAGTTCGTACTTCAATTGTTTAACCAAACAATGGATTAATAATTTTATTGGACTATTAGTCCAATCTCAAGCTCATGTCCACCCAAACAAACATGGCC
531	>MITE_T_531	Sc0001123	14606	14817	TAA	211	22	GGCCATGTTTGTTTGGGCGGACTGGATTAGCATTTTCATGACTAATAGTCCTAGGACTACGAATCCGTTGGATTATGTATCCTATCTTAACTAATAGTCAAGTTTAAAATGATTAGTCCGTACTTCAATTGTTTAACCAAACATCGGATTAATAATTTTATTGGACTATTAATCCAATCCCAAGCTCATATCCACCCAAACAAACATGGCC
532	>MITE_T_532	xfSc0006473	1063	1274	GTA	211	21	GGCCATGTTTGTTTGGGCGGATTGGATTAGCATTTCCATGACTAATAGTCTTAGGACTACGAATCCGTTAGATTATGTATCCTATCTTAACTAATAGTCAAGTTTAAAATAATTAGTTCGTATTTCAATTGTTTAACCAAACATCGGATTAATAATTTTATTGGACTATTAGTCCAATCCCAAGCTTATGTCCACCCAAACAAACATGGCC
533	>MITE_T_533	xfSc0045711	735	946	TTA	211	23	GGCCATGTTTGTTTGGGTGGACATGAGCTTGGAATTGGACTAATAGTCCAATAAAATTATTAATCTGATGTTTGGTTAAACAATTGAAGTACGGACTAATTATTTTAAACTTGACTATTAGTTAAGATAGGATACATAATCCAACAGATTTGTAATCCTAGAACTATTAATCATGGAAATGCTAATCCAGTCCGCCCAAACAAACATGACC
534	>MITE_T_534	xfSc0001712	3299	3510	TAA	211	37	GGCCATGTTTGTTTGGGCGGACTGGATTAGCATTCCCATGACTAATAGTCCTAGGACTACGAATTCGTTGGATTATGTATCCTATCTTAACTAATAGTCAAGTTTAAAATAATTAGTCCGTACTTCAATTGTTTAACCAAACATCGGATTAATAATTTTATTGGACTATTAGTCCAATCCTAAGCTCATGTCCACCCAAACAAACATGGCC
535	>MITE_T_535	Sc0002455	106402	106613	TGA	211	22	GGCCATGTTTGTTTGGGTGGACATGAGCTTAGGATTGGACTAATAGTCCAATAAAATTATTAATCCGATGTTTGGTTAAACAATTGAAGTACGGACTAATTATTTTAAACTTGACTATTAGTTAAGATAGGATACATAATCCAATAGATTCGTAGTCCTAGGACTATTAGTCATGGGAATGCTAATCCAATCCACCCAAACAAACATGGCC
536	>MITE_T_536	Sc0000350	362762	362973	TTA	211	23	GGCCATGTTTGTTTGGGCGGACTGGATTAGCATTCCCATGACTAATAGTCCTAGGACTACGAATCCGTTGGATTATGTATCCTATCTTAACTAATAGTCAAGTTTAAAATAATTAGTCCGTACTTCAATTGTTTAACCAAACATCGGATTAATAATTTTATTGGACTATTAGTCCAATCCCAAGCTCATGTCCACCCAAGCAAACATGGCC
537	>MITE_T_537	Sc0001065	237543	237754	TTA	211	22	GGCCATGTTTGTTTGGGCGGACTGGATTAGCATTTCCATGACTAATAGTCCTAGGACTACGAATCCGTTGGATTATGTATCTAATCTTAACTAATAGTCAAGTTTAAAATAATTAGTCCGTACTTTAATTGTTTAACCAAACATTAGATTAATAATTTTATTGAACTATTAGTCCAATCCCAAGCTCATATCCACCCAAACAAACATGGCC
538	>MITE_T_538	xpSc0054082	15451	15662	TAA	211	17	GGTCATGTTTGTTTGGATGGACATGAGCTTGGGATTGGACTAATAGTCCAATAAAATTATTAATCCGATGTTTGGTTAAACAATTGAAGTACGGACTAATTATTTTAAACTTGACTATTAGTTAAGATATGATACATAATCCAACGGATTCGTAGTCCTAGGACTATTAGTCATGGGAATGCTAATCCAGTCCGCCCAAACAAACATGGCC
539	>MITE_T_539	Sc0000212	510997	511208	TTA	211	37	GGTCATGTTTGTTTGGGTGGACATGAGCTTAGGATTGGACTAATAGTCCAATAAAATTATTAATCCGATGTTTGGTTAAACAATTGAAGTACGGACTAATTATTTTAAACTTGACTATTAGTTAAGATAGGATACATAATCCAACGGATTCGTAGTCCTAGGACTATTAGTCATGGGAATGCTAATCCAGTCCGACCAAACAAACATGGCC
540	>MITE_T_540	Sc0005941	26374	26585	TAA	211	23	GGTCATGTTTGTTTGGGTGGACATGAGCTTGGGATTGGACTAATAGTCCAATAAAATTATTAATCCGATGTTTGGTTAAACAATTAAAGTACGGACTAATTATTTTAAACTTGACTATTAGTTAAGATAGGATACATAATCTAACGGATTCGTAGTCCTAGGACTATTAGTCATGGGAATGCTAATCCAGTCCGCCCAAACAAACATGGCC
541	>MITE_T_541	Sc0002482	22630	22841	TAA	211	23	GGCCATGTTTGTTTGGGCGGACTGGATTAGCATTCCCAAGACTCATAGTCCTAGGACTACGAATCCGTTGGATTATGTATCCTATCTTAACCAATAGTCAAGTTTAAAATAATTAATCCGTACTTCAATTGTTTAACCAAACATCGGATTAATAATTTTATTGGACTATTAGTCCAATCCCAAGCTCATGTCCACCCAAACAAACATGACC
542	>MITE_T_542	Sc0000458	770922	771133	TAA	211	17	GGCCATGTTTGTTTGGCCGGACTGGATTAGCATTCCCATGACTAATAGTCCTAGGACTACGAATCCGTTGGATTATGTATCCTATCTTAACTAATAGTCAAGTTTAAAATAATTAATCCGTACTTCAATTGTTTAACCAAACATCGGATTAATAATTTTATTGGACTATTAGTCCAATCCCAAGATCATGTCCACCCAAACAAACATGGCC
543	>MITE_T_543	Sc0000648	424069	424280	TAA	211	31	GGTCATGTTTGTTTGGGTGGACATGAGATTGGGATTGGACTAATAGTCCAATAAAATTATTAATCTGATGTTTGGTTAAACAATTGAAGTACGGACTAATTATTTTAAACTTGACTATTAGTTAAGATAGGATACATAATCCAACGGATTCGTAGTCCTACGACTATTAGTCATGGAAATGTTAATCCAGTCCGCCCAAACAAACATGGCC
544	>MITE_T_544	Sc0000955	629848	630059	TAA	211	23	GGTCATGTTTGTTTGGGCGGACTGGATTAGCATTCCCAAGACTAATAGTCCTAGGACTATGAATCCGTTGGATTATGTATCCTATCTTAACTAATAGTCAAGTTTAAAATAATTAGTCCGTACTTCAATTGTTTAACCAAACATCGGATTAATAATTTTATTGGACTATTAGTCCAATCCCAAGCTCATGTCCACCCAAACAAACATGACC
545	>MITE_T_545	Sc0002147	3839	4050	AGA	211	26	GGCCATGTTTGTTTGGGTGGACATGAGTTTGGGATTGGATTAATAGTCCAATAAAATTATTAATCCGATGTTTGGTTAAACAATTGAAGTACGGACTAATTATTTTAAACTTGACTATTAGTTAAGATAGGATACATAATCCAACCGAGTCGTAGTCCTAGGACTATTAGTCATAGGAATATTAATTCAGTCCGTCCAAACAAACATGGCC
546	>MITE_T_546	Sc0001940	220560	220771	TAA	211	23	GGCCATGTTTGTTTGGGCGGACTGGATTAGCATTCCCATGACTAATAGTCCTAGGACTACGAATCCGTTGGATTATGTATCCTATCTTAACTAATAGTCAAGTTTAAAATAATTAGTCCGTACTTCAATTGTTTAACCAAACATCGGATTAATAATTTTATTGGACTATTAGTCCAATCCCAAGCTCATGTCCACCCAAACAAACATGGCC
547	>MITE_T_547	Sc0000657	409722	409933	TTA	211	23	GGCCATGTTTGTTTGGGCGGACTGGATTAGCATTCCCATGACTAATAGTCCTAGGACTACGAATCCGTTGGATTATGTATCCTATCTTAACTAATAGTCAAGTTTAAAATAATTAGTCCGTACTTCAATTGTTTAACCAAACATCGGATTAATAATTTTATTGGACTATTAGTCCAATCCCAAGCTCATGTCCACCCAAACAAACATGGCC
548	>MITE_T_548	Sc0000126	390878	391089	TTA	211	23	GGCCATGTTTGTTTGGGCGGACTGGATTAGCATTCCCATGACTAATAGTCCTAGGACTACGAATCCGTTGGATTATGTATCCTATCTTAACTAATAGTCAAGTTTAAAATAATTAGTTCGTACTTCAATTGTTTAACCAAACATCGGATTAATAATTTTATTGGACTATTAGTCCAATCCCAAACTCATGTCCACCCAAACAAACATGGCC
549	>MITE_T_549	Sc0004073	125760	125970	TTA	210	53	GGCCATGTTTGTTTGGGCGGACTGGATTAGTATTCCATGACTAATAGTCCTAGGACTACGAATCCGTTGGATTATGGATCATATCTTAACTAATAGTCAAGTTTAAAATAATTAGTTCGTACTTCAATTGTTTAACCAAACATCGGATTAATAATTTTATTGGACTATTAGTCCAATCCCATACTCATGTCCACCCAAACAAACATGGCC
550	>MITE_T_550	xfSc0013631	559	769	TTA	210	23	GGCCATGTTTGTTTGGGCGGACTGGATTAGCATTCCAAGACTCATAGTCCTAGGACTACGAATCCGTTGGATTATGTATCCTATCTTAACTAATAGTCAAGTTTAAAATAATTAATCCGTACTTCAATTGTTTAACCAAACATCGGATTAATAATTTTATTGGACTATTAGTCCAATCCCAAGCTCATGTCCACCCAAACAAACATGACC
551	>MITE_T_551	Sc0001642	241523	241733	TAA	210	23	GGCCATGTTTGTTTGGGCGGACTGGATTAGCATTCCTATGACTAATAGTCCTAGGACTACGAATCCGTTGGATTATTTATTCTATCTTAACAAATAGTCAAGTTTAAAAAAATTAGTCCGTACTTCAATTGTTTAACCACACATCGGATTAATAATTTTATTGGACTATTAGTCCAATCCCAACTCATGTCCACCCAAACAAACATGACC
552	>MITE_T_552	Sc0004618	28087	28294	GG	207	20	CCATGTTTGTTTGGGTGGACATGAGCTTGGGATTGGACTAATAGTCCAATAAAATTATTAATCCGATATTTGGTTAAACAATTGAAGTACGGACTAATTATTTTAAACTTGACTATTAGTTAAGATAGGATACATAATCCAACGAATTCGTAGTCCTAGGACTATTAGTCATGGAAATGCTAATCCAGTCCGCCCAAACAAACATGG
553	>MITE_T_553	Sc0002570	113904	114109	GT	205	14	CATGTTTGTTTGGGTGGACATGAGCTTGGGATTAGATTAATAGTCTAATAAAATTATTAATCCGATGTTTGGTTAAACAATTGAAGTACGAATTAATTATTTTAAACTTGACTATTAGTTAAGATAGGATACATAATCCAACGGATTCGTAGTCCTAGAACTATTAGTCATGGAAATGCTAATCCAATCTGCCCAAACAAACATG
554	>MITE_T_554	Sc0005617	71853	72058	GC	205	20	CATGTTTGTTTGGGCGGATTGGATTAACATTCCCATGACTAATAGTCCTAGGACTACGAATCCGTTGGATTATGTATCCTATCTTAACTAATAGTCAAGTTTAAAATAATTAGTTCGTACTTCAATTGTTTAACCAAATATCGGATTAATAATTTTATTGAACTATTAGTCCAATCCCAACCTCATGTCCACCCAAACAAACATG
555	>MITE_T_555	Sc0000052	461934	462139	GT	205	19	CATGTTTGTTTGGGCGGACTGGATTAGCATTTCCATGACTAATAGTCCTAGGACTACGAATCCGTTGGATTATGTATCCTATCTTAATTAATAGTCAAGTTTAAAATAATTAGTCCGTACTTTAATTGTTTAACCAAATATCGAATTAATAATTTTATTGGATTATTAGTCCAATCCCAAGCTCATGTCCACCCAAACAAACATG
556	>MITE_T_556	Sc0003931	122737	122942	GC	205	22	TATGTTTGTTTGAGTGGACATGAGCTTGGGATTGGACTAATAGTCCAATAAAATTATTAATCCGATGTTTGGTTAAACACTTGAAATACGGACTAATTATTTTAAACTTGACTATTAGTTAAGATAGGATACATAATCCAACAGATTCGTAGTCCTAAGACCATTAGTCATGGAAATACTAATCCAGTCCGCCCAAAGAAACATG
557	>MITE_T_557	Sc0002563	91289	91492	GGCT	203	18	ATGTTTGTTTGGGTGGACATGAGTTTGGGATTGGACTAATAATCCAGTAAAATTATTAATCTAATGTTTGGTTAAACAATTGAAGTACGGACTAATTATTTTAAACTTGACTATTAGTTAAGATAGAATACATAATCCAACGAATTCGTAATCCTATGACTATTAGTCATGGAAATGCTAATCCAGTCCGCCCAAACAAACAT
558	>MITE_T_558	Sc0008380	68	268	AT	200	19	GTTTGTTTAGGCGGACTGGATTAGTATTTCTCGTGACTAATAGTCCTAGGACTACGAATCCGTTGGATTATGTATCCTATCTTAACTAATAGTCAAGTTTAAAATAATTAGTCCGTACTTCAATTGTTTAACCAAACATCGGATTAATAATTTTATTAGACTATTAGTCCAATCCCAAACTCATGTCCACCTAAACAAAC
559	>MITE_T_559	Sc0004378	7853	8052	AT	199	13	GTTTGTTTGGATGGACATGAGCTTGGGATTGGACTAATAGTCCAATAAAATTATTAATCCGATGTTTGGTTAAACAATTGAAGTACGGACTAATTATTTTAAACTTGACTATTAGTTAAGATAGGATACATAATTCAACGGATTCGTAGTCCTAGGACTATTAGTCATGGAAATGCTAATCCAGTCTGCCCAAACAAAC
560	>MITE_T_560	Sc0002215	328186	328385	AT	199	19	GTTTGTTTGGGTGGACATGAGTTTGGGATTGGACTAATAGTCCAATAAAATTATTAATCCGATGTTTGGTTAAACAATTAAAGTACGGACTAATTATTTTAAACTTGACTATTAGTTAATATAGGATACATAATCCAACAAATTCGTAGTCCTAGGACTATTAGTCATGGGAATGGTAATCCAGTCCGCCCAAACAAAC
561	>MITE_T_561	Sc0000847	13185	13384	AT	199	50	GTTTGTTTGGGTGGACATGAGCTTGGGATTAGACTAATAGTCCAATAAAATTATTAATCCGATGTTTGGTTAAACAATTGAAGTAGGGACTAATTATTTTAAACTTGACTATTAGTTAAGATAGGATACATAATCCAACGGATTCATAGTCCTAGGACTATTAGTCATGGAAATGCTAATCCAGTCCGCCCAAACAAAC
562	>MITE_T_562	Sc0002776	205049	205248	AT	199	14	GTTTGTTTGGGCGGATTGGATTAGCATTCTCATGACTAATAGTTCTAGGACTACGAATCCGTTGGATTATGTATCCTATCTTAACTAATAGTCAAGTTTAAAATAATTAGTCCGTACTTCAATTGTTTAACCAAACATCGGATTAATAATTTTATTGGACTATTAGTCCAATCCCAAGTTCATGTCTACCCAAACAAAC
563	>MITE_T_563	Sc0001018	408927	409126	AT	199	13	GTTTGTTTGGGCGGACTGGATTAGCATTCCCATGACTAATAGTCCTAGGACTACGAATTCGTTGGATTATGTATCCTATCTTAACTAATAGTCAAGTTTAAAATAATTAGTCCGTACTTCAATTGTTTAACCAAACATTGGATTAATAATTTTATTGAATTATTAGTCCAATCCCAACCTCATGTCTACCCAAACAAAC
564	>MITE_T_564	Sc0005120	77684	77883	AT	199	19	GTTTGTTTGGGTGGACATGAGCTTGGGATTGGACTAATAGTCCAATAAAATTATTAATCTAATGTTTGGTTAAACAATTGAAGTACGGACTAATTATTTTAAACTTGACTATTAGTTAAGATAGGATACATAATCCAACGGATTCGTAGTCCTAGGACTATTAGTCATGGGAATGCTAATCCAGTCCGCCCAAACAAAC
565	>MITE_T_565	Sc0002530	102569	102768	AT	199	19	GTTTGTTTGGGTGGACATGAGCTTGGGATTGGACTAATAGTCCAATAAAATTATTAATCCGATGTTTGGTTAAACAATTGAAGTACGGATTAATTATTTTAAACTTGACTATCAGTTAAGATAGGATACATAATCCAACGGATTCGTAGTCTTAGGACTATTAGTCATGGAAATGCTAATCCAGTCCGCCCAAACAAAC
566	>MITE_T_566	Sc0004791	52026	52225	AT	199	19	GTTTGTTTGGGCGGACTGGATTAGCATTTCCATGACTAATAGTCCTAGGACTACGAATCCGTTGGATTATGTATCCTATCTTAACTAATAGTCAAGTTTAAAATAATTAGTCTCTACTTCAATTGTTTAACCAAACATCGGATTAATAATTTTATTGGACTATTAGTCCAATCCCAAGCTCATGTCCACCCAAACAAAC
567	>MITE_T_567	Sc0005282	26808	27007	AT	199	50	GTTTGTTTGGGTGGACATGAGCTTGGGATTAGACTAATAGTCCAATAAAATTATTAATCCGATGTTTGGTTAAACAATTGAAGTACGGACTAATTATTTTAAACTTGACTATTAGTTAAGATAGGATACATAATCCAACGGATTGGTAGTCATAGGACTATTAGTCATGGAAATGCTAATCCAGTCCGTCCAAACAAAC
568	>MITE_T_568	Sc0004553	56461	56660	AT	199	19	GTTTGTTTGGGCGGACTGGATTAGCATTCCCAAGACTAATAGTCCTAGGACTACGAATCCATTGGATTATGTATCCTATCTTAACTAATAGTCAAGTTTAAAATAATTAGTCCGTACTTCAATTGTTTAACCAAACATAGGATTAATAATTTTATTGGACTATTAGTCCAATCCCAAGCTCATGTCCACCCAAACAAAC
569	>MITE_T_569	Sc0001844	20143	20342	AT	199	19	GTTTGTTTAGGCGGACTGGATTAGCATTTCCATGACTAATAGTCCTAGGACTACGAATCCGTTGGATTATGTATCCTATCTTAACTAATAGTCAAGTTTAAAATAATTAGTTCGTACTTCAATTGTTTAACCAAATATCGGATTAATAATTTTATTGGACTATTAGTCCAATCCCAAGCTCATGTCCACCCAAACAAAC
570	>MITE_T_570	Sc0000343	339529	339728	AT	199	32	GTTTGTTTGGGCGGACTGGATTAGCATTCCCATGACTAATAGTCCTAGGACTACGAATTCGTTGGATTATGTATCCTATCTTAACTAATAGTCAAGTTTAAAATAATTAGTCCGTACTTCAATTGTTTAACCAAACATCGGATTAATAATTTTATTGGACTATTAGTCCAATCCTAAGCTCATGTCCACCCAAACAAAC
571	>MITE_T_571	xfSc0035134	578	776	AT	198	23	GTTTGTTTAGGCGGACTGAATTAGTATTTCCATGACTAATAGTCCTAGGACTACGAATCTGTTGGATTATGTATCCTATCTTAACTAATAATCAAGTTTAAAATAATTAGTCCGTACTTCAATTGTTTAACCAAACATCGGATTAATAATTTTATTGGACTATTAATCCAATCACAAGCTCATGTCCACCCAAACAAA
572	>MITE_T_572	Sc0001634	442947	443141	TTA	194	23	GGCCATGTTTGTTTGGGCGGACTGGATTAGCATTCTCATGACTAATAGTCCTAGGACTACGAATCCGTTGAGTTATGTATCCTATCTTAACTAATAGTCAAGTTTAAAATAATTAGTCCGTACTTCAATTGTTTAACCAAATATCGGATTATTAGTCCAATCTCAACCTCATGTCCACCCAAACAAATATAGCC
573	>MITE_T_573	Sc0007055	8590	8772	TTA	182	17	GGCCATGTTTGTTTGGCCGGACTGGATTAGCATTCTCATGACTAATAGTCCAAGGACTACGAATCCGTTGGATTATGTATCATATCTAACTAATAGTCAAGTTTAAAATAATTAATCCGTACTTCAATTGTTTAATCAAATATCAGATTAATAATTTTATATCCACCCAAACAAACATGACC
574	>MITE_T_574	Sc0000326	330225	330436	TTA	211	37	GGTCATGTTTGTTTGGGTGGACATGAGCTTAGGATTGGACTAATAGTCTAATAAAATTATTAATCTGATGTTTGGTTAAACAATTGAAGTACGGACTAATTATTTTAAACTTGACTATTAGTTAAGATAGGATACATAATCCAATGGATTTGTAGTCCTAGGACTATTAGTCATGGGAATGCTAATCCAGTCCGCCCAAACAAACATGGCC
575	>MITE_T_575	xfSc0000036	119261	119472	TTA	211	22	GGTCATGTTTGTTTGGGCGGATTGGATTAACATTCCCATGACTAATAGTCCTAGGACTACGAATCCGTTAGATTATGTATCCTATCTTAACTAATAATCAAGTTTAAAATAATTAATCCCTATTTCAATTGTTTAACCAAACATCAGATTAATAATTTTATTAGACTATTAGTCTAATCCCAAGCTCATGTCCACCCAAACAAACATGACC
576	>MITE_T_576	Sc0004420	89158	89369	CAA	211	22	GGCCATGTTTGTTTGGGCGGACTGGATTAGCATTCCCATGACTAATAGTCCTAGAACTACGAATTCGTTGGATTATGTATCCTATCTTAACTAATAGTCAAGTTTAAAATAATTAGTCGGTACTTTAATTGTTTAACCAAACATCAGATTAATAATTTTATTAGACTATTAGTCCAATTCCAAGTTCATGTCCACCCAAACAAACATGGCC
577	>MITE_T_577	Sc0000047	485865	486076	AA	211	14	GGCCATGTTTGTTTAGCCGGACTGGATTAGCAATCTCATGACTAATAGTCCTAGGACTACGAATTCGTTGGATTATGTATCCTATCTTAACTAATAGTCAAGTTTAAAATAATTAGTCCGTACTTCAATTATTTAACCAAACATCAGATTAATAATTTTATTAGACTATTAGTCCAATCTCAAGCTCATGTCCACCCAAACAAACATGGCC
578	>MITE_T_578	xfSc0039883	518	729	TTA	211	23	GGTCATGTTTGTTTGGGTGGACATGAGTTTGGGATTGGACTAATAGTCCAATAAAATTACTAATCCAATGTTTGATTAAACAATTGAAGTACGGACTAATTATTTTAAACTTGACTATTAGTTAAGATAGGATACATAATCCAATGGATTTGTACCCCTAGGACTATTAGTCATGGGAATGCTAATCCAGTCCGCCCAAACAAACATGGCC
579	>MITE_T_579	xpSc0053418	22738	22949	AAA	211	17	GGCCATGTTTGTTTGGGTGGACATGAGCTTGGGATTGGACTAATAGTCTAATAAAATTATTAATCTGATGTTTGGTTAAACAATTGAAGTACGGACTAATTATTTTAAACTTGACTATTAGTTAGGATAGGATACATAATCCAACCGATTCGTAGTCCTAGGACTATTAATCATGAGAATGCTAATCCAGTTCGCCCAAACAAACATGGCC
580	>MITE_T_580	xfSc0000404	137211	137422	TA	211	23	GGTCATGTTTGTTTGGGTGGACATAAGTTTGGAATTGGACTAATAGTCTAATAAAATTATTAATCTGATATTTGGTTAAACAATTGAAGTACGGACTAATTATTTTAAACTTGACTATTAGTTAAGATAGGATACATAATCCAACAGATTCGTAGTCCTAGGATTATTAGTCATGGGAATGCTAATTCAATCCGCCTAAACAAACATGGCC
581	>MITE_T_581	Sc0001222	188104	188315	TTA	211	31	GGCTATGTTTGTTTGGGCGGACTGGATTAGCATTCCCATGACTAATAGTCCTAGGACTACGAATCTATTAGATTATGTATCCTATGTTAACTAATAGTCAAGTTTTAAATAATTAGTCCCTACTTCAATTGTTTAACCAAACATCAGATTAATAATTTTATTAGACTATTAGTCCAATCCCAATCTCATGTCCACCCAAACAAACATGGCC
582	>MITE_T_582	Sc0004420	89669	89880	CAA	211	22	GGCCATGTTTGTTTGGGCGGACTGGATTAGCATTCCCATGACTAATAGTCCTAGAACTACGAATTCGTTGGATTATGTATCCTATCTTAACTAATAGTCAAGTTTAAAATAATTAGTCGGTACTTTAATTGTTTAACCAAACATCAGATTAATAATTTTATTAGACTATTAGTCCAATTCCAAGTTCATGTCCACCCAAACAAACATGGCC
583	>MITE_T_583	Sc0000359	183479	183690	AAA	211	36	GGCCATGTTTGTTTGGGTGGACATGAGCTTAGGATTGGACTAATAATCTAATAAAATTATTAATCTGATGTTTGGTTAAACAATTAAAGTACGGATTAATTATTTTAAACTTGACTATTAGTTAAGATAGGATACATAATCCAACGGATTAGTAGTCCTAGGACTATTAGTCATGGGAATACTAATCCAGTCCGCCCAAATAAACATGGCC
584	>MITE_T_584	Sc0006028	9008	9218	TAA	210	23	GGCCATGTTTGTTTGGGCGGACTGGATTAGCATTCCCATGACTAATAATCTTAGGACTACAAATCCGTTGGATTATGTATCCTATCTTAACTAATAGTAAGTTTAAAATAATTAGTCCGTACTTCAATTGTTTAACCAAACATCGGATTAATAATTTTATTAGACTATTAGTCCAATCCCAAGCTCATGTCCACCCAAACAAACATGACC
585	>MITE_T_585	Sc0002232	133289	133499	TTA	210	37	GGCCATGTTTGTTTGGGCGGACTGGATTAGCATTCCCATGACTAATAGTCCTAGGACTACGAATCCGTTGGATTATGTATCCTATCTTAACTAATAGTCAAGTTTAAAATAATTAGTCCGTACTTTAATTGTTTAACCAAACATCAGATTAATAATTTTATCGGACTATTAGTCCAATCCTAAGCTCATGTCCACCCAAACAACATGGCC
586	>MITE_T_586	Sc0000149	460534	460739	GC	205	15	CATGTTTGTTTGGATGGATATGAGCTTAGGATTGGACTAATAGTCCAATAAAATTATTAATCTGATGTTTGGTTAAACAATTGAAGTACGGATTAATTATTTTAAACTTGACTATTAGTTAAGATAGGATACATAATCCAACGGAATGGTAGTCATAGGACTATTAGTCATGGGAATGCTAATCCAGTCCGCCCAAACAAACATG
587	>MITE_T_587	xfSc0000166	157557	157760	GCC	203	18	ATGTTTGTTTAGGCGGACTGGATTAGCATTTCCATGACTAATAGTCCTAGGACTACAAATCCATTGGATTATGTATCCTATCTTAACTAATAGTTAAGTTTAAAATAATTAGTCCGTACTTTAATTGTTTAACCAAATATCAGATTAATAATTTTATTGAACTATTAATCCAATCTCAAATTCATATCCACCCAAACAAACAT
588	>MITE_T_588	Sc0006941	14488	14690	GGCC	202	17	ACGCTTGTTTGGATGGACATGAGCTTGGGGTTGGGCTAATAGTCTAATAAAATTATTAATACGATATTTGATTAAACAATTGAAGTACGGACTAATTATTTTAAACTTGACTATTAGTTAAGATAGGATACATAATCCAATGGATTTGTAATCCTAGAACTATTAGTCATGGAATGCTAATCCAGTCCGCCCAAACAAACAT
589	>MITE_T_589	xpSc0054070	1513	1724	TTA	211	18	GGCCATGTTTGTTTGGGTAGACATGAGCTTGGGATTGGACTAATAGTCTAATAAAATTATTAATCCGATATTTGGTTAAACAATTGAAGTACAGATTAATTATTTTAAACTTGACTATTAGTTAAGATAGGATACATAATCCAACGGATTCGTAGTCTTAGGACTATTAGTCATGGGAATGCTAATCCAGTCCGCCCAAACAAACATGGCC
590	>MITE_T_590	Sc0000798	303606	303817	TAA	211	23	GGCCATGTTTGTTTGGGCGGACTGGATTAGCATTCCCATGACTAATAGTCCTAGGACTACGAATCCGTTGGATTATGCATCCTATCTTAACTAATAGTCAAGTTTAAAATAATTAGTCCGTACTTCAATTGTTTAACCAAATATCGGATTAATAATTTTATTAGACTATTAGTCCAATCCCAAGCTCATGTCCACCCAAACAAACATGACC
591	>MITE_T_591	Sc0000193	857888	858099	TTA	211	18	GGTCATGTTTGTTTGGGCGGATTGGATTAGCATTCCTATGACTAATAGTCCTAAGACTACGAATCCGTTGGATTATGTATCCTATCTTAACTAATAGTCAAGTTTAAAATAATTAGTCTGTACTTCAATTGTTTAACCAAATATCGAATTAATAATTTTATTGGACTATTAGTCCAATCCCAAGCTCATGTCTACCCAAACAAACATGGCC
592	>MITE_T_592	xfSc0034161	648	859	TTA	211	17	GGCCATGTTTGTTTGGGCGGACTGGATTAGCATTCCAATGACTAATAGTCCTAAGACTACGAATCCGTTGGATTATGTATCATATCTTAACTAATAGTCAAGTTTAAAATAATTAATCCGTACTTCAATTATTTAACCAAATATCGGATTAATAATTTTATTGGACTATTAGTCCAATCCCAAGCTCATGTCCATCCAAACAAACATGGCC
593	>MITE_T_593	xfSc0002762	21542	21753	TAC	211	21	GGCCATGTTTGTTTGGGCGGATTGGATTAGCATTTCCATGACTAATAGTCCTAGGACTACAAATCCGTTGGATTATGTATCCTATCTTAACTAATAGTCAAGTTTAAAATAATTATTCTGTACTGCAATTGTTTAACCAAATATCGGATTAATAATTTTATTAGACTATTAATCCAATCCCAAGCTCATGTCCACCCAAACAAACATGGCC
594	>MITE_T_594	Sc0002125	32187	32398	TAA	211	18	GGCCATGTTTGTTTGGGCGGACTGGATTAGCATTCCCATGACTAATAGTCCTGGGATTACGAATCCGTTGGGTTATGTATCCTATCTTAACTAATAGTCAAGTTTAAAATAATTAGTCTGTACTTCAATTGTTTAACCAAACATTGAATTAATAATTTTATTAGACTATTAGTCCAATCCCAAGCTCATGTCTACCCAAACAAACATGGCC
595	>MITE_T_595	xfSc0000204	18432	18643	TAA	211	23	GGTCATGTTTGTTTGAGTGGACATGAGCTTGGGATTGGACTAATAGTCCAATAAAATTATTAATCCGATATTTGGTTAAACAATTGAAGTACGGAATAATTATTTTAAACTTGACTATTAGTTAAGATAGGATACATAATCCAACGGATTGGTAGTCTTAGGACTATTAGTCATGGGAATGCTAATCCAGTCCGCCCAAACAAACATGGCC
596	>MITE_T_596	Sc0001674	219517	219728	TTA	211	23	GGCTATATTTGTTTGGGTGGACATGAGCTTGGGATTGGACTAATAGTCCAATAAAATTATTAATCCGATATTTGGTTAAACAATTGAAGTACGGATTAATTATTTTAAATTTGACTATTAGTTAAGATCGGATACATAATCCAACGGATTCGTAGTCTTAGGACTATTAGTCATGGGAATGCTAATCCAGTCCGCCCAAACAAACATGGCC
597	>MITE_T_597	Sc0000248	902223	902434	TAA	211	23	GGCCATGTTTGTTTGGGTGGACTGGATTAGTATTCCCATGACTAATAGTCTTAAGACTACGAATCCGTTAAATTATGTATCATATCTTAACTAATAGTCAAGTTTAAAATAATTAGTCCGTACTTCAATTGTTTAACCAAATATCGGATTAATAATTTTATTAGACTATTAATCCAATCCCAAGCTCATGTCCACCCAAACAAACATGGCC
598	>MITE_T_598	Sc0000225	390182	390393	TAA	211	23	GGCCATGTTTGTTTGGGTGGACATAAGCTTGGGATTGGACTAATAGTCCAATAAAATTATTAATCCGATATTTGGTTAAACAATTGAAGTACGGATTAATTATTTTAAACTTGATTATTAGTTAAGATAGGATACATAATCCAACGGATTCGTAGTCTTAGGACTATTAGTCATGGGAATGCTAATCCAGTCCGCCCAAACAAACATGGCC
599	>MITE_T_599	Sc0001802	182335	182546	TAA	211	30	GGTCATATTTGTTTGGGTGGACATGAATTTGGAATTGGATTAATAGTCTAATAAAATTATTAATATGATATTTGATTAAACAATTGAAGTACAGATTAATTATTTTAAGCTTGACTATTAGTTAAGATATGATATATAATTCAATGGATTCGTAATCCTAGGACTATTAGTCATGGGAATTTTAATCCAGTCCGCCCAAACAAACATGGCC
600	>MITE_T_600	xfSc0001004	77319	77530	TAA	211	18	GGCCATGTTTGTTTGGGCGGACTGGATTAGCATTCCCATGACTAATAGTCCTGGGATTATGAATCCGTTGGGTTATGTATCCTATCTTAACTAATAGTCAAGTTTAAAATAATTAGTCCGTACTTCAATTGTTTAACCAAACATCGAATTAATAATTTTATTAGACTATTAGTCCAATCCCAAGCTCATGTCTACCCAAACAAACATGGCC
601	>MITE_T_601	Sc0000193	856548	856759	TAA	211	18	GGCCATGTTTGTTTGGGTAGACATGAGCTTGGGATTGGACTAATAGTCCAATAAAATTATTAATCCGATATTTGGTTAAACAATTGAAGTACAGATTAATTATTTTAAACTTGACTATTAGTTAAGATAGGATACATAATCCAACGGATTCGTAGTCTTAGGACTATTAGTCATAGGAATGCTAATCCAATCCGCCCAAACAAACATGACC
602	>MITE_T_602	Sc0001848	372867	373078	ATA	211	17	GGCCATCTTTGTTTGGGTGGACATGAGCTTGGGATTGGACTAATAGTCCAATAAAATTAATAATCCGATATTTGGTTAAACAATTGAAGTACGGATTAATTATTTTAAACTTGACTATTAGTTAAGATAGGATACATAATCCAACGGATTCGTAGTCTTAGGACTATTAGTCATGTGAATGCTAATCCAGTCTGCCCAAACAAACATGGCC
603	>MITE_T_603	Sc0001045	150756	150967	TAA	211	23	GGCCATGTTTGTTTGGGCGGACTGGATTAGAATTCTCATGACTAATAGTCCTAAGACTACGAATCCATTGGATTATGTATCCTATCTTAACTAATAGTCAAGTTTAAAATAATTAATCTGTACTTCAATTGTTTAACCAAATATCGGATTAATAATTTTATTAGATTATTAGTCCAATCCCAAACTCATGTCCACCCAAACAAATATGACC
604	>MITE_T_604	Sc0003523	118270	118481	TTA	211	17	GGCCATGTTTGTTTGGGTGGACATAAGCTTGGGATTGGACTAATAGTCCAATAAAATTATTAATCCGATATTTGGTTAAACAATTAAAATACGGATTAATTATTTTAAACTTGACTATTAGTTAAGATAGGATACATAATCCATCGGATTCGTAGTCTTAGGACTATTAGTCATGGGAATGCTAATCCAGTCCGTCCAAACAAACATGGCC
605	>MITE_T_605	Sc0001456	424666	424875	CTTAG	209	22	GCCATGTTTGTTTGGGCGAACTGGATTAGCATTCCCATGACTAATAGTCCTAAGACTACGAATCCGTTAGATTATGCATCCTATCTTAACTAATAATCAAGTTTAAAATAATTAATCTGTACTTCAATTGTTTAACTAAACATCAGATTAATAATTTTATTGAACTATTAGTCCAATCCCAAGCTTATATCCACCCAAACAAACATGAC
606	>MITE_T_606	Sc0000356	899207	899410	TAA	203	17	GGCCATGTTTGTTTGGGCGGACTGGATTAGTATTCCCATGACTAATAGTCCTAGGACTACGAATCCGTTGGATTATGTATCCTATCTTAACTAATAGTCAAGTGTAAAATAATTATGCAATTGTTTAACCAAATATCGGATTAATAATTTTATTAGACTATTAGTCCAATCCCAAGCTCATGTCCATCCAAACAAACATGACC
607	>MITE_T_607	Sc0002951	265063	265266	GGCC	203	23	ATGTTTGTTTGGGCGGACTGGATTAGCAGTCCCATGACTAATAGTCCTAAGACTACGAATCCGTTGGATTATGTATCCTATCTTAACTAATAGTCAAGTTTAAAATAATTAATCCGTACTTCAATTGTTTAACCAAATATCGGATTAATAATTTTATTAGACTATTAGTCCAATCCCAAGCTCATGTCCACCCAAACAAACAT
608	>MITE_T_608	xpSc0056748	6689	6888	AT	199	19	GTTTGTTTGGGTGGACATGAGCTTGGGATTGGACTAATAGTCTAATAAAATTATTAATCCGATGTTTGATTGAACAATTGAAGTACGGATTAATTATTTTAAACTTGACTATTAATTAAGATAGGATACATAATCCAACGGATTCGTAGTCTTAGGACTATTAGTCATGGGAATGCTAATCCAGTCCGCCCAAACAAAC
609	>MITE_T_609	Sc0000955	93927	94126	AT	199	14	GTTTGTTTGGGTAGACATGAGCTTGAGATTGGATTAATAGTCCAATAAAATTATTAATCCGATATTTGGTTAAACAATTGAAGTACAGATCAATTATTTTAAACTTGACTATTAGTTAAGATAGGATACATAATCCAACGGATTCGTAGTCTTAGGACTATTAGTCATGGGAATGCTAATCCAGTCCGCCCAAACAAAC
610	>MITE_T_610	Sc0000227	221366	221565	AT	199	19	GTTTGTTTGGGCGGATTGGATTAGCATTCCCATGACTAATAGTCCTAGGACTACGAATCTGTTGGATTATGTATCCTATCTTAACTAATAGTCAAGTTTAAAATAATTAATCCATACTTCAATTGTTTAACCAAATATCGGATTAATAATTTTATTAGACTATTAGTCCAATCCCAAACTCATATCCACCCAAACAAAC
611	>MITE_T_611	Sc0003134	244913	245124	AAT	211	11	TGGCGACTAAGGCCTAGTTTGGGAAGACTAAATAAGTGTACTTTTTGACTTTTTATGAAATATGTGTTGGGTTTGGGTTGGGTTTGAAGTGATGTATTAGAAAGGTGATGTGACTTAAATAAGATGATGTGACTTAAATAGGATAGTGACTTTTTGACTTTTTGTCTTTTTTCAATCTTCCCAAACTAGGCCTAAAAATATTTAGTCGCCA
612	>MITE_T_612	Sc0002867	185969	186167	TA	198	33	TTTAGGCCTAGTTTGGAAAGATTGAAAAAAGACAAAAAGACAAAAAGTCAAAAAGTCACTATCTTATTTAAGTCACATCATCTTATTTAAGTCACATCACCTCTCTAATACATCACTTCAAACCCAACCCAAACCCAACCCATATTTCATAAAAAGTCAAAAAGTATACTTATTTAGTCTTCCCAAACTAGGCCTTAA
613	>MITE_T_613	Sc0002839	92127	92319	TT	192	32	ATTAAGGCCTAGTTTGGGAAGACTAAATAAGTGTACTTTTTGACTTTTTATGAAATATGGGTTGAGTTTGGGTTGGGTTTGAAGTGATGTATTAGAGAGGTGATGTGATTTAAATAAGATGATGTGACTTAAATAGGATAGTGACTTTTTGACTTTTTGTCTTTTTTCAATCTTCCCAAACTAGGCCTAAAT
614	>MITE_T_614	xfSc0003598	2595	2783	TTA	188	28	GGCCTAGTTTGGAAAGATTGAAAAAAGACAAAAAGTCAAAAAGTCACTATCCTATTTAAGTCACATCATCTTATTTAAGTCACATCACCTCTCTAATACATCACTTcaaacccaacccaaacccaaacccaacccaTATTTCATAAAAAGTTAAAAAGTACACTTATTTAGTCTTCCCAAACTAGACC
615	>MITE_T_615	Sc0001614	337927	338111	TA	184	21	AGGCCTAGTTTGGGAAGACTAAATAAGTGTACTTTTTGACTTTTTATGAAATATGGGTTAGGTTTGGGTTGGGTTTGAAGTGATGTATTAGAGAAGTGATGTGACTTAAATAAGATGATGTGAATTAAATAGGATAGTGACTTTTTAACTTTTTGTTTTTTTTCAATCTTTCCAAACTAAGCCT
616	>MITE_T_616	xpSc0054681	54612	54793	TTT	181	16	ATTTAGGCCAAGTTTGCCATGATTGAAAAAAGATAAAAAGTCAAAAAGTCACTATCCTATTTAAGTCACATCATCTTATTTAAGTCACATCACATCTCTAATACATCACGTCAAACCCAACTCATATTTCATAAAAAGTCAAAAAGTACACTTATTTAGTCTTCCCAAACTAGGCCTTAAT
617	>MITE_T_617	Sc0000230	901340	901514	GGCC	174	28	TAGTTTGGGAAGATTGAAAAAAGACAAAAAGTCAAAAAGTCACTATCCTATTTAAGTCACATCATCTTATTTAAGTCACATCACCTCTCTAATATATCACTTCAAACCCAACCCAAACCCAACTCATATTTCATAAAAAGTCAAAAAGTACACTTATTTAATCTTCCTAAACTA
618	>MITE_T_618	Sc0000992	649647	649858	TTA	211	23	GGCCATGTTTGTTTGGGTGGACATGAGCTTGGGATTGGACTAATAGTCCAATAAAATTATTAATCCGATATTTGGTTAAACAATTGAGGTACGGACTAATTATTTTAAACTTGACTATTAGTTAAGATAGGACACATAATCCAACGAATTCGTAGTCCTAGGACTCTTAGTCATGGGAATGCTAATCCAGTCCGCCCAAACAAACATGGCC
619	>MITE_T_619	Sc0005317	8939	9150	TAA	211	23	GGCCATGTTTGTTTGGGTGGACATGAGCTTGGGATTGGACTAATAGTCCAATAAAATTATTAATCCGATATTTGGTTAAACAATTGAAGTAGGGACTAATTATTTTAAACTTTACTATTAGTTAAGATAGGATACATAATCCAACGAATTCGTAGTCCTAGGACTATTAGTCATGGGAATGCTAATCCAGTCCGCCAAAACAAACATGGCC
620	>MITE_T_620	Sc0005461	11643	11854	TAA	211	23	GGCCATATTTATTTGGGTGGACATGAGCTTGGGATTGGACTAATAGTCCAATAAAATTATTAATCCGATATTTGGTTAAACAATTGAAGTACGGACTAATTATTTTAAACTTGACTATTAGTTAAGATATGATATATAATTCAATGGATTCGTAGTCCTAGGACTATTAGTCATGGGAATGCTAATCCAGTCCGCCCAAACAAACATGGCC
621	>MITE_T_621	xpSc0057998	743	954	TAA	211	23	GGCCATGTTTGTTTGGGTGGACATGAGCTTGGGATTGGACTAATAGTCCAATAAAATTATTAATCCGATATTTGGTTAAACAATTGAATTACGGACTAATTATTTTAAATTTGACTATTAGTTAAAATAGGATGCATAATCCAACGGATTCGTAGTCCTGGGACTATTAATCATAGGAATGCTAATCCAGTCCGCCCAAACAAACATGGCC
622	>MITE_T_622	Sc0000616	135112	135323	TAA	211	23	GGCCATGTTTGTTTGGGCGGACTGGATTAGCATTCCCATGACTAATAGTCTTAGGACTACGAATTCGTTGGATTATGTATCCTATCTTAACTAATAGTCAAGTTTAAAATAATTAGTCCGTACTTCAATTGTTTAACCAAATATCGGATTAATAATTTTATTGGATTATTAGTCCAATCCCAAGCTCATGTCCACCCAAACAAACATGGCC
623	>MITE_T_623	Sc0001693	180091	180302	TAA	211	18	GGTCATGTTTGTTTGGGCGGACTGGATTAGCATTCCCATGACTAACAGTCCTAGGACTACAAATTCGTTGGATTATGTATCATATCTTAACTAATAGTCAAGTTTAAAATAATTAGTCCGTATTTCAATTGTTTAACCAAATATCGGATTAATAATTTTATTGGACTATTAGTCCAATCCCAAGCTCATGTCTACCCAAACAAACATGACC
624	>MITE_T_624	Sc0002330	319099	319310	ATC	211	22	GGCCATGTATGTTTGGGTGGACATGAGCTTGGGATTGGACTAATAGTCCAATAAAATTATTAATCCGATATTTGGTTAAACAATTGAGGTACGGATTAATTATTTTAAACTTGACTATTAGCTAAGATAGGATACATAATTCAATGGATTCATAGTCCTAGGACTATTAGTCATGGAAATACTAATCCAGTCCGCCCAAACAAACATGGCC
625	>MITE_T_625	Sc0003295	242801	243006	AC	205	14	CATGTTTGTTTGGGCGGATTGGATTAGCATTCCCATGACTAATAGTCCTAGGACTACGAATCCGTTGGATTATGTATCCTATCTTAACTAATAGTCAAGTTTAAAATAATTAGTCCGTACCTCAATTGTTTAACCAAATATCGGATTAATAATTTTATTGGACTATTAGTCCAATCCCAAGCTCATGTTCACCCAAACAAACATG
626	>MITE_T_626	Sc0001226	99782	99987	GC	205	21	CATGTTTGTTTGGGCGGACTGGATTAGCATTCCCATGACTAATAGTCCTAGGACTACGAATCCGTTGGATTATGTGTCCTATCTTAACTAATAGTCAAGTTTAAAATAATTAGTCCATACTTCAATTGTTTAACCAAATATCGGATTAATAATTTTATTGGACTATTAGTCCAATCCCAAGCTCATGTCCACCCAAACAAACATG
627	>MITE_T_627	xpSc0055062	33413	33612	AT	199	18	GTTTGTTTGGGCGGACTGGATTAGCATTCCCATGACTAATAGTCCTAGGACTACGAATTCGTTGGATTATGTATCCTATCTTAACTAATAGTCAAGTTTCAAATAATTAGTCCGTACTTTAATTGTTTAACCAAATATCGGATTAATAATTTTATTGGACTATTAGTCCAATCCCAAGCTCATGTCCACCCAAACAAAC
628	>MITE_T_628	Sc0002194	138517	138713	CATG	196	20	TTTGTTTGGGCGGACTGGATTAGCATTCCCATGACTAATAGTCCTACGACTACGAATTCGTTGGATTATCTATCCTATCTTAACTAATAGTAAGTTTAAAATAATTAGTCCGTACTTCAATTGTTTAACCAAATATCGGATTAATAATTTTATTGGATTATTAGTCCAATCCGAAACTCATGTCCACCCAAACAAA
629	>MITE_T_629	Sc0000023	955499	955710	TTA	211	23	GGCCATGTTTGTTTGGGTGGACATGTGCTTGGGATTGGACTAATAATCCAATAAAATTATTAATCCGATGTTTGGTTAAACAATTGAAATACGGACTAATTATTTTAAACTTGACTATTAGTTAAGATAGGATACATAATCTAACAGATTCGTAATCCTAGGACTATTAGTCATGGGAATGCTAATCCAGTCCGCCCAAACAAACATGGCC
630	>MITE_T_630	Sc0002990	63909	64120	TAA	211	23	GGCCATGTTTGTTTGGGTGGACATGAGCTTGGGATTGGACTAATAATCCAATAAAATTATTAATCCGATGTTTGGTTAAACAATTGAAATACGGATTAATTATTTTAAACTTGACTATTAGTTAAGATAGGATACATAATCTAACGAATTGGTAGTCCTAGGACTATTAGTCATGGGAATGCTAATCCAGTCCGCCCAAACAAACATGGCC
631	>MITE_T_631	xpSc0054323	61219	61430	TTA	211	23	GGCCATGTTTGTTTGGGCGGACTGGATTAGCATTCCCATGATTAATAGTCCTAGGACTACGAATCCGTTAGATTATGTATCCTATCTTAACTAATAATTAAGTTTAAAATAATTAATCCGTATTTCAATTGTTTGACCAAACATCGGATTAATAATTTTATTGGATTATTAGTCCAATTCCAAGTTCATGTCCACCCAAACAAACATGACC
632	>MITE_T_632	Sc0007046	18585	18794	CTAAG	209	27	GTCATGTTTGTTTGGGTGGACATGAGTTTGGGATTGGACTAATAATCCAATAAAATTATTAATCCAATGTTTGGTTAAACAATTGAAATACGGACTAATTATTTTAAACTTGACTATTAGTTAAGATAGGATACATAATCCAACGAATTCGTAATCCTAGGACTATTAGTCATGGGAATGTTAATCCAGTCCGCCTAAACAAACATGGC
633	>MITE_T_633	Sc0005648	17065	17264	AT	199	13	GTTTGTTTGGGCGGACTGGATTAGTATTCCCATGACTAATAGTCTTAGGATTACGAATCCGTTAGATTATGTATCCTATCTTAACTAATAGTCAAGTTTAAAATAATTAGTCCGTATTTCAATTGTTTAACCAAACATCGGATTAATAATTTTATTAGACTATTAGTCCAATCCCAAGCTCATGTTCACCCAAACAAAC
634	>MITE_T_634	Sc0001732	323266	323477	ATA	211	17	GGCCATGTTTGTTTGGGCAGACTGGATTAGCATTCCTATGATTAATAGTCTTAGGACTACGAATCCGTTAGATTATGTATCCTATCTTAACTAATAGTCAAGTTTAAAATAATTAATCCGTACTTCAATTGTTTAACCAAAAATCGGATTAATAATTTTATTAGACTATTAATCCAATTCCAAGCTCATGTCCACCCAAACAAACATGGCC
635	>MITE_T_635	Sc0000073	1327818	1328029	GTA	211	22	GGCCATGTTTGTTTGGGCGGACTGGATTAGCATTCCTATGACTAATAGTCCTAGGACTACGAATCCGTTAGATTATGTATCCTATCTTAACTAATAGTCAAGTTTAAAATAATTAATCCGTACTTCAATTGTTTAACCAAACATCGGATTAATAATTTTATTAGACTATTAGTTCAATCCCAAACTCATGTCCACCCAAACAAACATGGCC
636	>MITE_T_636	Sc0000516	844972	845171	AT	199	27	GTTTATTTAGGTGGACATGAGATTGGGATTGGATTAATAGTTCAATAAAATTATTAATTCGATATTTAGTTAAATAATTGAAGTACGGATTAATTATTTTAAACTTGACTATTAGTTAAGATAGGATACATAATCTAACAAATTCGTAGTCCTAAGACTATTAATCATGTGAATGTTAATCCAGTCCACCCAAACAAAT
637	>MITE_T_637	Sc0002300	235884	236095	AT	211	27	TCAGGGTTGGTTTGGCATAAACTAAGGGTTGGTTTGGGATGTTCTAAAAAAGTGCACTTTTTGACCTATTGGTTTATATGGGTTAGGTTTGGGTTGgatttgatgtgatgtattagagaggtgatgtgatttaaataagatgatgtgaCTTAAATAGGATAGTGACTTTTTGACTTTTTGTATTATTTAGTGTACCCCAAACCAAGCCTAA
638	>MITE_T_638	xfSc0024403	190	391	AT	201	22	TTAGATTAAGGCTTGGTTTGGGGTACACTAAATAATACAAAAAGTCAAAAAGTCACTATCTTATTTAAGtcacatcatcttatttaaatcacgtcacctctctaacacatcacatcaAACCCAACCCAAATCCAACCCATATAAGCTAATAAGTCAAAAAGTGCACTTTTTTAGAACATCTCAAACCAACCCTAAAAATAA
639	>MITE_T_639	Sc0001861	336091	336274	TAA	183	16	GGGTTGGTTTGGGATGTTATAAAAAAGTGTACTTTTTGACTTATTGACTTATATGGGTTGGGTTTGGGTTGGGTTtgatgtgatgtattagagaggtgatgtgatttaaataagatgatgtgaCTTAAATAGGATAGTGACTTTTTGACTTTTTGTATTATTTAGTGTATCCCAAACCAAGCC
640	>MITE_T_640	Sc0000063	816546	816757	TAA	211	23	GGCCATGTTTGTTTGGGCGGACTGGATTAGCATTCCCATGACTAATAATCCTGGGATTACGAATTCATTGGATTATGTATCCTATCTTAACTAAAAGTCAAGTTTAAAATAATTAGTCCGTACTTCAATTGTTTAATCAAACATCGGATTAATAATTTTATTGGACTATTAATCTAATCCCAAGCTCATGTCCACCCAAACAAACATGACC
641	>MITE_T_641	xpSc0054157	72476	72687	TTA	211	17	GGTCATGTTTGTTTGGGTAGACATGAGCTTAGGATTGGATTAATAGTCCAATAAAATTATTAATCCGATGTTTGGTTAAACAATTGACGTACGGACTAATTATTTTAAACTTGACTTTTAGTTAAGATAGGATACATAATCCAATGGATTTGTAATCCCAGGATTATTAGTCATAGGAATGCTAATCCAGTCCGTCCAAACAAACATGGCC
642	>MITE_T_642	Sc0001047	253680	253891	TAA	211	23	GGCTATGTTTGTTTGGGTGGACATGAGTTTGGGATTGGACTAATAGTCCAATAAAATTATTAATCCGATGCTTGGTTAAACAATTGAAGTACGGACTAATTATTTTAAACTTGACTTTTAGTTAAGACATGATACATAATCCAACGAATTCGTAATCCCAGGATTATTAGTCATGGGAATGCTACTCCAGTCCGCCTAAACAAACGTGGCC
643	>MITE_T_643	xpSc0055357	12476	12687	TTA	211	23	GGCCATGTTTGTTTGGGCGGACTGGATTAGCATTCCCATGACTAATAATCTTGGGATTACAAATTCGTTGGATTATGTATCCTATCTTAATTAAAAGTCAAGTTTAAAATAATTAGTCCGTACTTCAATTGTTTAATCAAACATCGGATTAATAATTTTATTGGACTATTAGTCCAATCCCAAGCTCATGTCCACCTAAACAAACATGACC
644	>MITE_T_644	Sc0002724	309863	310074	TTA	211	17	GGTCATGTTTGTTTGGGTAGACATGAGCTTAGGATTGGATTAATAGTCCAATAAAATTATTAATCCGATGTTTGGTTAAACAATTGACGTACGGACTAATTATTTTAAACTTGACTTTTAGTTAAGATAGGATACATAATCCAATGGATTTGTAATCCCAGGATTATTAGTCATAGGAATGCTAATCCAGTCCGTCCAAACAAACATGGCC
645	>MITE_T_645	xfSc0000131	89412	89623	TTA	211	23	GGTCATGTTTGTTTGGGTGGACATGAGCTTGGGATTGGATTAATAGTCCAATAAAATTATTAATCCGATGTTTGATTAAACAATTGAAGTACGGACTAATTATTTTAAACTTGACTTTTAGTTAAGATAGGATACATAATCCAATGGATTCGTAATCCCAGGATTATTAGTCATGGGAATGCTAATCCAGTCCGCCCAAACAAACATGGCC
646	>MITE_T_646	Sc0000473	581250	581451	TA	201	19	TGTTTGTTTGGGCGGACTGGATTAGCATTCCCATGACTAATAATCCTGGGATTACGAATCCGTTGAATTATGTATCCTATCTTAACTAAAAGTCAAGTTTAAAATAATTAGTCCGTACTTCAATTGTTTAACTAAACATCGGATTAATAATTTTATTGGACTATTAGTCCAATCCCAAGCTTATGTCCACCCAAACAAACA
647	>MITE_T_647	xfSc0021686	794	993	AT	199	19	GTTTGTTTGGGTGGACATGAGCTTGGGATTGGATTAATAGTCCAATAAAATTATTAATCCGATGTTTGATTAAACAATTGAAGTACGGACTAATTATTTTAAACTTGACTTTTAGTTAAGATAGGATACATAATCCAATGGATTCGTAATCCCAGGATTATTAGTCATGGGAATGTTAATCCAGTCCGCCCAAACAAAT
648	>MITE_T_648	xpSc0054918	42390	42589	AT	199	19	GTTTGTTTGGGTGGACATGAGCTTGGGATTAGATTAATAGTCCAACAAAATTATTAATCCGATGTTTAGTTAAACAATTGAAGTACGGACTAATTATTTTAAACTTGATTATTAGTTAAGATAGGATACATAATCCAATGGATTCGTAGTCCTAGAACTATTAGTCATGGGAATGCTAATCCAGTCCGCCCAAACAAAC
649	>MITE_T_649	xfSc0000078	269401	269600	AT	199	19	GTTTGTTTGGGCGGACTGGACTAGCATTCCCATGACTAATAATCCTGGGATTACGAATCCGTTGGATTATGTATCCTATCTTAACTAAAAGTCAAGTTTAAAATAATTAGTCCGTACTTCAATTGTTTAACCAAACATCGAATTAATAATTTTATTGGACTATTAATCCAATCCCAAGCTCATGTCCACCCAAACAAAC
650	>MITE_T_650	Sc0000123	1307241	1307452	TAA	211	22	GGTCATGTTTGTTTGGGTGGACATGAGCGTGGGATTGGACTAATAGTCCAATAAAATTATTAATCCGATGTTTGGTTAAACAATTGAAGTATGGACTAATTATTTTAAACTTCACTATTAGTTAAGATAGGATACATAGTCCAACGGATTTGTAATCCTAGGACTATTAGTCATGAGAATGTTAATCCCATCCGCCCAAACAAACATGACC
651	>MITE_T_651	Sc0002774	97905	98116	TA	211	23	GGCCATGTTTGTTTGGGTGGACATGAGCTTGGGATTGGACTAATAGTCCAATAAAATTATTAATCCGATGTTTGGTTAAACAATTGAAGTATGGACTAATTATTTTAAACTTGACTATTAGTTAAGATAGGATACATAGTCCAACGGATTTGTAATCCTAGGACTATTAGTCATGGGAATGTTAATCCTATCCGCCCAAACAAACATGACC
652	>MITE_T_652	Sc0000547	466907	467118	TTA	211	23	GGCCATGTTTGTTTGGGTGGATATGAGCTTGGGATTGGACTAATAGTCCAATAAAATTATTAATCCGATGTTTGGTTAAACAATTGAAGTATGGACTAATTATTTTCAACTTGACTATTAGTTAAGATAGGATACATAATCCAACGGATTTGTAATCTTAGGACTATTAATCATAGGAATGTTAATCCCATCCGCCCAAACAAACATGACC
653	>MITE_T_653	Sc0001255	527570	527781	TAC	211	22	GGCTATGTTTGTTTGGGTGGACATGAGCTTGGGATTGGACTAATAGTCCAATAAAATTATTAATCCGATGTTTGATTAAACAATTGAAGTAGGGACTAATTATTTTAAACTTGACTATTAGTTAAGATAGGATACATAATCCAACGGATTCGTAGTCCTAGGACTATTAGTCATGGGAATGCTAATCCAGTCCGCCCAAACAAACATGGCC
654	>MITE_T_654	xfSc0000461	96016	96227	TAA	211	23	GGCCATGTTTGTTTGGGCGGACTGGATTAGCATTCTCATGACTAATAGTCCTAGGATTACAAATCCGTTGGATTATATATCCTATCTTAACTAAAAGTCAAGTTTAAAATAATTAGTCCCTACTTCAATTGTTTAATCAAACATCGGATTAATAATTTTATTGGACTATTAGTCCAATTCCAAACTCATGTCCACCCAAACAAACATGGCC
655	>MITE_T_655	Sc0000585	14779	14990	TAA	211	23	GGCAATGTTTGTTTGGGTGGACATGAGTTTGGGATTGGATTAATAGTTCAAAAAAATTATTAATCCGATGTTTAGTTAAACAATTGAAATACGGACTAATTATTTTAAACTTGACTATTAGTTAAGATAGGATACATAATCCAACGGATTCGTAGTCCTAGGACTATTAGTCATGGGAATGCTAATCCAGTCTACCCAAACAAACATGGCC
656	>MITE_T_656	Sc0000748	397328	397539	TT	211	22	GGCCATGTTTGTTTGGGTGGACGTGAGCTTGGGATTGGATTAATAGTCCAATAAAATTATTAATCCGATATTTGGTTAAACAATTGAAGTAGGGACTAATTATTTTAAACTTGACTATTAGTTAAGATAGGATACATGATCCAACGGATTCGTAGTCCTCGGACTATTAGTCATGGGAATGCTAATCCAGTCCGCCCAAATAAACATGGCC
657	>MITE_T_657	Sc0003123	84757	84968	TTA	211	23	GGTCATGTTTGTTTGGGCGGACTGGATTAGCATTCCCATGACTAATAGTCCTAGGACTGTGAATCCGTTGGATTATGTATCCTATCTTAACTAATAGTCAAGTTTAAAATAATTAGTCCCTACTTCAATTGTTAAACCAAACATCGGATTAATAATTTTATTGGACTATTAATCCAATCCCAAGCTTATGTCCACCCAAACAAACATGGCC
658	>MITE_T_658	Sc0000095	37435	37646	TTA	211	15	GGTCATGTTTGTTTAGACGGACTGGATTAGCATTCCCATGACTAATAGTCCTAGGACTACGAATCCGTTGGATTATGTATTCTCTCTTAACTAATAGTCAAGTTTAAAATAATTAGTCCCTATTTCAATTGTTTGACCAAACATCGGATTAATAATTTTATTAGACTATTAGTCCAATCCCAAACTCATATCCACCCAAACAAACATGACC
659	>MITE_T_659	xpSc0054963	44719	44930	TAA	211	23	GGCCATGTTTGTTTGGGTGGACATGAGCTTGGGATTGGACTAATAGTCCAATAAAATCATTAATCCGATGTTTGGTTAAACAATTGAAGAAGGGACTAATTATTTTAAACTTGACTATTAGTTAAGATAGGATACATAATCCAACGGATTAGTAGTCCTAGGACTATTAGTCATAGAAATGTTAATCCAGTCCGCCCAAACAAACATGGCC
660	>MITE_T_660	Sc0000871	550251	550462	TAA	211	23	GGCCATGTTTGTTTAGGCGGACTGGATTAGCATTCCCATGACTAATAGTCCTAGGACTACGAATCCGTTGGATTATGTATCCCATCTTAACTAATAGTCAAGTTTAAAATAATTAGTCCGTACTTCAATTGTTTAATCAAATATCGGATTAATAATTTTATTGGACTATTAGTCTAATCCCAAGCTTATGTCCACCCAAACAAACATGGCC
661	>MITE_T_661	xpSc0058310	6850	7061	TTA	211	23	GGCCATGTTTGTTTGAGCGGACTGGATTAGCATTCCCATGACTAATAGTCCTAGGACTACAAATCCGTTGGATTATGTATCCTATCTTAACTAAAAGTCAAGTTTAAAATAATTAGTCCCTATTTCAATTGTTTAATCAAACATCGGATTAATAATTTTATTGGACTATTAGTCCAATCCCAACCTCATGTCCACCCAAACAAACGTGACC
662	>MITE_T_662	Sc0003336	146124	146335	tta	211	23	GGTCATGTTTGTTTGGGTGGACATGAGCTTGGGATTGGACTAATAGTCCAATAAAATTACTAATCCAATGTTTGATTAAACAATTGAAGTACGGACTAATTATTTTAAAGTTGACTATTAGTTAAGATAGGATACATAATCCAATGGATTTGTACCCCTAGGACTATTAGTCATGGGAATGCTAATCCAGTCCGCCCAAACAAACATGGCC
663	>MITE_T_663	Sc0001240	245472	245683	TA	211	25	GGCCATGTTTGTTTGGGCGGACTGGATTAGCATTCCCATGACTAATAGTCCTAGAACTACGAATCCGTTAGATTATGTATCCGATTTTAACTAATAATCAAGTTTAAAATAATTAGTCCCTACTTCAATTGTTTAACCAAACATCGGATTAATAATTTTATTGGACTATTAGTCCAATCCCAAGCTCATGTCCACCCAAACAACCATGGCC
664	>MITE_T_664	Sc0000585	735829	736040	TGA	211	23	GGCCATGTTTGTTTGGGCGGACTGGATTAGCATTCCCATAACTAATAGTCCTAAGACTACGAATCCGTTGGATTATGTATCCTTTCTTAACTAATAGTCAAGTTTAAAATAATTAGTCCCTACTTCAATTGTTTAACCAAACATCGGATTAATAATTTTGTTGGACTATTAGTCCAATCCCAAGCTCATGTCCACCCAAACAAACATGGCC
665	>MITE_T_665	Sc0001409	524223	524434	TGA	211	23	GGCCATGTTTGTTTGGGCGGACTGGATTAGCATTCCCATGACTAATAGTTCTAGGACTATGAATCCGTTGGATTATGTATCCTATCTTAACTAATAGTCAAGTTTAAAATAATTAGTCCCTACTTCAATTGTTTAACCAAACATCGGATTAATAATTTTATTGGACTATTAGTCCAATCCCAAACTCATGTCCACCCAAACAAACATGGCC
666	>MITE_T_666	Sc0006604	20005	20216	TTA	211	23	GGCCATGTTTGTTTGGGTGGACATGAGCTTGAGATTGGACTAATAGTCCAATAAAATTATTAATCCGATGTTTGGTTAAACAATTGAAGTAGGGACTAATTATTTTAAACTTGACTATTAGTTAAGATATGATACATAATCCAACGGATTCGTAGTCCTAGGACTATTAGTCATTGGAATGCTAATCCAGTCCGCCCAAACAAACATGGCC
667	>MITE_T_667	Sc0000406	222836	223047	TAA	211	18	GGCCATGTTTGTTTGGGCAGACTGGATTAGCATTCCCATGACTAATAGTCCTAGGACTACAAATCCATTGGATTATGTATCCTATCTTAACTAATAGTCAAGTTTAAAATAATTAGTTCATACTTCAATTATTTAACCAAACATCGGATTAATAATTTTATTGGACTATTAATCCAATCCCAAGCTCATGTCCACCCAAACAAATATGGCC
668	>MITE_T_668	Sc0000790	320970	321181	TAA	211	23	GGCCATGTTTGTTTTGGCGGACTGGATTAGCATTCCCATGACTAATTGTCCTAGGACTACAAATCCGTTGGATTATATATCCTATCTTAACTAAAAGTCAAGTTTAAAATAATTAGTCCCTACTTCAATTGTTTAATCAAACATCGGATTAATAATTTTATTGGACTATTAGTCCAATCCCAAACTCATGTCCACCCAAACAAACATGGCC
669	>MITE_T_669	Sc0004135	125408	125619	TAA	211	37	GGTTATGTTTGTTTGGGCGGACTGGATTAGTATTCCCATGACTAATAGTCCTAGGACTACGAATCCGTTGGATTATGTATCCTATCTTAACTAATAGTCAAGTTTAAAATAATTAGTCCCTACTTCAATTGTTTAACCAAACATTGGATTAATAATTTTATTGGACTATTAGTCCAATCCTAAGCTCATGTCCACTCAAACAAACATGACC
670	>MITE_T_670	Sc0000232	765892	766103	TAA	211	27	GGTCATGTTTGTTTGGGTGGACATGAGCTTGGGATTGGACTAATAGTTCAATAAAATTATTAATCCGATGTTTGGTTGAACAATTGAAGTATGGACTAATTATTTTAAACTTGACTATTAGTTAAGATAGGATACATAATCCAACGGATTCGTAGTTCTAGGACTATTAGTCATGAGAATACTAATTCAGTCCGCCCAAACAAACATGACC
671	>MITE_T_671	Sc0002508	1069	1280	TTC	211	53	GGCCATGTTTGTTTGGGCGGACTGGATTAGTATTCTCATGACTAATAGTCCTAGGACTACCAATCCGTTGGATTATGTATCCTATCTTAACTAATAGTCAAGTTTAAAATCACTAATCCGTACATCAATTGTTTAATCAAACATCGGATTAATAATTTTATTGGACTATTAGTCTAATCCCAAGCTCATGTCCACCCAAACAAACATGGCC
672	>MITE_T_672	xpSc0059100	3393	3604	TAA	211	18	GGCCATGTTTGTTTGGGCAGACTGGATTAGCATTCCCATGACTAATAGTCCTAGGACTACGAATCCGTTGGATTATGTATCCTATCTTAACTAATAGTCAAATTTAAAATAATTAGTTCGTACTTCAATTGTTTAACCAAACATCGGATTAGTAATTTTATTGGACTATTAGTCCAATCTCAAGCTCATGTCCACCcaaacaaacatagcc
673	>MITE_T_673	Sc0000070	1568367	1568578	TTA	211	18	GGCCATGTTTGTTTGGGTAGACATGAGCTTGGGATTGGACTAATAGTTCAATAAAATTATTAATATGATGTTTGGTTAAATAATTGAAGTAGGGACTAATTATTTTAAACTTGACTATTAGTTAAGATAGGATACATAATCCAACGGATTCGTAGTCCTAGGACTATTAGTCATAGGAATGTTAATCCAGTCCGCCCAAACAAACATGGCC
674	>MITE_T_674	Sc0004789	17894	18105	TTA	211	37	GGCTATGTTTGTTTGGGCGGACTGGATTAGCATTCCCATGACTAATAGTCCTAGGATTACGAATCTGTTGGATTATGTATCCTATCTTAACTAATAGTCAAGTTTAAAATAATTAGTCCGTACTTCAATTATTTAATCAAACATCGGATTAATAATTTTATTGGACTATTAGTCCAATCCTAAGCTCATGTCCACCCAAACAAACATGGCC
675	>MITE_T_675	Sc0001162	30409	30620	TAA	211	23	GGCCATGTTTGTTTGGGTGGACATGAGCTTGGGATTGGACTAATAGTCCAATAAAATTATTAATCCGATGTTTGGTTAAACAATTGAAGTACAGACTAATTATTTTAAACTTGACTATTAGTTAAGATAGGATACATAATCCAACGGATTCGTAGTCCTAGGACTATTAGTCATGGGAATACTAATCCAGTCCGCCCAAATAAACATGGCC
676	>MITE_T_676	Sc0000002	428965	429176	TAA	211	15	GGTCATGTTTGTTTAGGTGGACATGAGCTTGGGATTGGACTAATAGTCCAATAAAATTATTAATCCGATGTTTGATTAAACAATTGAAGTACGGACTAATTATTTTAAACTTGACTATTAGTTAAGATAGTATACATAATCCAACGGATTCGTAGTCCTAGGACTATTAGTCATGGGAATGCTAATCCAATCGGCCCAAACAAACATGGCC
677	>MITE_T_677	Sc0000267	360355	360566	TTA	211	23	GGTCATGTTTGTTTGGGTGGACATGAGCTTGGGATTGGACTAATAGTCCAATAAAATTATTAAACCGATGTTTGGTTAAACAATTGAAGTATGAACTAATTATTTTTAACTTGACTATTAGTTAAGATAGGATACATAATCCAACGGATTCGTAGTCCTAGGACTATTAGTCATGGGAATGCTAATCCAGTCCGCCCAAACAAACATGGCC
678	>MITE_T_678	Sc0002804	95609	95820	TAA	211	23	GGTCATGTTTGTTTGGGTGGACATGAGCTTGGGATTGGACTAATAGTCCAATAAAATTATTAATCCGATATTTGGTTAAACAATTGAAGTAGGGACTAATTATTTTAAACTTCATTATTAGTTAAGATAGAATACATAATCCAACGGATTCGTAGTCCTAGGACTATTAATCATGGGAATGCTAATCCAGTCCGCCCAAACAAACATGGCC
679	>MITE_T_679	Sc0003696	48655	48866	TTA	211	54	GGTCATGTTTGTTTGGGTGGACATGAGCTTGGGATTAGATTAATAGTCCAATAAAATTATTAATCCGATGTTTGGTTAAACAATTGAAGTACAGACTAATTATTTTAAACTTGACTATTAGTTAAGATAGGATACATAATCCAACGGATTCGTAGTCCTAGGACTATTAATCATGGGAATGCTAATCCAGTCCGCCCAAACAAACATGGCC
680	>MITE_T_680	Sc0002312	238174	238385	TAA	211	23	GGCCATGTTTGTTTGGGCGGACTGGATTAGCATTCCCATGACTAATAGTCCTAGGACTACGAATCCGTTGGATTATGTATCCTATCTTAACTAATAGTCAAGTTTAAAATAATTAGTCCCTACTTCAATTGTTTAACCAAACATCGGATTAATAATTTTATTGGACTATTAGTCCAATCCCAAGCTCATGTCCACCCAAACAAACATGGCC
681	>MITE_T_681	xpSc0058134	2902	3112	TTA	210	71	GGCCATGTTTGTTTGGGCGGACTGGATTAGCATTCCATGACTAATAGTCCTAGAACTATGAATCCGTTGGATTATGTATTCTATCTTAACTAATAATCAAGTTTAAAATAATTAGTCCCTACTTCAATTGTTTAACCAAACATCGGATTAATAATTTTATTGGACTATTAGTCCAATCCCAAGCTCATGTCCACCCAAACAAACATGGCC
682	>MITE_T_682	xfSc0001521	11988	12198	TAA	210	23	GGCCATGTTTGTTTGGGCGGACTGGATTAGCATTCCCATGACTAATAGTCTTAGACTACGAATTCGTTGGATTATGTATCCTATCTTAACTAATAGTCAAGTTTAAAATAATTAGTCCCTACTTCAATTGTTTAACCAAACATCGGATTAATAATTTTATTGGACTATTAGTCCAATCCCAAGCTCATGTCCACCCAAACAAACATGGCC
683	>MITE_T_683	xpSc0055371	27400	27609	CG	209	24	GCCATGTTTGTTTGGGCGGACTGGATTAGCATTCCCATGACTAATAGTCCTAGGGGTATAAATCCATTGGATTATGTATCCTATCTTAACTAATAGTCAAGTTTAAAATAATTAGTCCGTACTTCAATTGTTTAATCAAACATTGGATTAGTAATTTTATTGGACTATTAGTCCAATCCCAAGCTCATGTCCACCCAAACAAACATGAC
684	>MITE_T_684	xfSc0000537	11483	11691	TTA	208	23	GGCCATGTTTGTTTGGGCGGACTGGATTAGCATTCCCATGACTAATAGTCCTAGGACTACGAATCTGTTGGACGTATCCTATCTTAACTAATAGTCAAGTTTAAAATAATTAGTCCATACTTCAATTGTTTAACCAAACATCGGATTAATAATTTTATTGAACTATTAGTCCAATCCCAAGCTCATGTCCACCCAAACAAACATGGCC
685	>MITE_T_685	Sc0004995	28687	28892	GC	205	21	CATGTTTGTTTGGGCGGACTGGATTAGCATTCCCATGACTAATAGTCCTAGGACTACAAATCCGTTGGATTATGTATCCTATCTTAACTAAGAGTCAAGTTTAAAATAATTAGTCCCTACTTCAATTGTTTAATCAAACATCGAATTAATAATTTTATTGGACTATTAGTCCAATCCCAAGCTCATGTCCACCCAAACAAACATG
686	>MITE_T_686	xfSc0000053	301381	301586	GC	205	21	CATGTTTGTTTGGGCGGACTCGATTAGCAATCCCATGACTAATAGTCCTAGGACTACGAATCCGTTGGATTATGTATCCTATCTTAACTAATAGTAAAGTTTAAAATAATTAGTCCCTACTTTAATTGTTTAACCAAACATCGGATTAATAATTTTATTGGATTATTAATCTAATCCCAAGCTCATGTCCACCTAAACAAACATG
687	>MITE_T_687	Sc0004721	10674	10879	GC	205	22	CATGTTTGTTTGGGTGGACGTGAGCTTGGGATTGGATTAATAGTCCAATAAAATTATTAATCCGATATTTGGTTAAACAATTGAAATAGGGACTAATTATTTTAAACTTGACTATTAGTTAAGATAGGATACATGATCCAACGGATTCGTAGTCCTAGGACTATTAGTCATGGGAATGCTAATCCAGTCCGCCCAAACAAACATG
688	>MITE_T_688	Sc0002890	249279	249484	GC	205	21	CATGTTTGTTTGGGCGGACTGGATTAGCATTCCCATGATTAATAGTCTTAGGACTACGAATCCGTTGGATTATGTATCCTATCTTAACTAATAGTCAAGTTTAAAATAATTAGTCCCTACTTCAATTGTTTAACCAAATATCGGATTAATAATTTTATTGGACTATTAATCAAATCCCAAGCTCATGTCCACCCAAACAAACATG
689	>MITE_T_689	Sc0000436	862644	862849	GT	205	19	CATGTTTGTTTGGGTGGACATGAGCTTGGGATTGGACTAATAGTCCAATAAAATTATTAATCCAATGTTTGGTTGAACAATTGAAGTACAGACTAATTATTTTAAACTTGACTATTAGTTAAGATAGGATTCATAATCCAACATATTCGTAGTCCTAGGACTATTAGTCATGGGAATGCTAATCCAGTCCGCCCAAACAAACATG
690	>MITE_T_690	xfSc0016025	997	1200	AAA	203	26	GGCCATGTTTGTTTGGTTGGACATGAGCTTGGGATTGGACTAATAAAATTATTAATCCGATGTTTGGTTAAACAATTGAAGTAGGGACTAATTATTTTAAACTTGACTATTAATTAAGATAGGATACATAATCTAACGGATTCGTAGTCCTAGGACTATTAGTCATGAGAATGCTAATTCAGTCCGCCCAAACAAACATGGCC
691	>MITE_T_691	Sc0003186	23302	23505	TTA	203	18	GGCCATGTTTGTTTGGGCGGACTGGATTAGCGTTCCCATGACTAATAGTCCTAAGATTACGAATCCGTTGGATTATGTATCCTATCTTAACTAATAGTAAAGTTTAAAATAATAAATCCATTGTTTAATCAAACATCGGATTAATAATTTTATTGAACTATTAGTCTAATCCCAAGCTCATGTCTACCCAAACAAACATGACC
692	>MITE_T_692	Sc0000086	608202	608405	GGCC	203	23	ATGTTTGTTTGGGCGGACTGGATTAGCATTCCCATGACTAATAGTCCTAGAATTACGAATCCGTTGGATTATGTATCCTATCTTAACTAATAATCAAGTTTAAAATAATTAGTCCCTATTTCAATTGTTTAACCAAACATCGGATTAATAATTTTATTGGACTATTAGTCCAATCCCAAGCTCATGTCCACCCAAACAAACAT
693	>MITE_T_693	Sc0000851	562205	562408	GGC	203	13	ATGTTTGTTTGGGTGGACATGAGCTTGAGATTGGACTAATAGTCCAATAAAATTATTAATCCGATGTTTGGTTAAACAATTGAAGTAGGGACTAATTATTTTAAACTTGACTATTAGTTAAGATAGGATACATAATCCAACGGATTCATAGTCCTAGGACTATTAGTCATGGGAATGCTAATCCAGTCCGTCCAAACAAACAT
694	>MITE_T_694	Sc0002821	64423	64626	GGCC	203	23	ATGTTTGTTTGGGTGGACATGAGCTTGGGATTGGACTAATAGTCCAATAAAATTATTAATCCGATGTTTGGTTAAACAATTGAAGTAGAGACTAATTATTTTAAACTTGACTATTAGTTAAGATAGGATACATAATCCAACGGATTCGTAGTCCTAGGACTATTAGTCATGGGAATGCTAATCCAGTCCGCCCAAACAAACAT
695	>MITE_T_695	xpSc0059376	2812	3015	GGCC	203	23	ATGTTTGTTTGGGTGGACATGAGCTTGGGATTGGACTAATAGTCCAATAAAATTATTAATCCGATGTTTGGTTAAACAATTGAAATAGGGACTAATTATTTTAAACTTGATTATTAGTTAAGATAGGATACATAATCCAACGGATTCGTAATTCTAGGACTATTAGTCATGGGAATGCTAATCCAGTCCGCCCAAACAAACAT
696	>MITE_T_696	Sc0002648	65843	66046	GGCC	203	23	ATGTTTGTTTGGGCGGACTGGATTAGCATTCCCATGACTAATAGTCCTAGAATTACGAATCCGTTGGATTATGTATCCTATCTTAACTAATAATCAAGTTTAAAATAATTAGTCCCTATTTCAATTGTTTAACCAAACATCGGATTAATAATTTTATTGGACTATTAGTCCAATCCCAAGCTCATGTCCACCCAAACAAACAT
697	>MITE_T_697	xfSc0024101	834	1033	AT	199	14	GTTTGTTTGGGTGAACATAAGTTTGGGATTGGATTAATAGTCCAATAAAATTATTAATCTGATGTTTAGTTAAACAATTAAAGTATGGACTAATTATTTTAAACTTGACTATTAGTTAAGATAGGATACATAATTCAACGGATTCGTAGTCCTAGGACTATTAGTTATGGGAATGCTAATCCAGTCCGCCCAAACAAAC
698	>MITE_T_698	Sc0000588	221549	221748	AT	199	19	GTTTGTTTGGGTGGACATGAGCTTGGGATTGGACTAATAGTCCAATAAAATTATTAATTCGATATTTGGTTAAACAATTGAAGTAGGGACTAATTATTTTAAACTTGACTATTAGTTAAGATAGGATAGATAATCCAACGGATTCGTAGTCCTAGGACTATTAGTCATGAAAATGTTAATCCAGTCCGCCCAAACAAAC
699	>MITE_T_699	Sc0001150	444249	444448	AT	199	18	GTTTGTTTGGGCGGACTGGATTAGCATTCCCATGACTAATAGTCCTAGGACTACAAATCCGTTGGATTATATATCCTATCTTAACTAAAAGTCAAGTTTAAAATAATTAGTCCCTACTTCAATTGTTTAATCAAACATCGGATTAATAATTTTATTGGACTATTAGTCCAATCCCAAACTCATGTCCACCCAAACAAAC
700	>MITE_T_700	Sc0005004	101787	101986	AT	199	19	GTTTGTTTGGGTGGACATGAGCTTGGGATTGGACTAATAGTCCAATAAAATTACTAATCCAATGTTTGATTAAACAATTGAAGTACGGACTAATTATTTTAAACTTGACTATTAGTTAAGATAGGATACATAATCCAATGGATTTGTACCCCTAGGACTATTAGTCATGGGAATACTAATCCAGTCCGCCCAAACAAAC
701	>MITE_T_701	Sc0001016	347466	347665	AT	199	19	GTTTGTTTGGGTGGACATGAGCTTGGGATTGGACTAATAGTCCAATAAAATTATTAATCCGATGTTTGGTTAAACAATTGAAGTAGGCACTAATTATTTTAAATTTGACTATTAGTTAAGATAAGATACATAATCCAACGGATTCGTAGTCCTAGGACTATTAGTCATGGGAATGCTAATCCAGTCCGCCCAAACAAAC
702	>MITE_T_702	Sc0004373	41198	41397	AT	199	19	GTTTGTTTGGGTGGACATGAGCTTGGGATTGGACTAATAGTCTAATAAAATTATTAATCCGATGTTTGGTTAAACAATTGAAGTAGGGACTAATTATTTTAAACTTGACTATTAGTTAAAATAGGATACATAATCCAACGGATTCGTAGTCTTAGGACTATTAGTCATGGGAATGCTAATCCAGTCCGCCCAAACAAAC
703	>MITE_T_703	Sc0000528	182125	182324	AT	199	19	GTTTGTTTGGGTGGACATGAGCTTGGGATTGGACTAATAGTCCAATAAAATTATTAATCCGATGTTTGATTAAACAATTGAAGTACAGACTAATTATTTTAAACTTGACTATTAGTTAAGATAGGATACACAATCCAACGGATTCGTAATCCTAGGACTATTAGTCATGGGAATGCTAATCCAGTCCGCTCAAACAAGC
704	>MITE_T_704	Sc0000047	1053761	1053960	AT	199	19	GTTTGTTTGGGTGGACATGAGCTTGGGATTGGACTAATAATCCAATAAAATTATTAATCTGATGTTTGATTAAACAATTGAAATACGGACTAATTATTTTAAACTTGACTATTAGTTAAGATAGGATACATAATCCAACGGATTCGTAGTCCTAGGACTATTAGTCATGGGAATGCTAATCCAGTCCGCCCAAACAAAC
705	>MITE_T_705	xfSc0000005	53774	53973	AT	199	19	GTTTGTTTGGGCGGACTGGATTAGCATTCCCATGACTAATAATCCTAGGGGTACAAATCCATTGGATTATGTATCCTATCTTAACTAATAGTCAAGTGTAAAATAATTAGTCCGTACTTCAATTGTTTAATCAAACATTGGATTAGTAATTTTATTGGACTATTAGTCCAATCCCAAGCTCATGTCCACCCAAACAAAC
706	>MITE_T_706	Sc0000100	1217130	1217329	AT	199	13	GTTTGTTTGGAGGGACTGGATTAGCATTCCCATGACTAATAGTCCTAGGACTACGAATCCGTTGGATTATGTATCCTATCTTAACTAATAGTCAAGTTTAAAATAATTAATTCGCACTTCAATTGTTTAAACAAACATCGGATTAATAATTTTATTGGACTATTAGTCCAATCCCAAGCTCATGTCCACCCAAACAAAC
707	>MITE_T_707	xfSc0012407	476	675	AT	199	18	GTTTGTTTGGGTGGATATGAGCTTGGGATTGGACTAATAGTTTAATAAAATTATTAATCCGATGTTTGATTGAACAATTGAAGTACGGATTAATTATTTTAAACTTGACTATTAATTAAGATAGGATACATAATCCAACGGATTCGTAGTCCTAGGACTATTAGTCATGGGAATGCTAATCCAGTCCGCCCAAACAAAC
708	>MITE_T_708	Sc0000267	360120	360319	AT	199	19	GTTTGTTTGGGTGGACATGAGCTTGGGATTGGACTAATAGTCCAATAAAATTATTAAACCGATGTTTGGTTAAACAATTGAAGTATGAACTAATTATTTTTAACTTGACTATTAGTTAAGATAGGATACATAATCCAACGGATTCGTAGTCCTAGGACTATTAGTCATGGGAATGCTAATCCAGTCCGCCCAAACAAAC
709	>MITE_T_709	Sc0003154	239520	239719	AT	199	18	GTTTGTTTGGGTGGACATGAGCTTGGGATTGGATTAATAGTCCAATAAAATTATTAATCCGATATTTGGTTAAACAATTGAAGTAGGGACTAATTATTTTAAACTTGACTATTAGTTAAGATAGGATACATAATCCAACGGATTCGTAGTCCTAGGACTATTAGTCATGGGAATGCTAATCCAGTCCGCCCAAACAAAC
710	>MITE_T_710	Sc0003676	30228	30427	AT	199	19	GTTTGTTTGGGCGGACTGGATTAGCATTCCCATGACTAATAGTCCTAGGGGTACAAATCCATTAGATTATGTATCCTATCTTAACTAATAGTCAAGTTTAAAATAATTAGTCCGTACTTCAATTGTTTAATCAAACATTGGATTAGTAATTTTATTGGACTATTAGTCCAATCCCAAGCTCATGTCCACCCAAACAAAC
711	>MITE_T_711	Sc0001810	27494	27692	AT	198	20	GTTTGTTTGGGCGGACTTCAGCCTGGATTGGACTAATAGTCCAATAAAATTATTAATTTGATATTTAGTTAAACAATTGAAGTAAGGGTTAATTATTTAAAACTTCACTATTAGTTAAGATATGATATATAATCCAACAGATTCGTAGTCCTAGGACTATTAGTCATGGGAATGCTAATCCAGTCCGCCCAAACAAAC
712	>MITE_T_712	Sc0001027	145994	146205	TAA	211	23	GGCCATGTTTGTTTGGATGGACATGAGCTTGGGATTGGACTAATAGTTCAATAAAATTATTAATCCGATGTTTGGTTAAACAATTGAAGTATGGACTAATTATTTTAAACTTAACTATTAGTTAAGATAGGATACATAATCCAACGGATTCATAATCCTAGGACTATTAGTCATGGGAATGCTAATCCAGTCCGTCCAAACAAACATGCCC
713	>MITE_T_713	Sc0004479	150482	150681	AT	199	19	ATTTGTTTGGACGGACTGGATTAGCATTTCCATGACTAATAGTCTTAGGACTAAGAATCCGTTGGATCATGTATCCTATCTTAACTAATAGTCAAGTTTAAAATAATTAGTCCCTATTTCAATTGTTTAACCAAACATCGGATTAATAATTTTATTGGATTATTAGTCAAATCCCAAGCTCATGTCCATCCAAACAAAC
714	>MITE_T_714	Sc0001301	139930	140127	CATG	197	12	TTTGTTTGCGTGAATATGAACTTGGAATTGAACTAATAGTTCAATAAAATTATTAATCTAATGTTTAGTTAAACAATTGAAGTATGGACTAATTATTTTAAATTTGACTATTAGTTAAGATAGAATACATAATTCGATGGATTCGTAATCCTAGAACTATTAATCATGAAAATACTAATTCAATCCGTCCAAACAAA
715	>MITE_T_715	Sc0003034	272733	272944	TAA	211	18	GGCCATGTTTGTTTGGGCGGACTGGATTAGCATTCCCATGATTAATAATCCTGGGATTACGAATCCGTTGGATTATGTATCCTATCTTAACTAAAAGTCAAGTTTAAAATAATTAGTACGTACTTCAATTGTTTAACCAAACATCGGATTAATAATTTTATTGGACTATTAGTCCAATCCCAAGCTCATGTCTACCCAAACAAACATGGCC
716	>MITE_T_716	Sc0003558	5161	5372	TTA	211	23	GGCCATGTTTGTTTGGGTGGACATGAGCTTGGGATTGGACTAATAGTCCAATAAAATTATTAATCCGATGTTTGGTTAAACAATTAAAGTACGGACTAATTATTTTAAACTTGACTTTTAGTTAAGATAGGATACATGATTCAACGGATTCGTAATCCCAGGATTATTAGTCATGGGAATGCTAATCCAGTCCGCCCAAACAAACATGACC
717	>MITE_T_717	xfSc0000557	124911	125122	TGA	211	17	GGCTATGTTTGTTTGGATGGACATGAACTTGGGATTGGACTAATAGTTCAATAAAATTATTAATCTGATGTTTGGTTAAACAATTGAAGTACAGACTAATTATTTTAAACTTGACTTTTAGTTAAGATAGGATACATAATCCAACGAATTCATAATCCCAGAAATATTAGTCATGGGAATGCTAATCCAGTCCGCCCAAACAAACATGGCC
718	>MITE_T_718	Sc0000719	686980	687191	TTA	211	17	GGCCATGTTTGTTTGGACGGACTGGATTAGCATTCCCATGACTAATAATCCTGGGATTACGAATCCGTTGGATTATGTATCCTATCTTAATTAAAAGTCAAGTTTAAAATAATTAGTCCGTACTTCAATTGTTTAACCAAACATCGGATTAATAATTTTATTGGACTATTAGTCCAATCCCAAGCTCATGTCCACCCAAACAAACATGACC
719	>MITE_T_719	Sc0004550	111451	111662	TTA	211	23	GGCCATGTTTGTTTGGGCGGACTAGATTAGCATTCCCATGATTAATAATCCTAGGATTACGAATCCGTTAGATTATGTATCCTATCTTAACTAAAAGTCAAGTTTAAAATAATTAGTTCGTACTTCAATTGTTTAACCAAACATCGGATTAATAATTTTATTGGACTATTAATCCAATCCCAACCTCATGTCCACCCAAACAAACATGGCC
720	>MITE_T_720	Sc0000511	318043	318242	AT	199	19	GTTTGTTTGGGTGGACATGAGCTTGGGATTGGACTAATAGTCCAATAAAATTATTAATCCGATGTTTGGTTAAACAATTGAAGTATGGATTAATTATTTTAAACTTGACTTTTAGTTAAGATAGGATACATAATCCAACGGATTCATAATCCCGGGATTATTAGTCATGGGAATGCTAATCCAGTCCGCCCAAACAAAC
721	>MITE_T_721	Sc0002422	103777	103976	AT	199	19	GTTTGTTTGGGTGGACATGAGCTTGGGATTGGACTAATAGTCCAATAAAATTATTAATCCGATGTTTGGTTAAACAATTGAAGTACGGACTAATTATTTTAAACTTGACTTTTAGTTAAGATAGGATACATAATCCAACGGATTTGTAATCCCAGGATTATTAGTCATGGGAATGCTAATCCAGTCCGCCCAAACAAAC
722	>MITE_T_722	xfSc0001416	27065	27264	AT	199	23	GTTTGTTTGGGCGGACTGAATTAGCATTCCCATAACTAATAATCCTGGGATTACGAATCCGTTGGATTATGTATCCTATCTTAACTAAAAGTCAAGTTTAAAATAATTAATCCGTACTTCAATTGTTTAACCAAACATCGGATTAATAATTTTATTGGACTATTAGTCCAATCCCAAGCTCATGTCCACTCAAACAAAC
723	>MITE_T_723	Sc0000720	107446	107645	AT	199	18	GTTTGTTTGGGCGGACTGGATTAGCATTCCCATGACTAATAATCCTGAGATTACGAATCCGTTGGATTATGTATTCTATCTTAACTAAAAGTCAAGTTTAAAATAATTAATCCGTACTTCAATTGTTTAAGCAAACATCGGATTAATAATTTTATTGGACTATTAGTCCAATCCCAAGCTCATATCCACCCAAACAAAC
724	>MITE_T_724	Sc0001002	476734	476931	CATG	197	20	TTTGTTTGGGCGGACTGGATTAGCATTCCCATAACTAATAATCCTGGGATTACGAATCCGTTAGATTATGTATCCTATCTTAACTAAAAGTCAAGTTTAAAATAATTAGTCCGTACTTCAATTGTTTAACCAAACATCGGATTAATAATTTTATTGGACTATTAGTCCAATCCCAAGCTCATGTCCACCCAAACAAA
725	>MITE_T_725	xfSc0013645	459	670	TTA	211	23	GGCCATGTTTGTTTGGGCGGACTGGATTAATATTCCCATGACTAATAGTCCTAGGACTACGAATCCGTTGGATTATATATCCAATCTTAACTAATAGTCAAGTTTAAAATAATTAGTCCGTACTTCAATTGTTTAACCAAATATCGGATTAATAATTTTATTGGACTATTAGTCCAATCCCAAGCTCATGTCCACCCAAACAAACATGACC
726	>MITE_T_726	Sc0000550	617190	617401	TAA	211	23	GGTCATGTTTGTTTGGGTGGACATGAGCTTGGGATTGGACTAATAGTCCAATAAAATTATTAATCCGATATTTGGTTAAACAATTGAAGTACGGACTAATTATTTTAAACTTGACTATTAGTTAAGATAGGATATATAATCCAACGAATTCGTAGTCCTAGGACTATTAGTCATGGGAATGCTAATCCAGTCCGCCCAAACAAACATGGCC
727	>MITE_T_727	Sc0000371	98218	98429	TAA	211	27	GGTCATGTTTGTTTGGGTGGACATGAGTTTGGGATTGGATTAATAGTCCAATAAAATTATTAATCCGATATTTGGTTAAACAATTGAAATACGGACTAATTATTTTAAACTTGACTATTAGTTAAGATAGGATATATAATCCAATGAATTCGTAGTCCTAGGACTATTAGTCATGAGAATGCTAATTCAGTCCGCCCAAACAAACATGGCC
728	>MITE_T_728	Sc0002101	399013	399224	TTA	211	23	GGCCATGTTTGTTTGGGCGGACTGGATTAACATTCCCATGACTAATAGTCCTAGGACTACGAATCCGTTGGATTATGTATCCTATCTTAACTAATAGTCAAGTTTAAAATAATTAGTCCGTACTTCAATTGTTTAACCAAATATCGGATTAATAATTTTATTGGACTATTAGTCCAATCCCAAGCTCATGTCCACCCAAACAAACATGGCC
729	>MITE_T_729	xfSc0006261	4336	4547	AAA	211	21	GGCCATGTTTGTTTGGGTGGACATGAGCTTGGGATTGGACTAATAGTCCAATAAAATTATTAATCCGATATTTGGTTAAACAATTGAAGTACGGACTAATTATTTTAAACTTGACTATTAGCTAAGACAGGATACATAATCCAACGGATTCGTAGTCCTAGGACTATTAGTCATGGGAATGCTAATCTAATCCGCCCAAACAAACATGGCC
730	>MITE_T_730	Sc0001062	404601	404812	TAA	211	23	GGCCATGTTTGTTTGGGCGGACTGGATTAGTATTCCCATGACTAATAGTCATAGGATTACCAATCTGTCGGATTATATATCCTATCTTAATTAATAGTCAACTTTAAAATAATTAATCCGTACTTCAATTGTTTAACCAAATATCAGATTAATAATTTTATTGTACTATTAGTCCAATCCCAAGCTCATGTCCACCCAAACAAACATGGCC
731	>MITE_T_731	Sc0003610	193155	193366	TAA	211	23	GGCCATGTTTGTTTGGGCGGACTGGATTAGCATTCCCATGACTAATAGTCCTAGGACTACGAATCCGTTGGATTATATATCCTATCTTAACTAATAGTCAAGTTTAAAATAATTAGTCCGTACTTCAATTGTTTAACCAAACATCAGATTAATAATTTTATTGGACTATTAGTCCAATCCCAAGCTCATGTCCACCCAAACAAACATGGCC
732	>MITE_T_732	Sc0003731	25406	25611	GC	205	21	CATGTTTGTTTGGGTGGACATGAGCTTGGGATTGGACTAATAGTCCAATAAAATTATTAATCCGATATTTGGTTAAACAGTTGAAGTACGGACTAATTATTTTAAACTTGACTATTAGTTAAGATAGGATACATAATCCAACGGATTCGTAGATCTAGGACTGTTAGTCATGGGAATACTAATCCAGTCCGCCCAAACAAACATG
733	>MITE_T_733	xfSc0000193	82151	82356	GC	205	13	CATGTTTGTTTAGGTAGACATGAGTTTGGGATTGGACTAATAGTCCAATAAAATTATTAATCCGATGTTTGGTTAAACAATTGAAGTACGGATTAATTATTTTAAACTTGACTATTAGTTAAGATTGAATACATAATTCAATGGATTCGTAGTCCTAGGACTATTAGTCATGGGAATATTAATCCAGTCCGCCCAAACAAACATG
734	>MITE_T_734	Sc0002699	204780	204979	AT	199	18	GTTTATTTGGGTGGACTGGATTAACATTTCCATAACTAATAGTTCTAGGACTACGAATCCGTTAGATTATATATCCTATCTTAACTAATAGTCAAATTTAAAATAATTAATCTGTACTTCAATTGTTTAACCAAATATCGGATTAATAATTTTATTGGACTATTAGTCCAATCCCAAGCTCATGTCCACCCAAACAAAC
735	>MITE_T_735	Sc0000566	798807	799006	AT	199	13	GTTTATTTGGGCGGACTGGATTAGTATTTCCATGACTAATAGTCTTAGGACTACGAATCCGTTAGATTATGTATCATATCTTAACTAATAATCAAGTTTAAAATAATTAGTCCGTACTTCAATTGTTTAACCAAATATCGGATTAATAATTTTATTGGACTATTAGTCCAATCCCAAGCTCATATCCATCCAAACAAAC
736	>MITE_T_736	xfSc0046140	502	699	CATG	197	20	TTTGTTTGGGTGGACATGAGCTTGGGATTGGACTAATAGTCCAATAAAATTATTAATCCGATACTTGGTTAAACAATTGAAGTACAGAATAATTATTTTAAACTTGACTATTAGTTAAGATATGATATATAATCCAACGGATTCGTAGTCTTAGGACTATTAGTCATGGGAATACTAATCCAGTCCGCCCAAACAAA
737	>MITE_T_737	Sc0001588	21425	21636	TTA	211	23	GGCCATGTTTGTTTGGGAGGACATGAGCTTGGGATTGGACTAATAATCCAATAAAATTACTAATCCGATGTTTGGTTAAACAATTGAAGTACGGACTAATTATTTTAAACTTGACTATTAGTTAAGATAGGATACATAATCCAACGAATTCATAGTCCTAGGACTATTAGTCATGGGAATGCTAATCCAGTCCGCCCAAACAAACATGGCC
738	>MITE_T_738	Sc0001444	335188	335399	TAA	211	23	GGCCATGTTTGTTTGGGAGGACATGAGCTTGGGATTGGACTAATAATCCAATAAAATTACTAATCCGATGTTTGGTTAAACAATTGAAGTACGGACTAATTATTTTAAACTTGACTATTAGTTAAGATAGGATACATAATCCAACGGATTCGTAGTCCTAGGACTATTAGTCATGGGAATGCTAATCCAGTCCGCCCAAACAAACATGGCC
739	>MITE_T_739	xfSc0000668	117687	117898	TAA	211	22	GGTCATGTTTGTTTGGGAGGATATGAGCTTTGGATTGGACTAATAATCCAATAAAATTACTAATCCGATGTTTGGTTAAACAATTGAAGTACGGACTAATTATTTTAAACTTGACTATTAGTTAAGATAGGATACATAATCCAACGGATTCGTAGTCCTAGGACTATTAGTCATGGGAATGCTAATCCAGTCCGCCCAAACAAACATGACC
740	>MITE_T_740	Sc0000302	196023	196233	TAA	210	23	GGCCATGTTTGTTTGGGTGGACATGAGCTTCGGATTGGACTAATAATCCAATAAAATTATTAATCCGATGTTTGGTTAAACAATTGAAGTACGGACTAATTATTTTAAACTTACTATTAGTTAAGATAGGATAGATAATCCAACGAATTCGTAGTCGTAGGACTATTAGTCATGGGAATGCTAATCCAGTCCGCCCAAACAAACATGACC
741	>MITE_T_741	xpSc0053371	75683	75882	AT	199	19	GTTTGTTTGGGCGGACTGGATTAGCATTCCCATGACTAATAGTCCTAGGACTACGAATTCGTTGGATTATGTATCCTATCTTAACTAATAGTCAAGTTTAAAATAATCAGTCCGTACTTCAATTATTTAATCAAACATCGGATTAGTAATTTTATTGGATTATTAGTCCAATCCCAAGCTCATGTCCACCCAAACAAAC
742	>MITE_T_742	Sc0000806	676826	677022	CATG	196	19	TTTGTTTGGGTGGATATGAGCTTGGGATTGGACTAATAATCCAATAAAATTATTATCCGATGTTTGGTTAAACAATTGAAGTACGGATTAATTATTTTAAACTTAACTATTAGTTAAGAGAGGATACATAATCCAACGAATTCGTAGTCCTAGGACTATTAGTCATGGGAATGCTAATCCAGTCCGCCCAAACAAA
743	>MITE_T_743	Sc0005422	87383	87594	TTA	211	27	GGCCATGTTTGTTTGGGTGGACATGAGCTTGGGATTGGACTAATAGTCCAATAAAATTATTAATCCGATATTTGGTTAAACAATTGAAGTACGGATTAATTATTTTAAACTTGACTATTAGTTAAGATAGAATACATAATTCAACGGATTCGTAGTCATAAGACTATTAGTCATGGGAATGCTAATTCAGTCCGCCCAAACAAACATGACC
744	>MITE_T_744	Sc0005482	34862	35064	GGC	202	18	ATGTTTGTTTGGGCGGATTGATTAGTATTCTCATGACTAATAGTCCTAGGACTACGAATCCATTGGATTACGTATTCTATCTTAACTAATAGTCAAGTTTAAAATAATTAATCCGTACTTCAATTGTTTAACCAAATATCGGATTAATAATTTTATTGGACTATTAGTCCAATCCTAAGCTCATGTCCACCCAAACAAATAT
745	>MITE_T_745	Sc0004829	58591	58790	AT	199	18	GTTTGTTTGGGTGGACTGAATTAACATTCCCATGACTAATAGTCCTACGACTACGAATTCGTTGAATTATATATCCTATCTTAACTAATAGTCAAGTTTAAAATAATTAATCCGTATTTCAACTATTTAACCAAATATCAAATTAATAATTTTATTGGACTATTAGTCCAATCCCAATCTCACATCCACCCAAACAAAC
746	>MITE_T_746	Sc0001223	97516	97727	GAA	211	22	GGCCATGTTTGTTTGGGTGGACATGAGCTTGGGATTAGACTAATAGTTCAATAAAATTATTAATCCGATATTTGGTTAAACAATTGAAGTACGGACTAATTATTTTAAACTTGACTATTAGTTAAGATAGGATACATAATCCAACGAATTTGTAGTCCTAGGATTATTAGTCATGAGAATGCTAATCCAGTCCGCCCAAACAAACATGGCC
747	>MITE_T_747	Sc0000576	574633	574842	CTTAG	209	27	GTCATGTTTGTTTGGGTGGACATGAGCTTGGGATTGGACTAATAGTCCAATAAAATTATTAATCCGATGCTTGGTTAAACAATTGAAGTACGGACTAATTATTTTAAACTTGACTATTAGTTAAGATATGATACATAATCCAACGAATTGATAGTCCTAAGACTATTAGTCATGAGAATGCTAATCCAGTCCGCCCAAACAAACATGGC
748	>MITE_T_748	Sc0001826	156005	156204	AT	199	13	ATTTGTTTGGGTGGACATGAGCTTGGGATTGGACTAATAGTTCAATAAAATTATTAATCCGATGTGTGGTTAAACAATTGAAGTACGGACTAATTATTTTAAACTTGACTTTTAATTAAGATAGGATACATAATCCAACGAATTCGTAATCCCAGAATTATTAGTCATGAGAATGCTAATTCAATCCGTCCAAACAAAC
749	>MITE_T_749	xfSc0000465	84945	85142	CATG	197	20	TTTGTTTGGGCGGACTGGATTAGCATTCTCATGACTAATAATCATAGGACTACGAATCTGTTGGATTATGTATCCTATCTTAACTAATAGTCAAGTTTAAAATAATTAGTTCCCACTTCAATTGTTTAACCAAACATCGGATTAATAATTTTATTGAACTATTAATCCAATCCCAAGTTCATGTCCACCCAAACAAA
750	>MITE_T_750	Sc0001231	38463	38660	CATA	197	15	TTTGTTTGGGTGGACATGAGCTTGAGATTGGATTAATAGTTCAATAAAATTATTAATTCGATATTTGGTTAAATAATTGAAGTACGGACTAATTATTTTAAACTTGACTATTAATTAAGATAGGATACATAATCCAATGGATTCGTAGTTCTAACATTATTAGTCATGGGAATGTTAATCCAGTCCGCCCAAACAAA
751	>MITE_T_751	xpSc0053989	57796	57993	CATA	197	15	TTTGTTTGGGTGGACATGAGCTTGAGATTGGATTAATAGTTCAATAAAATTATTAATTCGATATTTGGTTAAATAATTGAAGTACGGACTAATTATTTTAAACTTGACTATTAATTAAGATAGGATACATAATCCAATGGATTCGTAGTTCTAACATTATTAGTCATGGGAATGTTAATCCAGTCCGCCCAAACAAA
752	>MITE_T_752	Sc0000000	2207907	2208118	TTA	211	17	GGCCATGTTTGTTTGGGCGGACTGGATTAGCATTCCCATGACTAATAGTCCTATGACTACCAATCCGTTGGATTATGTATCCTATCTTAACTAATAGTCAAGTTTAAAATAATTAGTCCGTACTTCAATTGTTTAACCAAACATCGGATTAATAATTTTATTGGACTATTAATTCAATCCCAAGCTCATGTCTATCCAAACAAACATGGCC
753	>MITE_T_753	xfSc0000056	204906	205117	TAA	211	17	GGCCATGTTTGTTTGGACGGACTGGATTAGCATTCCCATGACTAATAGTCCTATGACTACCAATCCGTTGGATTATGTATCCTATCTTAACTAATAGTCAAGTTTAAAATAATTAGTCCGTATTTTAATTGTTTAACCAAATATCGGATTAATAATTTTATTGGACTATTAATCCAATCCTAAGCTCATATCCACCCAAACAAACATGGCC
754	>MITE_T_754	xfSc0002356	354	565	TCA	211	23	GGCCATGTTTGTTTGGGTGGACATGAGCTTGGGTTTGGACTAATAGTCCAATAAAATTATTAATCCGATGTTTGGTTAAACAATTGAAGTACGGACTAATTATTTTAAACTTGACTATTAGTTAAGATATGATACATAATCCAACGAATTGGTAGTCATAGGACTATTAGTCATGAGAATGCTAATCCAGTCCGCCCAAACAAACATGGCC
755	>MITE_T_755	Sc0000532	359156	359367	TAA	211	17	GGCCATGTTTGTTTGGGCGGACTAGATTAGCATTCCCATGACTAATAGTCCTATGACTACCCATCCGTTGGATTATGTATCATATCTTAACTAATAGTCAAGTTTAAAATAATTAGTCCGTACTTCAATTGTTTAACCAAACATCGGATTAATAATTTTATTGGACTATTAGTCCAATCCGAAGCTCATGTCTATCCAAACAAACATGGCC
756	>MITE_T_756	xpSc0053624	125914	126118	GC	204	21	CATGTTTGTTTGGGTGGACTAAATTAGCATTCCTATGACTAATAGTCCTATGACTACCAATCCGTTGGATTATGTATCCTATCTTAACTAATAGTAAGTTTAAAATAATTAGTCCGTACTTCAATTGTTTAACCAAACATCGGATTAATAATTTTATTGGACTATTAATCCGATCTCAAGCTCATGTCCACCCAAACAAACATG
757	>MITE_T_757	Sc0002402	48946	49146	AT	200	19	GTTTGTTTGGGTGGACATAAGCTTGGGATTGGATTAATAGTCCAATAAAATTATTAATCCGATATTTAGTTAAACAATTGTAGGTACGGACTAATTATTTTAAACTTGACTATTAGTTAAGATATGATACATAATCCAACGGATTGGTAGTCATAGGACTATTAGTCATGAGAATGCTAATCTAGTCCGCCCAAACAAAC
758	>MITE_T_758	Sc0005560	57132	57331	AT	199	18	GTTTGTTTGGGTGGACATGAGCTTGGGATTGGACTAATAGTCCAATAAAATTATTAATCCGATGTTTGGTTAAACAATTGAAGTACGGACTAATTATTTTAAACTTGACTATTAGTTAAGATAGGATACATAATCCAACGGATTGGTAGTCATAGGACTATTAGTCATGGGAATGCTAATCCAGTCCGCCCAAACAAAC
759	>MITE_T_759	Sc0007048	16597	16796	AT	199	13	GTTTGTTTGGGCGGACTGGATTAGCATTCCCATGACTAATAGTCTTAGGACTACGAATCCGTTGGATTATGTATCCTATCTTAACTAATAGTCAAGTTTAAAATAATTAGTCCGTACTTCAATTGTTTAACCAAACATCGGATTAATAATTTTATTGGACTATTAATCCAATCCCAAGCTCATATCCATCCAAACAAAC
760	>MITE_T_760	xpSc0053207	523045	523244	AT	199	19	GTTTGTTTGGGTGGACATGAGTTTGGGATTGGACTAATAGTCCAATAAAATTATTAATCCGATATTTGGTTAAACAATTGAAGTACGGACTAATTATTTTAAACTTGACTATTAGTTAAGATAGGATACATAATCCAACGGATTGGTAGTCATAGGACTATTAGTCATGAGAATGCTAATCCAGTCCGCCCAAACAAAC
761	>MITE_T_761	Sc0002818	139040	139251	TTA	211	22	GGCCATGTTTGTTTGGGTGGATTGGATTAGTATTCCCATGACTAATAGTCCTAGGACCACAAATCCATTGGATTATGTATCCTATCTTAACTAATAGTCAAGTTTAAAATAATTAGTCCGTATTTCAATTGTTTAACCAAATATCGGATTAATAATTTTATTGGACTATTAATCCAATCCCAAGCTCATGTCCATCCAAACAAACATGACC
762	>MITE_T_762	xfSc0040185	666	865	AT	199	19	GTTTGTTTGGACGGACTGGATTAGTATTCCCATGACTAATAGTCCTAGGACTACGAATCCGTTGGATTATGTATCCTATCTTAACTAATAGTCAAGTTTAAAATAATTAGTCCGTATTTCAACTGTTTAACCAAATATCAGATTAATAACTTTATTAGACAATTAGTTCAATCCCAAGCTCATGTCCATCCAAACAAAC
763	>MITE_T_763	Sc0001981	419930	420129	AT	199	13	GTTTGTTTGGGCGGATTGGATTAGTATTCCCATGACTAATAGTCCTAGGACCACAAATCCATTGGATTATGTATCCTATCTTAACTAATAGTCAAGTTTAAAATAATTAGTCCGTGATTCAATTGTTTAACCAAATATCGGATTAATAATTTTATTGGACTATTAATCCAATCTCAAACTCATGTCCATCCAAACAAAC
764	>MITE_T_764	xfSc0044675	161	372	TTA	211	17	GGCCATATTTGTTTGGACGGACTGGATTAGTATTCCCATAACTAATAGTCTTATGACTACCAATTCGTTGGATTATGTATCATATCTTAACTAATAGTCAAGTTTAAAATAATTAGTCCGTACTTCAATTGTTTAACCAAATATCGGATTAATAATTTTATTGGACTATTAGTCCAATCCCAAACTCATGTCCACCCAAACAAACATGGCC
765	>MITE_T_765	Sc0000231	375470	375675	GC	205	16	CATGTTTGTTTGGACGGACTGGATTAGCATTTCCATGACTAATAGTCCTAAGACTATGAATCCGTTGGATTATATATCATATCTTAACTAATAGTCAAGTTTAAAATAATTAATTCGTACTTCAATTGTTTAACCAAATATCGGATTAATAATTTTATTAGACTATTAGTTTAATCCCAAACTCATGTCCACCCAAACAAACATG
766	>MITE_T_766	Sc0000037	187347	187544	CATG	197	12	TTTGTTTGGACGGACTGGATTAGTATTTCCATGACTAATAGTCCTAAGACTACTAATCCATTTGATTATGTATTCTATCTTAACTAATAGTCAAGTTTAAAATAATTAGTCCGTACTTCAATTGTTTAACCAAATATTAGATTAATAATTTTATTGAACTATTAGTCCAATCCCAAACTCATATCCACTCAAACAAA
767	>MITE_T_767	Sc0000475	1501	1712	TAA	211	23	GGCCATGTTTGTTTGGGTGGACATGAGCTTGGGATTGAACTAATAGTCCAATAAAATTATTAATCCGATATTTGGTTAAACAATTGAAGTACGGACTAATTATTTTAAACTTGACTATTAGTTAAGATAGGATACATAATCCAATGGATCCGTAGTCCTAGGACTATTAGTCATGGGAATGCTGATCCAGTCCGCCCAAACAAACATGGCC
768	>MITE_T_768	Sc0000551	257098	257309	TTA	211	17	GGCCATGTTTGTTTGGACGGACTGGATCAGCATTCCCATGACTAATAGTCCTAGGACTACGAATTCGTTGGATTATGTATCCTATCTTAACTAATAGTCAAGTTTCAAATAATTAATCCGTACTTTAATTGTTTAACCAAATATCGGATTAATAATTTTATTGGACTATTAGTCCAATCCCAAGCTCATGTCCACCCAAACAAACATGGCC
769	>MITE_T_769	xfSc0000762	115319	115518	AT	199	19	GTTTGTTTGGGTGGACATGAGCTTGGGATTGGACTAATAGTCCAATAAAATTATTAATCCGATATTTGGTTAAACAATTGAAGTACAGACTAATTATTTTAAACTTGACTATTAGTTAAGATAGGATACATAATCCAATGGATTCGTAGTCCTAGGACTATTAGTCATGGGAATGTTAATCCAGTCCGCCCAAACAAAC
770	>MITE_T_770	Sc0004584	136263	136462	AT	199	19	GTTTGTTTGGGCGGACTGGATTAGCATTCCCATGACTAATAGTCCTAGGACTATGAATCCATTGGATTATGTACCCTATCTTAACTAATAGTCAAGTTTAAAATAATTAGTCCGTACTTCAATTGTTTAACCAAATATCGGATTAATAATTTTATTGGACTATTAGTCCAATCCCAAGCTCATGTCCACCCAAACAAAC
771	>MITE_T_771	Sc0004150	101205	101416	TAC	211	22	GGCCATGTTTGTTTGGGCGGACTGGATTAGCATTCCCATGACTAATAGTTCTAAGACTACGAATCCGTTGGATTATGTATCTTATCTTAACTAATAGTCAAGTTTAAAATAATTAGTCCGTACTTCAATTGTTTAACCAAACATCGGATTAATAATTTTATTGGACTATTAGTCCAATCCCAAGCTCATGTCCACCCAAACAAACATGGCC
772	>MITE_T_772	Sc0001215	57264	57474	TTA	210	15	GGCCATGTTTGTTTGGGTGGACATGAGCTTGGGATTGGACTAATAATCCAATAAAATTATTAATCCGATGTTTGGTTAAACAATTGAAGTACGGACTAATTATTTTAAACTTGACTATTAGTTAAGATAGGATACATAATCCAACGGATTCGTAGTCTTAGGACTATTAGTCATGGGAATACTAATCCAGTCCGCTAAACAAACATTGCC
773	>MITE_T_773	Sc0003256	81483	81693	GTA	210	15	GGCCATGTTTATTTGAGTAGACATGAGCTTGGGATTGGACTAATAGTCCAATAAAATTATTAATCCGATATTTGGTTAAAAATTGAAGTACGAACTAATTATTTTAAACTTGACTATTAGTTAAGATATGATACATAATCCAACGGATTCGTAATCCTTGGACTATTAGTTATGGGAATGCTAATCCAGTCCGCCCAAACAAACATGGCC
774	>MITE_T_774	xfSc0024447	909	1118	TTTAG	209	21	GCCATGTTTGTTTGGGTGGACATAAGCTTGGGATTGGACTAATAGTCCAATAAAATTATTAATCCGATGTTTGGTTAAACAATTGAAGTACGGATTAATTATTTTAAACTTGATTATTAGTTAAGATATGATACATAATCCAACGGATTCGTAGTCTTAGGACTATTAGTCATGGGAATGCTAATCCAGTCCGCCCAAACAAACATGGC
775	>MITE_T_775	xfSc0001564	39187	39396	CTAAG	209	21	GCCATGTTTGTTTGGACGGACTGGATTAGCATTCCCATGACTAATAATCCTAGGACTATGAATCCGTTGGATTATGTATCCTATCTTAACTAATAGTCAAGTTTAAAATAATTAGTCCGTACTTCAATTGTTTAACCAAACATCGGATTAATAATTTTATTGGACTATTAGTCCAATCCCAAGCTCATGTCCACCCAAACAAACATGAC
776	>MITE_T_776	Sc0005295	17901	18108	TTA	207	23	GGTCATGTTTGTTTGGGTGGACATGAGCTTGGGATTGGACTAATAGTCCAATAAAATTATTAATCCGATATTTGGTTAAACAATTGAGGTATGGACTAATTATTTTAAACTTGACTATTAGTTAAGATAAGATACATAATCCAACGGATTCGTAGTCCACTATTAGTCATGGGAATACTAATCCAGTCCGCCCAAACAAACATGGCC
777	>MITE_T_777	Sc0001214	66657	66862	GC	205	16	CATGTTTGTTTGGGTGGACGTGAGTTTGGGATTGGACTAATAGTCCAATAAAATTATTAATCCGATGTTTGGTTAAACAATTGAAGTACGGACTAATTATTTTAAACTTGACCATTAGTTAAGATAGGATACATACTCCAACGGATTCGTAGTCCTAGAACTATTAGTCATGGGAATGCTAATCCAGTCCGTCCAAACAAACATG
778	>MITE_T_778	Sc0002644	215517	215722	GC	205	21	CATGTTTGTTTGGGTGGACATGAGCTTGGGATTGGACTAATAGTCCAATAAAATTATTAATCTGATGTTTGGTTAAACAATTGAAGTACGGACTAATTATTTTAAACTTGACTATTAGTTAAGATATGATACATAATTCAACGAATTTGTAGTCTTAGGACTATCAGTCATGAAAATGCTAATCCAGTCCGCCCAAACAAACATG
779	>MITE_T_779	Sc0001692	17029	17234	GC	205	21	CATGTTTGTTTGAGCGGACTGGATTAGCATTCCCATGATTAATAGTCCTAAGACTACGAATCCGTTGGATTATGTATCATATCTTAACTAATAGTCAAGTTTAAAATAATTAGCCCCTACTTCAATTGTTTAACCAAACATCGAATTAATAATTTTATTGGACTATTAATCCAATCCCAAGCTCATGTCCACCCAAACAAATATG
780	>MITE_T_780	Sc0001692	265918	266123	GC	205	22	CATGTTTGTTTGGGCGGACTGGATTAGCATTCCCATGACTAATAGTCCTAAGACTACGAATCCGTTGGATTATGTATCCTATCTTAACTAATAATTAAGTTTAAAATAATTAATCCGTACTTCAATTGTTTAACCAAACATCGGATTAATAATTTTATTGGACTATTAGTCCAATCCCAAGCTTATGTCCACCCAAACAAACATG
781	>MITE_T_781	Sc0000488	364107	364312	GC	205	21	CATGTTTGTTTAGGCGGACTGGATTAGTATTCCCATGACTAATAGTCCTATGACTACCAATTCGTTAGATTATGTATCATATCTTAACTAATAGTCAAGTTTAAAATAATTAGTCCGTACTTCAATTGTTTAACCAAACATCGGATTAATAATTTTATTGGACTATTAGTCCAATCCCAAGCTCATGTCCACCCAAACAAACATG
782	>MITE_T_782	Sc0001655	391277	391480	GGCC	203	18	ATGTTTGTTTGGGTAGACATGAGCTTGGGATTGGACTAATAGTCCAATAAAATTATTAATCCGATGTTTGGTTAAACAATTGAAGTACGGACTAATTATTTTAAACTTGACTATTAGTTAAGATAAGATACATAATCCAACATATTCGTAGTCCTAGGACTATTAGTCATGGGAATGCTAATCCAATCCGCCCAAACAAACAT
783	>MITE_T_783	Sc0000297	737092	737295	GGCC	203	37	ATGTTTGTTTGGGCGGACTGGATTAGTATTCCCATGACTAATAGTTCTAGGACTATGAATCCGTTGGATTATGTATCTTATCTTAACTAATAGTTAAGTTTAAAATAATTAGTCCATACTTCAATTGTTTAACCAAACATCGGATTAATAATTTTATTGGACTATTAGTCCAATCCTAAGCTCATGTCCACCCAAACAAATAT
784	>MITE_T_784	xfSc0049519	116	315	AT	199	13	GTTTGTTTGGACGGACTGGATTAGCATTCCCATGACTAATAGTCCTAGGACTACGAATCCGTTGGATTATGTATCTTATCTTAACTAATAGTCAAGTTTAAAATAATTAATCCGTACTTCAATTGTTTAACCAAACATCGGATTAATAATTTTATTGGACTATTAGTCCATTCCCAAGCTCATGTCCACCCAAACAAAC
785	>MITE_T_785	xpSc0056381	6582	6781	AT	199	14	GTTTGTTTGGGCGAACTGGATTAGCATTCCCATGACTAATAGTCCTAAGACTACGAATCCGTTGGATTATGTATCCTATCTTAACTAATAGTCAAGTTTAAAATAATTAGTCCGTACTTCAATTGTTTAACCAAATATTGGATTAATAATTTTATTGGACTATTAGTCCAATCCCAAGCTCATGTCCACCCAAACAAAC
786	>MITE_T_786	Sc0004338	97029	97228	AT	199	19	GTTTGTTTGGGTGGACATGAGCTTGGGATTGGACTAATAGTCCAATAAAATTATTAATCTGATGTTTGGTTAAACAATTAAAGTATGAACTAATTATTTTAAACTTGACTATTAGTTAAGATAAGATACATAATCCAACAAATTCGTAGTCCTAGGACTATTAGTCATGGGAATGCTAATCCAGTCCGCCCAAACAAAC
787	>MITE_T_787	Sc0001501	41311	41510	AT	199	19	GTTTGTTTGGGTGGACATGAGCTTGGGATTGGACTAATAGTCCAATAAAATTATTAACCCGATGTTTGGTTAAACAATTGAAGTACGGACTAATTATTTTAAACTTGACTATTAGTTAAGATAGGATACATAATCCAACGGATTCGTAGTCCTAGAACTATTAGTCATGGGAATGCTAATCCAGTCCGCCCAAACAAAC
788	>MITE_T_788	Sc0001383	249694	249893	AT	199	13	GTTTGTTTGGGTGGACATGAGCTTGGGATTGAACTAATAGTCCAATAAAATTATTAATCCGATGTTTGGTTAAACAATTGAAGTACGGACTAATTATTTTAAACTTGACTATTAGTTAAGATAGGATACATAATCCAACGGATTCGTAGTCCTAGAACTATTAGTCATGGGAATAGTAATCCAGTCCGTCCAAACAAAT
789	>MITE_T_789	Sc0000086	1460887	1461086	AT	199	19	GTTTGTTTGGGCGGACTGGATTAGCATTCCCATGACTAATAGTCCTATGACTACCAATCCGTTGGATTATGTATCTTATCTTAACTAATAGTCAAGTTTAAAATAATTAGTCCGTATTTCAATTGTTTAACCAAACATCGGATTAATAATTTTATTGGACTATTAGTCCAATCCCAAGCTCATGTCCACCCAAACAAAC
790	>MITE_T_790	Sc0000725	686750	686949	AT	199	19	ATTTGTTTTGGTGGACATGAGCTTGGGATTGGACTAATAGTCCAATAAAATTATTAATCCGATGTTTGGTTAAACAATTGAAGTACGGACTAATTATTTTAAACTTGACTATTAGTTAAGATAGGATACATAATCCAACGGATTCGTAGTCCTAGAACTATTAGTCATGAGAATGCTAATCCAGTCCGCCTAAACAAAC
791	>MITE_T_791	Sc0002149	158978	159177	AT	199	32	GTTTGTTTGGGTGGACATGAGTTTAGGATTGGACTAATAGTCCAATAAAATTATTAATCCGATGTTTGGTTAAACAATTGAAGTATGGACTAATTATTTTAAACTTGACTATTAGTTAAGATAAGATATATAATCCAACGAATTCGTAGTCCTAGGACTATTAGTCATGGGAATGCTAATCCAGTCCGCCCAAACAAAC
792	>MITE_T_792	Sc0003835	75780	75979	AT	199	19	GTTTGTTTGGGTGGACATGAGCTTGGGATTGGACTAATAGTCCAATAAAATTATTAATCTGATGTTTGGTTAAACAATTGAAGTACGGACTAATTATTTTAAACTTGACTATTAGTTAAGATAGGATACATAATCCAACGGATTCGTAGTACTAGGACTATTAGTCATGGGAATGCTAATCCAGTCCGCCCAAACAAAC
793	>MITE_T_793	xpSc0053934	111829	112028	AT	199	19	GTTTGTTTGGGTGGACATGAGCTTGGGATTGGACTAATAGTCCAATAAAATTATCAATCCGATGTTTGGTTAAACAATTGAAGTACGGACTAATTATTTTAAACTTGACTATTAGTTAAGATAAGATACATAATCCAACGGATTCGTAGTCCTAGGACTATTAGTCATGGGAATGCTAATCCAGTCCACCCAAACAAAC
794	>MITE_T_794	xfSc0022278	188	387	AT	199	14	GTTTGTTTGGGCGGACTGGATTAGCATTCCCATAACTAATAGTCTTAGAACGACGAATCCGTTGGATTATGTATCCTATCTTAACTAATAGTCAAGTTTAAAATAATTAGTCCGTACTTCAATTGTTTAACCAAACATCGGATTAATAATTTTATTGGACTATTAGTCCAATCCCAAGCTCATGTTCACCCAAACAAAC
795	>MITE_T_795	Sc0005880	15336	15535	AT	199	19	GTTTGTTTGGGCGGACTGGATTAGCATTCCCATGACTAATAGTCCTAAGACTATGAATTCGTTAGATTATGTATCTTATCTTAACTAATAGTCAAGTTTAAAATAATTAGTCCGTACTTCAATTGTTTAACCAAACATCGGATTAATAATTTTATTGGACTATTAGTCCAATCCCAAGCTCATGTCCACCCAAACAAAC
796	>MITE_T_796	Sc0000442	885024	885222	AT	198	19	GTTTGTTTGGGCGGACTGGATTAGCATTCCCATGACTAATAGTCCTAAGATTACGAATCCGTTGAATTATGTATCATATCTTAACTAATAGTAAGTTTAAAATAATTAGTCTGTACTTCAATTGTTTAACCAAACATCGGATTAATAATTTTATTGGACTATTAGTCCAATCCCAAGCTCATGTCCACCCAAACAAAC
797	>MITE_T_797	xfSc0000526	25160	25357	CATG	197	20	TTTGTTTGGGTGGACATGAGCTTGGGATTGGACTAATAGTCCAATAAAATTATTAATCCGATGTTTGGTTAAACAATTAAAGTACGAACTAATTATTTTAAACTTGACTATTAGTTAAGATAAGATACATAATCCAACGGATTCATAGTCCTAGGACTATTAGTCATGGGAATGCTAATCCAGTCCGCCCAAACAAA
798	>MITE_T_798	Sc0001825	40041	40238	CATG	197	20	TTTGTTTGGGCGGACTGGATTAGTATTTTCATGACTAATAATTTTGGGATTACAAATTCGTTGAATTATGTATTTTATCTTAACTAAAAGTCAAGTTTAAAATAATTAGTCTGTACTTCAATCGTTTAACCAAACATCGGATTAATAATTTTATTGGACTATTAGTCCAATCCCAAGCTCATGTCCACCCAAACAAA
799	>MITE_T_799	Sc0004259	87504	87701	CATG	197	20	TTTGTTTGGGTGGACATAAGCTTGGGATTGGACTAATAGTCCAATAAAATTATTAATCCGATGTTTGGTTAAACAATTGAAGTACGGATTAATTATTTTAAACTTGATTATTAGTTAAGATAGGATACATAATCCAACGGATTCGTAGTCTTAAGACTATTAATCATGGGAATGCTAATCCAGTCCGCCCAAACAAA
800	>MITE_T_800	Sc0001400	240349	240545	CATG	196	11	TTTGTTTGGTTGGACATGAGCTTGGGATTGGATTACTAGTCCAATAAAATTATTAATCCGATGTTTGATTAAATAATTGAAGTACGGACTAGTTATTTTAAACTTGACTATTAGTTAAGATACGATACATAATCCAACGGATTCGTAATACCAGGACTATTAGTCATGGAATATTAATCCAGTCCGCCTAAACAAA
801	>MITE_T_801	Sc0001526	69178	69373	ATAT	195	23	TTGTTTGGGCGGACTGAATTAGCATTCCCATGACTAATAGTCCTAAGACTACGAATCCGTTGTATTATGTATCATATCTTAACTAATAGTCAAGTTTAAAATAATTAGTCTGTACTTCACTTATTTAACCAAATATTAGATTAATAATTTTATTGGACTATTAGTCCAATCCCAAGCTCATGTCCACCCAAACAA
802	>MITE_T_802	xpSc0053217	95360	95551	AT	191	18	GTTTGTTTGGGCGGACTAGATTAACATTCCCATGACTAATAGTCCTAAGATTACGAATCCGTTAGATTATATATCTTATCTTAACTAATAGTCAAGTTTAAAATAATGAATCCATTGTTTAACCAAACATCGGATTAATAATTTTATTGAACTATTAGTCCAATCCCAAGCTCATGTCCACCCAAACAAAC
803	>MITE_T_803	Sc0005668	73781	73960	TAA	179	23	GGCCATGTTTGTTTGGGCGGACTGGATTAGTATTCCCATGACTAATAGTCCTAGGACTACGAATCCGTTGGATTATGTATCTTATCTTAACTTCAATTGTTTAACCAAACATCGGATTAATAATTTTATTGGACTATTAGTCCAATCCCAAGCTCATGTCCACCCAAACAAACATGGCC
804	>MITE_T_804	Sc0002462	96057	96231	TAA	174	18	GGCCATGTTTGTTTGGGTGGACATGAGCTTGGGATTGGACTAATAGTCCAATAAAATTATAATTATTTTAAACTTGACTATTAGTTAAGATAGGATACATAATTCAACGGATTCGTAGTCTTAGAACTATTAGTCATGGGAAAGCTAATCCAGTCTGCCCAAACAAACATGGCC
805	>MITE_T_805	xfSc0000037	48096	48306	TAA	210	18	GGCCATGTTTGTTTGGGCAGACTGGATTAGCATTCCCATGACTAATAGTCCTAGGACTACGAATCCGTTGGATTATGTATCCTATCTTAACTAATAGTCAAGTTTAAAATAATTAGTCCGTACTTCAATTGTTTAACCAAAATCGGATTAATAATTTTATTGGACTATTAGTCCAATCTCAAGCTCATGTCCACCCAAACAAACATGGCC
806	>MITE_T_806	Sc0002679	278373	278582	CTTAG	209	27	GTCATGTTTGTTTGGGTGGACATGAGCTTGAGATTGGACTAATAGTCCAATAAAATTATTAATTCGATGTTTGGTTAAACAATTGAAGTACGGACTAATTATTTTAAACTTGACTATTAGTTAAGATAGGATACATAATCCAACGGATTCGTAGTCCTAGGACTATTAGTCATGGGAATGCTAATCTAGTCCGCCCAAACAAACATGGC
807	>MITE_T_807	Sc0002703	264312	264521	CTTAG	209	21	GCCATATTTGTTTGGACAGACTGGATTAGCATTCCCATGACTAATAGTCCTAGGACTACGAATCCGTTGGATTATGTTTCCTATCTTAACTAATAGTCAAGTTTAAAATAATTAGTCCGTAATTCAATTGTTTAACCAAACATCGGATTAATAATTTTATTGGACTATTAGTTCAATCCCAAACTCATGTCCACCCAAACAAACATGGC
808	>MITE_T_808	Sc0001983	285420	285625	GC	205	16	CATGTTTGTTTGGGCAGACGAGATTAGTATTCCCATGACTAATAGTCCTAGGACTACGAATCCGTTGGATTATGTATCCTATCTTAACTAATAGTCAAGTTTAAAATAATTAGTCCGTATTTCAATTGTTTAACCAAATATCGGATTAATAATTTTATTAGATTATTAGTCTAATCCCAAGCTCATGTCCACCCAAACAAACATG
809	>MITE_T_809	Sc0002123	252409	252614	GC	205	21	CATGTTTGTTTGGGCGGATTGGATTAGCATTCCCATGACTAATAGTCCTAGGACTACGAATCCGTTGGATTATGTATCCTATCTTAACTAATAATCAAGTTTAAAATAATTAGTCCGTACTTCAATTGTTTAACCAAACATCGGATTAATAATTTTATTGGACTATTAGTCCAATCCTAAGCTCATGTCCACCCAAACAAACATG
810	>MITE_T_810	Sc0001604	376239	376442	TAA	203	18	GGTCATGTTTGTTTGGGTGGACATGAGCTTGGGATTGGACTAATAGTCTAATAAAATTATTAATCCGATGTTTGGTTAAACAATTGAATAATTATTTTACACTTGACTATTAGTTAAGATAGGATACATAATCCAACGGATTCGTAGTCCTAGGACTATTAGTCATGGGAATGCTAATCCAGTCTGCCCAAACAAACATGGCC
811	>MITE_T_811	xfSc0005325	474	676	CATG	202	15	TTTGTTTGGGCAGACTGGAGACTGGATTAGCATTCTCATGACTAATAGTACGGACTACGAATCCGTTGGATTATGTATCCTATCTTAACTAATAGTCAAGTTTAAAATAATTAGTCCGTACTTTAATTGTTTAACCAAATATCGGATTAATAATTTTATTGGACTATTAGTCCAATCCCAAACTCATGTCCACCCAAACAAA
812	>MITE_T_812	Sc0001852	177113	177312	AT	199	18	GTTTGTTTGGGCGGACTGGATTAGCATTCCCATGACTAATAGTCCTAGGACTACGAATCCGTTGGATTATGTATCCTATCTTAAGTAATAGTCAAGTTTAAAATAATTAGTCTGTATTTCAATTGTTTAACCAAATATCAGATTAATAATTTTATTGGACTATTAGTCCAATCTCAAGCTCATGTCCACCCAAACAAAC
813	>MITE_T_813	Sc0000840	336206	336405	AT	199	24	GTTTGTTTGGGTGGACATGAACTTGAGATTGGACCAATAGTTCAATAAAATTATTAATCCGATTTTTGGTTAAACAATTGAAGTACGGACTAATTATTTTAAACTTGATTATTAGTTAAGATAGGATACATAATCCAACGGATTGGTAGTCATAGGACTATTAGTCATGGGAATGCTAATTCTGTCCGCCCAAACAAAC
814	>MITE_T_814	xfSc0010495	1476	1675	AT	199	13	GTTTATTTGGGTGGACATAAGCTTGAAATTGGACTAATAGTCCAATAAAATTATTAATTTGATGTTTGGTTAAACAATTGAATGAGGGACTAATTATTTTAAACTTGACTATTAGTTAAGATAGGATACATAATCCAACAGATTCGTAGTCCTAGGACTATTAGTTATGGGAATGTTAATCCAGCCTGCCCAAACAAAC
815	>MITE_T_815	Sc0000011	464663	464862	AT	199	14	GTTTGTTTGGGCAGACTGGATTAGCATTCCCATGACTAATAGTCCTAGGACTACGAATTCGTTGGATTATGTATCCTATCTTAACTAATAGTCAAATTTAAAATAATTAGTCCGTACTTCAATTGTTTAACCAAACATTAGATTAATAATTTTATTGGACTATTAGTCCAATCCCAAACTCATGTCCACCCAAACAAAC
816	>MITE_T_816	xfSc0000122	45130	45329	AT	199	18	GTTTGTTTGGGTGGACATGAGCTTGAGATTGGACTAATAGTCCAATAAAATTATTAATCCGATGTTTGGTTAAACAATTGAAGTACGGACTAATTATTTTAAACTTCACTATTAGTTAAGATAGGATACATAATCCAACGGATTCGTAGTCCTAGGACTATTAGTCATAGGAATACTAATCCAGTCCGCCCAAATAAAC
817	>MITE_T_817	xfSc0010900	127	326	AT	199	14	GTTTGTTTGGGTGAACATGAGCTTGAGATTGGACTAATAGTCTAATAAAATTATTAATCTGATATTTGGTTAAACAATTGAAGTACGGATTAATTATTTTAAACTTGACTATTAGTTAAGATAAGATACATAATTTAACGGATTCGTAGTCCTAGGACTATTAGTCATGGGAATGCTAATGTAGTCCGCCCAAACAAAC
818	>MITE_T_818	Sc0002678	24159	24366	ATAT	207	20	TTAGGCCAAGTTTGGGAAGACTAAATAAGTGTATTTTTTGACTTTTTATGAAATATGGATTGGATTTGGGTTGGGTTTGAAGTGATGTGTTAGAGAGGTGATGTGACTTAAATAAGATGATGTGACTTAAATAAGATGATGTGACTTAAATAAGATAGTGACTTTTTGACTTTTTAGATTTTTTGGAGGATGCCAAACTTGGCCTTA
819	>MITE_T_819	Sc0003183	231619	231817	TG	198	20	AAAATTGAGGCCAAGTTTGGGAAGACTAAATAAGTGCACTTTTTGACTTTTTAGGAAATATGGATTGGATTTGGGTTGGGTTTGAAGTGATATGTTAGAGAGGTGATGTGACTTAAATAAGATGATGTGACTTAAATAGAATAGTGACTTTTTGACTTTTTGAATTTTTTGGAGGATGCCAAACTTGGCCTGAGTTTT
820	>MITE_T_820	Sc0002030	250531	250719	GT	188	14	TTAGGCCAAGTTTGGGAAGAGTAATAAGTGTATTTTTTGACTTTTTATGAAATATGAGTTAGATTTGGGTTGGGTTTGAAGTGATGTGTTAGAGAGGTGATGTGACTTAAATAAGATGATGTGACTTAAATAGGACAGTGCCTTTTTGACTTTTTGAATTTTTTTAAAGGATGTCAAACTTGGCCTAA
821	>MITE_T_821	Sc0002018	267161	267349	GT	188	14	TTAGGCCAAGTTTGGGAAGAGTAATAAGTGTATTTTTTGACTTTTTATGAAATATGAGTTAGATTTGGGTTGGGTTTGAAGTGATGTGTTAGAGAGGTGATGTGACTTAAATAAGATGATGTGACTTAAATAGGACAGTGCCTTTTTGACTTTTTGAATTTTTTTAAAGGATGTCAAACTTGGCCTAA
822	>MITE_T_822	Sc0000895	355574	355758	AAGACTA	184	13	AGGCCAAGTTTGGGAAGACTAAATAAGTGTATTTTTTGACTTTTTATGAAATATGGGTTGGATTTGGGTTGGGTTTGAAGTGATATGTTAGAGAGGTGATGTGACTTAAATAAGATGATGTGACTTAAATAGAATAGTGACTTTTTGACTTTTTGAATTTTTTGGATGATGCCAAACTTGGCCT
823	>MITE_T_823	Sc0003739	72428	72610	TCA	182	13	GGCCAAGTTTGGCATCCTCCAAAAAATCTAAAAAGTCAAAAAGTCACTATCTTATTTAAGTCACATCATCTTATTTAAGTTACATCACCTCTCTAACACATCACTTCAAATCCAACCCAAATCCAACTCATATTTCATAAAAAGTCAAAAAATGCACTTATTTAGTCTTCCCAAACTTGGCC
824	>MITE_T_824	Sc0000426	377916	378098	TAA	182	13	GGCCAAGTTTGGCATCTTCTAAAAAATTCAAAAAGTCAAAAAGTCACTATCCTATTTAAGTCACATCATCTTATTTAAGTTACATCACCTCTCTAACACATCACTTCGAACCCAACCCAAATCCAATCCATATTTCATAAAAAGTCAAAAAATCCACTTATTTAGTTTTCCCAAACTTTGCC
825	>MITE_T_825	xfSc0000107	169778	169960	TTA	182	13	GGCCAAGTTTGGGAAGACTAAATAAGTGTATTTTTTGACTTTTTATGAAATATGGGTTGGATTTGGGTTGGATTTGAAATGATGTGTTAAAGAGGTGATGTGACTTAAATAAGATGATGTGACTTAAATAGGATAGTGACTTTTTGACTTTTTGACTTTTTTGGAGGATGCCAAACTTGGCC
826	>MITE_T_826	Sc0001649	367508	367690	TTA	182	13	GGCCAAGTTTGGCATCCTCCAAAAAATCCAAAAAGTCAAAAAGTCACTATCCTATTTAAGTCACATCATCTTATTTAAGTCACATCACCTCTCTAACACATCACTTCAAACCCAACCCAAATCCAATCCATATTTCATAAAAAGTCAAAAAGTACACTTATTTAGTCTTCCCAAACTTAGCC
827	>MITE_T_827	Sc0000027	1331189	1331370	TAA	181	13	GGTCAAGTTTGGAAGATTAAATAAGTGTATTTTTTGACTTTTTATGAAATATGGATTGGATTTGGGTTGGATTTGAAGTGATGTATTAGAGAGGTGATGTGGCTTAAATAAGATGATGTGACTTAAATAAGATAGTGACTTTTTGACTTTTTGAATTTTTTAAAGGATGCCAAACTTGGCC
828	>MITE_T_828	xfSc0000967	60849	61023	GGCC	174	13	AAGTTTGGCATCCTCAAAAAAATTTAAAAAGTCAAAAAGTCACTATCGTATTTAAGTCACATCATCTTATTTAAGTCACATCACCTCTCTAACACATCACTTCAAACCCAACCCAAATCCAATCCATATTTCATAAAAAGTCAAAAAATGCACTTATTTAGTCTTCCCAAACTT
829	>MITE_T_829	Sc0001377	341054	341261	AATA	207	14	TAGGCCAAGTTTGGGAAGACTAACACCTAGTTTGGGAAGACTAAATAAGTGCACTTTTTGACTTTTTATGAAATATGGGTTGGATTTGGGTTGTGTTTGAAGTGATGTGTTAGAGAGGTGATGTGACTTAAATAAGATGGTGTGACTTAAATAGAATAGTGACTTTTTAACTTTTTGTCTTTTTTCAATCATGCCAAACTTGGCCTA
830	>MITE_T_830	Sc0002190	244170	244356	AAT	186	30	ATGGCCAAGTTTGGCATGATTGAAAAAAGACAAAAAGTTAAAAAGTCACTATTCTATTTAAGTTATATCATCTTATTTAAatcacatcacctctctaacacatcacttcaaatcCAACCCAAATTCAACCCATATTTCATAAAAAATTAAAAAATATACTTATTTAATCTTTCCAAACTAGGCCAT
831	>MITE_T_831	Sc0001357	312366	312552	AT	186	16	TTAGGCCAAGTTTGATCTTTTAAAAAATTTAAAAAATTAAAAAGTCACTATTCTATTTAAGTCACATCATCTCATTTAAGTCACACCACCTCTCTAACACATCACTTTAAACCCAATCCAAATCCAACCCATATTTCATAAAAAGTCAAAAAGTACACTTATTTAGTCTTCCCAAACTTGGCCTTA
832	>MITE_T_832	Sc0000882	403569	403775	TTA	206	13	GGCCAAGTTTGGGAAGACTAAATAAGTGTACTTTTTGACTTTTTATGAAATAtgggttgggttgggtttgggttgggttTGAAGTGATGTGTTAGAGAGGTGATGTGACTTAAATAAGATGATGTGATTTAAATAGGATGATGTGATTTAAATAGGATAGTGACTTTTTGACTTTTTAGATTTTTTAAGAGTTGCCAAACTTGACC
833	>MITE_T_833	Sc0001535	454147	454337	TA	190	28	TTAAGGTCAAGTTTGGCATGATTAAAAAAAGATAAAAAGTCAAAAAGTCACTATCCTATTTAAGTCACATCATCTTATTTAAGTCACATCACCTCTCTAACACATCACTTCAAACCCAACCCAAACCCAACCCATATTTCATAAAAAGTCAAAAAGTACACTTATTTAGTCTTCCCAAACTAGGCCTAAA
834	>MITE_T_834	Sc0003868	101532	101719	AT	187	18	TAAGGCCAAGTTTGGGAAGACTAAATAAGTGTACTTTTTGACTTTTTATGAAATATGAGTTGGGTTTTGGTTGGGTTTGAAGTGGTGTGTTAGAGAGGTGATGTGACTTAAATAAGATGATGTGATTTAAATAGGATAGTGACTTTTTGACTTTTTGAATTTTTTAAGAGTTGCCAAACTTGGCCTA
835	>MITE_T_835	xfSc0029982	683	870	AT	187	17	TTAGGCCAAGTTTGGAAAGACTAATAAGTGTACTTTTTAACTTTTTATGAAATATGGGTTGAGTTTGGGTTGGGTTTGAAGTGATGTGTTAGAGAGGTGATGTGACTTAAATAAGATGATGTGATTTAAATAGGATAGTGACTTTTTGACTTTTTAGATTTTTTAAGAGTAGCCAAACTTGGCCTTA
836	>MITE_T_836	Sc0000600	632204	632387	TA	183	30	AGGCTAGTTTGGGAAGATTGAAAAAAGACAAAAAGTCAAAAAGTCACTATCCTATTTAAGTCACATCATCTTATTTAAGTCACATCACCTCTCTAACACATCACTTCAAACCCAACCCAAACCCAACCCATATTTCATAAAAAGTCAAAAAGTACACTTATTTAATCTTCCCAAACTAGGCCT
837	>MITE_T_837	Sc0002892	225993	226175	TTA	182	13	GGTCAAGTTTGGGAAGACTAAATAAGTGTACTTTTTGACTTTTTATGAAATATGTGTTGGATTTGGGTTGGGTTTGAAGTGATGTGTTAGACAGGTAATGTGACTTAAATAAGATGATGTGACTTAAATAGGATAGTGACTTTTTGACTTTTTAAATTTTTTAAAAGATGCCAAACATGACC
838	>MITE_T_838	xfSc0010585	1567	1749	TAA	182	12	GGTCAAGTTTGACAACTCTTAAAAAATCCAAAAAATCAAAAAGTCACTATCCTATTTAAGTCACATCATCTTATTTAAGTCACATCACCTCTCTAACACATCACTTCAAACCCAACCCAAACCCAACTCATATTTCATAAAAAGTCAAAAAGTACACTTATTTAGTCTTCCCAAACTTGGCC
839	>MITE_T_839	xpSc0054131	18744	18926	TTA	182	13	GGTCAAGTTTGGCAACTCTTAAAAAATCCAAAAAGTCAAAAAGtcactatcatatttaaatcacatcatcttatttaagtcacatcacttctctaacacatcacttcaAACTCAACCCAAACCCAACCCATATTTCATAAAAAGTCAAAAAGTACACTTATTTAGTCTTCCCAAACTTGGCC
840	>MITE_T_840	xfSc0000000	1109548	1109730	AAATA	182	11	AGGCCAAGTTTAACAACTCTTAAAAAATTCAAAAAGTCAAAAAGTCATTATCCTATTTAAATCACATCATCTTATTTAAGTCATATCACCTCTCTAACAGATCACTTCAAACCCAACCCAAACCCAACCCATATTTCATAAAAAGTCAAAAAGTACACTTATTGTCTTCCCAAACTTGGCCt
841	>MITE_T_841	Sc0000301	1053366	1053548	TAA	182	13	GGCCAAGTTTGGCAACTCTTAAAAAATCCAAAAAGTCAAAAAGTCACTATCCTATTTAAATTACATCATCTTATTTAAGTCACATCACCTCTCTAACACATCACTTCAAACCCAACCCAAACCCAACCCATATTTCATAAAAAGTCAAAAAGTGTACTTATTTAGTCTTCCCAAACTTGGCC
842	>MITE_T_842	Sc0001029	571076	571258	TTA	182	13	GGCCAAGTTTGGGAAGACTAAATAAGTGTACTTTTTGACTTTTTATGAAATATGGGTTAGATTTGGGTTGAGCTTGAAGTGATGTGTTAGAGAAGTGATGTGACTTAAATGAGATGATGCGACTTAAATAGGATAGTGACTTTTTGACTTTTTAAATTTTTTGGAAGATGCCAAACTTGACC
843	>MITE_T_843	Sc0000536	423684	423866	TAA	182	13	GGTCAAGTTTGGCATCTTCCAAAAAATTCAAAGAGTCAAAAAGTCACTATCCTATTTAAGTCACATCATCTTATTTAAGTCACATCACCTCTCTAACACATCACTTCAAACCCAACTCAAATCCAACCCATATTTCATAAAAAGTCAAAAAGTACACTTATTTAGTCTTCCCAAACTTGGCC
844	>MITE_T_844	Sc0005074	1405	1587	TTA	182	13	GGCCAAGTTTGGGAAGACTAAATAAGTGTATTTTTTGACTTTTTATGAAATATGGGTTAGGTTTGGGTTAGATTTGAAGTGATGTGTTAGAAAGCTGATGTGACTTAAATAAGATGATGTGACTTAAATAGGATAGTGACTTTTTGACTTTTTAAATTTTTTGGAGGATACCAAACTTGGCC
845	>MITE_T_845	Sc0005666	1381	1563	TTA	182	13	GGCCAAGTTTGGCAACTCTTAAAAAATTTAAAAAGTCAAAAAGTCACTATCCTATTTAAATCACATCATCTTATTTAAGTCACATCACCTCTCTAACACATCACTTCAAACCCAACCCAAACCCAACCCATATTTCATAAAAAGTCAAAAAGTACACTTATTTAGTCTTCCCAAACTTGGCC
846	>MITE_T_846	Sc0005274	83565	83747	ttA	182	13	GGTCAAGTTTGGCAACTCTTAAAAAATCTAAAAAGTCAAAAAGTCACTATCCTATTTAAATCACATCATCTTATTTAAGTCACATCACCTCTCTAACACATCACTTCAAACCCAACCCAAATCCAACCCATATTTAATAAAAAGTCAAAAAATATACTTATTTAGTCTTTCCAAACTTGGCC
847	>MITE_T_847	Sc0001010	10920	11102	TTA	182	13	GGCCAAGTTTGGCGTGAGGCAAAAAAGACAAAAAGTCAAAAAGTCACTATCCTATTTAAGTCACATCATCTTATTTAAGTCACATCACCTCTCTAACACATCACTTCAAACCCAACCCAAACCCAACCCATATTTCATAAAAAGTCAAAAAGTACACTTATTTAGTCTTCCCAAACTAGGCC
848	>MITE_T_848	Sc0000062	856306	856488	TTA	182	13	GGCCAAGTTTGGGAAGACTAAATAAGTGTACTTTTTGACTTTTTATGAAATATGGATTGGATTTGGGTTGGGTTTGAAGTGATGTGTTAGAGAGGTGATGTGACTTAAATGAGATGATGTGACTTAAATAGGATAGTGACTTTTTGACTTTTTAAATTTTTTGAAAGATGCCAAACTTGACC
849	>MITE_T_849	Sc0001431	326771	326953	TAA	182	13	GGCCAAGTTTGGGAAGACTAAATAAGTGTACTTTTTGACTTTTTATTAAATATGGGTTGGATTTGGGTTGGGTTTGAAGTGATGTGTTAGAGAGGTGATGTGACTTAAATAAGATGATGTGACTTAAATAGGATAGCAACTTTTTGACTTTTTGAATTTTTTGGAGGATGCCAAACTTGACC
850	>MITE_T_850	Sc0003125	257546	257728	TTA	182	13	GGCCAAGTTTGGCAACTCTTAAAAAATTCAAAAAGTCAAAAAGTCACTATCCTATTTAAATCACATCATCTTATTTAAGTCACATCACCTCTCTAACACATCACTTCAAACCCAACCCAAACCCAACCCATATTTTATAAAAAGTCAAAAAGTACACTTATTTAGTCTTCCCAAACTTGACC
851	>MITE_T_851	Sc0001962	316169	316351	TTA	182	13	GGCCAAGTTTGGAAAGACTAAATAAGTGCACTTTTTGACTTTTTATGAAATATGGATTGGGTTTGGGTTGGGTTTGAAGTGATGTGTTAGAGAGGTGATGTGACTTAAATAAGATGATGTGATTTAAATAGGATAGTGACTTTTTGACTTTTTAAATTTTTTAAGAGTTGCCAAACTTGGCC
852	>MITE_T_852	Sc0000775	707750	707932	TAA	182	13	GGCCAAGTTTGGTAACTCTTAAAAAATCTAAAAAGTCAAAAAGTCACTATCCTATTTAAATCACATCATCTTATTTAAGTCACATCATCTCTCTAACACATCACTTCAAACCCAATCCAAACTTAACTCATATTTCATAAAAAGTCAAAAAGTACACTTATTTAGTCTTTCCAAACTTGGCC
853	>MITE_T_853	Sc0003218	189640	189822	TAA	182	13	GGTCAAGTTTGGCAACTCATAAAAAATTCAAAAAGTTAAAAAGTCACTATCCTATTTAAATCACATCATCTTATTTAAGTCACATCACCTCTCTAATACATCACTTCAAACCCAACCCAAACCCAACCCATATTTCATAAAAAGTTAAAAAGTGTACTTATTTAGTCTTCCCAAACTTGGCC
854	>MITE_T_854	Sc0000650	337298	337480	TAA	182	12	GGCCAAGTTTGGCAACACTTAAAAAATTCAAAAAGTCAAAAAGTCACTATCCTATTTAAATCACATTATCTTATTTAAGTCACATCACCTCTCTAACACATCACTTCAAACCCAACCCAAACCCAACTCATATTTCATAAAAAGTCAAAAAATACACTTATTTAGTCTTCTCAAACTTGGCC
855	>MITE_T_855	Sc0001192	572797	572977	CTTAG	180	17	GCCAAGTTTGGGAAGACTAAATAAGTGTACTTTTTGACTTTTTATGAAATATGGGTTGAATTTGGGTTGGGTTTGAAGTGATGTGTTAGAGAGGTGATGTGACTTAAATAAGATGATGTGACTTAAATAGGATAGTAACTTTTTGACTTTTTAGATTTTTTGGAGGATGCCAAACTTGGC
856	>MITE_T_856	xfSc0033841	833	1009	GC	176	11	CAAGTTTGGGAAGACTAAATAAGTGTACTTTTTGACTTTTTATGAAATATGGGTTGAGTTTGGGTTGTGTTTGAAGTGATATGTTAGAGAGGTGATGTGACTTAAATAAGATGATATGATTTAAATAGGATAGTGACTTTTTGACTTTTTGGATTTTTTAAGAGTTGCCAAACTTG
857	>MITE_T_857	Sc0000165	280649	280825	GC	176	11	CAAGTTTGGGAAGACTAAATAAGTGTACTTTTTGACTTTTTATGAAATATGAGTTAGATTTGGGTTGGGTTTGAAGTGATGTGTTAGAGAGGTGATGTGACTTAAATAAGATGATGTGACTTAAATAGGATAGTGACTTTTTGACTTTTTGGATTTTTTGGAAGATGCCAAACTTG
858	>MITE_T_858	Sc0000909	549013	549187	GGCC	174	13	AAGTTTGGCAACTCTTAAAAAATTCAAAAAGTCAAAAAGTCACTATCCTATTTAAGTCACATCATCTTATTTAAGTCACATCACTTCTCTAGCACATCACTTCAAACCCAACCCAAACCCAACCCATATTTCATAAAAAGTCAAAAAGTACACTTATTTAGTCTTCCCAAACTT
859	>MITE_T_859	Sc0000003	1720429	1720603	TAA	174	13	GGCCAAGTTTGGGAGGACTAAATAAGTGCACTTTTTGACTTTTTATGAAATATGGGTTGGGTTTGGGTTGGGTTTGAAGTGATGTGTTAGAGAGGTGATGTGACTTAAATAAGATGATGTGATTTAAATAGGATAGTGACTTTTTGTATTTTTTAAGAGTTGCCAAACTTGGCC
860	>MITE_T_860	Sc0001399	288107	288311	AT	204	25	CAATATACTGAGGCCAAGTTTGGCATGATTGAAAAAAGAAAAAAAAGTCAAAAAGTCACTATCCTATTTAAGTCACATCATTTTATTTAAGTCACATCACCTCTCTAACACATCACTTCAAACCCAACCCAAACCTAACCCATATTTTATAAAAAGTCAAAAAGTACACTTATTTACTCTTCCCAAACTAGGCCTGAGTTTTTG
861	>MITE_T_861	Sc0000522	79193	79387	AT	194	21	AGATTAAGGCCAAGTTTGGCATGATTGAAAAAAGACAAAAAGTTAAAAAGTCACTATCCTATTTAAGTTACTATTCTATTTAAGTCACATCACCTCTCTAACACATCACTTCAAACCCAACCCAAACCCAACCCATATTTTATAAAATGTCAAAAAGTACACTTATTTAGTCTTCCCAAACTAGGCCTAAATTT
862	>MITE_T_862	Sc0000292	186829	187016	AT	187	27	TTAGCCCTAGTTTGGAAAGATTAAATAAGTGTATTTTTTGACTTTTTATAAAATATGGGTTAGGTTTGGATTAGGTTTGAAGTGATGTGTTAGAGAAGTGATGTGACTTAAATAAGATGATGTGACTTAAATAGGATAGTGACTTTTGACTTTTTATCTTTTTTTAATCATGCCAAACTTGGCCTTA
863	>MITE_T_863	Sc0001084	561016	561220	TA	204	57	GCTCGAAATTTTTGAGCTCGAATTTAGTCCGAAATTAAAATGACGTCGTTTTATCGTTTTAGAACGGTAGTTTCATTTTACGAGGGGGATATTTAATGAAAATTATCTTACCGATAAGAGAATTTTAATATATATTATCGGTAAGAGAATCTAAAACGATGTCGTTTTAGATTTCGAGCCAATTCGAGCTAACTATTTTCGAGC
864	>MITE_T_864	Sc0001040	135488	135684	TA	196	126	GCTCGAAATTTTCGAGCTCGAATTTGGCTTGAAATTAAAACGACGTCGTTTTGAAACGGTAGTTTCGTTTTACGAGAGGGATATTTAATGAAAATTATCTTACCGGTAAGAGAATTTTCATATATCTTACCGGTAAGAGAATCCAAAACGACGTCGTTTTGGGTTTCGAGCCAATTCGAGCCAACTATTTTCGAGC
865	>MITE_T_865	Sc0006135	48433	48629	TA	196	60	GCTCGAAATTTTTGAATTTGAATTTGGTTCGAAATTAAAACGACGTCGTTTTGGAACGATAGTTTCGTTTTACGAGAGGGATATTTAATGAAAATTATCTTACTAGTAAGAGAATTTTCATATATCTTACCGGTAAAAGAATCCAAAACGACGTCGTTTTGGGTTTCGAGCCAATTCGAGCCAACTATTTTCGAGC
866	>MITE_T_866	Sc0002904	42060	42246	TA	186	11	GCTCGAAAATAGTTGGCTCGAAACTCAAAACGACGTCATTTTGGATTCTCTTACCGGTAAGATATATGAAAATTCTCTTACCGGTACAATAATTTTCATTAAATATCCCTCTCGTAAAACGAAACTACCGTTCCAAAACGACGTTGTTTTAATTTCGAGCCAAATTCGAGCTCGAAAATTTCGAGC
867	>MITE_T_867	Sc0002288	167528	167732	AT	204	46	CGTTGCTGTAACTTAGGGGTGGTTTGGGATGATTTAAATAAGTGCACTTTTTGACTTTTTATGAAATATGGATTGAATATGGGTTGGGTTtgaagtgatgtgttagagaggtgatgtgatttaaataagatgatgtgaCTTAAATAGGATAGTGACTTTTTGACTTTTTTAGATCATGCCAAACAAGGCCTTAGTCACAGCAAC
868	>MITE_T_868	Sc0002490	104601	104795	ATAT	194	33	AATTTAGGCCTTGTTTGGCATGATCTAAAAAAGTCAAAAAGTCAAAAAGTCACTATCTTATTTAAGTCATATCATCTTATTTAAatcacatcacctctctaacacatcacttcaAACCCAACCCATACCCAACCTATATTTCATAAAAAGTCAAAAAGTACACTTAGTTAGATCATCCCAAACCACCCCTTAAT
869	>MITE_T_869	Sc0000825	699695	699887	TG	192	33	TTTAAGGCGTTGTTTGGCATGATCTAAAAAAGTCAAAAAATCAAAAAGTCACTATCCTATTTAAGTCACATCATCTTATTTAAGTCACATCACCTCTCTAACACATCACTTCAAACCCAACCCATATCTAACCAATAATTCAGAAAAAGTCAAAAAGTGCACTTATTTAAATCATCCCAAACCACCCCTAAA
870	>MITE_T_870	Sc0002504	72928	73131	AATAAAAA	203	205	GGGAGTCGCTATTCCCACTCCACTTTATTCTAAATATATTCCTTTCGTTATCCTTATTATACATAGTTATATTAATACCCTTTCACACAAAATATACTCCCTGAAAAAATCAAAATTCCAAGGGTATTAATATAACTATGTATAATAAGGATAAAACAAAAAAAGTATATTTGGAGTAAAGTAGAGTGAGAATAACGGCTCCC
871	>MITE_T_871	Sc0005105	10520	10723	ATAACA	203	83	AGGGATCCGTTATTCCCACTCTATTTTGCTTCAAATGCACTCCCTTCTTTGTCCTTAATATACATAGTTATGTTAATACCCTTTCACACAAAATACACTCCCTGAAAAAACCAAAATTTCAAGGGTATTAATGTAACTATGTATAATAAGGACAAAGAAAAGAGTGTATATGAAGCAAAGTCGAATGGGAATAGCGGCTCCCT
872	>MITE_T_872	Sc0001921	117334	117537	ATTTAA	203	84	AGGGAGTCGTTATTCCCACTCCACTTTACTCCAAATACACTTATTTCTTTGTCCTTATCATACATAGTTACATTAATATCCTTTCACACAAAATACACTTCCTAAAAAAATCAAAATTTCAAAGGTATTAATATAACTATGTATAATAAGGATAAATAAGGGAGTATGTTTAGAATAAAGTTGAGTGAGAATAGTGGCTCCCT
873	>MITE_T_873	Sc0003007	91894	92095	TTTTTATT	201	201	GGGAGCCGCTATTCCCACTCCACTTTGCTCCAAATACACTCCATTTTTTATTCTTATTATACATAGTTATATTAATACCCTTGGAATTTTGATTTTTTCAGGGAGTGTATTTTGTGTGAAAGGGTGTTAATGTAATTATGTATAATAAGGACAAAGAATGGAGTGTATTTAAAGCAAAGTGGAGTGGGAATAGTGGTTCCC
874	>MITE_T_874	Sc0000033	1215189	1215390	CT	201	13	AGGCCTAGTTTGGGAAGACTAAATAAGTGTACTTTTTGACTTTTTATGAAATATGGGTTGGGTTTGGGTTGAGTTTGAAGTGATGTGTTAGAGAGTTGATGTGACTTAAATAAGATGATGTGACTTAAATAGGATAGTGACTTAAATAGGATAGTGACTTTTTGACTTTTTGTCTTTTTTCAATCATGCCAAACTTGGCCT
875	>MITE_T_875	Sc0001819	28593	28793	AT	200	23	TATTATTTAAGCCAAGTTTGGCATGATTGAAAAAAGACAAAAAGTCAAAAAGTCACTATCCTATTTAAGTCACATCATCTTATTTATGTCACATCACCTCTCTAACACATCACTTCAAACTCAACCCAAACACAACCCATATTTCATAAAAAGTCAAAAAGTGTACTTATTTACTCTTCCCAAACTAGGCCTTAATAAAA
876	>MITE_T_876	Sc0000427	653142	653337	TA	195	36	AGATTAAGGCCTAGTTTGGGAAGATTAAATAAGTGTACTTTTTGACTTTTTATGAAATATGGATTGAGTTTGGATTGAATTTGAAGTGATGTGTTAGAAAGGTGATATGATTTAAATAAGATGATGTGACTTAAATAGGATAGTGACTTTTTGACTTTTTGTCTTTTTTCAATCATGCCAAACTTGGCCTAAATT
877	>MITE_T_877	xpSc0053219	677132	677325	TCA	193	13	GGCCTAGTTTGGGAAGACTAAATAAGTGTACTTTTTGACTTTTTATGAAATAtgggttgggtttgggttgggtttgggttgggttTGAAGTGATGTGTTAGAGAGGTGATGTGACTTAAATAAGATGATGTGACTTAAATAGGATAGTGACTTTTTGACTTTTTGTCTTTTTTGCCTCATGCCAAACTTGGCC
878	>MITE_T_878	Sc0005214	47168	47358	TA	190	25	GGTCAAGTTTGACATGATTAAAAAAAGATAAAAAATTAAAAAGTTAAAAAGTCACTATCATATTTAAGTCACATCATCTTATTTAAGTCACATCACCTTTCTAACACATCACTTCAAACCCAGCCCAAACTCAACCCATATTTCATAAAAAGTCAAAAAGTACACTTATTTAATCTTCTCAAACTAGGCC
879	>MITE_T_879	xpSc0062351	161	351	TA	190	33	CTTAGGCCAAGTTTGGCATGATTGAAAAAAGACAAAAAGTCAAAAAGTCACTATCCTATTTAAGTCACATCATCTTATTTAAGTCACATCACCTCTCTAACACATCATTTCAAACCCAACCCAAACCCAACCCATATTTCATAAAAAGTCAAAAAGTACACTTATTTAATCTTCCCAAACTAGGCCTTAG
880	>MITE_T_880	xfSc0018843	350	536	AATT	186	19	AAGGCCTAGTTTGGGAAGACTAAATAAGTGTACTTTTTGACTTTTTATGAAATATGTGTTGGGTTTGGGTTGGGTTTGAAGTGATGTGTTAGAGAGATGATGTGACTTAAATAAGATGATGTGACTTAAATAGGATAGTGACTTTTTGACTTTTTGTCTTTTTTCAATCATGCCAAACTTCGCCTA
881	>MITE_T_881	Sc0000145	703701	703885	TA	184	15	AGGCCTAGTTTGGGAAGACTAAATAAGTGTACTTTTTGACTTTTTATTAAATATGAGTTGAGTTTGGGTTGGGTTTGAAGTGATGTGTTAGAGAGGTGATGTGACTTAAATAAGATGATGTGACTTAAATAGGATAGTGACTTTTTGACTTTTTATCTTTTTTCAATCATGCCAAACTTGGCCT
882	>MITE_T_882	Sc0001183	218414	218598	AATA	184	13	AGGCCTAGTTTGGGAAGACTAAATAAGTGTACTTTTTGACTTTTTATGAAATATGGGTTAGGTTTTGGTTGGGTTTGAAGTGATATGTTAGAGAGGTGATGTGACTTAAATAAGATGATGTGACTTAAATAGGATAGTGACTTTTTTAATTTTTGTCTTTTTTCAATCATGCCAAACTTGGCCT
883	>MITE_T_883	Sc0001312	118309	118491	TAA	182	13	GGCCTAGTTTGGGAAGACTAAATAAGTGTACTTTTTGACTTTTTATGAAATATGGGTTGGGTTTGGGTTGGGTTTGAAGTAATGTGTTAGAGAGGTGATGTGACTTAAATAAGATGATGTGACTTAAATAGGATAGTGACTTTTTGACTTTTTGTCTTTTTTCAATCATGCCAAACTTGGCC
884	>MITE_T_884	Sc0003515	208750	208932	TTA	182	13	GGCCTAGTTTGGGAAGACTAAATAAGTGTACTTTTTGACTTTTTATGAAATATGGATTGGGTTTGGGTTGGGTTTGAAGTGATGTGTTAGAGAGATGATGTGACTTAAATAAGATGATGTGACTTAAATAGGATAGTGACTTTTTGACTTTTTATCTTTTTTGTCTCATGCCAAACTTGGCC
885	>MITE_T_885	Sc0000357	408728	408910	TTA	182	28	GGCCAAGTTTGGCATGATTGAAAAAAGACAAAAAATCAAAAAGTCACTATCCTATTTAAGTCACATCATCTTATTTAAGTCACATTACCTCTCTAACACATCACTTCAAATCTAACCCAAACCCAACCCATATTTCATAAAAAGTTAAAAAGTACACTTATTTAATCTTTCCAAACTAGGCC
886	>MITE_T_886	Sc0001510	314803	314985	TTA	182	13	GGCCAAGTTTGGCATGATTGAAAAAATACAAAAAGTCAAAAAGTCACTATCCTATTTAAGTCACATCATCTTATTTAAGTCACATCACCTCTCTAACATATCACTCCAAACCCAACTCAAACTCAACCCATATTTCATAAAAAGTCAAAAAGTACACTTATTTAGTCTTCCCAAACTAGGCC
887	>MITE_T_887	xfSc0001525	7785	7967	TTA	182	18	GGCCTAGTTTGGGAAGACTAAATAAGTGTACTTTTTGACTTTTTATGAAATATGGGTTAGATTTTGGTTGAGTTTGAAGTGATGTGTTAGAGAGGTGATATGACTTAAATAAGATGATGTGACTTAAATAGGATAGTGACTTTTTGACTTTTTATCTTTTTTGTCTCTTGCCAAACTTGGCC
888	>MITE_T_888	xpSc0053254	138804	138986	TAA	182	13	GGCCAAGTTTGGCATAATTGAAAAAAGACAAAAAGTTAAAAAGTCACTATCCTATTTAAGTCACGTCATCTTATTTAAGTCACATCACCTCTCTAACACATCACTTCAAACCCAACCCAAACTCAACCCATATTTTATAGAAAGTCAAAAAGTACACTTATTTACTCTTCCCAAACTAGGCC
889	>MITE_T_889	Sc0001009	85186	85368	TAA	182	13	GGCCAAGTTTGGCATGATCAAAAAAAGACAAAAAGTCAAAAAGTCACTATCCTATTTAAGTCACATCATCTTATTTAAGTCACATCACCTCTCTAACACATCACTTCAAACCCAACCCAAACCCAACCCATATTTAATAAAAAGTCAAAAAGTACACTTATTTAGTCTTCCCAAACTAGGCC
890	>MITE_T_890	Sc0000075	43720	43902	TAA	182	13	GGCCAAGTTTGGCATGATTGAAAAAAGACAAAAAGTCAAAAAGTCACTATCCTATTTAAGTCACATCATCTTATTTAAGTCACATCACCTCTCTAACACATCACTTCAAACCCAACCCCAATCCAACCCATATTTCATAAAAAGTCAAAAAGTACACTTATTTAGTCTTCCCAAACTAGGCC
891	>MITE_T_891	Sc0000075	42995	43177	TAA	182	13	GGCCAAGTTTGGCATGATTGAAAAAAGACAAAAAGTCAAAAAGTCACTATCCTATTTAAGTCACATCATCTTATTTAAGTCACATCACCTCTCTAACACATCACTTCAAACCCAACCCCAATCCAACCCATATTTCATAAAAAGTCAAAAAGTACACTTATTTAGTCTTCCCAAACTAGGCC
892	>MITE_T_892	Sc0000516	597352	597534	TAA	182	13	GGCCAAGTTTGGCATGATTGAAAAAAGATAAAAAATCAAAAAGTCACTATCCTATTTAAATCACATCATCTTATTTAAGTCACATCACCTCTCTAACACATCACTTCAAACCTAACCCAAACTCAACCCATATTTCATAAAAAATCAAAAAGTACACTTATTTAGTCTTCCCAAACTAGGCC
893	>MITE_T_893	Sc0003219	177462	177644	TAA	182	13	GGCCAAGTTTGGCATGATTGAAAAAAGACAAAAAGTCAAAAAGTCACTATCCTATTTAAGTCACATCATCTTATTTAAGTCACATCACCTCTCTAACACATCACTTCAAACCCAACCCAAACCCAACCCATATTTCATAAAAAGTCAAAAAGTACACTTATTTAGTCTTCCCAAACTAGGCC
894	>MITE_T_894	Sc0002072	179767	179947	CTAAG	180	32	GCCTAGTTTGGGAAGACTAAATAAGTGTACTTTTTGACTTTTTATGAAATATGGGTTGGGTTTGGGTTGGGTTTGAAGTGATGTGTTAGAGAGGTGATGTGACTTAAATAAGATGATGTGACTTAAATAGGATAGTGACTTTTTGACTTTTTGTCTTTTTTCAGTCATGCCAAACTTGGC
895	>MITE_T_895	Sc0001419	146281	146459	TTA	178	13	GGCCTAGTTTGGGAAGACTAAGTGTACTTTTTGACTTTTTATGAAATATGAGTTCGGTTTGGGTTGGGTTTGAAGTGATGTGTTAGAGAGATGATGTGACTTAAATAAGATAATGTGACTTAAATAGGATAGTGACTTTTTGACTTTTTGTATTTTTTCAATCATGCCAAACTTGGCC
896	>MITE_T_896	Sc0000421	519107	519285	TAA	178	13	GGCCAAGTTTGGCATGATTGAAAAAAGACAAAAAGTCAAAAAGTCACTATCCTATTTAAGTCACATCATCTTATTTAAGTCACATCACTTcaaacccaacccaaacccaaacctaaacccaacccaTATTTCATAAAAAGTCAAAAAGTACACTTATTTAGTCTTCCCAAACTAGGCC
897	>MITE_T_897	Sc0002932	225201	225376	TTA	175	13	GGCCAAGTTTGGCATGATTGAAAAAAGACAAAAAGTCAAAAAGTCACTATCCTTCACATTATCTTATTTAAGTCACATCGCCTCTCTAACACATCACTTCAAACCCAACCCAAATCCAACACATATTTCATAAAAAGTCAAAAAGTACACTTATTTAGTCTTCCCAAACTAGGCC
898	>MITE_T_898	xpSc0055345	29706	29880	GGCC	174	13	AAGTTTGGCATGCTTGAAAAAAGACAAAAAGTCAAAAAGTCACTATCCTATTTAAGTCACATCATCTTATTTAAGTCACATCACCTCTCTAACACATCACTTCAAACCCAACCCAAACCCAACCCATATTTCATAAAAAGTCAAAAAGTACACTTATTTAGTCTTCCCAAACTA
899	>MITE_T_899	Sc0000543	427286	427457	TTA	171	13	GGCCTAGTTTGGGAAGACTAAATAAGTGTACTTTTTGACTTTTTATGAAATATGGGTTGGGTTTGAAGTGATGTGTTAGAGAGGTGATGTGACTTAAATAAGATGATGTGACTTAAATAGGATAGTGACTTTTTGACTTTTTGTCTTTTTTCAATCATGCCAAACTTGGCC
900	>MITE_T_900	Sc0002940	178400	178601	TCA	201	17	GGCCTCATTTGGGAACAGGCTAATTTAGTAACTTTTTGGCTATTTGGCTAAAAAAGTAGGTAAAAAAAACTTATATGTTTGGGATGACTTTTTGACTAATTACGAAAAGATGTGCAAAAAGTAGAGAGAAAAGAGAATCTTTGACTTTTTGATATGAGTTGTTGGCTTTTTGGCTAAAAAGGTAAGTTCCCAAACGGGGCC
901	>MITE_T_901	Sc0004377	17037	17230	GGCC	193	17	TCGTTTGGGAACAGGCTAATTTAGTAACTTTTTGGCTATTTGGCTAAAAAAGTAGGTAAAAAAAACTTATATATTTGGGATGACTTTTTGGCTAATTACGAAAAGATGTGCAAAAAGTAGAGAGAAAAGAGAATTTTTGACTTTTTGGTATGAGTTGTTGGCTTTTTGGCTAAAATGGTAAGTTCCCAAACGG
902	>MITE_T_902	Sc0001218	268393	268586	GGCC	193	14	CCGTTTGGGGACTTACCTTTTTAGCCAAAAAGCCAACAACTCATATCAAAAAGTCAAAGATTCTCTTTTCTCTCTACTTTTTGCACATCTTTTCGTAATTAGCCAAAAAGTCATCCCAAACATATAAGTTTTTTTTACCTACTTTTTTAGCCAAATAGCAAAAAAGTTACTAAATTAGCCTATTCCCAAACGA
903	>MITE_T_903	xpSc0054269	35918	36118	GAATG	200	38	GTCATTTCATGTAAGAATAATGCTTGGGACCCCCTTTTGGGGGTCACCCCCTCACCCCCCCTTTGCCACGTGGCAGGGGGTGATTGGAGGAGCAGGaaaaaaaagaaaaagaaaaagaaaaGGTAACCAATGAGAGAGAGAAGGGGTCAAAGGGGTGGATGGAAAAAGGGGGATGAATCATTACTCTTTCATGTAAAGAC
904	>MITE_T_904	Sc0000015	142753	142931	TATATATATA	178	37	TATGAGTAATGATTCATCCCCCCTTTTCCCTCCACCCCCTTTGACCCCCTCTCTCTCTCATTGGTTACCttttctttttctttttcttttttttCCTGCTCCACCAATCACCCCCTGCCACGTGGCAAAGGGGGGTGAGGGGGTGACCCCCAAAAGGGGGTCCCAAGCATTATTCATA
905	>MITE_T_905	Sc0006269	39770	39945	ACTAA	175	26	ATGAATAATGCTTGGGACCCCCTTTTGGGGGTCACCCCCTCACCCCCCTTTGCCACGTGGCAGGGGGTGATTGGTGGAGCAGGaaaaaaaagaaaaagaaaaagaaaGGGTAACCAATGAGAGAGAGAGGGGGTTAAAGGGGGTGGGGGAAAAGGGGGGATCAATCATTACTCAT
906	>MITE_T_906	Sc0000047	931187	931387	AT	200	44	TTGGTTCACTGGAATGAGTGGGAATAGAATGAAATGATCATTTCTCATGCTCTCATATGGAATAATCATTCCCTTGAAATGGTGAATGATGATTTCATTTGTAATGCATTTTGTCACTATTTTGTTAGTCAACCAAATATTGGAATGAATATTTTGATGGAATGATCATCATTTCATTCCGTTTCATTCCAGTGAATCAA
907	>MITE_T_907	Sc0003375	100931	101130	AT	199	19	TTGGTTCACTGGAATGAGTAAAAGTGGAATGGAATTATCATTCCTTGGGCTCTCATATGGAATAACCATTCCCGTGAAATGGTGAATGACAATTCCATTGGTAATGCATTTTGTCACTATTTTGTTAGTCAAACCAAACATGGGAATGAACATTTTGATGGAACAATCATTCTCATTCCATTTCATTCCAGTAAACCAA
908	>MITE_T_908	Sc0001763	225999	226196	AT	197	35	TTAATTTACTAGAATGAAACGGAATGAAATAGTCATTCCAGTAAAATGTTCATTTTAATATTTGATTGACTAACAAAATAGTGATAAAATGCATTATAAATAGAATTATCATTCACCAGTTTAAGAGAATAATAATTTCATATAAGAGTTTAAGGAATGATCattctattctattcctattcattctaGTGAATCAA
909	>MITE_T_909	Sc0001916	31668	31865	AT	197	46	TTGGTTCATtggaatgagtaggaatggaatggaatgATCATTCCTTAAGCTTTCATATGGAATGACCATTCTCTTAAAATGGTGAATAATAATTCCATTTGTAATGTATTTTGTCACTATTTTATTAGTCAACCAAACATGGAAACGAACATTTTGATGGAATGATCATTTCATTCCGTTTTATTCCAGTGAACCAA
910	>MITE_T_910	Sc0002587	35389	35586	AT	197	19	TTGGTTCATTGAAATGAGTGAGAATGGAATGGAATCACCATTCATTAGGCTCTTATATGGAATGATCATTTCCTTAAAATAGTGAATGATAATTTTATTTGTAATGCATTTTTGTTACTATTTTGTTAGTCATCAAACATAAAAATGAATATTTTGATAGAATGATCATTTCATTCCGTTTCATTCCAATGAATCAA
911	>MITE_T_911	xfSc0000711	13993	14185	AT	192	38	TTGGTTCATTGGAATGAGTTGGAATAGAATGACCATCCCTTAGGCGCTCATATGGAATGATCATTCCCTTGAAATGATGAATGATGATTCCATTTATGATATATTTTGTCATTATTTTTTTAGTCAACCAAATATGGGAATGAATATTTAGATAGAATGATCATTTTATTCCATTTCATTTTAGTGAACCAA
912	>MITE_T_912	Sc0001386	409895	410094	AT	199	19	GTTTGTTTGGGTGGACATGAGCTTGGGATTGGACTAATAGTCCAATAAAATTATTAATCCGATATTTGGTTAAACAATTGAAGTAGGGATTAATTATTTTAAACTTGACTATTAGTTAAGATAGGATACATAATCCAACGGATTCGTAATCCTAGGACTATTAGTCATGAGAATGCTAATCCAGTCCGCCCAAACAAAC
913	>MITE_T_913	xfSc0033079	104	303	AT	199	18	GTTTGTTTAGGCGGACTGGATTAGCATTCCCATGACTAATAGTCCTAGGATTACGAATCCGTTGGATTATATATCCTAACTTAACTAATAGTCAAGTTTAAAATAATTAGTCCGCACCTCAATTGTTTAACCAAATATCGGATTAATAATTTTATTGGACTATTAGTCCAATCCCAAGCTCATGTCCACCCAAACAAAC
914	>MITE_T_914	Sc0003847	166652	166851	AT	199	19	GTTTGTTTGGGCGGACTGGATTAGCATTCTCATGACTAATAGTACTAGGACTACGAATCCGTTGGATTATGTATCCTATCTTAACTAATAGTCAAGTTTAAAATAATTAGTCCATACTTCAATTGTTTAACCAAACATCTGATTAATAATTTTATTAAACTATTAGTCCAATCCCAAGCTCATGTCCACCCAAACAAAC
915	>MITE_T_915	xpSc0053265	446702	446901	AT	199	33	GTTTGTTTGGGTGGACATGAGCTTAGGATTGGACTAATAGTCCAATAAAATTATTAATCCGATATTTGGTTAAACAATTGAAGTAGGGACTAATTATTTTAAACTTGACTATTTGTTAAGATAGAATACATAATCCAACGAATTTGTAGTCCTAAGCCTATTAATCATGAAAATGCTAATCCAGTCCACCCAAACAAAC
916	>MITE_T_916	Sc0002262	205800	205999	AT	199	19	GTTTGTTTGGGCGGACTGGATTAGCATTCTCATGACTAATAGTTCTAGGATTACGAATCCGTTGGATTATGTATCCTATCTTAACTAATAGTCAAATTTAAAATAATTAGTCTTTACTTTAATTGTTTAACCAAATATCGGATTAATAATTTTATTGAACTATTAATCCAATCCCAAACTCATGTCCACCCAAACAAAC
917	>MITE_T_917	Sc0000294	439805	440004	AT	199	13	GTTTGTTTGGGCGGACTAGATTAGCATTCTCATGACTAATAGTCCTAGAATTACGAATCCGTTGGATTATGTATCCTATCTTAACTAATAGTCAAGTTTAAAATAATTAGTTCGTACTTCAATTGTTTAACCAAATATCGGATTAATAATTTTATTGGACTATTAGTCCAATCCCAAGCTCATGTTCACCCAAACAAAC
918	>MITE_T_918	xfSc0023486	1002	1201	AT	199	18	GTTTGTTTGGGTGGACATGAGCTTGGGATTGGACTAATAGTCCAATAAAATTATTAATCCGATATTTGGTTAAACAATTGATGTGCGGACTAATTATTTTAAACTTGACTATTAGTTAAGTTAGGATACATAATCCAACGGATTCGTAATCCTAGGACTATTAGTCATGGGAATGCTAATCCAGTCCGCCTAAACAAAC
919	>MITE_T_919	Sc0003769	31402	31599	CATG	197	11	TTTGTTTAGGCAGACTGGATTAGCATTCCCATGACTAATAGTCCTAGGATTACGAATTCGTTGGATTATGTATCCTATCTTAACTAATAGTCAAGTTTAAAATAATTAGTCTGTACTTCAATTGTTTAACCAAATATCGGATTAATAATTTTATTGGACTATTAGTCCAATCCCAAGCTCATGTCCACCCAAACAAA
920	>MITE_T_920	Sc0001403	331723	331922	AT	199	19	GTTTGTTTGGGCGGACTGGATTAGCATTCCTATGATTAATAGTCATAGGACTACGAATCCGTTGGATTATGTATCCTATCTTAACTAATAGTCAAGTTTAAAATAATTAGTCCGTACTTCAATTGTTTAACCAAATATCAGATTAATAATTTTATTGGACTATTAGTCCAATCCCAAGCTCATGTCCACCCAAACAAAC
921	>MITE_T_921	xfSc0033221	650	849	AT	199	13	GTTTGTTTGGGCGGACTGGATTAGCATTCCCATGACTAATAGTCTTAGGACTACGAATCCGTTGGATTATGTATCATATCTTAACTAATAGTCAAGTTTAAAATAATTAGTCTGTACTTCAATTGTTTAACCAAATATCAGATTAATAATTTTATTGGACTATTAGTCAAATCCCAAGCTCATGTCCATCCAAATAAAC
922	>MITE_T_922	Sc0000647	103096	103295	AT	199	19	GCTTGTTTGCGTGGACATGAGCTTGGGATTGGACTAATAGTCCAATAAAATTATTAATCTGATGTTTGGTTAAACAATTGAAGTACGGACTAATTATTTTAAACTTGACTATTAGTTAAGATAGGATACATAATCCAACGGATTCGTAGTCCTAAGACTATTAGTCATAGGAATGTTAATGCAGTCCGCCCAAACAAAC
923	>MITE_T_923	xfSc0005310	6154	6353	AT	199	18	GTTTATTTGGGTGGACTGGATTAGTATTTTCATGATTAATAGTCCGAGTACTACTAATCCGTTGGATTATGTATCCTATCTTAACTAATAGTCAAGTTTAAAATAATTAATTCGTACTTTAATTGTTTAACTAAATATCAGATTAATAATTTTATTGAATTATTAATCAAATCTCAAACTCATGTCCACCCAAACAAAC
924	>MITE_T_924	Sc0000185	1103838	1104035	CATG	197	20	TTTGTTTGGGTGGACATGAGCTTGGGATTGAACTAATAGTCCAATAAAATTATTAATCCAATGTTTGGTTAAACAATTGAAGTACGGACTAATTATTTTAAACTTGACTATTAGTTAAGTTAGGATACATAATCTAGCGGATTCGTAGTCCTAGGACTCTTAGTTATAGGAATGCTAATCCAGTCCGCCCAAACAAA
925	>MITE_T_925	Sc0000034	358293	358490	CATG	197	20	TTTGTTTGGGCGGACTGGATTAGCATTCCTATGATTAATAGTCTTAGGATTACGAATCCGTTGGATTATGTATCCTATCTTAACTAATAGTCAAGTTTAAAATAATTAGTCCGTACTTCAATTGTTTAACCAAACATCGGATTAATAATTTTATTGGACTATTAGTCCAATCCCAAGCTCATGTCCACCCAAACAAA
926	>MITE_T_926	Sc0000334	829381	829580	AT	199	37	CGTATACAGGGGAAATTATTCAATACTCCCGGAGCACCACGTGTCCATACTCCAAACCAATCACCAATTAGTTAGTCCCATGTTGTCCCCCCATCTCCAACATAAATCGTGGGCCCTTGTGTCTCTCCACCAATCAAAACATTATGGAGCACCACGTGTCCATACTCCGGGAGTACTGAATAATCACCCTCGTATACAG
927	>MITE_T_927	Sc0000721	144607	144804	CT	197	34	ATAATTATCGGGAAATTGTTCACTACTCCCGGAGCACCACGTGTCCATACTCCAAACCAATCACCAATCAGTTAGCCCCATGTTGTCCCACCATCTCCAACATAAATCGTGGGCCCTTGTGTCTCTCCACCAATCAAAATATTATGGAGCACCACGTGTCCATACTCCGGGAGTACTGAATAATCACCCATAATTAT
928	>MITE_T_928	xfSc0036335	555	752	TA	197	38	TCTATATAATGGGTGATTATTCAGTACTCCCGGAGTATGGACACGTAGTGCTCCATAAGGTTTTGATTGATGGAGAGACATAAGGGCCCACGATTTATGTTGGAGATGGGGGACAACATGGGACTAACTAATTGATGATTAGTTTGGAATATGGACACGTGGTGCTCCGGGAGTATTGAATAATTTCCCCTATATAA
929	>MITE_T_929	Sc0002003	159122	159309	AT	187	32	GCAGGGTGATTATTCAGTACTCCCGGAGTATGGACACGTGGTGCTCCATAATGTTTTGATTGGTGGAGAGACACAAGGGCCCACGATTTATGTTGGAGATGGGGGGACAACATGGGGCTAACTGATTGGTGATTGGTTTGGAGTATGGACACGTGGTGCTCCAGGAGTATTGAATAATTTCCCATGC
930	>MITE_T_930	xpSc0053242	180139	180325	CAC	186	27	TACGGGAAATTATTCAATACTCCCGGAACACCACGTGTCCATACTCCAAACCAATCACCAATCAGTTAGCCCCATGTTGTCCCCCCATCTCCAACATAAATCGTGGGCCCTTATGTCTCTCCACCAATCAAAACATTATGGAGCACCACGTGTCCATACTCCGGGAGTACTGAATAATCACCCGTA
931	>MITE_T_931	xfSc0022543	746	931	ATAT	185	33	TGGGGTGATTATTCAGTACTCCCGGAGTATGGATACGTGGTGCTCCATAATGTTTTGATTGATGGAGAGACACAAGGGCCCACGATTTATGTTGGAGATAGGGAGACCACATGGGACTAACTAATTGGTGATTGGTTTGGAGTATGGACACGTGGTGCTCCGGGAGTATTGAATAATTTCCCTGA
932	>MITE_T_932	Sc0005305	6944	7129	TTAA	185	33	ATGGGGTGATTATTCAGTACTCCAGGAGTATGGACACGTGGTGCTCCATAATGTTTTGATTGGTGGAGAGACACAAGGGCCCACGATTTATGTTGGAAATAGGGGGACAACATGAGGCTAACTGATTGGTGATTGGTTTGGAGTATGGACACGTGGTGCTCCGGGAGTATTGAATAATTTCCCTT
933	>MITE_T_933	Sc0005108	31947	32132	ATAT	185	36	ATGGGAAATTATTCAATATTCCGGGAGTATCATGTGTTTATATTCCAAACCAATCACCAATTAGTTAGTCTCGTGTTGTCCCCTCATCTCCCACATAAATCGTGGGTCCTTGTGTCTCTCCACCAATCAAAATCTTACGGAGCACCACGTGTCCATACTCCTGGAATACTGAATAATCACCCCCT
934	>MITE_T_934	xpSc0053686	24121	24305	atatatatat	184	37	atGGGAAATTATTCAATACTCCCGGAGCACCACGTGTCCATACTCCAAACCAATCACCAATTAGTTAGCCTCATGTTGTCCCTCCATTTCCAACATAAATCGTGGGTCCTTGTCTCTCTCCACCAATCAAAATCTTATGGAGCACCACGTGTCCATACTCCGGGAGTACTGAATAATCACCTAT
935	>MITE_T_935	xpSc0053686	24120	24304	tatatatata	184	39	tatGGGAAATTATTCAATACTCCCGGAGCACCACGTGTCCATACTCCAAACCAATCACCAATTAGTTAGCCTCATGTTGTCCCTCCATTTCCAACATAAATCGTGGGTCCTTGTCTCTCTCCACCAATCAAAATCTTATGGAGCACCACGTGTCCATACTCCGGGAGTACTGAATAATCACCTA
936	>MITE_T_936	Sc0005123	72001	72185	AGAAG	184	27	ATGGGTGATTATTCAGTACTCCCGGAGTATGGACACGTGGTGCTCCATAAGGTTTTGATTGGTGAAGAGATACAAGGGCCCACGATTTATGTTGAAAATGGGGGGACAACATGGGGCTAACTAATTGGTGATTGGTTTGGAGTATGGACACGTGGTGCTCCGGGAGTATTGAATAATTTCCCAT
937	>MITE_T_937	Sc0000924	669735	669919	AAAAA	184	21	TTGGGTGATTATTCAGTACTCCCAGAGTATGGACACGTGGTGTTCCATAAGGTTTTGATTGGTGAAGAGACACGAGGGCCCACGATTTATGTTGGAGATGGGGGGACAACATGGGACTAACTAATTGATGATTTGTTTGGAGTATGAACACGTGGTGCTTCGAGAGTATTGAATAATTTCCCAA
938	>MITE_T_938	Sc0000924	667834	668018	TTTTTT	184	20	TTGGGAAATTATTCAATACTTTCGGAGCACTGCATGTTCATACTCCAAACCAATCACCAATTAGTTAGTCCCATGTTGTCCCCCCATCTCCAACATAAATCGTGGGCCCTCGTGTCTCTTCACCAATCAAAACCTTATGGAACACCACGTGTCCATACTCTGGGAGTACTGAATAATCACCCAA
939	>MITE_T_939	Sc0006271	1333	1517	TAGAC	184	29	ACGGGTGATTATTCAATACTCCCAGAGTATGGATACGTGGTGCTCCATAAGATTTTGATTGGTGGAGAGACACAAGGGCCCACGATTTATGATAGAGATGGGGGGACAACATGGGGCTAACTAATTGGTAATTAGTTTAGAGTATGGACACGTGGTACTCCGGAAGTATTGAATAATTTCCCGT
940	>MITE_T_940	Sc0000341	21824	22007	TTGCAA	183	34	AGGGGAAATTATTCAATATTCCTGGAGCACCACGTGTCCATACTCCAAACCAATCACCAATTAGTTAGCCTCATGTTATCCCCCCATCTCCAACATAAATTGTGGGCCCTTGTGTCTCTCCACCAATCAAAACATTATGGAACACCACGTGTCCATACTCCGGGAGTACTGAATAATCACCCT
941	>MITE_T_941	Sc0004280	14988	15171	CAATTG	183	22	ATGGGGGATTATTCAGTATTTCAGGAATATGGATATGTGGTGTTTCATAATGTTTGATTAGTGGAGAAACACAAGGGCCCACGATTTATGTTGGAGATGGGGGGACAACATGTGACTAACTGATTAGTGATTGATTTGGAGTATGGACACGTGGTGGTCCGGGAGCGTTGAATAATTTCCCCT
942	>MITE_T_942	Sc0004247	166013	166193	AAAGTTAAC	180	25	GGGAGATTATTCAATATTCTCGGAGCATTACGTGTCCATACTTCAAATCAATCACTAATTAGTTAGTCCAATGTTGTTTCTCCATCCCCAACATAAATCGTGGGCCCTTGTGTCTCTCTACCAACCAAAACCTTATGGAGTACCACGTGTCCATACTCCGGGAGTACTGAATAATCACCC
943	>MITE_T_943	Sc0003934	75438	75605	AT	167	20	TATTCAGTACTTTCGGAGTATGGACACGTGGTGCTCCATAATGTTTTGATTGGTGGAGAGACACAAAGGGCCCACGATTTATGTTGGAGATGGGGGGACAACATGGGACTAACTGATTGGTGATTGGTTTGGAGTATGGACACGTGATGCTCCGGGAGTATTGAATA
944	>MITE_T_944	Sc0000056	872909	873075	AT	166	20	TATTCAATACTCCCGGAGCACCACGTGTCCATACTCCAAACCAATCACCAATTAGTTAGCCCCATGTTGTCCCCCCATCTCCAACATAAATCGTGGGCCCTTGTGTCTCTCCACCAATCAAAACATTATGAAGCACCACGTGTCCATACTCTGGGAGTACTGAATA
945	>MITE_T_945	Sc0001037	159116	159282	AT	166	20	TATTCAGTACTCCCGGAGTATGGACACATGGTGCTCCATAATATTTTGATTGGTGGAGAGACACAAGGGCCCACGATTTATGTTGGAGATGGGGGGACAACATGGGGCTAACTAATTGGTGATTGGTTTGGAGTATGGACACGTGGTGCTCCGGGAGTATTGAATA
946	>MITE_T_946	Sc0001473	147479	147645	AT	166	14	TATTCAGTACTCTAGGAGTATGGACACGTGGTGCTCCATAATGTTTTGATTGGTGGAGAGACACAAGGGCCCACGATTTATGTTGGAGATGGGGGGACAACATGGGGCTAACTGATTGGTGATTGGTTTGGAGTATGGACACGTGGTGCTCCGGGAGTATTGAATA
947	>MITE_T_947	Sc0000535	778463	778629	AT	166	20	TATTCAGTACTCCCGGAGTATGGACACGTGGTGCTCCATAATGTTTTGATTGGTGGAGAGACACAAGGGCCCACGATTTATGTTGGAGATGGGGGGACAACATGGGACTAACTAATTGGTGATTGGTTTGGAGTATGGACACGTGGTGCTCCGGGAGTATTGAATA
948	>MITE_T_948	Sc0004899	57963	58129	AT	166	20	TATTCAGTACTCCTGGAGTATGGACACGTGGTGCTCCATAAAGTTTTGATTGGTGGAGAGACACAAGGGCCCACGATTTATGTTGGAAATGGGGGGACAACATGGGGCTAACTAATTGGTGATTGGTTTGGAGTATGGACACGTGGTGCTCCGGGAGTATTGAATA
949	>MITE_T_949	Sc0001105	546316	546482	AT	166	20	TATTCAATACTCCCGGAGCACCACGTGTCCATACTCCAAACCAATCACCAATTAGTTAGCCCCATGTTGTCCCCCCACCTCCAACATAAATCGTGGGCCCTTGTGTCTCTCCACCAATCAAAACATTATGGAGCACCACGTGTCCATACTCTGGGAATACTGAATA
950	>MITE_T_950	Sc0004585	14575	14741	AT	166	13	TATTCAATACTTTCGGAGCACCACGTGTCCATACTCCAAACCAATCACCAATTAGTTAGCCCCATGTTGTCCCCCCATTTCCAACATAAATCGTGGGCCCTTGTGTCTCTCCACCAATCAAAACCTTATGGAGCACCACGTGTCCATACTTCGGGAGTACTGAATA
951	>MITE_T_951	xpSc0055081	20158	20324	AT	166	20	TATTCAGTACTCCCGGAGTATGGACACGTGGTGCTCCATAATGTTTTGATTGGTAGAGAGATACAAGGGCCCACGATTTATGTTGGAGATGGGAGGACAACATGAGACTAACTGATTGGTGATTGGTTTGGAGTATGGACACGTGGTGCTCCGGGAGTATTGAATA
952	>MITE_T_952	Sc0000366	674000	674166	AT	166	20	TATTCAGTACTTCCGGAGTATGGACACGTGGTGTTCCATAATATTTTGATTGGTGGAGAGACACAAGGGCCCACGATTTATGTTGAAGATGGGGGGACAACATGGGGCTAACTGATTGGTGATTGGTTTGGAGTATGGACACGTGGTGCTCCGGGAGTATTGAATA
953	>MITE_T_953	Sc0001041	520740	520906	AT	166	20	TATTCAATACTCCCGGAGCACCACGTGTCCATACTCCAAACCAATCACCAATCAGTTAGTCCCATGTTGTCCCCCCATCTCCAACATAAATCGTGGGCCCTTATGTCTCTCCACCAATCAAAACATTATGGAGCACCACGTGTCCATACTCCGGGAGTACTGAATA
954	>MITE_T_954	Sc0002326	330168	330334	AT	166	20	TATTCAATACTCCCGGAGCACCACGTGTCCATACTCCAAACCAATCACCAATTAGTTAGTCCCATGTTGTCCCCCCATCTCCAACATAAATCGTGGGCCCTTGTGTCTCTCCACCAATCAAAACATTATGGAGCACCACGTGTCCATACTCCGGGAGTACTGAATA
955	>MITE_T_955	Sc0000295	698127	698293	AT	166	20	TATTCAATACTCCCGGAGCACCACGTGTTCATACTCCAAACCAATCACCAATTAGTTAGTCCCATGTTGTCCCCCCATCACCAACATAAATCGTGGGCCCTTGTGTCTCTCCACCAATCAAAACATTATGGAGCACTACATGTCTATACTCCGGGAGTACTGAATA
956	>MITE_T_956	Sc0000267	970068	970234	AT	166	20	TATTCAGTACTCCCGGAGTATGAACACGTGGTGCTCCATAAGGTTTTGATTGGTAGAGAGAAACAAGGGCCCACGATTTATGTTGGGGATGGGGGAACAACATGGGACTAACTAATTGGTGATTGGTTTGGAGTATGGACACGTGGTGCTCCGGGAGTATTGAATA
957	>MITE_T_957	Sc0000106	113854	114020	AT	166	20	TATTCAATACTCCCGGAGCACCACGTGTCCATACTCCAAACCAATCACCAATTAGTTAGCCCCATATTGTCCCCCCATTTCCAACATAAATTGTGGGCCCTTGTGTCTCTCCACCAATCAAAACCTTATGGAGCACCACGTGTCCATACTCCGGGAATACTGAATA
958	>MITE_T_958	Sc0005475	22658	22824	AT	166	22	TATTCAATACTCCCGGAGTACCACGTGTCCATACTCCAAACCAATCACCAATTAGTTAGTCCCATGTTGTTCCCCCATCTCCAACATAAATCGTGGGCCCTTGTGTCTCTCCACCAATCAAAACATTATGGAGCACCACGTGTCCATACTCCGGGAGTACTGAATA
959	>MITE_T_959	Sc0005351	84537	84703	AT	166	20	TATTCAGTACTCCCGGAGTATGGACACGTGGTGCTCCATAATGTTTTGATTGGTGGAAAGACATAAGAGCCCACGATTTATGTTGGAGATGGGGGGACAACATGGGACTAACTGATTGGTGATTGGTTTGGAGTATGGACACGTGGTGCTCCGGGAGTATTGAATA
960	>MITE_T_960	Sc0004860	34388	34554	AT	166	20	TATTCAGTACTCCCGGAGTATAGACACGTGGTGCTCCATAAGGTTCTGATTGGTGGAGAGACACAAGGGCCCACGATTTATGTTGGAGATGGGAGGACAACATGGGACTAACTAATTGGTGATTGGTTTGGAGTATGGACACGTGGTGCTCCGGGAGTATTGAATA
961	>MITE_T_961	Sc0001204	34730	34896	AT	166	20	TATTCAGTACTCCCGGAGTATGGACACGTGGTACTCCATAATGTTTTGATTGGTGGAGGGACACAAGGGTCCACGATTTATGTTGGAGATGGAGGGACAACATGGGGCTAACTAATTGGTGATTGGTTTGGAGTATGGACACGTGATGCTCCGGGAGTATTGAATA
962	>MITE_T_962	Sc0000076	1341088	1341254	AT	166	20	TATTCAATACTCCCGGAGCACCACGTGTCCATACTCCAAACCAATCACCAATCAGTTAGTCCCATGTTGTCCCCCCATCTCCAACATAAATCGTGGGCCCTTATGTCTCTCCACCAATCAAAACATTATGGAGCACCACGTGTCCATACTCCGGGAGTACTGAATA
963	>MITE_T_963	Sc0002162	216944	217110	AT	166	20	TATTCAGTACTCCCGGAGTATGGACACGTGGTGCTCCATAATGTTTTGATTGTTGGAGAGACACAAGGGCGCACGATTTATGTTGGAGATGGGGGGACAACATGGGACTAACTAATTGTTGATTGGTTTGGAGTATGGACACGTGGTGCTCCGGGAGTATTGAATA
964	>MITE_T_964	Sc0006448	40966	41131	AT	165	20	TATTCAATACTCCAGGAGCACCACGTGTCCATACTCCAAACCAATCACCAATTAGTTAGTCCCATGTTGTCCCCCATCTCCAACATAAATCGTGGGCCCTTGTGTCTCTCCACCAATCAAAACATTATGGAGCACCACGTGTCCATACTCCGGGAGTACTGAATA
965	>MITE_T_965	Sc0001071	570681	570846	AT	165	14	TATTCAGTACTCTTGGAGTATGGACACGTGGTGCTCTATAATGTTTTGATTGGTGGAGAGACACAAGGGCCCACGATTTATGTTGGAGATAGGGGACAACATGGGGCTAACTAATTGGTGATTGGTTTGGAGTATGGACACGTGGTGCTCCGGGAGTATTGAATA
966	>MITE_T_966	Sc0000875	474843	475008	AT	165	22	TATTCAACACTCCCGGAGTACCACGTGTCCATACTCCAAACCAATCACCAATAAGTTAGTCCCATGTTGTCCCCCATCTCCAACATAAATCGTGGGCCCTTGTGTCTCTCCACCAATCAAAACATTATGGAGCACCACGTGTCCATACTCCGGGAGTACTGAATA
967	>MITE_T_967	xpSc0053655	23820	24019	AT	199	22	GTAAATTTAGGTCAAGTTTGACATCTTTCAAAAAATTTAAAAAGTCAAAAAGTCACTATCCTATTTAAGTCACATCATTTTATTTAAGTCACATCACCTCTCTAACACATCACTTCAAACCCAACCTAAATCCAACCCATATTTCATAAAAAGTCAAAAAGTACACTTATTTAGTCTTCCCAAACTTGACCTTAGTTAC
968	>MITE_T_968	xpSc0053781	43604	43792	AT	188	16	TAAGGCCAAGTTTGGAAAGACTAAATAAGTGCACTTTTTGACTTTTTATGAAATATGAGTTGGATTTGGATTGGGTTTGAAGTGATGTGTTAGAGAGGTGATGTGACTTAAATAAAATGATGTGACTTAAATAGGATAATAATTTTTTGACTTTTTAAATTTTTTAAAAGATGTCAAACTTGACCTAA
969	>MITE_T_969	Sc0000512	103679	103861	TAA	182	13	GGTCAAGTTTGGGAAGACTAAATAAGTGCATTTTTTTACTTTTTATGAAATATGGGTTGGATTTGGGTTGGGTTTGAAGTGATGTGTTAGAGAGGTAATGTGACTTAAATAAAATGATGTGACTTAAATAGGATAGTGACTTTTTGACTTTTTGAATTTTTTGGAGGATGCCAAACTTGGCC
970	>MITE_T_970	xfSc0022003	84	282	TA	198	209	CATATATCTATATGAGAAATGTTAGGGATCATGAAATTTTTTTTATGAAAATGATCATGAAAGATTTATGACCTTTAGATTACCTTGATTAGTATGTGGTGCTTTATTCTAAGTGTAATCCAAAAGTCACAAATCTTTCATGATCATTTTCATGAAAGACTTTTCATGATACCTAGCATTGCTATATCTATATATATG
971	>MITE_T_971	xpSc0053573	142210	142407	gtat	197	70	atatatatatatTAGAGAAATGTTAGGGATCATAAAAAAAATTTCATGAAAATGATCATAAAAGATTTGTAACCCTTAGATTATCGTGATTAGTGTGTGGTGCTTTATTCTAAGTGTAATCCAAATATCACAAATCTTTCATGATCATTTTCATGAAAGACTTTTCATGATACCTAGCATTGCTGTATATTTTATAT
972	>MITE_T_972	Sc0003914	84755	84938	TATATA	183	197	TGATATTAGTAATGCTAGGTATCATGAAAAGTCTTTCATGAAAATAATCATGAAAGATTTGTGACCTTTGGATTACACTTAGAATAAAGCACCATACACTGATCAAGGTAATCTAAAGGTCACAAATCTTTCATGATTATTTTCATGAAAAAAAATTTATGATCTCTAACATTTCTCATATGA
973	>MITE_T_973	Sc0006361	11132	11308	AATC	176	179	AACGAGAAATGTTAGGGATCATGAAAAGTCTTTCATGATAATGATCATGAACGATTTGTGACCCTTAGATTACCTTGATTAGTGTGTGGTGCTTTATTCTAAGTGTAATCCAAAGGTCACAAATCTTTCATGATCATTTTCATGAAAAACTTTTCATGATACCTAGCATTGCTGTT
974	>MITE_T_974	Sc0000215	755473	755671	TAA	198	13	GGCCAAGTTTGGGAAGACTAAATAAGTGCACTTTTTGTCTTTTTATGAAATAtgggttggatttgggttgggttggatttgggtttggttTGAAGTGATGTGTTAGAGAGGTGATGTGACTTAAATAAGATGATGTGACTTAAATAGGATAATGACTTTTTGACTTTTTGGATTTTTTAGAGGATGCCAAACTTGGCC
975	>MITE_T_975	Sc0000879	338267	338447	CTAAG	180	17	GCCAAGTTTGGGAAGACTAAATAAGTGCACTTTTTAACTTTTTATGAAATATGGGTTGGATTTGGGTTGGGTTTGAAGTGATGTGTTAGAGAGGTGATATGACTTAAATAAGATGATGTGACTTAAATAGGATAGTAACCTTTTGACTTTTTGGATTTTTTAGAGGATGCCAAACTTGGC
976	>MITE_T_976	Sc0000923	674717	674891	TAA	174	13	GGCCAAGTTTGGCATCCTAAAAAAAATTCAAAAAGTCACTATCCTATTTAAGTCACATCATCTTATTTAAGTCACATCACCTCTCTAACACATCACTTCAAACCCAACCCAAATCCAACCCATATTTCATAAAATATCAAAAAGTGCACTTATTTAGTCTTCCCAAACTTAGCC
977	>MITE_T_977	Sc0001600	154850	155021	TAA	171	13	GGCCAAGTTTGGGAGGACTAAATAAGTGCACTTTTTGAATTTTTATGAAATATGGGTTGGGTTTGAAGTTATGTGTTAGAGAGGTGATGTGACTTAAATAAGATGATGTGACTTAAATAGAATAGTGACTTTTTGACTTTTTGAATTTTTTGGAGGATGCCAAACTTGGCC
978	>MITE_T_978	Sc0002100	41430	41628	CA	198	33	TTTGGTTCATAGGAATTAGATGGAATGGAATGGAATAATCATTCCTTAAGTTCAGCTATGGAATGATCATTCCCTTATAATGGTGAATGATGATTCCATTTGCAATGTATTTTTTATTATTTTTTCTGTCAACCAAACATAAGAATAAATATTTTGATAGAATGACCATTCCATTCCACTTCATTCCAATGTACCAAA
979	>MITE_T_979	xpSc0055015	29888	30085	CA	197	16	TTTTGTTCATAggaattagatggaatggaatggaatggaatgATCATTCCTTAAGCTCACCTATGGAATGATCATTCCTTTACAATGGTGAATGACGATTCCAATTGTAATGCATTTTTCTTTATTTTTTTAGTCAACCAAACATAGGAATATATATTTTGATGGAATGAATGACCATTCCATTCCAATGAACCAAA
980	>MITE_T_980	Sc0002230	50064	50257	TG	193	40	TTTTGTTCACTGGAATGAAATATTATGGAATGGTCATTCCATTTAAATATTCATTCCTATGTTTGGTTGACTAAAAAAATAGTGAAAAATGCATTGCAAATAGATTCGTCATTCACCATTGTAAGGGAATGATCATTCCATAGGTGAGCTTAAGGAATGATCATTCCATTCCATCTCATTCCTATGAACCAAA
981	>MITE_T_981	Sc0000725	720369	720562	TG	193	40	TTTGTTACATTGGAATGAAGTGGAATGGAATGGTCATTCCGTCAAAATATCTATTCTTATGCTTGGTTGACTGAAAAAATAATAAAAAATGCATTGCAAATGGAATCATCATTCACCATTATAAGGGAATGATCATTCCATAGCAAAGCTTATGGAATGATCATTCCATTCCATCTGATTCCTATGAACCAAA
982	>MITE_T_982	xpSc0053730	93258	93450	AT	192	41	TTGGTTCATAGGAATGAGTTGGAATGGAATGATTATTCCTTAAACTCACCTATGGAATGATCATTCTCTTACAATGGTGAATGACGATTCCATTTGCAATGCATTTTTCACTATTTTTTCTAGTCAACCAAATTTAAGAATGAATATTTTGATGGAATGACCATTTCATTCTATTCCATTCCAGTGAATCAA
983	>MITE_T_983	xfSc0000497	106379	106569	AT	190	40	TGGTTCACTAGAATTAGATGGAATGGAATTGTCATTCCTTAGGCTCCCTTACAGAATGATCATTCTCTTATAATGGTGAATGATGATTCTATTTGCAATTTATTTTTCATTATTTTTTTTAGTTAACCAAACATTGGAATGGAGATTTTGATGGAATGATCATTCCATTCCACACCATTCCAATGAACCA
984	>MITE_T_984	Sc0001123	490342	490531	TG	189	16	TTTGGTTCATTGGAATGGAATGATTATTCCATCAAAATATTTATTCTCATGTTTGGTTAGATTAAAAAAATAATAAAAAATACATTACAAATGGAATCATCATTCACCATTGTAATGGAATCGTCATTCCATAGTGGAGTCTTAGGAATGATCATTCTATTCTATTCCATATGATTCCGGTGAACCAAA
985	>MITE_T_985	Sc0001433	520736	520934	ATCA	198	202	ATCATATTATTATAGAGCAATACTAGGTATCATGAAAAAACTTTCATGAAAATGATCATGAAAGATTTATGACCCTTGGATTACACTTAAAATAAAGCACTACACACTAATCAAGGTAATCCAAGGGTCATAATTCTTTCATGATCATTTTCATGAAAGTTTTTTCATGATCCCTAGCTTTTCTCATTATCATAAGAT
986	>MITE_T_986	xpSc0054158	75981	76178	AC	197	202	AATCATTTTAAATGAGCAATGCTAGGTATCATGAAAAAACTTTCATGAAAACGATCATGAAAAATTTATGACCTTTGGATTACACTTTAAATAAAGCACTACACACTAATCAAGGTAATCCAAGGGTCATAAATTTTTCATGACCAGTTTCATGAAGGTTTTTTCATGATCCCTATCTTTTCTCCATTTTAAATATT
987	>MITE_T_987	Sc0000219	916330	916526	TA	196	206	TTATATATTATGAGAAAAGATAGGGATCATGAAAAAACTTTCATGAAACTGGTCATAAAAAATTTATGACCCTTAGATTATCTTGATTAGTGTGTAGTGCTTTATTTTAAGTGTAATCCAAAGGTCATAAATTTTTCATGATCGTTTTCATGAAAGTTTTTTCATGATACCTAGTATTGCTCATATATTATATATA
988	>MITE_T_988	xpSc0054698	52741	52936	ttct	195	199	tcATTTCTAAAAGAGAAAAGCTAGGGATCATGAAAAAAATTTCATGAAAATGATCATGAAAGAATTATAACCATTGGATTACCTTGATTAGTGTATGGTGCTTTATTTTAACTGTAATTCAAGGGTCATAAATCTTTCATGATCATTTTCATAAAAAAAATTTCATGATACCTAGTATTGCTCTTTCTAAAATGA
989	>MITE_T_989	Sc0004742	36697	36885	ATA	188	191	AATATATTAGAGAAAAGTTAGGGATCATGAAAAAAATTTCATGAAAATGATCATGAAAGAATTATGACCCTTGGATTACCTTGATTAGTGTGTGGTGCTTTATTTTAAGTGTAATCCAAGGGTCATAAATCTTTCATGATCATTTTCATGAAAGTTTTTTCATGATACCTAGTATTGCTCAATATATT
990	>MITE_T_990	Sc0000419	645664	645839	TAAAC	175	177	ATGAGAAAAGCTAAGGATCATGAAAAAACTTTCATGAAAATGATCATGAAAGAATTATGACTCTTGGATTACCTTGATTAGTGTGTGGTGCTTTATTTGAAGTGTAATCCAAGAGTTATAAATCTTTCATGATCATTTTCATAAAAGTTTTTTCATGATACTTAGTATTGCTCAT
991	>MITE_T_991	Sc0003023	80794	80965	AT	171	178	GAGCAAGGCTAGGTATCATGAAAAAACTTTTATGAAAATGATCATGAAAGATTTATGACCTTTGGATTACACTTAAAATAAAGCACTACACACTAATCAAGGTAATCCAAGGGTCATAAATTTTTCATGATCATTTTCATGAAAATTTTTTCATGATCCCTAGTTTTTCTC
992	>MITE_T_992	Sc0000697	5242	5413	TTAGTTTTG	171	173	GAGCAATGCTAGGTATCATGAAAAAAATTTCATGAAAATGATCATGAAAAATTTATGACCCTTAGATTACACTTAAAATAAAGCACCGCACACTAATCAAGGTAATCCAAGAGTCATAAATCTTTCATGATCATTTTCATGAAAGTTTTTTCATAATCCCTAGCTTTTCTC
993	>MITE_T_993	Sc0002787	246245	246414	CCCAA	169	53	AAGAGAAAAACTAGGAATCATGAAAAAACTTTCATGAAAATGATCATGAAAGAACTATTGGATTACCTTGATTAGTGTGTAGTGCTTTATTTTAGGTGTAATCCAAGGGTCATAAATCTTTCATGATCATTTTCACGAAAGTTTTTTCATGATACCTAGTATTGCTCTT
994	>MITE_T_994	xpSc0057286	8325	8523	AC	198	35	ACATTGTAGGGTCATTATTCAGTAATCTCGGAGTATGGACAGGTGGTATTCTATAGTATTATGATTGGTGGAGAAGGTGGGTAGGTGGGATATTGTGTTGGGTGATTGGGAAACATGAAGGGACATATTGAATGATGATTCGTTAAGGAGTACAAACACGTGGTACTCCGAGAATATTAAATAATTTCCCCACATTGT
995	>MITE_T_995	xpSc0053257	343741	343938	GA	197	19	TTCTGAAGGGGAAATTATTTAATATTCCCAGAGTACCACATGTCCGTACTCCCTAACTAATCATCATTCAATATGCCCCTCATGTTCCCCAATCACCCAACACGATACCCCACCTACCCACCTTCTCCATCAATCATAATACTATGGAATACCACGTATCCATACTCCAGAATTACTGAATAATTACCCATTCTGAA
996	>MITE_T_996	Sc0001985	167845	168033	ATAT	188	34	TAGGGAATTTATTCAATATTTCCGGAGTACCACGTGTCAGTACTCCCTAACCAATCATCATTCAATATGCCCCCTCATGTTCCCTATTCACCCAACACAATACCTCACCTACCCACTTTCTCCACCAATCATAATACTATGGAATACCACGTGTACATGCTCTGGAATTACTGAATAATTACCTCTAT
997	>MITE_T_997	Sc0001244	408760	408946	GATC	186	36	AATGGGAAATTATTTAATGTTCTCGGAGTATCACGTGTCTGTACTCCTTAACCAATCATCATTCAATATGTCTCCTCATGTTCCCCAATCATCCAACACAATACCCCACCCACCCACTTTCTCCATGAATCACAATGCTATGGAATACACGTGTCTATACTCTGAGATTACTGAATAATTACCCCT
998	>MITE_T_998	Sc0001244	404880	405066	GATC	186	36	AATGGGAAATTATTTAATGTTCTCGGAGTATCACGTGTCTGTACTCCTTAACCAATCATCATTCAATATGTCTCCTCATGTTCCCCAATCATCCAACACAATACCCCACCCACCCACTTTCTCCATGAATCACAATGCTATGGAATACACGTGTCTATACTCTGAGATTACTGAATAATTACCCCT
999	>MITE_T_999	Sc0001119	257908	258091	TTAA	183	19	TGGGTAATTATTCAGTTATCTTAGTGTATGGACACGTGATATTCTATAACATTGTAATTGGTGGAGAAGGTGGGTAGGTGGGTTATTGTGTTGGGTGATTGGGAAACATGAAATGACATATTGAATGATGATTGGTTAAGGAGTACAGACACATGATATTTCAGGAATATTGAATAATTTCCC
1000	>MITE_T_1000	Sc0000616	626213	626410	AATT	197	207	ATTAATATAATATGAGCAATGCTAGGTATCATGAAAAAATTTTCATGAAAATGATCATGAAAGATTTATGACCTTTGGATTACACTTGAAATAAAGCACCACACACTAATCAAGATAATCCAAGAGTCAAAAATCTTTCATGATCATTTTCATAAAAGTTTTTTCATGATCCCTACCTTTTCTCATATAATATACAT
1001	>MITE_T_1001	Sc0003537	58864	59049	ATAT	185	197	GATCAAGAGAAAAACTAGAGATCATGAAAAAACTTTCATGAAAATGATCATGAAAGATTTATAACTCTTGGATTACCTTGATTAGTGTGTGGTGCTTTATTTCAAGTGTAATCCAAAGGCCATAAATCTTTCATGATCATTTTCATGAAAGTTTTTTCATGATACCTAGCATTGCTCTATGATCA
1002	>MITE_T_1002	Sc0005089	60160	60342	ATAT	182	193	TAATAGAGAAAAGTTAGGGATCATGAAAAAACTTTCATGAAAATGATCATGAAAGATTTATGATCTTTGGATTATCTTGATTAGTGTGTGATGCTTTATTTTAAGTGTAACCCAAGGGTCATAAATCTTTCATGATCATTTTCATGAAAAATTTTTCATGATACCTAGCATTGCTCATATTA
1003	>MITE_T_1003	xpSc0055480	17380	17552	TATATATA	172	191	TGAGCAATGCTAGGTATCATGAAAAAAATTTCATGAAAATGATCATGAAAGATTTATGACCTTTGGATTACACTTGAAATAAAGCACCACACACTAATCAAGATAATCCAAGAGTCATAAATCTTTCATGATCATTTTCATGAAAGTTTTTTCATGATCCCTACCTTTTCTC
1004	>MITE_T_1004	xfSc0000053	83311	83508	ATTA	197	62	CATATATATATATCAATAATGCTAGGTATCATGAAAACAATGTCATGAAAAGTTTTCATGAAGATTCTCCACCCTTGGATTAGATTATAGTGTTTGTAGTGTTTTATTGTATGTTATGCATTCACCATTGGATTAGTTTCATGAAGTTTTTCATGATATTTATTTCATGATATGTAGCATTACCCTATATATATATG
1005	>MITE_T_1005	Sc0000546	324827	325020	TATT	193	60	TATAAATTTAGAGTAATGCTACATATCATGAAATAAATATCATGAAAAACTTCATGAAACTAATCCAAGGGTGAATGCATAACATACAAGAAAATACTACAAACACTATAATCTAATCCAATGGTGGAGAATCTTCATGAAAACTTTTCATGACATTATTTTCATGATACCTAGCATTATTGATAAATTTATA
1006	>MITE_T_1006	Sc0003291	15947	16136	TTA	189	64	AATATATCAATAATGCTAACTATCATGAAAACAATGTCATGAAAAGTTTTCATGAAGATTCTCTATCCTTGGATTAGATTATAGTGTTTGTAGTGCTTTATTGTATGTTATGCATTCACCCTTAGATTAATTTCATGAAGTTTTTCATGATATTTATTTTATGATACGTAGCATTACTCTAAATATATT
1007	>MITE_T_1007	Sc0000037	755216	755401	TAT	185	60	ATATTATGAGTAATGCTACGCATCATGAAAAGAATATCATGAAAAGTTTCATGAAATTAATCTAAGGGTGATTGTACAACATACAATAAAACACTACAAACACTATAAACTAATCCAAGGGTGGAGAATCTTCATGAAGACTTTTCATGATACTTTTTTCATGATACCTAGCATTATTGATATAT
1008	>MITE_T_1008	Sc0000042	1606222	1606401	TA	179	45	TAAGAGTAATGCTACGTATCATGAAATAAATATCATGAAAAACTTCATGAAACTAATCTAAGGGTGAATGCATAACATACAATAAAGCACTACAAACACTATAATCTAATCCAAGGGTAGAGAATTTTTATGAAAACTTTTCATGACATTGTTTTCATGATAGCTAGCATTATTGTTGA
1009	>MITE_T_1009	Sc0000955	318458	318624	GGG	166	46	TAATGCTACGTATCATGAAATAAATATCATGAAAAACTTCATGAAACTAATCTAATGGTGAATGCATAACATACAATAAAACACTACAAACACTACAATCTAATCCAAGGGTGGAGAATCTTCATGAAAACTTTTCATGACATTGTTTTCATGATACCTAGCATTA
1010	>MITE_T_1010	xfSc0000068	365473	365635	TA	162	46	ATGCTAGGTATCATGAAAATAATGTCATGAAAAGTTTTCATGAAGATTCTCTACCattggattagattatagtgtttgtagtgttttattgtatGTTATGCATTCACCCTTGGATTAGTTTCATGAAGTTTTTCATGATATTTATTTCATGATATGTAGCAT
1011	>MITE_T_1011	Sc0000682	516037	516234	AC	197	39	TTGGCTCATtgaaatgagatggaatggaatggaatCATTATTTCTTAGCCTTTCTTATGGAATGATCATTCCATTAACATAGTGAAAGATGATTTTATTTGTAATGCATTTGTCATTATATTTTTAGTCTAACCAAACATAGGAATAAAAATTTTGATGGAATGATTATTCCATTCCAGTTCATTCCAATGAACCAA
1012	>MITE_T_1012	Sc0000136	122222	122416	CACTA	194	32	TTTGGTTCATTGGAATGAGATGGAATGGAATGGTTATTCCTTAAGTTTTCTTATGGAATGATCATTCCCTTAACATAGTAAAAGATGATTCCATTTGTAATGCATTTGTCATTATATTTTTAGTCTAATCAAACATGGGAATAAACATTTTGATGGAATGTTCATTCCATTCCGGTTCATTCCAATGAACCAAA
1013	>MITE_T_1013	Sc0000418	544763	544949	GT	186	39	TCATtggaatgagatggaatggaatggaatgATGATTTCTTAGGTTTTCCTATGGAATGACCATCCGTTAACATAGTGAAAGATGATTCCATTTGTAATGCATTTGTCATTATATTTTTAGTCCAACCAAATATATGAATGAACATTTTGATGAAATCATCATTCCATTTCAATTCATTCCAATGA
1014	>MITE_T_1014	Sc0001380	442277	442474	TA	197	18	TTAAGGGTTGGTTTGGGATGTTATAAAAAAGTACACTTTTTGACTTATTGGCTTATATGGGTTGTGTTTGGGTTGGGTTtgatgtgatgtgatgtgttagagaagttatgtgatttaaataagatgatgtgaCTTAAATAAGATAGTGACTTTTTGACTTTTTGTATTATTTTAGTTTATGCCAAACTAACCCTAAA
1015	>MITE_T_1015	Sc0003339	235350	235539	AT	189	34	TAAGGGTTGGTTTGGGATGTTCTAAAAAAGTACACTTTTTGACTTATTAGCTTATATGGATTGAGTTTGGATTGAatttgatgtgatgtgttagagaagtgatgtgatttaaataagatgatgtgaCTTAAATAAGATAGTGACTTTTTAACTTTTTGACTTTTTTAAGTTATGCCAAACCAACCCTAA
1016	>MITE_T_1016	Sc0000143	857492	857681	TA	189	22	TTAAGGGTTGATTTGGTATAAACTAAATAATACAAAAAGTCAAAAAGTTATTATCTTATTTAAATACATCATCTTATGTATatcacatcacctccctaacacatcacatcaAACCTAACCCCAACCCAACCCATATAAGCCAATAAGTCAAAAAGTGTACTTTTTAAAAATATCCCAAACCAACCCTAA
1017	>MITE_T_1017	Sc0000278	725195	725367	TTG	172	25	GTTTGGGATATTCTAAAAAAGTACACTTTTTGACTTATTGGCTTATATGGGTTGAGTTTGGGTTAGATTTGATGTGATGTGTTAGAGAGCTGATGTGATTTAAATAAGATAATGTGACTTAAATAAGATAGTGACTTTTTAACTTTTTGTATTATTTTAGGTTATGCCAAAC
1018	>MITE_T_1018	Sc0000611	323982	324178	aaaaC	196	196	TTGAGTCTGAATCCCCTCCTAGCAACTTCTCCTTGCAATCCTCCTTGCAACGGCTGAGATCAGCTGTTGCAACATCCAATGGCTGAGATCAACTGCTAAAGAAATTAAAATCAGTCGTTGGGTGTTGCAATAGCTGATCTCAACTGTTGCAAGGAGGATTGCAAGGAGGATTTCCAAGGAGGGGATCCCAACTCAA
1019	>MITE_T_1019	Sc0000702	567266	567458	AA	192	192	GAGTTTGGATCCCCTCCTTGCAATTCCTCCTTGTAATCCTCTTTGCAACGGCTGAGATCAACTGTTGCAACATCCCACAGCTGAGATCAGCTGCTAAAGAAATTGAAATCAGCTATTGAATGTTGCAATAGCTGATATCAGCCATTGCAAGGAGGATTGCAAGGAAGAGTTGCAAGGTGGGGATCCCAACTC
1020	>MITE_T_1020	Sc0004263	55643	55833	CG	190	195	AGTCTGGATCCCCTCATAACAATTCCTTCTTGCAATCCTCCTTGCAACGGCTGAGATCAGCCGTTGCAACATCCAACGGCCATAAAAATAAAATAAAGAAATTGAAATCAGCCATTGGATGTTGCAATGACTGATCTCAGCCGTTGTAAGGAGGATTGCAAGGAGGAGTTGCAAGGAGGGGATCCCAACT
1021	>MITE_T_1021	xpSc0053422	53055	53236	GCTGTCT	181	18	AGAGTTGGATCCCCTCCATGCAATTCCTCCTTACAATCCTCTTTGCAACGGCTGAGATTAGCTGCTGCAACATTCAACGGCTGATTTCAATTTCTTTAGCAGCTGATCTCAGCCATTGGATGTTACAACAGCTAATCTCAGTCGTTGCAAGGAGGAGTTGCAAGGAGGGGATCCGGACTCT
1022	>MITE_T_1022	Sc0001848	207556	207752	GTT	196	200	TATATAAATATAGAGAAATGTTAGAGGTCATGAAAATTTTGTCATGAAAAGGATCATGAAAAATTTGTGACCTTTAGATTACCTTGATTAGTGTGTAGTGCTTTATTGTAAGTGTAATTCAAAGGTCACAAATCTTTTATGACCATTTTCATGAAAGACTTTTCATGATACCTAGCATTACTGATAAATATATATA
1023	>MITE_T_1023	Sc0005074	11296	11484	tatata	188	204	tatatatatCAGTAATGCTAGGTATCATGAAAAGTTTTTCATGAAAATGGTCATGAAAGATTTGTGACCTTTGGATTACACTTACAATAAAGCACTACACACTAATCAAGGTAATCTAAAGGTCATAAATTTTTCATGACCCTTTTCATGACAAAATTTTCATGATCTCTAACATTTCTCTATATACA
1024	>MITE_T_1024	Sc0000032	1438676	1438862	AT	186	84	TTTAAAATCAACAATGCTAGGTATCATGAAAAGTCTTTCATGAAAATGATCATGAAAGATTTGTGACCTTTGGATTACACTTACAATAAAACACCACACACTAATCAAGGTAATCTAAAGGTCATAAAATTTTCATGATCCTTTTTCTGACAAAATTTTCATGATCTCTAACATTTCTCTTTTAAA
1025	>MITE_T_1025	Sc0003445	163703	163889	AT	186	194	TTATAAAGAAAAATGTTAGGGATCATAAAAATTTTGTCATGAAAAGGATCATGAAAAATTTGTGACCTTTAGATTACCTTGATTAGTGTGTGGTGTTTTATTATAAGTGTAATCCAAAGGTCACAAATCTTTAATGACTATTTTCATGAAAGACTTTTCATGATACCTACCATTGTTGATTTATAA
1026	>MITE_T_1026	xfSc0002172	5276	5453	CAA	177	179	AAACAGCAATGCTAGGTATCATGAAAAGTCTTTCATGAAAATGATCATGAAAAATTTGTGACCTTTGGATTACACTTACAATAAAGCACCACACACTAATCAAGGTAATCTAAAGGTCACAAATTTTTCATGATCATTTTCATGAAAAAATTTTCACGATCCCTAACATTTCTCTTT
1027	>MITE_T_1027	Sc0001208	237704	237878	TAATTA	174	72	AAGAGAAATGTTAGAGATCATGAAAATTTTGTCATGAAAAGGATCATGAAAAATTTGTGATCCTTAAATTACCTTGATTAGTGTTTGGTATTTTATTGTAAGTGTAATCCAAAGGTCACAAATCTTTTATGACCATTTTCATGAAAGACTTTTCATGATACCTAGCATTGCTGT
1028	>MITE_T_1028	Sc0000706	604216	604412	AA	196	19	ATATTAAGGCCTAGTTTGGGAAGACTAAATAAGTGTACTTTTTGACTTTTTATGAAATATGGGTTGGGTTTGGGTTGGGTTTGAAGTGATGTGTTAGAGAGGTGATGTGACTTAAATAAGATGATGTGACTTAAATAAGATAGTGACTTTTTGACTTTTTATCTTTTTTCAAACATGCCAAACTTGGCCTAAATAT
1029	>MITE_T_1029	Sc0000523	448575	448767	TTA	192	18	ATTAAGGCCTAGTTTGGGAAAACTAAATAAGTGTACTTTTTGACTTTTTATGAAATATGGGTTGGGTTTGGGTTGGGTTTGAAGTGATGTGTTAGAGAGGTGATGTGACTTAAATAAGATGATGTGACTTAAATAAGATAGTGACTTTTTGACTTTTTATCTTTTTTCAATCATGCCAAACTTGGCCTAAAT
1030	>MITE_T_1030	Sc0000628	448320	448508	AT	188	17	TGAGGCCTAGTTTGGGAAGACTAAATAAGTACACTTTTTGACTTTTTATGAAATATGGGTTGGGTTTGGATTGGGTTTGAAGTGATGTGTTAGAGAGGTGATGTGACTTAAATAAGATGATGTGACTTAAATAAGATAGTGACTTTTTGACTTTTTGTCTTTTTTGTCTCACGCCAAACTTGGCCTGA
1031	>MITE_T_1031	Sc0003898	161757	161945	AT	188	17	TTAGGCCAAGTTTGGCATGAGGCAAAAAAGACAAAAAGTCAAAAAGTCACTATCTTATTTAAATCACATCATCTTATTTAAGTCAGATCACCTTTCTAACACATCACTTCAAACCCAACCCAAACCCAACCCATATTTCATAAAAAGTCAAAAAGTACACTTATTTAGTCTTCCCAAACTAGGCCTTA
1032	>MITE_T_1032	Sc0001700	56700	56888	AT	188	17	TTAGGCCAAGTTTGGCATGATTGAAAAAAGACAAAAAGTCAAAAAGTCACTATCTTATATAAGTCACATCATCTTATTTAAGTCACATCACCTCTCTAACACATCATTTCAAATCCAACCCAAATCCAACCCATATTTCATAAAAAGTCAAAAAGTACACTTATTTAGTCTTCCCAAACTAGGCCTTA
1033	>MITE_T_1033	Sc0005214	80446	80634	AT	188	32	TTAGGCCTAATTTGGAAATATTGAAAAAAGACAAAAAGTCAAAAAATAACTATCTTATTTAAATCACATCATCTTATTTAAATCACATCACCTCTCTAATACATCACTTCAAACCCAACCCAAACCCAACCTATATTTCATAAAAAGTCAAAAAGTACACTTATTTAATCTTCCCAAACTAGGCCTTA
1034	>MITE_T_1034	Sc0004775	21120	21302	TAA	182	13	GGCCAAGTTTGGTATGATTGAAAAAAGACAAAAAGTCAAAAAGTCACTATCTTATTTAAGTCACATCATCTTATTTAAGTCACATTACCTCTCTAACACATCACTTCAAACCCAACCCAAACCCAACCCATATTTCATAAAAAGTCAAAAAGTACACTTATTTAGTCTTCCCAAACTAGGCC
1035	>MITE_T_1035	Sc0002610	47508	47690	TTA	182	13	GGCCAAGTTTGGCATGAGACAAAAAAGATAAAAAGTCAAAAAGTCACTATTTTATTTAAGTCACATCATCTTATTTAAGTTACATCACCTCTCTAACACATCACTTCAAACCCAATCCAAACCCAACCCATATTTCATAAAAAGTCAAAAAGTACACTTATTTAGTCTTCCCAAACTAGGCC
1036	>MITE_T_1036	xpSc0055523	18581	18763	TTA	182	16	GGCCTAGTTTGGGAACATTGAAAAAAGACAAAAAGTCAAAAAGTCATTATCCTATTTAAGTCACATCATCTTATTTAAGTCACATCACCTCTCTAACACATCACTTCAAACCCAACCCAAACCCAACCCATATTTCATAAAAAGTCAAAAAGTACACTTATTTAGTCTTCCCAAACTAGGCC
1037	>MITE_T_1037	Sc0003042	201683	201865	TTA	182	13	GGCCTAGTTTGGGAAGACTAAATAAGTGTACTTTTTGACTTTTTATGAAATATGGGTTGGATTTGGGTTGGGTTTGAAGTGATGTGTTAGAGAGGTGATGTGACTTAAATAAGATGATGTGACTTAAATAAGATAGTGACTTTTTGACTTTTTGTCTTTTTTCAATCATGCCAAACTTGGCC
1038	>MITE_T_1038	Sc0000808	31837	32013	GC	176	27	CGAGTTTGGGATGATTGAAAAAAGACAAAAAGTCAAAAAGTCATTATCTTATTTAAGTCACATCATCTTATTTAAGTCACATCACCTCTCTAACACATCACTTCAAACCCAATCCAAACCCAACCTATATTTCATAAAAAGTCAAAAAGTACACTTATTTAGTCTTCCCAAACTAG
1039	>MITE_T_1039	Sc0004309	38152	38323	TAA	171	13	GGCCAAGTTTGGCATGATTGAAAAAAGACAAAAAGTCAAAAAGTCACTATCTTATATAAGTCACATCATCTTATTTAAGTCACATCACCTCTCTAACACATCACTTCAAACCCAACCCATATCTCATAAAAAGTCAAAAAGTACACTTATTTAGTCTTCCCAAACTAGGCC
1040	>MITE_T_1040	xfSc0000269	49341	49537	AT	196	17	TAAGGTCAAGTTTGGCAACTCTTAAAAAATTCAAAAAGTCAAAAAGTCAAAAAGTCACTATCCTATTTAAATCACATCATCTTATTTAAGTCACATCATCTCTCTAACACATCACTTCAAACCCAATCCAAACCCAACCCATATTTCATAAAAATTCAAAAAGTGCACTTATTTAGTCTTCCCAAACTTGGCCTAA
1041	>MITE_T_1041	Sc0003102	241834	242016	TA	182	15	GGTCAAGTTTGGCAACTCTTAAAAAATTTAAAAAGTTAAAAAGTCACTATCCTATTTAAATCACATCATCTTATTTAAGTCACATCACTTCTCTAACACATCACTTCAAACCCAACCCAAACCCAACCCATATTTCATAAAAAGTCAAAAAGTGCACTTATTTAGTCTTCCCAAACTTGGCC
1042	>MITE_T_1042	xfSc0017050	479	661	TTA	182	13	GGCCAAGTTTGGGAAGACTAAATAAGTGCACTTTTTGATTTTTTATGAAATATGGGTTGGGTTTGGATTGGGTTTGAAGTGATGTGTTAGAGAGGTGATGTGACTTAAATAAGATGATGTGATTTAAATAGGTTAGTGACTTTTTGACTTTTTGAATTTTTTAAGAGTTGCCAAACTTGGCC
1043	>MITE_T_1043	Sc0002775	180364	180539	TA	175	15	GGCCAAGTTTGGCAACTCTTAAAAAATTCAAAAAGTCAAAAAGTCACTAACCTATTTAAATCACATCATCTTATTTAAGTCACATCACCTCTCTAACACATCACTTCAAACCCAATCCAAACCCAACTCATAAAAAATCAAAAAGTGCACTTATTTAGTCTTCCCAAACTTGGCC
1044	>MITE_T_1044	Sc0000830	37414	37610	TG	196	201	TTATTCCGGAAGAGAAAAGATAGGGATCATGAAAAAACTTTCATCAAATTGATCATGAAAAATTTATGACCCTTGGATTACCTTGATTAGTGTGTGGTATTTTATTTTAAGTGTAATTTAAAGGTCATAAATATTTCATGATCATTTTCATGAAATTTTTTTTGATGATACCTAGCATTGCTCATTCCGGAAATAA
1045	>MITE_T_1045	Sc0000223	11888	12067	CA	179	183	AATGAGCAATGCTAGGTATCATGAAAAAACTTTCATGAAAATGATCATGAAGAATTTATGACCTTTGAATTACATTTAAAATAAAGCACCACACACTAATCAAGGTAATCCAAAGATCATAAATTTTTCATGACCAATTTCATGAAAGTTTTTTTCATGATCCCTATCTTTTCTCTATT
1046	>MITE_T_1046	Sc0001358	388497	388675	CC	178	181	AAAGAGAAAAGATAGGGATCATGAAAAACCTTTCATGAAACTGGTCATGAAAAATTTATGACCCTTGGATTACCTTGATTAGTGTGTGGTATTTTATTTTAAGTGTAATCCAAGGGTCATAAATCCTTCATGATAATTTTCATGAAAAATTTTTCATGATACCTAGCATTGCTCATTT
1047	>MITE_T_1047	xfSc0017119	1177	1355	TG	178	181	TATAGAGCAATGCTAGGTATCATGAAAAAACTTTCATGAAAATGATCATGAAAGATTTATGACCTTTGGATTACACTTAAAATAAAACACCACACACTAATCAAGGTAATTCAAGGGTCATAAATTTTTCATGATCAGTTTCATGAAAGTTTTTTCATGATCCCTATCTTTTCTCATA
1048	>MITE_T_1048	Sc0001024	361564	361736	TATCGATA	172	191	GAGCAATACTAGGTATCATGAAAAAACTTTCATGAAAATGATCATGAAAGATTTATGACCCTTGAATTACACTTAAAATAAAACATCACACACTAATCAAGGTAATCCAAGGGTCATAAATTTTTCATGACCAGTTTCATGGAAGTTTTTTCATGATCCCTATCTTTTCTCT
1049	>MITE_T_1049	Sc0003970	27765	27960	AA	195	23	CACTAAGGCTTGGTTTGGCATAACCAAAAAAAATCAAAAAGTCAAAAAGTCACTATCCTATTTAAGTCACATCATCTTATTTAAGTTACATCACCTCTTTACCACATCATTTCAAACCCAACCCATATCCAACTCATATTTCATAAAAAGTCAAAAAATGCACTTATTTAGTTTATCCCAAACAACCCCTTAGTG
1050	>MITE_T_1050	Sc0002102	401932	402122	ATAT	190	25	TAGGGGTTGTTTGGGATAAATTATAAAGAAGTGTGTTTTTTGACTTTTTATGAAATATGAGTTGGGTATGGGTTGGGTTTGAAGTGATGTGGTAGAGAGATGATGTGGCTTAAATAAGATGGTGCGACTTAAATAGGATAGTGATTTTTTGACTTTTTAATTTTTTTTGATTATGCCAAACCAAGCCtta
1051	>MITE_T_1051	Sc0003010	92590	92775	TA	185	32	AGGCATGGTTTGGCATAATCTAAAAAAGTCAAAAAGTTAAAAAGTCACTATCCTATTTAAGTTACATCATCTTATTAAAGTCACATTACCTCTCTACCATATCACTTCAAACCCAGCCCATACCCAACTCATATTTCATAAAAAAGTCAAAAAGTGCACTTATTTAGTTTATCCCAAACAATCCT
1052	>MITE_T_1052	Sc0000331	514254	514438	TA	184	32	AGGGTTGTTTGGGATAAACTAAATAAGTGCGCTTTTTGACTTTTTATGAAATATGGGTTGGGTATGAGTTGGGTTTAAAGTGATGTGGTAGAGAGGTGACGTGACTTAAATAAGATGATATGACTTAAATAGAATAATAACTTTTTGACTTTTTGACTTTTTTAGGTTATGCCAAACCAAGCCT
1053	>MITE_T_1053	Sc0000297	880714	880891	TA	177	32	GGGGCTTGGTTTGGCATAATCTCAAAAAGTCAAAAAGTTACTATCCTATTGAAGTCACATCATCTTATTTAAGTTACATCACCTCTCTACCACATCACTTCAGGCTCAACCCATACCCAACCCATATTTCATAAAAAGTCAAAAAGTGCACTTATTTAGTTTATCCCAAACAACCCC
1054	>MITE_T_1054	Sc0000921	499687	499882	TTTTA	195	32	TTAAGGCCTAGTTTGGGAAGACTAAATAAGTGCACTTTTTGACTTTTTATGAAATAtgggttgggttgggtttgggttgggttTGAAGTGATGTGTTAGAGAAGTGATGTGACTTAAATAAGATGATGTGACTTAAATAGGATAGTGACTTTTTGACTTTTTGTCTTTTTTCAATCTTCCCAAACTAGGCCTAAA
1055	>MITE_T_1055	Sc0000121	899104	899296	AG	192	32	ATTAAGGCCTAGTTTGGGAAGACTAAATAAGTGCACTTTTTGACTTTTTATGAAATATGGGTTGAGTTTGGGTTGGGTTTGAAGTGATGTGTTAGAGAGGTGATGTAACTTAAATAAGATGATGTGACTTAAATAAGATAGTGACTTTTTGACTTTTTGTCTTTTTTCAATCTTCCCAAACTAGGCCTAAAT
1056	>MITE_T_1056	Sc0002487	219173	219364	TA	191	30	TTAAGGCCTAATTTGGAAAGATTAAATAAGTGTACTTTTTGACTTTTTATGAAATATGAGTTGGGTTTGGGTTGGGTTTGAAGTGATGTGTTAGAGAGATGATGTGACTTAAATAAGATGATGTGACTTAAATAAGATAGTGACTTTTTGACTTTTTGTCTTTTTTTCAATCTTCCCAAACTAGGCCTAAA
1057	>MITE_T_1057	Sc0003075	113330	113520	TAA	190	28	GGCCTAATTTGGGAAGATTGAAAAAAGATAAAAAGATAAAAAGTTAAAAAGTCACTATCCTATTTAAGTCACATCATCTTATTTAAGTCACATCATCTCTCTAATACATCACTTCAAACCCAATTCAAACCCAACCCATATTTCATAAAAAGTCAAAAAGTGCACTTATTTAGTCTTCCCAAACTAGGCC
1058	>MITE_T_1058	Sc0000864	420891	421081	TA	190	34	TTAAGGCCTAGTTTGGGAAGACTAAATAAGTGCACTTTTTGACTTTTTATAAAATATGGGTTGGGTTTGGATTGGGTTTGAAGTGATGTGTTAAAGAGGTGATGTGACTTAAATAAGATGATGTGACTTAAATAGGATAGTGACTTTTTGACTTTTTGTCTTTTTTCAATCTTCCCAAACTAGGCCTAAA
1059	>MITE_T_1059	xfSc0000162	186529	186718	AT	189	33	TTAGGCCTAGTTTGGGAAGATTGAAAAAAGACAAAAAGTCAAAAAGTCACTATCCTATTTAAGTCACATCTTCTTATTTAAGTCACATCACCTCTCTAACACATCACTTCAAACCCAACCCAAACCCAACCCATATTTCATAAAAAGTCAAAAAGTGCACTTATTTAGTCTTCCCAAACTAGGCCTTAA
1060	>MITE_T_1060	Sc0001436	298716	298904	AT	188	32	TAAGGCCTAGTTTGGGAAGATTGAAAAAAGACAAAAAGTCAAAAAGTCACTATCCTATTTAAGTCACATCATCTTATTTAAGtcacatcacctctctaacacatcacttcaaatcCAACCCAAATCCAACCCATATTTCATAAAAAGTCAAAAAGTGCACTTATTTAGTCTTCCCAAACTAGGCCTAA
1061	>MITE_T_1061	Sc0000499	270032	270219	AT	187	32	TAAGGTCTAGTTTGGGAAGACTAAATAAGTGTACTTTTTGACTTTTTATGAAATATGGGTTGGGTTTGGATTGGGTTTGAAGTGATGTGTTAGAGAGGTGATGTGACTTAAATAAGATGATGTGACTTAAATAGGATAGTGACTTTTTGATTTTTTGTCTTTTTTCAATCTTCCCAAACTAGGCCTA
1062	>MITE_T_1062	Sc0001137	195506	195690	TAA	184	28	GGCCTAGTTTGGGAAGATTGAAAAAAGACAAAAAGTCAAAAAGTCACTATCCTATTTAAGTCATATCATCTTATTTAAGTCACATCACCTCTCTAACACATCAGTTCAAACCCAACCCAAACCCAACCCATATTTCATAAAAAAAGTCAAAAAATGCACTTATTTAGTCTTCCCAAACTAGGCC
1063	>MITE_T_1063	xfSc0015904	1084	1267	TAA	183	32	GGCCTAGTTTGGGAAGACTAAAATAAGTACACTTTTTGACTTTTTATGAAATATGGGTTAGGTTTGGGTTGGGTTTGAAGTGATGTGTTAGAGAGGTGATGTGACTTAAATAAGATGATGTGACTTAAATAGGATAGTTACTTTTTGACTTTTTGTCTTTTTTCAATCTTCCCAAACTAGGCC
1064	>MITE_T_1064	Sc0000959	288662	288844	TTA	182	28	GGCCTAGTTTGGGAAGATTGAAAAAAGATAAAAAATCAAAAAGTCACTATCCTATTTAAGTCACATCATCTTATTTAAGTCACATCACCTCTCTAACACATCACTTCAAACCCAACCCAAACCCAACCCATATTTCATAAAAAATCAAAAAATACACTTATTTAGTCTTCCCAAACTAGGCC
1065	>MITE_T_1065	Sc0000272	375866	376048	TAA	182	28	GGCCTAGTTTGGGAAGACTAAATAAGTGCACTTTTTGACTTTTTATGAAATATGGGTTGGGTTTGGGTTGGGTTTGAAGTGATGTGTTAGAGAGGTGATGTGACTTAAATAAGATGATGTGACTTAAATAGGATAGTGACTTTTTGACTTTTTATCTTTTTTCAATCTTCCCAAACTAGGCC
1066	>MITE_T_1066	Sc0002359	327176	327358	TTA	182	28	GGCCTAGTTTGGGAAGATTGAAAAAAGACAAAAAGTCAAAAAGTTACTATCCTATTTAAGTCACATCATCTTATTTAAGTCACATCACTTCTCTAACACATCACTTCAAACCCAACCCAAACCCAACCCATATTTTATAAAAAGACAAAAAGTGCACTTATTTAGTCTTCCCAAACTAGGCC
1067	>MITE_T_1067	Sc0000060	1076556	1076738	TAA	182	28	GGCCTAGTTTGGGAAGATTGAAAAAAGATAAAAAGTCACAAAGTCACTATCCTGTTTAAGGCACATCATCTTATTTAAGTCACATCACTTCTCTAACACATCACTTCAAACCCAACCCAAACCCAACCCATATTTCATAAAAAGTCAAAAAGTACACTTATTTAGTCTTCCCAAACTAGGCC
1068	>MITE_T_1068	Sc0001229	69368	69550	AAA	182	22	GGCCTAGTTTGGGAAGACTAAATAAGTGCACTTTTTGACTTTTTATGAAAAATGGGTTGGGTTTGGGTTGGGTTTGAAGTGATGTGTTAGAGAGGTGATGTGACTTAAATAAGATGATGTGACTTAAATAGGATAGTGACTTTTTGACTTTTTATCTTTTTTTAATCTTCCCAAACTAGGCC
1069	>MITE_T_1069	xfSc0038572	527	709	TTA	182	17	GGCCTAGTTTGGGAAGATTAAAAAAAGACAAAAAGTCAAAAAATCACTATCCTATTTAAGTCACATCATCTTATTTAAGTCACATCACCTCTCTAACACATCACTTCAAACCCAACCCAAACCCAACCCATATTTCATAAAAAGTCAAAAAGTGCACTTATTTAGCCTTCCCAAACTAGGCC
1070	>MITE_T_1070	xpSc0057535	4092	4274	TAG	182	27	GGCCTAGTTTGGGAAGACTAAATAAGTGCATTTTTTGACTTTTTATAAAATATGGGTTGGGTTTGGGTTGGGTTTGAAGTGATGTGTTAGAGAGGTGATGTGACTTAAATAAGATGATGTGACTTAAATAGGATAGTGACTTTTTGACTTTTTGTCTTTTTTCAATCTTCCCAAACTAGGCC
1071	>MITE_T_1071	Sc0001082	91850	92032	TAA	182	28	GGCCTAGTTTGGGAAGATTGAAAAAAGACAAAAAATCAAAAAGTCGCTATCCTATTTAAGTCACATCATCTTATTTAAGTCACATCACCTCTCTAACACATCACTTCAAACCCAACCCAAACCCAACCCATATTTCATAAAAAGTCAAAAAGTACACTTATTTAGTCTTCCCAAACTAGGCC
1072	>MITE_T_1072	xfSc0004725	1359	1540	CAAC	181	32	ACTTAGGCCTAGTTTGGGAAGATTGAAAAAAGACAAAAAGTCAAAAAGTCACTATCCTATTTAAGTCACATCATCTTATTTAAGTCACATCATCTCTCTAACACATCACTTCAAACCCAACCCATATTTCATAAAAAGTCAAAAAGTGCACTTATTTAGTCTTCCCAAACTAGGCCTTAGT
1073	>MITE_T_1073	Sc0000932	576630	576810	CTTAG	180	32	GCCTAGTTTGGGAAGATTGAAAAAAGACAAAAAGTCAAAAAGTCACTATCCTATTTAAGTCACATCATCTTATTTAAGTCACATCACCTCTCTAACACATCACTTCAAACCCAACCCAAACCCAACCCATATTTCATAAAAAGTTAAAAAGTGCACTTATTTAGTCTTCCCAAACTAGGC
1074	>MITE_T_1074	Sc0002063	336209	336377	AT	168	32	TAGGCCTAGTTTGGGAAGATTGAAAAAAGACAAAAAGTCAAAAAGTCACTATCTTATTTAAGTCACATCATCTCTCTAACACATCACTTCAAACCCAACCCAAACCCAACCCATATTTCATAAAAAGTCAAAAAGTGCACTTATTTAGTCTTCCCAAACTAGGCCTTA
1075	>MITE_T_1075	xfSc0001326	22755	22919	TAA	164	18	GGCCTAGTTTGGGAAGAAGTGCACTTTTTGACTTTTTATGAAATATGGGTTGGGTTTGAAGTGATGTGTTAGAGAGGTGATGTGACTTAAATAAGATGATGTGACTTAAATAGGATAGTGACTTTTTGACTTTTTGTCTTTTTTCAATCTTCCCAAACTAAGCC
1076	>MITE_T_1076	Sc0000194	1017424	1017619	TGCA	195	206	CACCATCTGCACTTATGTAAGTTCTCACAAATATACATAAATTATCTCACAAAATCTCATAAGTTCTCACAGATATACGTAAAGTGTAATTTCTTAAATTTTTATGGGTTAACTTACATATGTTTGTGAAAACTTATGCAATTTTGTGAGATAACATATATATATTTGTGAGAACTTACGCAAGTGCGTATGGTA
1077	>MITE_T_1077	Sc0001399	432447	432638	TA	191	197	TCATATGCACTTGCATAAATTCTCACAAATATACATAAATTACTTCACAAAATGGCATAAGTTTTCACAAACATATGTAAGTTAACCCATAAAAATTTGAAAAATCACAACTTAGGTATATTTGTGAAAACTAATACGATTTTGTGAGATAACTTATGTATCTTTGTGAGAATTTATGCAAGTACATATGA
1078	>MITE_T_1078	Sc0000958	380451	380630	ATAT	179	189	GCACTTGCATAAGTTCTCACAAATATACATAAGTTACCTTACAAAATCGCGTAAATTTTCATAAATATATGTAAGTTAACCCATAAAAATTTGAGAAATCACAACTTACGTATATTTGTGAGAAGTTACACAATTTTGTGAGGTAATTTATGTATATTTGTGAGAACTTACATAATTGC
1079	>MITE_T_1079	xfSc0000046	209934	210129	CAA	195	19	AATTTAGGTCAAGTTTGGGAAGACTAAATAAGTGTACTTTTTGACTTTTTATGAAATATGGGTTGGATTTGGATTGAGTTTGAAGTGATGTGTTAGAGAGGTGATGTGACTTAAATAAGATGATGTGACTTAAATAGGATAGTAACTTTTTGACTTTTTGAATTTTTTAGAAGATGCCAAACTTGACCTTAAATT
1080	>MITE_T_1080	xpSc0053392	71333	71523	TA	190	19	TTAAGGCCAAGTTTGGCATCTTTCAAAAAATCCAAAAAGTCAAAAAGTCACTATTTTATTTAAGTCACATCATCTCATTTAAGTCACATTACCTCTCTAACACATCACTTCAACCCCAATCCAAATCCAACCCATATCTCATAAAAAGTCAAAAAGTACACTTATTTAGTCTTTCCAAACTTTGCCTAAA
1081	>MITE_T_1081	Sc0000571	172855	173043	AT	188	16	TAAGGTCAAGTTTGGGAAGATTAAATAAGTGTACTTTTTGACTTTTTATGAAATAAGAGTTGGATTTGGATTGGGTTTAAAGTGATGTGTTAGAGAGGTGATGTGACTTAAATAAGATGATGTGACTTAAATGGGATAGTAACTTTTTGACTTTTTGAATTTTTTGAAGGATGTCAAACTTGGCCTAA
1082	>MITE_T_1082	Sc0000303	525492	525677	TAGTCTT	185	13	AGGCCAAGTTTGGGAAGACTAAATAAGTGTACTTTTTGACTTTTTATGAACTATGGGTTGGATTTGGGTTGGATTTGAAGTGATGTGTTAGAGAGGTGATGTGACTTAAATAAGATAATGTGACTTAAATATAATAGTGACTTTTTGACTTTTTAAATTTTTTTTGAAGATACCAAACTTGACCT
1083	>MITE_T_1083	xfSc0031089	930	1114	TA	184	15	AGGTCAAGTTTGGCATCCTCCAAAAAATCTAAAAAGTCAAAAATTGACTATCTTATTTACGTCACATCATCTTATTTAAGTCACATCACCTCTCTAACACATCACTTTAAACCCAATCCAAATCCAACCCATATTTTATAAAAAATCAAAAAAGTACACTTATTTAGTATTTCCAAACTTAACT
1084	>MITE_T_1084	Sc0004494	99381	99563	TTA	182	13	GGTCAAGTTTGGGAAGACTAAATAAGTGTACTTTTTGACTTTTTATGAAATATGGGTTGGATTTGGGTTGGGTTTGAAGTGATGTGTTAGAGAGGTGACGTGACTTAAATAAGATGATGTGACTTAAATAGGATAATAATTTTTTGACTTTTTAAATTTTTTGAAGGATGCCAAACTTGACC
1085	>MITE_T_1085	Sc0003459	84254	84421	TTG	167	10	TCAAGTTTGGGAAGACTAAATAAGTGTACTTTTTGACTTTTTATGAAATatgggttggatttgaagtgatgtgttagagaggtgatgtgatttaaataagatgatgtgatTTAAATAGGATAGTGACTTTTTGACTTTTTAGATTTTTTAAGAGTTACCAAACTTGA
1086	>MITE_T_1086	Sc0005665	52437	52631	AGT	194	71	AACTTCACCACAAAATTTCGTAATATCAACCACAAAATGCGTAATCTAACCACAAATTGGCGTAACAAAAAATGTTGTAACCAAATGACAAACTTTCGTTACATGAACCACAAAATTTTAGACATTTTGTTACGCTAATTTGTGGTGAGGTTACACATTTTGTGATTAATGTTATGAAATTTTGTGGTAAAATT
1087	>MITE_T_1087	Sc0000116	444629	444823	GT	194	202	AACTTTACTACAAAATTTCGTAACATCAACCACAAAATGCATAATCTTGCCACAAATTAGCGTAACAAAAAATGTTATAACCAAGTCACAAACTTTTGTTACATGAACCACAAAATTTTGGACATTTTGTTACGCTAATTTGTAGCGAGGTTACACATTTTGTGATTGATGTTGCGAAATTTTGTGGTAAAGTT
1088	>MITE_T_1088	Sc0001294	539864	540056	TA	192	71	ATTTTATAATAAAATTTCGTAATATCAATCACAAAATGCATAATCTCACCATAAATTGATGTAACAAAAAATGTCGTAACCAAACTATAAATTTTTCTTACATGAACCACAAAATTTTGTACATTTTGTTACGCTTATTTGTGGTGAGATTACGTATTTTGTAGTTAATGTTATGAAATTTTATTGTAAAAT
1089	>MITE_T_1089	Sc0000732	599283	599470	AC	187	67	TTTATCGCAAAATTTCGTAACATCAACCACAAATACATAACCTCGCTACAAATTGAAGTAACAAAAAATGTTATAACCAAACAACAAACTTTTGTTACATGAACCACAAAATTTTAGACATTTTGTTACGCTAATTTGTGGTGACATTACTTATTTTGTGATTAATATTACGAAATTTGGTGATAAA
1090	>MITE_T_1090	Sc0001764	133322	133516	AT	194	88	AAATAAATATAAGAGAAAAACTAGGGATCATGAAAAAACTTTCATGAAAATGATCATGAAAAATTTATGATCCTTAGATTACCTTGATTAGTGTGTGGTGCTTTATTTTAAGTGTAATCCAAAGGTCATGAATCTTTCATGATTATTTTCATAAAAAAATTTTCATCATACCTAGCATTACTCTAAATATAATT
1091	>MITE_T_1091	Sc0001968	79054	79240	AA	186	189	TTCGAAAGAGCAATGCTAGGTATCATGAAAAAAATTTCATGAAAATGATCATGAAAGATTCATAACCTTTGGATTACACTTAAAATAAAGCACCACACACTAATCAAGGTAATCCAAGGATCAAAAATTTTTCATGATCATTTTCATGAAACTTTTTTCATGATCCCTAGTTTTTCTCAATTCGAA
1092	>MITE_T_1092	xfSc0001389	18413	18595	ATAT	182	193	ATATATGAGCAATGCTAGGTATCATGAAAAATTTTTCATGAAAATGATCATGAAAGATTCATGACCTTTGGATTACACTTAAAATAAAGCACCACACACTAATCAAGGTAATTCAAGAATCAAAAATTTTTCATGATCATTTTCATGAAACTTTTTTCATGATTCCTAGTTTTTCTCTTATT
1093	>MITE_T_1093	Sc0001482	50555	50732	TTG	177	179	AAAGAGAAAAACTAGGGATCATGAAAAAACTTTCATGAAAATGACCTTGAAAAATTTATAACCCTTGGATTACCTTGATTAGTGTGTGGTGCTTTATTTTAAGTGTAATCCAAAGGTCATAAATCTTTCATGATCATTTTCATAAAAGTTTTTTCATAATACCTAGCATTGCTCTTT
1094	>MITE_T_1094	Sc0000297	853328	853503	TTGCT	175	177	TAGAGAAAAACTAGGGATCATGAAAAAACTTTCATGAAAATGATCATGAAAAATTTATGACCCATAAATTACCTTGATTAATGTGTGGTGCTTTATTTTAAGTGTAATCCAAAGATCATGAATCTTTCATGATCATTTTTATAAAAGTTTTTTCATGATACCTAGCATTGCTCTA
1095	>MITE_T_1095	Sc0000421	608383	608577	ATATAT	194	40	ATTTAGGCTTGGTTTGGCATAACCTAAAAAAGCCAAAAAGTCAAAAAGTCACTATCCTATTTAAGtcacatcatcttatttaaatcacatcacctctctaacacatcacatcaAACCCAACCCAAACCCAACCCATATAAACCAATAAGTCAAAAAGTGCACTTTTTTAGAACATCCCAAACCAACCCTAATCG
1096	>MITE_T_1096	Sc0000510	834079	834267	TTA	188	27	GGGTTGGTTTGGGATGTTCTAAAAAAATGCACTTTTTGACTTATTGGCTTATAtgggttgggtttgggttgggttgggtttgatgtgatgtgttagagaggtgatgtgatttaaataagatgatgtgaCTTAAATAGGATAGTGATTTTTTGACTTTTTGACTTTTTTAGGTTATGCCAAACCAAGCC
1097	>MITE_T_1097	Sc0000593	809955	810140	AAATA	185	29	AGGCTTGGTTTGGCATAACCTTAAAAAGTCAAAAAGTCAAAAAGTCACTATCCTATTTAAGTCACATCATCTTATTTAAATCACATCACCTCTCTAACACATCATATCAAACCCAATCCAAACCCAACCCATATAAACCAATAAGTTAAAAAGTGCACTTTTTTAGAACATCCCAAACCAACCCT
1098	>MITE_T_1098	Sc0001461	243378	243561	TTA	183	28	GGGTTGGTTTGGGATGTTCTAAAAAAGTGCACTTTTTGACTTATTGGCTTATATGGGTTGGGTTTGGGTTAGGTTtgatgtgatgtgttagagaggtgatgtgatTTAAATAAGATGAGGTGACTTAAATAGGATAGTGACTTTTTGACTTTTTGGCTTTTTTAGGTTATGCCAAACCAAGCC
1099	>MITE_T_1099	Sc0006084	13489	13672	TAA	183	29	GGCTTGGTTTGGCATCACCTAAAAAAGTCAAAAAGTCAAAAAGTCACTATCCTATTTAAGtcacatcatcttatttaaatcacatcacctctctaacacatcacatcaAACCCAATCCAAACCCAACCCATATAATTCAATAAGTCAAAAAGTACACTTTTTTAGAACATGCCAAACCAACCC
1100	>MITE_T_1100	Sc0000883	43261	43436	TAA	175	28	GGGTTGGTTTGAGATGTTCTAAAAAAGTGCACTTTTTGACTTATTGGTTTATATGGGTTGGGTTTGGGTTGGGTTtgatgtgatgtgttagagaggtgatgtgatttaaataagatgatgtgaCTTAAATAGGATAGTGATTTTTTGGCTTTTTTAGGTTATGCCAAACCAAGCC
1101	>MITE_T_1101	Sc0000122	539281	539451	CTAAG	170	33	GGTTGGTTTGGGATGTTCTAAAAAAGTGCACTTTTTGACTTATTGGCTTATATGGGTTGGGTTtgatgtgatgtgttagagaggtgatgtgatTTAAATAAGATGCTGTGACTTAAATAGGATAGTGACTTTTTGACTTTTTGACTTTTTTAGGTTATGCCAAACCAACC
1102	>MITE_T_1102	Sc0000048	839450	839643	AT	193	20	TATTCAGTACTCCCGGAGTATGGATACGTGGTGCTCCATAATGTTTTGATTGGTGGTGGTGCGCCATAATGTTTTGATTGGTGGAGAGACTCAAGGCCCACGATTTATGTTGGAGATGGGGAGACAACATGTGGCTAACTAATTGGTGATTGGTTTGGAGTATGGACACGTGGTGCTCCGGGAGTATTGAATA
1103	>MITE_T_1103	Sc0001644	346691	346857	AT	166	20	TATTCAATACTCCTGGAGCACCACGTGTCCATACTCCAAACCAATCACCAATTAGTTAGCCCCATGTTGTCTCCCCATCTCCAACATAAATCGTGGGCCCTTGTGTCTCTCCACCAATCAAAATATTATGGAGCACCACGTGTCCATACTCCGGGAGTACTGAATA
1104	>MITE_T_1104	Sc0001785	290864	291030	AT	166	20	TATTCAATACTCCGGGAGCACCACGTGTCCATACTCCAAACCAATCACCAATCAGTTAGCCCCATGTTGTCCCCCCATCTCCAACATAAATCGTGGGCCCTTGTGTCTCTCCACCAATCAAAACATTATGGAGCACCACGTGTCCATACTCCGGGAGTACTGAATA
1105	>MITE_T_1105	Sc0000194	289942	290108	AT	166	20	TATTCAATACTCCCGGAGCACCACTTGTCCATACTCCAAACCAATCATCAATTAGTTAGCCCCATGTTGTCCCCCCATCTCCAACATAAATCGTGGGCCCTTGTGTCTCTCCACCAATCAAAACATTATGGAGCACCACGTGTCCATACTCCGGGAGTACTGAATA
1106	>MITE_T_1106	Sc0001010	187687	187853	AT	166	20	TATTCAATACTCCCGGAGCACCACGTGTCCATACTCCAAACCAATCACCAATTAGTTAGCCCCATGTTATCCTCCCATCTCCAACATAAATCGTGGGCCCTTGTGTCTCTCCACCAATCAAAACATTATGGAGCACCACGTGTCCATACTCCGGGAGTACTGAATA
1107	>MITE_T_1107	Sc0004420	88593	88759	AT	166	20	TATTCAATACTCCCGGAGCACCACGTGTCCATACTCCAAACCAATCACCAATTAGTTAGCCCCATGTTGTCCCCCCATCTCCAACATAAATCGTGGGCCCTTGTCTCTTTCCACCAATCAAAACATTATGGAGCACCACGTGTCCATACTCCGGGAGTACTGAATA
1108	>MITE_T_1108	Sc0002923	216868	217034	AT	166	20	TATTCAATACTCCCGGAGCACCACGTGTCCATACTCTAAACCAATCACCAATCAGTTAGCCCCATGTTGTCCCCCCATCTCCAACATAAATCGTGGGCCCTTGTGTCTCTCCACCAATCAAAACATTATGGAGCACCACGTATCCATACTCCTGGAGTACTGAATA
1109	>MITE_T_1109	Sc0002295	304597	304763	AT	166	21	TATTCAGTACTCCCGGAGTATGGACACGTGGTGCTCTATAATGTTTTGATTGGTGGAGAGACACAAGGGTCCACGATTTATGTTGGAGATGAGGGGACAACATGGGGCTAACTAATTGGTGATTGGTTTGGAGTATGGACACGTGGTGCTCCAGGAGTATTGAATA
1110	>MITE_T_1110	Sc0000052	315931	316097	AT	166	20	TATTTAGTACTCCCGGAGTATGGACACGTGGTGCTCCATAATGTTTTGATTGGTGGAGAGACACAAGGGCCCACGATTTATGTTGGAGATGGGGGGACAACATGGGGCTAACTAATTGGTGATTGGTTTGGAGTATGGACACGTGGTGCTCCGGGAGTATTGAATA
1111	>MITE_T_1111	Sc0000007	2274834	2275000	AT	166	20	TATTCAGTACTCCCGGAGTATGGACACGTGGTGCTCCATAATGTTTTGATTGGTGGAGAGACACAAGGGCCCACGATTTATGTTGGAGATGGGGGGACAACATGGGGCTAACTAATTGGTGATTAGTTTGGAGTATGGACACGTGGTGCTCCGGGAGTATTGAATA
1112	>MITE_T_1112	Sc0000194	157570	157736	AT	166	22	TATTCAATACTCCCGGAGTACCACGTGTCCATACTCCAAACCAATCACCAATCAGTTAGCCCCATGTTGTCCCCCCATCTCCAACATAAATCGTGGGCCCTTATGTCTCTCCACCAATCAAAACATTATGGAGCACCACGTGTCCATACTCCGGGAGTACTGAATA
1113	>MITE_T_1113	xfSc0027592	958	1124	AT	166	20	TATTCAGTACTCCCGGAGTATGGATACGTGGTGCTCCATAAAGTTTTGATTGGTGGAGAGACACAAGGGCCCACGATTTATGTTGGGGATGGGGGAACAACATGGGGCTAACTAATTGGTGATTGGTTTGGAGTATGGATACGTGGTGCTCCGGGAGTCTTGAATA
1114	>MITE_T_1114	Sc0000295	401489	401655	AT	166	20	TATTCAATACTCCCGGAGCACCACGTGTCCATACTCCAAACCAATCACCAATCCGTTAGCCTCATGTTGTCCCCCCATCTCCAACATAAATCGTGGGCCCTTGTGTCTCTCCACCAATCAAAACATTATGGAGCACCACGTGTCCATACTCCGGGAGTACTGAATA
1115	>MITE_T_1115	Sc0000221	1083699	1083865	AT	166	20	TATTCAATACTCCCGGAGCACCACGTGTCCATACTCCAAACCAATCACCAATTAGTTAGCCCCATGTTGTTCCCCCATCTCCAACATAAATCGTGGGCCCTTGTGTGTCTCCACCAATCAAAACATTATGGAGCACCACGTGTCCATACTCCGGGAGTACTGAATA
1116	>MITE_T_1116	Sc0000666	341703	341869	AT	166	22	TATTCAGTACTCCCGGAGTATGGACACGTGGTACTCCATAATGTTTTGATTGGTGGAGAGACACAAGGGCCCACGATTTATGTTGGAGATGGGGGGACAACATGGGGCTAACTAATTGGTGATTGGTTTGGAGTATGGACACGTGGTACTCCGGGAGTATTGAATA
1117	>MITE_T_1117	Sc0003518	216808	216974	AT	166	20	TATTCAGTACTCCCGGAGTATGGACACGTGGTGCTCCATAATGTTTTGATTGGTGGAGAGACACAAGGGCCCACGATTTATGTTGGAGATGGGGGGACAACATGGGGCTAACTAATTGGTGATTGGTTTGGAGTATGGACACGTGGTGCTCCGGGAGTATTGAATA
1118	>MITE_T_1118	Sc0001599	325726	325892	AT	166	20	TATTCAGTACTCCCGGAGTATGGACATGTGGTACTCCGTAATGTTTTGATTGGTGGAGAGACACAAGGGCCCACGATTTATGTTGGAGATGGGGGGACAACATGGGGCTAACTAATTGGTGATTGGTTTGGAATATGGACACGTGGTGCTCCGGGAGTATTGAATA
1119	>MITE_T_1119	Sc0003169	91880	92046	AT	166	20	TATTCAATACTCCCGGAGCACCACGTGTCCATACTCCAAACCAATCACCAATTAGTTAGCCCCATGTTGTCTCCCTATCTCCAACATAAATCGTGGGCCCTTGTGTCTCTCCACCAATCAAAACATTATGGAGCACCACGTGTCCATACTCCGGGAGTACTGAATA
1120	>MITE_T_1120	Sc0000572	586758	586924	AT	166	22	TATTCAGTACTCCCGGAGTATGGATACGTGGTGCTTCATAATGTTTTGATTGGTGGAGAGATACAAGGGCCCACGATTTATGTTGGAGATGGGGAGACAACATGGGGCTAACTGATTGGTGATTGGTTTGGAGTATAGACACGTGGTACTTCGGGAGTATTGAATA
1121	>MITE_T_1121	Sc0001034	413869	414035	AT	166	19	TATTCAATACTCCCGGAACACCACGTGTCCATACTCCAAACCAATCACCAATTAGTTAGCCCCATGTTGTCCCCCCATCTCCAACATAAATCGTGGACCCTTGTGTCTCTCCACCAATCAAAACATTATGGAGCACCACGTGTCCATACTCCGGGAGTACTGAATA
1122	>MITE_T_1122	xfSc0000077	310691	310857	AT	166	20	TATTCAATACTCCCGGAGCACCACGTGTCCATACTCCAAACCAATCACCAATTAGTTAACCCCATGTTGTCCCTCCATCTCCAACATAAATCGTGGGCCCTTGTGTCTCTCCACCAATCAAAACATTATGGAGCACCACGTATCCATACTCCGGGAGTACTGAATA
1123	>MITE_T_1123	Sc0002518	51140	51306	AT	166	21	TATTCAATACTCCCCGGAGCACTACATGTCCATACTCCAAATCAATCACCAATTAGTTAGCCCTATGTTGTCCCCCATCTCCAACATAAATCGTGGGCCCTTGTGTCTCTCCACCAATCAAAATATTATGGAGCACCACGTGTCCATACTCCGGGAGTACTGAATA
1124	>MITE_T_1124	Sc0000190	311990	312156	AT	166	20	TATTCAATACTCCCGGAGCACCACGTGTCCATACTCCAAACCAATCACCAATTAGTTAGCCCCATGTTGTCCCCCCATCTCCAACATAAATCGTGGACCCTTGTGTTTCTTTACCAATCAAAACATTATGGAGCACCACGTGTCCATACTCCGGGAGTACTGAATA
1125	>MITE_T_1125	Sc0000197	66292	66458	AT	166	20	TATTCAGTACTCCCGGAGTATGGACACGTGGTGCTCCATAATGTTTTGATTGGTGGAGAGACATAAGGGCCCACAATTTATGTTGGAGATGGAGGGACAACATGGGGCTAACTAATTGGTGATTGGTTTGGAGTATGGACACGTGGTGCTCCGGGAGTATTGAATA
1126	>MITE_T_1126	xpSc0060240	997	1162	AT	165	20	TATTCAATACTCCCGGAGCACCACGTGTCCATACTCCAAACCAATCACCAATCAGTTAGCTTCATGTTGTCCCCCATCTCCAACATAAATCGTGGGCCCTTGTGTGTCTCCACCAATCAAAACATTATGGAGCACCACGTGTCCATACTCCGGGAGTATTGAATA
1127	>MITE_T_1127	xfSc0026314	775	968	AT	193	37	TTCATTAAACAACAATGATTTAGACCACTAAAAAATACACCACTAATAGCACTAATGCATTGGGAATGATaaaaaaaaaaaaaagaaaaaaaaaagaaacaaGGCATAGAAAGTGGACGGGGCTCACTGCCACACCATTAGTGCTCCTTCTAGTGCTCCATTTTTAGTGCTCTCAAGCATTTTTCTTCATTAA
1128	>MITE_T_1128	Sc0002080	339598	339789	AT	191	64	TAATAATTGAAAAATGCTTGAGAGCACTAAAAAGAGATCACTAGAGGGAGCACTAATGATGTGGCAGTGGGCCCCGTCCACTTTCTATGCCttgtttttatttttttattattttttttGCCATTCCCAATATATTAGTGCTATTAGTGATGTATTTTTTAGTGGTCTAAATCATTGTTGTTAATAATTAT
1129	>MITE_T_1129	Sc0000627	569747	569931	TTTT	184	31	AAAAAAAAAATGCTTGAGAGCACTAGAAATGGAACACTAGAAGGAGTACTAATGATGTGGCAGTGGGCCCCGCCCACTTTCTGTGCCttgtttcttttttttttttcttttttttttATCATTCCCAATGCATTAGTGCTATTAGTGATGTATTTTTTAGTGATCTAAATCATTGTTGTTTTTT
1130	>MITE_T_1130	Sc0002269	268927	269102	TATATATA	175	36	TACAACAATGATTTAGACCACTAAAAAATACATCACTAATAGCACTAATGCATTGGGAATGGTaaaaaaaataaaaaaataaaaaaaacaaGGCATAGAAAGTGGACGGGGCCCACTGCCACATCATTAGTGCTCCTTTTATTGCTCTATTTTTAGTGCTCTCAAGCATTTTTCA
1131	>MITE_T_1131	xfSc0000037	11034	11227	TT	193	18	ACTTAGGGTTGGTTTGGGATGTTCTAAAAAAGTACACTTTTTTACCTATTGGCTTATATGGGTTGGGTTTGGATTGGGTTtgatgtgatgtgttagagaggtgatgtgatttaaataagatgatgtgaCTTAAATAGGATAGTGACTTTTTGACTTTTTGTATTATTTAGTGTACCCCAAACCAAGCCTTAGT
1132	>MITE_T_1132	Sc0003442	189892	190083	TAA	191	18	TTTAGGCTTGGTTTGGGGTACACTAAATAATACAAAAAGTCAAAAAGTCACTATCCTATTTAGGtcatatcatcttatttaaatcatatcatctctctaacacattacatcaAACCTAATCTAAACCCAATCCATATAAGCCAATAAGTCAAAAAGTACATTTTTTTAGAACATCCCAAACCAACCCTTAA
1133	>MITE_T_1133	Sc0000059	1549083	1549272	AT	189	18	TAAGGGTTGGTTTGGGATGTTCTAAAAATGTGCACTTTTTGACTTATTGGCTTATATGGGTTGGGTTTGGGTTGGGTTtgatgtgatgtgttagagaggtgatgtaatTTAAATAAGATGATATGACTTAAATAGGATAGTGACTTTTTGACTTTTTGTATTATTTAGTGTACCCCAAACCAAGCCTAA
1134	>MITE_T_1134	xpSc0056217	6656	6845	AT	189	18	TAAGGGTTGGTTTGGGATGTTCTAAAAAAGTGCACATTTTGACTTATTGGCTTATATGGGTTGGGTTTGGGTTGGGTTTAatgtgatgtgttagagaggtgatgtgatttaaataagatgatgtgaCTTAAATAGGATAGTGACTTTTTGACTTTTTGTATTATTTAGTGTACCCCAAACCAAGCCTAA
1135	>MITE_T_1135	Sc0004161	117709	117897	AT	188	18	TAGGGTTGGTTTGGCATAAATTAAATAATACAAAAAGTCAAAAAGTCACTATCCTATTTAAGtcacatcatcttatttaaatcacatcacctctctaacacatcacatcaaatccaatccaaacccaacccatataagccaatAAGTCAAAAAGTGTACTTTTTTAGAACATTCCAAACCAACCCTTA
1136	>MITE_T_1136	Sc0001442	388278	388466	AT	188	17	TTAGGGTTGGTTTGGGATGTTCTAAAAAAGTACACTTTTTGACTTATTGGCTTATATGGGTTGGGTTTGGGTTGAGTTtgatgtgatgtgttagagaaatgatgtgatttaaataagatgatgtgaCTTAAATAGAATAGTGACTTTTTGACTTTTTGTATTATTAGTTTATACCAAACCAACCCTTA
1137	>MITE_T_1137	Sc0001040	181146	181332	TA	186	27	TGGGTTGGTTTGGGATGTTCTAAAAAAGTGCACTTTTTAACTTATTGGCTTATATGGGTTGGGTTTAGGTTGgatttgatgtgatgtgttagagaggtgatgtgatttaaataagatgatgtgaCTTAAATAGGATAGTGACTTTTTGACTTTTTGTATTATTTAGGACATGCCAAACCAAGCCTA
1138	>MITE_T_1138	Sc0000952	220543	220729	TA	186	27	TAGGCTTGGTTTGGCATGTCCTAAATAATACAAAAAGTCAAAAAGTCACTATCCTATTTAAGtcacatcatcttatttaaatcacatcacctctctaacacatcacatcaAACCCAACCCAAACCCAACCCATATAAGCCAATAAGTTAAAAAGTGCACTTTTTTAGAACATCCCAAACCAACCCA
1139	>MITE_T_1139	xpSc0055626	7575	7758	TAA	183	32	GGGTTGGTTTGGGATGTTCTAAAAAAGTACACTTTTTGACTTATTGGCTTATATGGGTTGGGTTTGGGTTGGGTTtgatgtgatgtgttagagaggtaatgtgatTTAAATAAGATGATATGACTTAAATAGGATAGTGACTTTTTGACTATTTGTATTATTTAGTGTATCCCAAACCAAGCC
1140	>MITE_T_1140	Sc0000146	889420	889603	TAA	183	32	GGGTTGGTTTGGAATGTTCTAAAAAAGTACACTTTTTGACTTATTGGCTTATATGGGTTGTGTTTGGATTGGGTTTGATGTAATGTGTTAGAGAGGTGATGTGATTTAAATAAGATGATGTGACTTAAATAGGATAGTGACTTTTTGACTTTTTGTATTATTTAGTGTATCCCAAACCAAGCC
1141	>MITE_T_1141	xpSc0053236	483357	483540	TAA	183	32	GGCTTGGTTTGGCATGTCCTAAATAATACAAAAAGTCAAAAAGTCACTATCCTATTTAAGTCACATTATCGTATTTAAatcacatcacctctctaacacatcacatcaAACCCAACCCAAACTCAACCCATATAAGTCAATAAGTCAAAAAGTGTATTTTTTTAGAACATCCCAAACCAACCC
1142	>MITE_T_1142	Sc0003946	177121	177304	TGA	183	16	GGCTTGGTTTGAGATACACTAAATAATACAAAAAGTCAAAAAGTCACTATCCTATTTAAGTCACGTCATCTTATTTAAatcacatcacctctctaacacatcacatcaAACCCAACCCAAACCCAACCCATATAAGCCAATAAGTCAAAAAGTACACTTTTTTAGAACATCCCAAACCAACCC
1143	>MITE_T_1143	Sc0000367	529538	529721	TTA	183	32	GGCTTGGTTTGGGATACACTAAATAATACAAATAGTCAAAAAGTCACTATCCTATTTAAGTCATATCATCTTATTTAAatcacattacctctctaacacatcacatcaAACCCAACCCAAACCCAACCCATATAAGCCAATAAGTCAAAAAGTGTACTTTTTTAGAACATCCCAAACCAACCC
1144	>MITE_T_1144	Sc0001708	434144	434327	TA	183	38	TTAAGGGTTGGTTTGGGATGTTCTAAAAAAGTACACTTTTTGACTTATTGGCTTATATGGGTTGGGTTTGAGTTGGGTTtgatgtgatgtgttagagaggtgatgtgatttaaataagatgatgtgaCTTAAATAGGATAGTGACTTTTTGTATTATTTAGTTTATGCCAAAGCAACCCTAAA
1145	>MITE_T_1145	Sc0000735	426214	426397	TCA	183	16	GGGTTGGTTTGGGATGTTCTAAAAAAGTGTACTTTTTGACTTATTGGCTTATATGGGTTGGGTTTGGGTTGGGTTtgatgtgatgtgttagagaggtgatgtgatTTAAATAAGATGACGTGACTTAAATAGGATAGTGACTTTTTGACTTTTTGTATTATTTAGTGTATCTCAAACCAAGCC
1146	>MITE_T_1146	xpSc0055256	20998	21180	TT	182	18	ACTTAGGGTTGGTTTGGGATGTTCTAAAAAAGTACACTTTTTGATTTATTGGCTTATATGGGTTGGGTTtgatgtaatgtgttagagaggtgatgtgatTTAAATAAGATGATGCGACTTAAATAGGATAGTGACTTTTTGACTTTTTGTATTATTTAGTGTACCCCAAACCAAGCCTTAGT
1147	>MITE_T_1147	Sc0002083	170596	170778	tAA	182	16	GGGTTGGTTTGGGATGTTCTAAAAATTGTACTTTTTGACTTATTGGCTTATATGGGTTGGGTTTGGGTTGGGTTtgatgtgatgtgttagagaggtgatgtgatttaaataagatgatgtgaCTTAAATAGGATAATGACTTTTTGACTTTTTGTATTATTTAGTGTATCCCAAACCAAGCC
1148	>MITE_T_1148	Sc0004583	127206	127387	CTTAG	181	18	GCTTGGTTTGGGGTACACTAAATAATACAAAAAGTCAAAAAGTCACTATCCTATTTAAGTCACATCAACTTATTTAAATTATATCACTTCTCTAACACATCACATCAAACTCAACCCAAATCCAACCTATATAAGCCAATAAGTCAAAAAGTACACTTTTTTAGAACATCCCAAACCAACC
1149	>MITE_T_1149	xfSc0013761	1230	1401	TTG	171	25	GTTTGGGATGTTCTAAAAAAGTACACTTTTTGACTTATTGGCTTATATGGGTTGGGTTTGGGTTAGGTTtgatgtgatgtgttagagaggtgatgtgatTTAAATAAGATGATATGACTTAAATAGGATAGTGACTTTTTGACTTTTTGTATTATTTAGGTCATGCCAAAC
1150	>MITE_T_1150	xpSc0058421	5636	5807	CAA	171	17	GTTTGGCATGATCTAAATAATACAAAAAGTCAAAAAGTCACTATCTTATTTAAGTTACATCATCTTATTTAAatcacatcacctctctaacacatcacatcaAACCCAATCCAAACCCAACCCATATAAGTCAATAAGTCAAAAAATGCACTTTTTTAGAACATCCCAAAC
1151	>MITE_T_1151	Sc0000827	665562	665729	AT	167	18	TAAGGCTTGGTTTGGAATAAAAAGTCATTATCCTATTTAAGTAACATCATCTTATTTAAATCACATTACCTCTCTAACACATCACATCAAACTCAATCCAAATCCAACTCATATAAGCCAATAAGTCAAAAAGTATATTTTTTTAGAACATCCCAAACCAACCCTAA
1152	>MITE_T_1152	Sc0001601	286114	286307	AT	193	204	ACCATATATACTTGTATAAGTTCTTACAAATATATGTAAGTTATTTTACAAAATCGCCTAAGTTTTCACAAACATACGTGAGTCAACTCGTAAAAATTTGAGAAATCACAACTTACGTATATTTGTAAGAATTTACGTGATTTTGTAAGGTAATTTATGTATATTTGTAAAAATTTACGTAAGTACATATGGT
1153	>MITE_T_1153	Sc0001409	529628	529819	AT	191	200	ACCATATACACTTACGTAAATTCTCACCAATACATAAGTTACATTACAAAATCACGTAAATTCTCACAAATATACGTACGTTGTGATTTTTTAAATATTTATGGGTTAACCTATGTATATTTGTGAAAACTTACATAATTTTGTGAGGTAACTTATGTATATTTGTAAGAACTTACGCAAATACATATGAT
1154	>MITE_T_1154	Sc0000174	356840	357021	TA	181	52	TACACTTGCCTAAATTCTCACAAATATATGTAAGTTACTTTACAAAATCGTGCAAATATTTACAAACATATGTAAGTTAACCCATAAAAATTTAAGAAATCAAAACTTACGTATATTTGCGAGAATTTAAGTGATTTTGTGAGGTAATTTGTTTATATTTGTAAAAATTTACGTAAGTGCA
1155	>MITE_T_1155	Sc0003781	83104	83296	CAC	192	17	ACTAAGGCCTAGTTTGGAAAGACTAAATAAGTGCACTTTTTGACTTTTTATGAAATATGAGTTGGGTTTGGGTTGGGTTTGAAGTGATGTGTTAGAGAGGTGATGTGACTTAAATAAGATGATGTGACTTAAATAGGATAGTGACTTTTTGACTTTTTGTCTTTTTTCAATCATGCCAAACTTGGCCTAAGT
1156	>MITE_T_1156	Sc0000617	664830	665018	AT	188	17	TTAGGCCAAGTTTGGCATGATCAAAAAAAGATAAAAAGTCAAAAAGTCACTATCCTATTTAAGTCACATCATCTTATTTAAGTCACATCACCTCTCTAACACATCACTTCAAACCTAACCCAAACCCAACCCATATTTCATAAAAAGTCAAAAAGTGCACTTATTTAGTCTTTCCAAACTAGGCCTTA
1157	>MITE_T_1157	Sc0006793	24265	24453	AT	188	17	TAAGGCCTAGTTTGGGAAGACTAAATAAGTGCACTTTTTGACTTTTTATGAAATATGAGTTGGGTTTGGGTTGGGTTTGAAGTGATGTGTTAGAGAAGTGATGTGACTTAAATAAGATGATGTGACTTAAATAGGATAATGACTTTTTAACTTTTTGTCTTTTTTCAATCATGCCAAACTTGGCCTAA
1158	>MITE_T_1158	xfSc0000227	8370	8554	TA	184	14	AGGCCAAGTTTGATATGATTGAAAAAAGATAAAAAGTCAAAAAGTCACTATCCTATTTAAGTCACATCATCTTATTTAAGTCACATCACCTCTCTAACACATCACTTCAAACCCAACTCAAACCCAACCCATATTTTATAAAAAATCAAAAAATACACTTATTTAACTTTTCCAAACTAGGCCT
1159	>MITE_T_1159	xfSc0000047	124501	124683	TA	182	14	GGCCTAGTTTGGGAAGACTAAATAAGTGCATTTTTTGACTTTTTATGAAATATGAGTTGGGTTTGGGTTGGGTTTGAAGTGATGTGTTAGAGAGGTGATGTGACTTAAATAAGATGATGTGACTTAAATAGGATAGTGACTTTTCGACTTTTTGTCTTTTTTCAATCATGCCAAACTTGGCC
1160	>MITE_T_1160	Sc0000950	102857	103039	TTA	182	13	GGCCAAGTTTGGCATGATTGAAAAAAGACAAAAAGTTAAAAAGTCACAATCCTATTTAAGTCACATCATCTTATTTAAGTCACATTACCTCTCTAACAAATCACTTCAAACCCAACTCAAACCCAACCCATATTTCATAAAAAGTCAAAAAGTGCACTTATTTAGTTTTTCCAAACTAGGCC
1161	>MITE_T_1161	Sc0002868	130831	131013	TTA	182	13	GGCCAAGTTTGGCATGATTGAAAAAAGATAAAAAGTCAAAAAGTCACTATCCTATTTAAGTCACATCATCTTATTTAAGTCACATCACCTCTCTAACACATCACTTCAAACCCAACCCAAATCCAACTCATATTTCATAAAAAGTCAAAAAGTGCACTTATTTAGTCTTCCCAAACTAGGCC
1162	>MITE_T_1162	Sc0000049	325761	325943	TTA	182	13	GGCCAAGTTTGGCATGAGACAAAAAAGACAAAAAGTCAAAAAGTCACTATCCTATTTAAGTCACATCATCTTATTTAAGTCACATCACCTCTCTAACACATCACTTCAAACCCAACCCAAACCCAACCCATATTTCATAAAAAGTTAAAAAGTGCACTTATTTAGTCTTTCCAAACTAGGCC
1163	>MITE_T_1163	Sc0000019	882597	882779	TTA	182	13	GGCCAAGTTTGGCATGATTGAAAAAAGACAAAAAGTCAAAAAGTCACTATCTTATTTAAGTCACATCATCTTATTTAAGTCACATCATCTCTCTAACACATCACTTCAAAGCCAACCCAAACCCAACCCATATTTCATAAAAAGTCAAAAAATGCACTTATTTAGTCTTTCCAAACTAGGCC
1164	>MITE_T_1164	Sc0003824	169118	169300	TTA	182	13	GGCCAAGTTTGGCATGATTGAAAAAAGACAAAAAGTCAAAAAGTCACTATCCTATTTAAGTCACATCATCTTATTTAAGtcacatcacctctctaacacatcacttcaaatcCAACCCAAACCCAACCCATATTTCATAAAAAGTCAAAAAGTGCACTTATTTAGTCTTTCCAAACTAGGCC
1165	>MITE_T_1165	xpSc0060354	537	719	TTA	182	28	GGCCAAGTTTGGCAAGATTGAAAAAAGACAAAAAGTCAAAAAGTCACTATCCTATTTAAGTCACATCATCTTATTTAAGTCACATCACCTCTCTAACACATCACTTCAAACCCAACCCAAGCCCAACCCATATTTCATAAAAAGTCAAAAAGTGCACTTATTTAGTCTTTCCAAACTAGGCC
1166	>MITE_T_1166	Sc0000003	86971	87153	TA	182	14	GGCCAAGTTTGGCATGATTGAAAAAAGACAAAAAGTTAAAAAGTCACTATCCTATTTAAGTCACATCATCTTATTTAAGTCACATCACCTCTCTAACACATCACTTCAAACCCAACCTAAACCCAACCCATATTTCATAAAAAGTCAAAAAGTGCACTTATTTAGTCTTTCCAAACTAGGCC
1167	>MITE_T_1167	Sc0000748	164470	164652	TAA	182	13	GGCCTAGTTTGGAAAGATTAAATAAGTGCACTTTTTGACTTTTTATAAAATATGGGTTGGGTTTGGGTTGGGTTTGAAGTGATGTGTTAGAGAGGTGATGTGACTTAAATAAGATGATGTGACTTAAATAGGATAGTGACTTTTTGACTTTTTATCTTTTTTCAATTATGCCAAACTTGGCC
1168	>MITE_T_1168	Sc0000191	845016	845198	TA	182	14	GGCCTAGTTTGGGAAGACTAAATAAGTGTACTTTTTGACTTTTTATGAAATATGAGTTGGGTTTGGGTTGGGTTTGAAGTGATGTGTTAGAGAGGTGATGTGACTTAAATAAGATGATGTGACTTAAATAGGATAGTGACTTTTTGACTTTTTGTCTTTTTTCAATCATGCCAAACTTGGCC
1169	>MITE_T_1169	xfSc0000241	178369	178551	TAA	182	13	GGCCTAGTTTGGAAAGACTAAATAAGTGCACTTTTTTACTTTTTATGAAATATGAGTTGGGTTTGGGTTGGGTTTGAAGTGATGTGTTAGAGAGGCGATGTGACTTAAATAAGATGACGTGACTTAAATAGGATAGTGACTTTTTGACTTTTTGTCTTTTTTCAATCATGCCAAACTTGGCC
1170	>MITE_T_1170	Sc0000096	994134	994316	TAA	182	13	GGCCAAGTTTGGCATGATTGAAAAAAGACAAAAAGTCAAAAAGTCACTATCCTATTTAAGTCACATCATCTTATTTAAGTCACATCACCTCTCTAACACATCACTTCAAACCCAACCCAAACCCAACCCATATTTCATAAAAAGTCAAAAAGTACACTTATTTAGTCTTTCCAAACTAGGCC
1171	>MITE_T_1171	xfSc0031062	142	324	TAA	182	28	GGCCTAGTTTGGAAAGACTAAATAAGTGTACTTTTTGACTTTTTATGAAATATGAGTTGGGTTTGGGTTGGGTTTGAAGTGATGTATTAAAGAGGTGATGTGACTTAAATAAGATGATGTGACTTAAATAGGATAGTGACTTTTTGACTTTTTGTCTTTTTTCAATCTTTCCAAACTAGGCC
1172	>MITE_T_1172	xfSc0044236	189	365	TTA	176	13	GGCCAAGTTTGGCATGATTAAAAAAAGATAAAAAGTCAAAAAGTCACTATCCTATTTAAGTCACATCATCTTATTTAAGTCACATCACCTCTCTAACACATCACTTCAAACCCAACCCAAACCCAACTCATATTTCATAAAAAGTCAAAAAGTGCATTTATTTCCCAAACTAGGCC
1173	>MITE_T_1173	xpSc0054201	56244	56420	AT	176	31	TAAGGCCTAGTTTGGAAAGACTAAATAAGTGTGTTTTTTGACTTTTTATGAAATATGGATTGGGTTTGAAGTGATGTGTTAGAAAGGTGATGTGATTTAAATAAGATGATGTGACTTAAATAGGATAGTGACTTTTTAACTTTTTATCTTTTTTAATCATGCCAAACTTGGCCTAA
1174	>MITE_T_1174	xpSc0053579	19871	20044	TA	173	15	AGGCCTAGTTTGGAAAGACTAAATAAGTGCACTTTTTGACTTTTTATGAAATATGGATTGGGTTTGAAGTGATGTGTTAGAGAGGTGATGTGACTTAAATAAGATGATGTGACTTAAATAGGATAGTGACTTTTTGACTTTTTGTCTTTTTTATCTCATGCCAAACTTGGCCT
1175	>MITE_T_1175	Sc0003430	166616	166787	TTA	171	13	GGCCAAGTTTGGCATAATTGAAAAAAGATAAAAAGTCAAAAAGTCACTATCATATTTAAGTCACATCATCTTATTTAAGTCACATCACCTCTCTAACACATCACTTCAAACCCAACCCATTTTTCATAAAAAGTCAAAAAGTACACTTATTTAGTCTTTCCAAACTAGGCC
1176	>MITE_T_1176	xpSc0053324	271261	271432	TTA	171	13	GGCCAAGTTTGGCATGATTGAAAAAAGACAAAAAGTCAAAAAGTCACTATCCTATTTAAGTCACATCATCTTATTTAAGTCACATCACCTCTCTAACACATCACTTCAAACCCAACTCATATTTCATAAAAAGTCAAAAAGTGCACTTATTTAGTCTTCCCAAACTAGGCC
1177	>MITE_T_1177	Sc0003589	157161	157353	AA	192	33	ATTAGGGCTAGTTTGGCATGTACTAAATAAGTCAAAAAGTCAAAAAGTCACTATCTTATTTAAGtcacatcatcttatttaaatcacatcacctctctaacacatcacatcaaacccaacccaaacccaacccaaacccaccAATAAGTCAAAAAGTACACTTTTTTAGAACATCCCAAACCAACCCTTAAT
1178	>MITE_T_1178	Sc0000979	426139	426330	AT	191	36	TATGGGCTAGTTTGGTATGTACTAAATAAGTCAAAAAGTTAAAAAGTCACTATCTTATTTAAGtcacatcatcttatttaaatcacatcacctctctaacacatcacatcaaacccaacccaaacccaatccaaacccaccAATAAGTCAAAAAGTACACTTTTTTAAGACATCCCAAACCAACCCTATAT
1179	>MITE_T_1179	xpSc0057732	5596	5784	TAA	188	28	GGGTTGGTTTGGGATGTTCTAAAAAAGTGCATTTTTTGACTTATTggtgggtttgggttgggttgggtttgggttgggttCgatgtgatgtgttagagaggtgatgtgatttaaataagatgatgtgaCTTAAATAAGATAGTGACTTTTTGACTTTTTGGTTTATTTAGTACATGCCAAACTAGCCC
1180	>MITE_T_1180	xfSc0000078	12249	12436	TT	187	30	TAGGGCTAGTTTGGCATGTATTAAATAAGTTAAAAAGTTAAAAAGTCACTATCTTATTTAAGtcacatcatcttatttaaatcacatcacctctctaacacatcacatcaaactcaacccaaacccaacccaaacccaccAATAAGTCAAAAAGTACACTTTTTTAAGACATCCCAAACCAACCCTA
1181	>MITE_T_1181	xfSc0000804	8893	9080	ATT	187	31	AAGGGCTAGTTTGGCATGTACTAAATAAGTTAAAAAGTCAAAAAGTCACTATCTTATTTAAGtcacatcatcttatttaaatcacatcacctctctaacacatcacatcaaacccaacccaaacccaacccaaacccaccAATAAATCAAAAAGTACACTTTTTTAGAACATCCCAAACCAACCCTT
1182	>MITE_T_1182	Sc0000036	480462	480645	TTA	183	28	GGGTTGGTTTGGGATGTTCTAAAAAAGTGAACTTTTTGACTTATTggtgggtttgggttgggtttgggttgggtttgatgtgatgtgttagagaggtgatgtgatttaaataagatgatgtgaCTTAAATAAGATAGTGACTTTTTGACTTTTTAGCTTATTTAGTACATGCCAAACTAGCCC
1183	>MITE_T_1183	Sc0004890	80063	80246	TA	183	30	GGGCTAGTTTGGCATGTATTAAATAAGTTAAAAAGTTAAAAAGTCACTATCTTATTTAAGtcacatcatcttatttaaatcacatcacctctctaacacatcacatcaaactcaacccaaacccaacccaaacccaccAATAAGTCAAAAAGTACACTTTTTTAAGACATCCCAAACCAACCC
1184	>MITE_T_1184	Sc0002367	116088	116271	TAA	183	29	GGGTTGGTTTGGGATGTCCTAAAAAAGTGTACTTTTTGACTTATTggtgggtttggattgggtttgggttgggtttgatgtgatgtgttagagaggtgatgtgatttaaataagatgatgtgaCTTAAATAAGATAGTGACTTTTTGACTTTTTGACTTATTTAGTACATGCCAAACTAGCCC
1185	>MITE_T_1185	Sc0004281	55591	55774	TAA	183	29	GGGCTAGTTTGGCATGTACTAAATAAGTCAAAAAGTCAAAAAGTTACTATCTTATTTAAGtcacatcatcttatttaaatcacatcacctctctaacacatcacatcaaacccaacccaaacccaacctaaacccaccAATAAGTCAAAAAGTACACTTTTTTAAGACATCCCAAACCAACCC
1186	>MITE_T_1186	Sc0004108	77829	78010	TTA	181	29	GGGCTAGTTTGGCATGTATTAAATAAGTTAAAAAGTCAAAAAGTCACTATCTTATTTAAGTCACTATCTTATTTAAatcacatcacctctctaacacatcacatcaaacccaacccaaacccaacccaaacccaccAATAAGTCAAAAAGTACACTTTTTTAGTACATCCCAAACCAACCC
1187	>MITE_T_1187	xfSc0000473	6796	6966	AT	170	33	TAAGGGTTGGTTTGGGATGTCCTAAAAAAGTGTACTTTTTGACTTATTAGTGGGTTTGAGTTGGGTTtgatgtgatgtgttagagagatgatgtgatttaaataagatgatgtgaCTTAAATAAGATAGTGACTTTTTGACTTATTTAGTACATGCCAAACTAGCCCTAA
1188	>MITE_T_1188	Sc0000923	544285	544477	TATA	192	30	TTTAGTGGTTGTTTGGCATGTGCTAAAATAGCACATGCTATTTTAGCACATTATCCTATTTAGGTCACAATCATCTTATTTAAGTCACATCATCTCTCTATTACATCACTTCAAACCTAACCCATATTTCATGTTTTTTCCATAAAAAGTCAAAAAGTATACTAATCTAGCACTTCCCAAACAATCCCTTAA
1189	>MITE_T_1189	Sc0004218	39917	40108	ATT	191	30	TTAATTTAGGGGTTGTTTGGGAAGTGCTAGATTAGTATACTTTTTTACTTTTTATGAAAAACGTGAAATATGGGTCGGGTTTAAAGTGATGTGGTGAAGAGGTGATCTGACTTAAATAAGATGACTGTGACCTAAATAGGATAATGTGCTAAACTAGCAGTTTAGCACATGCCAAACAACCACTTAATCAA
1190	>MITE_T_1190	Sc0001519	309785	309974	TA	189	27	ATTAGTGGTTGTTTGGCATGTGCTAAAATAACATGCTATTTTAGAACATTATCCTTTTTAGGTCACAATCATCTTATTTAAGTTATATCACCTCTCTGCCACATCACTTCAAACCTAACCCATATTTCACGTTTTTTCGTAAAAAGTCAAAACATATACTAATCTAGCACTTCCCAAACAACCCCTTAT
1191	>MITE_T_1191	Sc0002077	255006	255194	AT	188	26	TTAGTAATTGTTTGGCATGTGCTAAAATAGCACATGCTATTTTAGCACATTATCCTATTTAGGTCACAATTATCTTTTTTAAGtcacatcacatctctaccatatcacttcaaacccaacccatatttcacatTTTTCGTAAAAAGTCAAAAAGTATACTAATCTAGCACTTCCCAAACAATTCCTTA
1192	>MITE_T_1192	Sc0001960	273180	273365	TA	185	21	CATTTAGTGGTTATTTGGCATGTGCTTGCTATTTTAGCATATTACCCTATTTAGGTCACAATCATCTTATTTAAGTTACATCACCTCTCTATCACATCATTTCAAGCCTAACTCATATTTCACATTTTTTTCGTAAAAATTAAAAAATATATTAATCTTGCCCTTCCCAAATAACCCCTTAATAG
1193	>MITE_T_1193	Sc0000189	239654	239839	TA	185	34	AGTGCTTGTTTGGCATGTGCTAAAATAGCATATGCTATTTTAGCACATTATCCTATTTGGACCACAATCATCTTATTTGGGTCACATAATCTCTCTACCACATCACTTCAAACCGGATCCATATTTTATGTTTTTTCGTAAAAAGTCAAAAAGTATACTAGTCTAGCATTTTCCAAACAACCCCT
1194	>MITE_T_1194	Sc0002764	170515	170698	TA	183	24	GCGGTTGTTTGGGAAGTGCTAGATTAGTATATTTTTTGACCTTTTACGTACAAACGTGAAATATGAGTTGGGTTTGAAGTGATGTGGTAGAGAGATGATGTGACTTCAATATGATAATTGTGACCTAAATAGGATAATGTGCTAAAATAGCATGTGCTATTTTAGCACATGCCAAACAACCAC
1195	>MITE_T_1195	Sc0001129	11772	11951	AT	179	26	TAAGGGGTTGTTTAGGAAGTGCTAGATTAGTATACTTTTTGACTTTTTACGAGAAAAAAAAACGTAAAATATGAGTTGGGTTTGAAGTGATGTGGTGGAAAGGTGATGTGAGCTAAATAAGATGATTATGACCTAAATATGATAATGTGATATTTTAGCACATGCCAAACAACCACTAA
1196	>MITE_T_1196	Sc0000553	598726	598904	TAGGG	178	17	ATTGTTTGGGAAGTGTTAGATTAATATATTTTTTGACCTTTTACGAAAAAATGTGAAATATGGGTTGGATTTGAAATGATGTGGTAGAGAGGTAATGTAACTTAAATAAGATGATTATGACCTAAATAGGATAATGTGCTAAAATAACATGTGTTATTTTCAACACATGCCAAACAAT
1197	>MITE_T_1197	Sc0000776	80101	80275	CCTAAGT	174	19	GGTTGTTTGGCATGTGCTAAATGTGCTATTTTAACACATTATCCTATTTAGGTCATAATCATCTTATTTAAGtcacatcacctctctaccacatcacttcaaacccaacccatatttcacatTTTTTCGTAAAAAGTCAAAAAAGTATACTAATCTAGCACTTCCCAAACAACC
1198	>MITE_T_1198	Sc0004750	107290	107482	TTA	192	28	GGCCTAGTTTGAAAAGACTAAATAAGTGCACTTTTTGACTTTTTATGAAATATAggttgggtttaggttgggttgggttgggttTGAAGTGATGTGTTAGAGAGGTGATGTGACTTAAATAAGATGATGTGATTTAAATAGGATAGTGACTTTTTGACTTTTTGTCTTTTTTCAATCTTCCCAAACTAGGCC
1199	>MITE_T_1199	Sc0001333	537684	537867	TA	183	26	GGCCTAGTTTGGGAAGATTAAAAAAAGATAAAAAGTCAAAAAGTCACTATCATATTTAAGTCACATCATCTTATTTAAGTCACATCATCTCTTTAACACATCACTTCAAACTCAACTCAAACCCAACCTATATTTCATAAAAAGTCAAAAAGTGCACTTATTTAGTCTTCCCAAACTACGCCC
1200	>MITE_T_1200	xpSc0055766	19644	19826	TTA	182	28	GGCCTAGTTTGAAAAGACTAAATAAGTGCACTTTTTGACTTCTTATAAAATATGGGTTGGGTTTGGATTGGGTTTGAAGTGATGTGTTAGAGAGGTGATGTGACTTAAATAAGATGATGTGACTTAAATAGGATAGTGACTTTTTGACTTTTTGTCTTTTTTCAATCTTCCCAAACTAGGCC
1201	>MITE_T_1201	Sc0006366	21781	21963	TTA	182	28	GGCCTAGTTTGGGAAGACTAAATAAGTGTACTTTTTGACTTTTTATGAAATATAGGTTGTGTTTGGGTTGAGTTTGAAGTGATGTGTTAGAGAGGTGATGTGATTTAAATAAGATGATGTGACTTAAATAGGATAGTGACTTTTTGACTTTTTGTCTTTTTTCAATCTTCCCAAACTAGGCC
1202	>MITE_T_1202	Sc0003070	27378	27569	AGA	191	63	AAAAAATAAAGATTGAGAGTTCTAATTTTGGAGCTCTAAAGAGAGCTCCAGTGATGTGGTAAGGAGTGGGGTTCACGTATGATGTGATGTGTGTGCCTGTGTATTTATTTTATTTTTTATTTTTTTCTCTTGCCATATCATTAGAGTACTCGTTAAAGCTCCAAAATTAGAGCTCTCTATCATTGTTCTTT
1203	>MITE_T_1203	Sc0000916	60379	60569	TGT	190	63	AATGAATAAAGATTGAGAGTTCTAATTTTGGAGCTCTAAAAAGAGCTCTGGTGATGTGGTAAGGGGTGAGGCTTACAAATAATGTGATGTGTGTGCCTATGTTTTTATTTTTTGTTTTTCTTTCTATCTTGCCACATCACTAGAGCTCTCTTTAGAACTCCAAAAATAGAGCTCTCTATCATTATTGATT
1204	>MITE_T_1204	Sc0001850	410946	411133	GTG	187	64	AAACAATAAAGATTGAGAGCTCTAATTCTGGAGCTCTAAAGAGAGCTTTAGTGGTGTGGTAAGGAGTGGGGGCCATATGTGATGTGATGTGTGTACCTATGTTTTTGTGTATTTTTTTTTTCTCTTGCCACATCACTAGAGCTCTCTTTAGAGCTCTAAAATTAGAGCTCTCTATCATTATTGATTT
1205	>MITE_T_1205	Sc0001234	566279	566470	TA	191	198	CTTTTACCACATAAATTTTTCAACAATGCTAGGTAGCTCAAATTTTTGTGGCTCAAATGGCTCAAATCACTCAAAACGACGTCGTTTTGACAGATTTTGAGTGTAAAACGACGTCGTTTTGACAGATTTGAGCCATTTGAGCCACAAAATTTTGAGCTACCAAACATTTTCCTAAATTTTTATAATAAAAG
1206	>MITE_T_1206	Sc0006276	18413	18585	TA	172	180	TTTTTAAATACAACAATGCTAGGTAGCTCAAAATTTTGTGGCTCAAATGGCTTAAATCACTCAAAACGACGTCGTTTTGACAGATTTTGAGTGTAAAACGACGTCGTTTTGACAGATTTGAGCCATTTGAGCCACAAAATTTTGAGCTATCAAACATTCTGGTTTTAAATAA
1207	>MITE_T_1207	xpSc0057089	4854	5025	TA	171	178	AAATATATTTCAACAATGCTAGGTAGCTCAAAATTTTGTGGCTCAAATGGTTCAAATCACTCAAAACGACATTGTTTTGACAGATTTTGAGTGTAAAACGACATCGTTTTGACAGATTTGAGCCATTTGAGCCACAAAATTTTGAGCTATCAAACATTTTCCAATATATTT
1208	>MITE_T_1208	Sc0001344	451017	451208	CA	191	196	AGTAAAATATTCATACAAAAAATAAGATGATTTGACATCGATAACTATATATTTGAATCATATTTATTTTAAAAAAATGGACAACAAATATAATTTTAATAATAGTCATTCATTTTTTGTAATACAAATTTGATTCAAATATATAGTTACCAATATCCGATCATCTTAATTTTTTACTTGAATATTCTACT
1209	>MITE_T_1209	Sc0003286	216945	217130	AT	185	194	AAAATATTTGTGCAAAAAATAAGATGATTAGACATCGATAACTATATATTCAAATCATATTTGTTTTAAAACAATAGATGGTAGATATAATTTCAAGAATGACTATCTATTTTTTGTAATACAAATTTGATTCGAATATATGACTACCAATATTCGATTATCTTTATTTTTTACATGAATATTCT
1210	>MITE_T_1210	Sc0001427	219431	219616	ATAT	185	15	TCATGCAAAATATTCATACAAAAAATCAAGATGATTAAATATTGATAGCTATATGTTTGAATCATATTTATTTTAAAAAATGGACAACAAATATAATTTCAAAAATAACCATTCATTTTTTGTAATACGAATTTGATTCAAACGTATAACTACCGATGTCTAATCATCTTAATTTTTTTGCATGA
1211	>MITE_T_1211	Sc0003631	433	616	TA	183	190	AAATATTCATACAAAAAATAAAGATGATTGGATATCGATAACTATATATTTGAATCATATTTATTTTAAAAAAATAGATGACAAATATAATTTTAAGATTAGTCATCTATTTTTTGTAATACAAATTTGATTCAAACATATAATTACCGATGTCCATTCATCTTTTTTTTTTCATGAATATTT
1212	>MITE_T_1212	xpSc0053838	22542	22732	GAA	190	193	AATTTGAAATCAGCAATGCTAGGTATCATGAAAATTTTTTCATGAAAATGGTCATGAAAGATTTGTGACCTTTAGATTACACTTACAATAAAGCACCACACACTAATTAAGGTAATCTAAGGGTCACAAATTTTTCATAATCCTTTTCATGACAAATTTTCATGATCTCTAACATTTCTCAATTGAAATT
1213	>MITE_T_1213	xpSc0056149	4502	4692	TTAT	190	193	ATTTATAAATCAGTAATGCTAGGTATCATGAAAAGTCTTTCATGAAAATGGTCATGAAAGATTTGTGACCTTTGGATTACACTTACAATAAAGCACCACACACTAATTAAGGTAATCTAAAGGTCATAAATTTTTCATGATCCTTTTCATGACAAAATTTTCATGATCTCTAACATTTCTCTTTATAAAT
1214	>MITE_T_1214	Sc0001327	536276	536458	AT	182	74	TTTCAAAACAGTAATTGTAGGTATCATGAAAAGTCTTTCATGAAAATGGTCATGAAAGATTTGTGACCTTTACACTTACAATAAAGCACCACACACTAATCAAGATAATCTAAGGGTCACAAATTTTTCATGATTCTTTTCATGACAAATTTTTCATGATCTCTAACATTTCTCTTTTCAAA
1215	>MITE_T_1215	xfSc0001282	36571	36749	TG	178	63	AAAGCAGCAATGCTAGGTATTATAAAAAGTCGTTCATGAAAATGGTCGTGAAAGATTTGTGACATTTGAATTACACTTACAATAAAGCACCACACACTAATCAAGATAATCTAAGGGTCACAAATTTTTCATGATCATTTTTATGAAAAAAATTTCATGATCCCTAACATTTCTCTTT
1216	>MITE_T_1216	xfSc0001153	529	706	CCA	177	182	AAACAGCAATGCTAAGTATCACGAAAATTCTTTCATGAAAATGGTCATGAAAGATTTGTGACCTTTGGATTACACTTACAATAAAGCTCCACACACCAATCAAGGTAATCTAAGGGTCACAAATTTTTCATGACCCTTTTCATGATAAAATTTTCATGATCTCTAACATTTCTCTTT
1217	>MITE_T_1217	Sc0000001	803143	803320	GGT	177	179	AAAGAGAAATGTTAGAGATCATGAAAATTTTGTCATGAAAAGGATCATGAAAAATTTGTGACCTTTAAATTACCTTGATTAGTGTGTGGTGTTTTATTGTAAGTGTAATTCAAAGGTCACAAATCTTTCATAACCATTTTCATGAAAGACTTTTCATGATACCTAGCATTGCTGTTT
1218	>MITE_T_1218	xfSc0000179	127568	127743	AT	175	181	AAGAGAAATGTTAGAGATCATGAAAATTTTGTCATGAAAAGGATCATGAAAATTTTGTGACCCTTAGATTACCTTGATTAGTGTGTGGTACTTTATTGTAAGTGTAATCCAAAGATCACAAATCATTCATGACCATTTTCATGAAAGACTTTTCATGATACCTAGCATTGCTGTT
1219	>MITE_T_1219	xpSc0054722	21784	21957	TTTGAAA	173	189	AGAGAAATATTAGAGATCATGAAAATTTTATTATGAAAAGGATCATGAAAAATTTGTAACCCTTAGATTACCTTGATTAGTGTGTGGTACTTTATTGTAAGTATAATCCAAAAGTCACAAATTTTTCATGATCATTTTCATGAAAAACTTTTCATGATACCTAGCATTGCTCA
1220	>MITE_T_1220	Sc0006358	24201	24373	TATTAATA	172	191	CAGCAATGCTAGGTATCATGAAAAGTCTTTCATGAAAATAGTCATGAAAGATTTGTGACCTTTGGATTACACTTACAATAAAGCACCACACACTAATCAAGGTAATCTAAGGGTCACAAATTTTTCATGACACTTTTCATGACAAAATTTTCATGATCTCTAACATTTCTCT
1221	>MITE_T_1221	Sc0000417	450764	450936	AATTAATT	172	191	TAAGAAATGTTAGAGATCATGAAAATTTTGTCATGAAAATGATCATGAAAAATTTGTGATCCTTAGATTACCTTGATTAGTGTGTGGTGCTTTATTGTAAGTGTAATCCAAAGGTCACAAATCTTTCATGACTATTTTCATGAAAAACTTTTCATGATACCTAGCATTACTG
1222	>MITE_T_1222	Sc0002722	164380	164570	TA	190	21	TGAAGAGAAATTTTTGTATGTCAATAGGGTATTACGTGGCACTATTTTTCACTAATCACAAATGTAAAATGCCCACTTTTGTTTACCAAACACTCAACATAAATGTAGTGGACACTACTATTAAAGCCAATCACAATAGTAGAAGATATCACATGACATTTATCCAATCTGCGTACAAAAATTTCTCCTA
1223	>MITE_T_1223	xpSc0054847	23341	23528	GATC	187	25	ATGAGAAATTTTTGTATGCCAATAGGATACCACGTGGCACTACCTTCTACTAATCACAAATGTATGTGCCTACTTTTATTCCCCAAACACTCAACATAAATGTAGTGGACCCTACTGTCAAAGTTAATCACAATAGTAGTAGATACCACATAGCATGTATTATATCCGCATAGAAAAATCTCGCATT
1224	>MITE_T_1224	Sc0003209	158662	158849	GATC	187	25	ATGAGAAATTTTTGTATGCCAATAGGATACCACGTGGCACTACCTTCTACTAATCACAAATGTATGTGCCTACTTTTATTCCCCAAACACTCAACATAAATGTAGTGGACCCTACTGTCAAAACTAATCACAATAGTAGTAGATACCACATAGCATGTATTATATCCGCATAGAAAAATCTCGCATT
1225	>MITE_T_1225	Sc0003421	103553	103739	AAATG	186	29	AGGAGAAATTTTTGTATGCCAATAGGGTACCACGTGGCACTATCTTCCACTAATCACAAATTTATATACCCTCTATTGTTCCCCAAACACCAAACATAAATGTAGTGGACCGTATTATTAAAGCCAATCACAATAGCAAAAGGTACCACATGGCATATACCCTATCTGTATGCAATAATCTCTCCT
1226	>MITE_T_1226	xpSc0057646	1050	1235	AT	185	20	ACGAGAAATTTTTGTATGTTAATAGGGTATTATGTGACACTATCTTTCACTAATTACAAATGTATATGTCCATTATTGTTCTTCAAACACTCAACATAAATGTAGTGGATCCTACTATCAAAACCAATCACAATAGTAGAAGGTACCATATGGCATACATCCTATCTGCATACAAAAATTTCTCT
1227	>MITE_T_1227	Sc0002033	251182	251366	AAAAG	184	17	TTGAGAAGTTTTTGTATACGGATAGGGTACATGCCATGTGATACCTTCTATCATTGTGATTGGCTTTGACAGTAAGGTTCACTACATTTATGTTGAGTGTTTGGGGAACAATAGTGGGCATATACATTTGTGATTAGTGAAAGGTAGTGCCACGTGGTACCCTAGACATACAAAAATTTCTCAA
1228	>MITE_T_1228	xfSc0021681	1031	1221	TATATA	190	37	TTAAGGCCTAGTTTAGGAAGATTGAAAAAAGACAAAAAGTCAAAAAGTCACTATTCTATTTAAATCACATCATCTTATTTAAGTCACATCACCTCTCTAATACATCACTTCAAACCCAACCCAAACCCAACCCATATTTCATAAAAAGTCAAAAAGTGCACTTATTTAGTCTTCCCAAACTAAGCCTAAA
1229	>MITE_T_1229	Sc0000870	332	520	at	188	32	ttaGGCCTAGTTTGGGAAGATTGAAAAAAGACAAAAAGTCAAAAAGTCACTATCCTATTTAAGTCACATCATCTTATTTAAGTCACATCACCTCTCTAATACATCACTTCAAACCCAACCCAAATCCAACCCATATTTCATAAAAAGTCAAAAAGTGCACTTATTTAGTCTTCCCAAACTAGACCTTA
1230	>MITE_T_1230	xpSc0053556	120283	120471	AT	188	32	TAAGGCCTAGTTTGGGAAGACTAAATAAGTGCACTTTTTGACTTTTTATGAAATATGGGTTGGGTTTGGGTTGGGTTTGAAGTGATGTATTAGAGAGGTGATGTGATTTAAATAAGATGATGTGACTTAAATAGGATAGTGACTTTTTGACTTTTTACCTTTTTTCAATCTTCCCAAACTACGCCTAA
1231	>MITE_T_1231	Sc0004376	156974	157157	TTA	183	29	GGGGTGGTTTGGGATGATTTAAATAAGTGTACTTTTTGACTTTTTATGAAATATGGGTTGGGTATGGGTTGGGTTTGAAGTGATGTATTAGAGAGGTGATGTGACTTAAATAAGATGATGTGATTTAAATAGAATAGCAACTTTTTAACTTTTTGACTTTTTTAGATCATGCCAAACAAGCCC
1232	>MITE_T_1232	Sc0000240	888622	888804	TTA	182	13	GGCTAAGTTTGGCAACTCTTAAAAATTCAAAAAGTCAAAAAGTCACTATTCTATTTAAATCACATCATCTTATTTAAGTCACATCACCTCTCTAATAAAATCACTTCAAACCCAACCCAAACCTAACTCATATTTCATAAAAAGTCAAAAAGTGCACTTATTTAGTCTTCCCAAACTTGGCC
1233	>MITE_T_1233	xfSc0000822	102208	102389	TTA	181	13	GACCTAGTTTGGGAAGACTAAATAAGTGCACTTTTTGACTTTTGTGAAATATGGGCTTGGTTTGGGTTGGGTTTGAAGTGATGTATTAGAAAAGTAATGTGATTTAAATAAGATGATGTGACTAAATAGGATAGTGACTTTTTATCTTTTTTGTCTTTTTTCAATTTTACCAAACTAGGTC
1234	>MITE_T_1234	xfSc0001088	82935	83124	AT	189	36	TTAGCTAAGAATAATGCTTGGGACCCCCTTTTGGGGGTCACCCCCTCACCCCCCTTTGTCACGTGGCGGGTGGTGATTGGAGGAGCAGaaaaaaaaaagaaaaagaaaaagaaaTTGTAACCAATGAGAGAGAGAGGGGGTCAAAGGGAGTGGGAGAAAAGGGGGGATGAATCATTGTTGTTTAGCTAA
1235	>MITE_T_1235	Sc0001564	493295	493483	TA	188	35	TTTTAAAAGAATAATGCTTGGGACCCCCTTTTGGGGGTCACCCCCTCACCCCCCTTTGCCACGTGGCGGGTGGTGTTTGGAGGAGCAGGaaaaaaaagaaaaaaaaaagaaaaTGTAACCAATGAAAGAGAGAGGGGGTCAAAGGGGATGGGAGGAAAAGGGGGGATGAATCATTGTTGATTTTAAAA
1236	>MITE_T_1236	Sc0001556	324229	324407	TTT	178	27	TAAGAATAATGCTTGAGACCCCCTTTTGGGGGTCACCCCCTCACCCCCTTTTGCCACATGGCGGGGAGTGATTGGAGGAGCAGGaaaaaaaagaaaaagaaaaagaaaaTGTAACCAATGAGAGAGAGAGGGGGTCAAAGGGGGTGAAAGGAAAAGGGGGGATGAATCATTATTGTTA
1237	>MITE_T_1237	xfSc0027387	348	519	TTATAATAA	171	34	CAACAATGATTCATCCCCCTTTTTTCCCCCACCCTCTTTAACCCCCTCTCTCTTTCATTGGTTACAttttttttttctttttcttttttttCCTGCTTCTCCAATCACCACCCGCCACGTGACAAAGGGGGGTGAGGGGGTGACCCCAAAAAGGGGTCCCAAGCATTATTC
1238	>MITE_T_1238	Sc0000100	222359	222529	TTTTGAAAA	170	34	GAATAATGTTTGGGACCCCCTTTTGGGGGTCACCCCCTCACCCCCTTTGTCATGTGGCGGGTGGTGATTGGAGGAGCAGGaaaaaaagaaaaagaaaaagaaaaTGTAACCAATGAGAGAGAGAGGGGGTCAAAGGGGGTGGGAGAAAAAGGGGGGATGAATCATTGTTG
1239	>MITE_T_1239	Sc0000699	503243	503431	AT	188	81	AATATAATGAGTAATGCTAGGGATCATGAAAAAAATATCATGAAGATAATCATGAAAGATTCTCCACCTTTGGATTATACACATAATAAAACACCACACACTAATCAACACTAATCAAATGATGAAAAATTTTCATGATACATTTCATGATATTTTTTTCATGATCCCTAATATTACTCATAATAATT
1240	>MITE_T_1240	xfSc0000500	49470	49658	AT	188	81	AATATAATGAGTAATGCTAGGGATCATGAAAAAAATATCATGAAGATAATCATGAAAGATTCTCCACCTTTGGATTATACACATAATAAAACACCACACACTAATCAACACTAATCAAATGATGAAAAATTTTCATGATACATTTCATGATATTTTTTTCATGATCCCTAATATTACTCATAATAATT
1241	>MITE_T_1241	Sc0001817	48695	48874	ATTATTAT	179	75	TATGAGTAATATTAGGGATGATGAAAAAAATATCATAAAATGTATCATGAAAAATTTTTATCATTTGATTAGTGTTGATTAATGTGTGGTGTTTTGTTATGTGTATAATTTAAAGATGAAAAAAtatttcatgattatcttcataatattttttttatggttcctaacattactctatt
1242	>MITE_T_1242	Sc0000339	608027	608206	AC	179	40	AAAAGAGTAATGCTAGGGATCATGAAAAAAATATCATGAAGATAATTATGAAAGATTCTCCGCCTTTGGATTATACACACAACAAAACACCACACACTAATCAACACTGATCAAAGGATGAAAAATTTTCCTGATACATTTCATGATATTTTTTTCATGATCCCTAATATTACTCTTTT
1243	>MITE_T_1243	Sc0002479	232995	233170	ATTAG	175	72	TAGAGTAATATCAGGGATTCTGAAAAAAATATCATGAAATGTATCATGAAATTTTTTCATCCTTTGATTAGTGTTGATTAGTGTATGGTGTTTTATTGTGTGTATAATCCAAAGGTGGAGAATCTTTCATGATCATCTTCATGATATTTTTTTCATGATCTCTAACATTACTCTA
1244	>MITE_T_1244	xfSc0001182	47575	47748	CTG	173	52	TGAGTAATATTAGGAATCATGAAAAAAATATTATGAAATGTATCATGAAAAATTTTCATTCTTTGATTAATGTTGATTAGTGTGTGGTGTTTTATTGTATGTATAATTCAAAGGTGGAGAAGCTTTCATGATCATCTTTATGATATTTTTTTCATGATCCCTACCATTAGTCA
1245	>MITE_T_1245	Sc0003744	125189	125360	AAAATGAAA	171	65	GAGTAATATTAGGGATCATGAAAAAAATATCATGAAATGTATCATGAAAATTTTTCATCATTTGATTAGTGTTGATTAGTGTATGGTATTTTATTATTTGTATAATTTAAAGATGAAAAATCTTTCATGATTATGTTTATGATAATTTTTTCATGATCCCTATCATTACTC
1246	>MITE_T_1246	Sc0005965	19680	19851	ATCCATCAA	171	70	GAGTAATATTAGGGATCATGAAAAAAATATCATGAAATGCATCATGAAAATTTTTCATTCTTTGATTAGTATTGATTAGTGTGTGGTATTTTATTGTGTGTATAATCCAAAGATAGATAATCTTTCATGATCATCTTCATGATATTTTTTTCATGATCCCTATCATTACTC
1247	>MITE_T_1247	Sc0005955	39714	39883	AAT	169	72	GAGTAATACTAGGAATCATAAAAAAAATATCATGAAATGTATCATAAAATTTTTCATCCTTTGATTAGTGTTGATTAGTGTGTGGTGTTTTATTGTGTATATAATCCAAAGGTAGAAAATCTTTCATGATCATCCTCATAATATTTTTTTATGATCTCTAGCATTACTC
1248	>MITE_T_1248	Sc0002331	272959	273127	AAT	168	71	GAGAAATATTAGGGATCATGAAAAAAATATCATGAAATGTATCATAAAATTTTCATCCTTTGATTAGTGTTGATTAGTGTGTAGTGTTTTATTGTGTGTATAATCCAAAGGTAGAAAATCTTTCATGATCATCTTCATGATATTTTTTTATGATCTCTACCATTACTC
1249	>MITE_T_1249	Sc0006355	45539	45727	AT	188	19	TGAGGCCAAGTTTGGGATGTTTAGAAAAAGCCAAAAAGTCAAAAAGTCACTATCCTATTTAAGTCACATCATCTTATTTAAGTCACATCACCTCTCTAACACATCACTTCAAACCCAACCCAAACCCAACCCATATTTCATAAAAAGTCAAAAAGTGCACTTATTTAGTCTTCCCAAACTAAGCCTGA
1250	>MITE_T_1250	Sc0000254	814030	814217	AT	187	17	TAAGGCCAAGTTTGGGAAGACTAAATAAGTGCACTTTTTGGCTTTTTATGAAATATGGGTCGGATTTGGGTTGGGTTTGAAGTGATGTGTTAGAGAGGTGATGTGACTTAAATAAGATGATGTGACTTAAATAGGATAGTGACTTTTTGACTTTTTGAATTTTTTGGAGAATGCCAAACTTGGCCTA
1251	>MITE_T_1251	Sc0002396	108040	108222	TTA	182	13	GGCCTAGTTTGGGAAGACTAAATAAGTGCACTTTTTGACTTTTTATGAAATATGGGTTAGGTTTGGGTTGGGTTTGAAGTGATGTGTTAGAGAGGTGATGCGACTTAAATAAGATGATGTGACTTAAATAGGATAGTGACTTTTTGACTTTTTGTCTTTTTTCAATCATACCAAACTTGGCC
1252	>MITE_T_1252	Sc0003090	119764	119946	TAA	182	12	GGCCAAGTTTGGGAAGACTAAATAAGTGCACTTTTTGACTTTTTATGAAATATGGGTTAGATTTGGGTTGGGTTTGAAGTGATGTGTTAGAGAGGTGATGTGACTTAAATAAGATGATGTGACTTACATAGGATAGTGACTTTTGGACTTTTTGGATTTTTTGGAGGATGACAAACTTGGCC
1253	>MITE_T_1253	Sc0004747	66280	66458	TA	178	27	CCTAGTTTGGGAAGACTAAATAAGTGCACTTTTTGACTTTTTATGAAATATGGATTGGGTTTGGGTTGGGTTTGAAGTGATGTGTTAGAGAGGTGATGTGACTTAAATAAGTTGATGTGACTTAAATATGATAGTGACTTTTTGACTTTTTGTCTTTTTTCAATCTTCCCAAACTAAG
1254	>MITE_T_1254	Sc0000005	1794688	1794865	TA	177	31	GGGCCTAGTTTGGGAAGACTAAATAAGTGCACTTTTTGATTTTTTATGAAATATGGGTTGGGTTTGGGTTGGGTTTGATGTGTTAGAGAGGTGATGTGACTTAAATAAGATGATGTGACTTAAATAGGATAGTGACTTTTGACTTTTTGTCTTTTTTCAATCTTCCCAAACTAGGCC
1255	>MITE_T_1255	Sc0002607	137323	137497	AGCC	174	27	TAGTTTGGGAAGACTAAATAAGTACACTTTTTGACTTTTTATGAAATATGGGTTGGGTTTGGGTTGGGTTTGAAGTGATGTGTTAGAGAGGTGATGTGACTTAAATAAGATGATGTGTCTTAAATAGGATAGTGACTTTTTGACTTTTTGTCTTTTTTCAATCTTCCCAAACTA
1256	>MITE_T_1256	xfSc0002027	20235	20399	GC	164	11	CAAGTTTGGTAACTCTTAAAAAAAAGTGAAAAAAGTACTATCCTATTTAATTCACATCATCTTATTTAAGTCACATCACCTCTCTAACACATCACTTCAAACCCAACCCAAACCATATTTCATAAAAAGTCAAAAAGTGCACTTATTTAGTCTTCCCAAACTTG
1257	>MITE_T_1257	Sc0004394	50847	51035	AT	188	17	TTAGGCCTAGTTTGGGAAGACTAAATAAGTGCACTTTTTGACTTTTTATGAAATATGGGTTGGGTTTGGGTTGAGTTTGAAGTGATGTGTTAGAGAGGTGATGTGACTTAAATAAGATGATGTGACTTAAATAGGATAGTGACTTTTTGACTTTTTATCTTTTTCGTCTCATGCCAAACTTGGCCTTA
1258	>MITE_T_1258	Sc0000054	1519065	1519253	AT	188	17	TAAGGCCAAGTTTGGCATGATTGAAAAAAGACAAAAAGTCAAAAAGTCACTATCTTATTTAAGTCACATCATCTTATTTAAGTCACATCACCTCTCTAACACATCACTTCAAACCCAACCCAAACCCAACCCATATTTCATAAAAAGTCAAAAAGTGCACTTATTTAGTCTTCCCAAACTAGGCCTAA
1259	>MITE_T_1259	Sc0002088	132115	132303	AT	188	17	TTAGGCCTAGTTTGGGAAGACTAAATAAGTGCACTTTTTGACTTTTTATGAAATATGGGTTGGGTTTGGATTGGGTTTGAAGTGATGTGTTAGAGAGGTGATGTGACTTAAATAAGATGATGTGACTTAAATAGGATAGTGACTTTTTGACTTTTTGTCTTTTTTCAATCATGCCAAACTTGGCCTTA
1260	>MITE_T_1260	Sc0001192	53715	53903	AT	188	18	TAAGGCCAAGTTTGGCATGATTGAAAAAAGACAAAAAGTCAAAAAGTCACTATCCTATTTAAGTCACATCATCTTATTTGAGTCACATCACCTCTCTAACACATCACTTCAAACCCAACCCAAACCCAACCCATATTTCATAAAAAGTCAAAAAGTACACTTCTATAGTCTTCCCAAACTAGGCCTAA
1261	>MITE_T_1261	Sc0003658	144640	144828	AT	188	17	TAAGGCCAAGTTTGGCATGATTGAAAAAAGACAAAAAGTCAAAAAGTCACTATCCTATTTAAGTCACATCATCTTATTTAAGTCACATCACTTCTCTAGCACATCACTTCAAACCCAACCCAAACCCAACTCATATTTCATAAAAAGTCAAAAAGTGCACTTATTTAGTCTTCCCAAACTAGGCCTAA
1262	>MITE_T_1262	Sc0001531	254610	254798	TTA	188	13	GGCCAAGTTTGGCATGATTGAAAAAAGATAAAAAGTTAAAAAGTCACTATCTTATTTAAGTCACATCATCTTGTTTAAGTCACATCACCTCTCTAACACATCACTTcaaacccaacccaaacccaaacccaacccaTATTTCATAAAAAGTCAAAAAGTGCACTTATTTAGTCTTCCCAAACTAGGCC
1263	>MITE_T_1263	Sc0000739	215101	215289	AT	188	27	TAAGGCCAAGTTTGGCATGATTAAAAAAAGACAAAAAGTCAAAAAGTCACTATCCTATTTAAGTCACATCATCTTGTTTAAGTCACATCACCTCTCTAACACATCACTTCAAACCCAACCCAAACCCAACCCATATTTCATAAAAAGTCAAAAAGTGCACTTATTTAGTCTTCCCAAACTAGGCCTAA
1264	>MITE_T_1264	Sc0000166	512193	512380	AT	187	17	TAAGGCCAAGTTTGGCATGATTGAAAAAAGACAAAAAATCAAAAAGTCACTATTCTATTTAAGTCACATCATCTTATTTAAGTCGCATCACCTCTCTAACACATCACTTCAAACCCAACCCAAACTCAACCCATATTTCATAAAAAGTCAAAAGTGCACTTATTTAGTCTTCCCAAACTAGGCCTAA
1265	>MITE_T_1265	xfSc0000009	234366	234553	AT	187	17	TAAGGCCTAGTTTGGGAAGACTAAATAAGTACATTTTTTTACTTTTTATGAAATATGGGTTGGGTTTGGGTTGGGTTTGAAGTGATGTGTTAGAGAGGTGATGTGACTTAAATAAGATGATGGGACTTAAATAGGATAGTGACTTTTTGACTTTTTATCTTTTTTCAATTATGCCAAACTTGGCCTA
1266	>MITE_T_1266	Sc0002348	54564	54750	AT	186	18	TAAGGCCAAGTTTGGCATGATTGAAAAAAGACAAAAAGTCAAAAAGTCACTATCTTATTTAAGTTACAGCATCTTATTTAAGtcacatcacctctcacacatcacttcaAACCCAACCCAAACCCAACCCATATTTTATAAAAAGTCAAAAAGTGCACTTATTTAGTCTTCCCAAACTAGGCCTAA
1267	>MITE_T_1267	Sc0008192	72	258	ATT	186	15	TAGGCCAAGTTTGGCATGATTGAAAAAAGACAAAAAGTCAAAAAGTCACTATCCTATTTGAGTCACATTATCTTATTTAAGTCACATCACCTCTCTAACACATCACTTCAAACCCAACCCAAACCCAACCCATATTTCATAAAAAGTCAAAAAGTGCACTTATTTAGTCTTCCCAAACTAGGCCTA
1268	>MITE_T_1268	xpSc0053221	471156	471340	AA	184	13	AGGCCAAGTTTGGCATGAGGCAAAAAAGACAAAAAGTTAAAAAGTCACTATCCTATTTAAGTCACATCATCTTATTTAAGTCACATCACCTCTCTAACCCATCACTTCAAACCAAACCCAAACCCAACTCATATTTCATAAAAAGTCAAAAGGTGCACTTATTTAGTCTTCCCAAACTAGGCCT
1269	>MITE_T_1269	Sc0006326	38024	38208	TATTT	184	28	AGGCCAAGTTTGGCATGATTGAAAAAAGATAAAAAGTCAAAAAGTCACTATTCTATTTAAGTCACATCATCTTATTTAAGTCATATCACCTCTTTAACACATCACTTCAAACCCAACTCAAACTCAACCCATATTTCATAAAAAGTCAAAAAGTGCACTTATTTAATCTTACCAAACTAGGCCT
1270	>MITE_T_1270	Sc0002438	156354	156538	TAA	184	13	GGCCTAGTTTGGGAAGGCTAAATAAGTGCACTTTTTGACTTTTTATGAAATATGGGTTGGGTTTGGGTTGGGTTTGAAGTGATGTGTTAGAGAGGTGATGTGACTTAAATAAGATGATGTAACTTAAATAGGATAGTGACTTTTTGACTTTTTGTCTTTTTTTTCAATCATGCCAAACTTGGCC
1271	>MITE_T_1271	Sc0002068	399916	400100	TA	184	15	AGGCCTAGTTTGGGAAGACTAAATAAGTGCACTTTTTGACTTTTTATGAAATATGGGTTGGGTTTGGGTTGAGTTTGAAGTGATGTGTTAGAGAGGTGATATGACTTAAATAAGATGATGTGACTTAAATAGGATAATGACTTTTTGACTTTTTGTTTTTTTTCAATCATGCCAAACTTGGCCT
1272	>MITE_T_1272	Sc0000481	625831	626014	TTA	183	13	GGCCTAGTTTGGGAAGACTAAATAAGTGCATTTTTTGACTTTTTATGAAATATGGGTTGAGTTTGAGTTGAGTTTGAAGTGATATGTTAGAGAGGTGATGTGACTTAAATAAGATGATGTGACTTAAATAAGATAGTGACTTTTTAACTTTTTATCTTTTTTTATCTCATGCCAAACTTGGCC
1273	>MITE_T_1273	xfSc0015279	1214	1397	TAA	183	13	GGCCAAGTTTGGCATGATTGAAAAAGGAAAAAAAAGTCAAAAAGTCACTATCTTATTTAAGTCACATCATCTTATTTAAGTCACATCACCTCTCTAACACATCACTTCAAACCCAACCCAAACTCAACCCATATTTCATAAAAAGTCAAAAAGTGCACTTATTTAGTCTTCCCAAACTAGGCC
1274	>MITE_T_1274	xfSc0014437	727	910	TA	183	15	AGGCCTAGTTTGGGAAGACTAAATAAGTGCACTTTTTGACTTTTTATGAAATATGGGTTGGGTCTGGGTTGGGTTTGAAGTGATGTGTTAGAGAGGTGATGTGACTTAAATAAGATGATGTGACTTAAATAGGATAGTGACTTTTTGACTTTTTGTCTTTTTTCAATCATGCCAAACTAGGCT
1275	>MITE_T_1275	Sc0001878	35745	35928	TA	183	25	AGCCTAGTTTGGGAAGATTAAATAAGTGCACTTTTTAACTTTTTATGAAATATGGGTTGGGTTTGGGTTGGGTTTGAAATGATGTGTTAGAGAGGTGATGTGACTTAAATAAGATGATGTGACTTAAATAGAATAGTGACTTTTTGACTTTTTGTCTTTCTTTAATCATGCCAAACTTGGCCT
1276	>MITE_T_1276	Sc0003803	195326	195508	TA	182	15	GGGCCAAGTTTGGTATGATTGAAAAAAGACAAAAAGTCAAAAAGTCACTATCCTATTTAAGTCACATCATCTTATTTAAGTCACATCACCTCTCTAACACATCACTTCAAACCCAACCCAAACCCAACCCATATTTCATAAAAAGTCAAAAAGTACACTTTTAGTCTTCCCAAACTAGGCCC
1277	>MITE_T_1277	xfSc0000986	65974	66156	TAA	182	13	GGCCAAGTTTGGCATGATTGAAAAAAGATAAAAAGTCAAAAAGTCACTATCCTATTTAAGTCACATCATCTTATTTAAGTCACATCACCTCTCTAACACATCACTTCAAACTCAACCCAAACTCAACCCATATTTCATAAAAAGTCAAAAAATGTACTTATTTAGTCTTCCCAAACTAGGCC
1278	>MITE_T_1278	xfSc0004833	8048	8230	TTA	182	29	GGCCTAATTTGGGAAGATTGAAAAAAGTCAAAAAGTTAAAAAGTCACTATCCTATTTAAGTCACATCATCTTATTTAAGTCACATCACCTCTCTAACACATCACTTCAAACTCAACCCAAACTCAACCCATATTTCATAAAAATTCAAAAAGTGCACTTATTTAGTCTTCCCAAACTAGGCC
1279	>MITE_T_1279	Sc0003233	227677	227859	TAA	182	13	GGCCTAGTTTGGGAAGACTAAATAAGTGCACTTTTTGACTTTTTATGAAATATGGGTTGGGTTTGGATTGGGTTTGAAGTGATGTGTTAAAGAGGTGATGTGACTTAAATAAGATGATGTGACTTAAATAGGATAGTGACTTTTTGACTTTTTATCTTTTTTCAATCATGCCAAACTTGGCC
1280	>MITE_T_1280	xfSc0001098	41236	41418	TAA	182	13	GGCCTAGTTTGGGAAGACTAAATAAGTGCACTTTTTGACTTTTTATGAAATATGGGTTGGATTTGGGTTGGGTTTGAAGTGATGTGTTAGAGAGGTGATGTGACTTAAATAAGATGATGTGACTTAAATAGGATAGTGACTTTTTGACTTTTTGTCCTTTTCCAATTATGCCAAACTTGGCC
1281	>MITE_T_1281	Sc0001103	500257	500439	tta	182	13	GGCCAAGTTTGGCATGAGATAAAAAAGACAAAAAGTCAAAAAGTCACTATCCTATTTAAGTCACATCATCTTATTTAAGTCACATCACCTCTCTAATACATCACTTCAAACCCAACCCAAACCCAACCCATATTTCATAAAAAGTCAAAAAGTGCACTTATTTAGTCTTCCCAAACTAGGCC
1282	>MITE_T_1282	Sc0004185	136856	137038	TAA	182	13	GGCCTAGTTTGGGAAGACTAAATAAGTGCACTTTTTAACTTTTTATGAAATATGGGTTGAGTTTGGGTTGGGTTTGAAGTGATGTGTTAGAGAGGTGATGTGACTTAAATAAGATGATGTGACTTAAATAGGATAGTGACTTTTTGACTTTTTATCTTTTTTTGATCATGCCAAACTTGGCC
1283	>MITE_T_1283	Sc0001863	336345	336527	TTA	182	13	GGCCTAGTTTGGGAAGACTAAATAAGTGCACTTTTTGACTTTTTATGAAATATGGGTTGGGTTTGGGTTGGGTTTGAAGTGATGTGTTAGAGAGGTGATGTGACTTAAATAAGATGATGTGACTTAAATAGAATAGTGACTTTTTGACTTTTTGTCTTTTTTGTCTCATGCCAAACTTGGCC
1284	>MITE_T_1284	Sc0002162	77922	78104	TAA	182	23	GGCCAAGTTTGGCATGACTAAAAAAAGATAAAAAGTCAAAAAGTCACTATCCTATTTAAGTCACATCATCTTATTTAAGTCACATCACCTCTCTAACACATCACTTCAAACCCAACCCAAACCCAACCCATATTTTATAAAAAGTCAAAAAGTGCACTTATTTAGTCTTCCCAAACTTGGCC
1285	>MITE_T_1285	xfSc0010984	793	975	TTA	182	13	GGCCAAGTTTGGCATGAGACAAAAAAGATAAAAAGTCAAAAAGTCACTATCCTATTTAAGTCACATCATCTTATTTAAGTCACATCACCTCTCTAACACATCACTTCAAACCCAACCCAAACCCAACCCATATTTCATAAAAAGTCAAAAAGTGCACTTATTTAGTCTTCCCAAACTAGGCC
1286	>MITE_T_1286	xpSc0053444	680	862	TAA	182	13	GGCCAAGTTTGGCATGAGGCAAAAAAGACAAAAAGTCAAAAAGTCACTATCCTATTTAAGTCACATCATCTTATTTAAGTCACATCACCTCTCTAACACATCACTTCAAACCCAACCCAAACCCAACCCATATTTCATAAAAAGTCAAAAAGTGCACTTATTTAGTCTTCCCAAACTAGGCC
1287	>MITE_T_1287	Sc0002874	85686	85868	TAA	182	13	GGCCTAGTTTGGGAAGACTAAATAAGTGCACTTTTTGACTTTTTATGAAATATGGGTTGGGTTTGGGTTGGGTTTGAAGTGATGTGTTAGAGAGGTGATGTGACTTAAATAAGATGATGTGACTTAAATAGGATAGTGACTTTTTGACTTTTTATCTTTTTTGTCTCATGCCAAACTTGGCC
1288	>MITE_T_1288	Sc0000789	658689	658871	TTA	182	13	GGCCAAGTTTGGCATGATTGAAAAAAGACAAAAAGTCAAAAAGTCACTATCCTATTTAAGTCACATCATCTTATTTAAGTCACATCACCTCTCTAACACATCACTTCAAACCCAACCCAAACCCAACCCATATTTCATAAAAAGTCAAAAAGTGCACTTATTTAGTCTTCCCAAACTAGGCC
1289	>MITE_T_1289	xpSc0054918	11744	11926	TTA	182	13	GGCCAAGTTTGGCATGATTGAAAAAAAACAAAAAGTCAAAAAGTCACTATCCTATTTAAGTCAAATCATCTTATTTAAGTCACATCACCTCTCTAACACATCACTTCAAACCCAACCCAAACCCAACCCATATTTCATAAAAAGTCAAAAAGTGCACTTATTTAGTCTTCCCAAACTAGGCC
1290	>MITE_T_1290	Sc0000315	823883	824065	TAA	182	13	GGCCAAGTTTGGCGTGATTGAAAAAAGATAAAAAGTCAAAAAGTCACTATCCTATTTAACTCACATCATCTTATTTAAGTCACATCACCTCTCTAACACATCACTTCAAACCCAACCAAAACTCAACCCATATTTCATAAAAAGTCAAAAAATGCACTTATTTAGTCTTCCCAAACTAGGCC
1291	>MITE_T_1291	Sc0000395	288507	288689	TTA	182	13	GGCCAAGTTTGGCATGATTGAAAAAAGACAAAAAGTTAAAAAGTCACTATCCTATTTAAGTCACATCATCTTATTTAAGTCACATCACCTCTCTAACACATCACTTCAAACTCAACCCAAACCCAACCCATATTTCATAAAAAGTCAAAAAGTATACTTATTTAGTTTTCCCAAACTAGGCC
1292	>MITE_T_1292	Sc0000001	2728108	2728290	TAA	182	13	GGCCTAGTTTGGGAAGACTAAATAAGTGCACTTTTTGACTTTTTATGAAATATGGGTTGGGTTTGGGTTGGGTTTGAAGTGATGTGTTAGAGAGGTGATGTGACTTAAATAAGATGATGTGACTTAAATAGGATAGTGACTTTTTGACTTTTTGTCTTTTTCCAATTATGCCAAACTTGGCC
1293	>MITE_T_1293	xfSc0000552	66065	66247	TAA	182	13	GGCCAAGTTTGGCATGAGACAAAAAAGATAAAAAGTCAAAAAGTCACTATCCTATTTAAGtcacatcatcttatttaaatcacatcacctctctaacacatcacttcaaatcCAACCCAAACCCAACCCATATTTCATAAAAAGTCAATAAGTACACTTATTTAGTCTTCCCAAACTAGGCC
1294	>MITE_T_1294	Sc0003212	175162	175344	TAA	182	23	GGCCTAGTTTGGGAAGACTAAATAAGTGCACTTTTTGACTTTTTATGAAATATGGATTGGGTTTGGGTTGGGTTTGAAGTGATGTGTTAGAGAGGTGATGTGACTTAATTAAGATGATGTGACTTAAATAGGATAGTGACTTTTTAACTTTTTGTCTTTTTTTAATCATGCCAAACTTGGCC
1295	>MITE_T_1295	xpSc0053570	96525	96707	TTA	182	13	GGCCAAGTTTGGCATGAGACAAAAAAGACAAAAAGTCAAAAAGTCACTATCCTATTTAAGTCACATCATCTTATTTAAGTCACATCACCTCTCTAACACATCACTTCAAACCCAACCCAAACCCAACCCATATTTCATAAAAAGTCAAAAAGTACACTTATTTAGTCTTCCCAAACTAGGCC
1296	>MITE_T_1296	xfSc0013427	1188	1370	TTA	182	13	GGCCTAGTTTGGGAAGACTAAATAAGTGCACTTTTTGACTTTTTATGAAATATGGGTTGGGTTTGGGTTGGGTTTGAGGTGATGTGTTAGAGAGGTGATGTGACTTAAATAAGATGATATGACTTAAATAGGATAGTGACTTTTTGACTTTTTGTCTTTTTTATCTCATGCCAAACTTGGCC
1297	>MITE_T_1297	xfSc0000464	3876	4058	TAA	182	13	GGCCTAGTTTGGGAAGACTAAATAAGTGTACTTTTTGACTTTTTATGAAATATGGGTTGGGTTTGGGTTGGGTTTGAAGTGATGTGTTAGAGAGGTGATGTGACTTAAATAAGATGATGTGACTTAAATAGGATAGTGACTTTTTGACTTTTTGTCTTTTTTGCCTCATGCCAAACTTGGCC
1298	>MITE_T_1298	Sc0000284	463315	463497	TAA	182	13	GGCCAAGTTTGGCATGAGACAAAAAAGACAAAAAGTCAAAAAGTCACTATCCTATTTAAGTCACATCATCTTATTTAAGTCACATCACCTCTCTAACACATCACTTCAAACCCAACCCAAACCTAACCCATATTTCATAAAAATTAAAAAAGTGCACTTATTTAGTCTTCCCAAACTAGGCC
1299	>MITE_T_1299	Sc0002941	38892	39074	TTA	182	13	GGCCAAGTTTGGCATGAGGCAAAAAAGACAAAAAGTCAAAAAGTCACTATCCTATTTAAGTCACATCATCTTATTTAAGTCACATCACCTCTCTAACACATCACTTCAAACCCAACCCAAACCCAACCCATATTTCATAAAAAGTCAAAAAGTGCACTTATTTAGTCTTCCCAAACTAGGCC
1300	>MITE_T_1300	Sc0002551	335867	336049	TAA	182	13	GGCCAAGTTTGGGAAGACTAAATAAGTGCACTTTTTGACTTTTTATGAAATATGGGttgaatttgagttgagtttgaagtgatgtgttagagAGGTGATGTGACTTAAATAAGATGATGTGACTTAAATAGGATAGTGACTTTTTGACTTTTTAAATTTTTTGGAGGATGCCAAACTTGGCC
1301	>MITE_T_1301	Sc0002257	25873	26055	TAA	182	13	GGCCTAGTTTGGGAAGACTAAATAAGTGCACTTTTTGACTTTTTATGAAATATAGGTTGGGTTTGGGTTGGGTTTGAAATGATGTGTTAGAGAGGTGATGTGACTTAAATAAGATGATGTGAGTTAAATAGGATAGTGACTTTTTGACTTTTTATCTTTTTTCAATCATGCCAAACTTGGCC
1302	>MITE_T_1302	Sc0000508	758512	758694	TTA	182	13	GGCCAAGTTTGGCATGAGACAAAAAAGATAAAAAGTCAAAAAGTCACTATCCTATTTAAGTCACATCATCTTATTTAAGTCACATCACCTCTCTAACACATCACTTCAAACTCAACCCAAACCCAACCCATATTTCATAAAAAGTCAAAAAGTGTACTTATTTAGTCTTCCCAAACTAGGCC
1303	>MITE_T_1303	Sc0002322	76955	77137	TA	182	14	GGCCTAGTTTGGGAAGACTAAATAAGTGCACTTTTTGACTTTTTATGAAATATGGGttgagtttgagttgagtttgaagtgatgtgttagagAGGTGATGTGACTTAAATAAGATGATGTGACTTAAATAGGATAATGACTTTTTGACTTTTTATCTTTTTTGTCTCATGCCAAACTTGGCC
1304	>MITE_T_1304	Sc0001030	595668	595850	TAA	182	13	GGCCAAGTTTGGCATGGTTGAAAAAAGACAAAAAGTCAAAAAGTCACTATTCTATTTAAGTCACATCATCTTATTTAAGTCGCATCACCTCTCTAACACATCACTTCAAACCCAACACAAACCCAACCCATATTTCATAAAAAGTCAAAAAGCGCACTTATTTAGTCTTCCCAAACTAGGCC
1305	>MITE_T_1305	Sc0000486	44028	44210	TTA	182	13	GGCCTAGTTTGGGAAGACTAAATAAGTGCACTTTTTGACTTTTTATGAAATATGGGTTGGGTTTGGGTTGGGTTTGAAGTGATGTGTTAGAGAAGTGATGTGACTTAAATAAGATGATGTGACTTAAATAGGATAGTGACTTTTTGACTTTTTGTCTTTTTTCAATCATGCCAAACTTGGCC
1306	>MITE_T_1306	Sc0000633	558482	558664	TGA	182	13	GGCCAAGTTTGGCATGATTGAAAAAAGACAAAAAGTTAAAAAGTTACTATCCTATTTAAGTCACATCATCTTATTTAAGTCACATTACCTCTCTAACACATCATTTCAAACCCAACCCAAACCCAACCCATATTTCATAAAAAGTCAAAAAGTGCACTTATTTAGTCTTCCCAAACTAGGCC
1307	>MITE_T_1307	Sc0000050	1258087	1258269	TAA	182	13	GGCCAAGTTTGGCATGAGACAAAAAAGACAAAAAGTCAAAAAGTCACTATCCTATTTAAGTCACATCATCTTATTTAAGTCACATCACCTCTCTAACACATCACTTCAAACCCAACCCAAACCCAACCCATATTTCATAAAAAGTCAAAAAATGCACTTATTTAGTCTTCCCAAACTAGGCC
1308	>MITE_T_1308	Sc0004301	1423	1605	TTA	182	13	GGCCTAGTTTGGGAAGACTAAATAAGTGCACTTTTTGACTTTTTATGAAATATAGGTTGGGTTTGGGTTGGGTTTGAAGTGATGTGTTAGAGAGGTGATGTGACTTAAATAAGATGATGTGACTTAAATAGGATAGTAACTTTTTGACTTTTTATCTTTTTTCAATCATGCCAAACTTGGCC
1309	>MITE_T_1309	Sc0000543	154052	154234	TTA	182	13	GGCCAAGTTTGGCATGAGACAAAAAAGACAAAAAGTCAAAAAGTCACTATCCTATTTAAGTCACATCATCTTATTTAAGTCACATCACCTCTCTAACACATCACTTCAAACCCAACCCAAACCCAACCCATATTTCATAAAAAGTCAAAAAGTGCACTTATTTAGTCTTCCCAAACTAGGCC
1310	>MITE_T_1310	Sc0003186	127093	127275	TTA	182	13	GGCCAAGTTTGGCATGCTTGAAAAAAGATAAAAAGTCAAAAAGTCACTATCCTATTTAAGTCACATCATCTTATTTAAGTCACATCACCTCTCTAACACATCACTTCAAACCCAACCCAAATCAAACTCATATTTCATAAAAAGTCAAAAAGTACATTTATTTAGTCTTCCCAAACTAGGCC
1311	>MITE_T_1311	Sc0004312	44249	44431	TTA	182	13	GGCCAAGTTTGGGAAGACTAAATAAATGCACTTTTTGACTTTTTATGAAATGTGGGTTAGATTTGGGTTGAGTTTGAAATGATGTGTTAGAGAGGTGATGTGACTTAAATAAGATGATGTAATTTAAATAGAATAGTGACTTTTTGACTTTTTAAATTTTTTAAGAGTTACCAAACTTGGCC
1312	>MITE_T_1312	Sc0001515	469198	469380	TTA	182	13	GGCCAAGTTTGGCATGATTGAAAAAAGATAAAAAGTCAAAAAGTCACTATCCTATTTAAGTCACATCATCTTATTTAAGTCACATCACCTCTCTAACACATCACTTCAAACCCAACCCAAACCCAACCCATATTTCATAAAAAGTCAAAAAGTGTACTTATTTAGTCTTCCCAAACTAGGCC
1313	>MITE_T_1313	Sc0002164	245144	245325	TAA	181	13	GGCCAAGTTTGGCATGAGGTAAAAAAGACAAAAAGTCAAAAAGTCACTATCCTATTTAAGTCACATCATCTTATTTAAGTCACATCACCTCTCTAACACATCACTTCAAACCCAATCCAAACCCAACCCATAATTCATAAAAAGTCAAAAGTACACTTATTTAGTCTTCCCAAACTAGGCC
1314	>MITE_T_1314	xfSc0009503	1109	1290	TAA	181	13	GGCCTAGTTTGGGAAGCCTAATAAGTGCACTTTTTGACTTTTTATGAAATATGTGTTGGGTTTGGGTTGGGTTtgaagtgatgtgttagagaagtgatgtgatTTAAATAAGATGATGCGACTTAAATAGGATAGTGACTTTTTGACTTTTTGTCTTTCTTCAATCATGCCAAACTTGGCC
1315	>MITE_T_1315	Sc0000764	176617	176798	TTT	181	17	ATTTAGGCCAAGTTTGGCATGAGCCAAAAAAGACAAAAAGTTAAAAAGTCACTATCCTATTTAAGTCACATCATCTTATTTAAGTCACATTACCTCTCTAACACATCATTTCAAACCCAACCCATATTTCATAAAAAGTCAAAAAGTGCACTTATTTAGTCTTCCCAAACTAGGCCTTAAT
1316	>MITE_T_1316	xpSc0054449	71641	71822	TA	181	14	GGCCAAGTTTGGCATAATTGAAAAAAGACAAAAAGTTAAAAAGTCACTATCCTATTTAAGTCACATCATCTTATTTAAGTCACATCACCTCTCTAACACATCACTCAAACCCAACCCAAACCCAACCCATATTTCATAAAAAGTCAAAAAATACACTTATTTAGTCTTCCCAAACTAGGCC
1317	>MITE_T_1317	xpSc0062360	529	710	TTA	181	13	GGCCTAGTTTGGAAGACTAAATAAGTGCACTTTTTTACTTTTTATGAAATATGGGTTGGGTTTGGGTTGGGTTTGAAGTGATGTGTTAGAGAGGTGATATGACTTAAATAAGATGATGTGACTTAAATAGGATAGTAATTTTTTGACTTTTTGTCTTTTTTCAACCATGCCAAACTTGGCC
1318	>MITE_T_1318	Sc0000110	1368752	1368933	AT	181	23	CCATACTTAGGCCTAGTTTGGGAAGACTAAATAAGTGCACTTTTTGACTTTTTATGAAATATGGGTTGGGTTTGGGTTGGGTTTGAAGTGATGTGTTAGAGAGATGATGTGACTTAAATAGGATAGTGACTTTTTGACTTTTTATCTTTTTTCAATCATGCCAAACTTGGCCTTAGGATAG
1319	>MITE_T_1319	Sc0001703	69476	69656	TAA	180	13	GGCCAAGTTTGGCATGATTGAAAAAAGACAAAAAGTCAAAAAGTCACTATTCTGTTTAAGTCACATTATCTTATTTAAGTCACATCACCTCTCTAACACATCACTTCAAACCCAACCCAAACCCAACCCATATTTTATAAAAAGTCAAAAAGTGCACTTATTTTCTTCCCAAACTAGGCC
1320	>MITE_T_1320	Sc0001902	352096	352276	CTTAG	180	17	GCCAAGTTTGGCATGAGACAAAAAAGATAAAAAGTCAAAAAGTCACTATCCTATTTAAGTCACATCATCTTATTTAAGTCACATCACCTCTCTAACACATCACTTCAAACTCAATCCAAACCCAACCCATATTTCATAAAAAGTCAAAAAGTGCACTTATTTAGTCTTCCCAAACTAGGC
1321	>MITE_T_1321	Sc0000280	866923	867103	AT	180	17	TTAGGCCTAGTTTGGGAAGACTAAATAAGTGCACTTTTTGACTTTTTATGAAATATGAGTTGGGTTTGGGTTGGGTTTGAAGTGATGGGTTAGAGAGGTGATGTGACTTAAATAAGATGATGTGACTTAAATAGGATAGTGACTTTTTGTCTTTTTTGCCTCATGCCAAACTTGGCCTTA
1322	>MITE_T_1322	xfSc0004567	231	411	CTTAG	180	17	GCCAAGTTTGGCATGATTGAAAAAAGATAAAAAGTCAAAAAGTCACTATCCTATTTAAGTCACATCATCTTATTTAAGTCACATCACCTCTCTAACACATCACTTCAAACCCAACCCAAACCCAACCCATATTTCATAAAAAGTCAAAAAGTGCACTTATTTAGTCTTCCCAAACTAGGC
1323	>MITE_T_1323	xfSc0000026	109020	109197	AT	177	17	TTAGGCCAAGTTTGGCATGAGATAAAAAAGACAAAAAGTCAAAAAGTCACTATCCTATTTAAGTCACATCATCTTATTTAAGTCACATCACCTCTCTAACACATCACTTCAAACTCAACCCATATTTCATAAAAAGTCAAAAAGTACACTTATTTAGTCTTCCCAAACTAGGCCTTA
1324	>MITE_T_1324	Sc0004036	122354	122528	GGCC	174	13	AAGTTTGGCATGATTGAAAAAAGACAAAAAGTCAAAAAGTCACTATCCTATTTAAGTCACATCATCTTATTTAAGTCACATCACCTCTCTAACACATCACTTCAAACCTAACCCAAACCCAACCCATATTTCATAAAAAGTCAAAAAGTGCACTTATTTAGTCTTCCCAAACTA
1325	>MITE_T_1325	xpSc0061585	713	887	GGCC	174	13	TAGTTTGGGAAGACTAAATAAGTGCACTTTTTGACTTTTTATGAAATATGGGTTGGGTTTGGGTTGGGTTTGAAGTGATGTGTTAGAGAGGTGATGTGACTTAAATAAGATGATGTGACTTAAATAGAATAATGACTTTTTGACTTTTTGTCTTTTTTGTCTCATGCCAAACTT
1326	>MITE_T_1326	Sc0000704	616627	616801	GGCC	174	13	AAGTTTGGCATGATTGAAAAAAGACAAAAAGTCAAAAAGTCACTATCCTATTTAAGTCACATCATCTTATTTAAGTCACATCACCTCTCTAATACATCACTTCAAACCCAACCCAAACCCAACCCATATTTCATAAAAAGTCAAAAAGTGCACTTATTTAGTCTTCCCAAACTA
1327	>MITE_T_1327	Sc0001735	291810	291984	GGCC	174	13	TAGTTTGGGAAGGCTAAATAAGTGCACTTTTTGACTTTTTATGAAATATGGGTTGGGTTTGGGTTGGGTTTGAAGTGATGTGTTAGAGAGGTAATGTGACTTAAATAAGATGATGTGACTTAAATAGGATAGTGACTTTTTGACTTTTTGTCTTTTTTGTCTCATGCCAAACTT
1328	>MITE_T_1328	Sc0003865	11606	11780	GGCC	174	13	AAGTTTGGCATGAGGCAAAAAAGACAAAAAGTCAAAAAGTCACTATCCTATTTAAGTCACATCATCTTATTTAAGTCACATCACCTCTCTAACCCATCACTTCAAACTCAACCCAAACCCAACCCATATTTCATAAAAAGTCAAAAAGTGCACTTATTTAGTCTTCCCAAACTA
1329	>MITE_T_1329	xpSc0055373	26044	26217	TAA	173	13	GGCCAAGTTTGGCATGAGACAAAAAGTTAAAAAGTCACTATTCTATTTAAGTCACATCATCTTATTTAAGTCACATCACCTCTCTAACCCATCACTTCAAACCAAACCCAAACCCAACTCATATTTCATAAAAAGTCAAAAGGTGCACTTATTTAGTCTTCCCAAACTAGGCC
1330	>MITE_T_1330	Sc0001569	96938	97111	TAA	173	13	GGCCAAGTTTGGCATGAGACAAAAAGTTAAAAAGTCACTATTCTATTTAAGTCACATCATCTTATTTAAGTCACATCACCTCTCTAACCCATCACTTCAAACCAAACCCAAACCCAACCCATATTTCATAAAAAGTCAAAAAGTGCACTTATTTAGTCTTCCCAAACTAGGCC
1331	>MITE_T_1331	Sc0001084	401884	402055	TTA	171	13	GGCCAAGTTTGGCATGATTGAAAAAAGACAAAAAGTCAAAAAGTCACTATCCTATTTAAGTCACATCATCTTATTTAAGTCACATCACCTCTCTAACACATCACTTCAAACCCAACCCATATTTCATAAAAAGTCAAAAAATACACTTATTTAGTCTTCCCAAACTAGGCC
1332	>MITE_T_1332	Sc0003950	821	992	TTA	171	23	GGCCTAGTTTGGGAAGACTAAATAAGTGCACTTTTTGACTTTTTATGAAATATGGGTTGGGTTTGAAGTGATGTGTTAGAGAGGTGATGTGACTTAAATAAGATGATGTGACTTAAATAGGATGGTGACTTTTTGACTTTTTGTTTTTTTTTAATCATGCCAAACTTGGCC
1333	>MITE_T_1333	Sc0000062	1229386	1229557	TTA	171	13	GGCCAAGTTTGGCATGATTGAAAAAAGACAAAAAGTCAAAAAGTCACTATCCTATTTAAGTCACATCATCTTATTTAAGTCACATCACCTCTCTAACACATCACTTCAAACCCAACCCATATTTCATAAAAAGTCAAAAAGTGCACTTATTTAGTCTTCCCAAACTAGGCC
1334	>MITE_T_1334	Sc0002876	272168	272338	CTTAG	170	17	GCCAAGTTTGGCATGATTGAAAAAAGATAAAAAGTCAAAAAGTCACTATCCTATTTAAGTCACATCATCCTATTTAAGTCACTAACACATCACTTCAAACCCAACCCAAACCCAACCCATATTTCATAAAAAGTCAAAAAGTGCACTTATTTAGTCTTCCCAAACTAGGC
1335	>MITE_T_1335	Sc0001840	384939	385108	CTAAG	169	17	GCCAAGTTTGGCATGATTGAAAAAAGACAAAAAGTCAAAAAGTCACTATCCTATTTAAGTCACATCATCTTATTTAAGTCACATCACCTCTCTAACACATCACTTCAAACCCAACCCATATTTTATAAAAAGTCAAAAAGTGTACTTATTTAGTCTTCCCAAACTAGGC
1336	>MITE_T_1336	Sc0001753	174465	174631	GGCC	166	29	AAGTTTGGCATGATTGAAAAAAGTCAAAAAGTCACTATCCTATTTAAGTCACATCATCTTATTTAAGTCACATCACCTCTCTAACACATCACTTCAAACCCAACCCAAACCCAACCCATATTTCATAAAAAGTCAAAAAGTGCACTTATTTAGTCTTCCCAAACTA
1337	>MITE_T_1337	xfSc0048088	577	742	TTA	165	28	GGCCAAGTTTGGCATGATTGAAAAAAGAAAAAAAGTCAAAAAGTCACATCATCTTATTTAAGTCACATCACCTCTCTAACACATCACTTCAAACCCAACCCAAACCCAACCCATATTTCATAAAAAGTCAAAAAGTGCACTTATTTAATCTTCCCAAACTAGGCC
1338	>MITE_T_1338	xfSc0000095	160655	160818	TTA	163	13	GGCCAAGTTTGGCATGAGACAAAAAAGATAAAAAGTCAAAAAGTCACTATCCTATTTAAGTCACATCACCTCTCTAACACATCACTTCAAACTCAACCCAAACCCAACCCATATTTCATAAAAAGTCAAAAAGTGCACTTATTTAGTCTTCCCAAACTAGGCC
1339	>MITE_T_1339	Sc0000212	239375	239563	TTA	188	29	GGGTTGGTTTGGGATGTCCTAAAAAAGTGCACTTTTTGACTTATTggtgggtttgggttgggtttgggttgggtttgatgtgatgtgttagagaggtgatgtgatgtaatgtaaataagatgatgtgaCTTAAATAAGATAGTGACTTTTTGACTTTTTGACTTATTTAGTACATGCCAAACTAGCCC
1340	>MITE_T_1340	Sc0002924	52517	52701	TA	184	32	GGGCTAGTTTGGCATGTACTAAATAAGTCAAAAAGTCAAAAAGTCACTATCTTATTTAAGTCACATCATCTTGTTTAAatcacatcacatctctaacacatcacatcaaacccaactcaaacccaatccaaacccaccAATAAGTCAAAAAGTGCACTTTTTTAGGACATCCCAAACCAACCCC
1341	>MITE_T_1341	Sc0005409	28727	28910	TTA	183	29	GGGCTAGTTTGGCATGTACTAAATAAGTCAAAAAGTCAAAAAGTCACTATCTTATTTAAatcacatcatcttatttaaatcacatcacctctctaacacatcacatcaaacccaacccaaacccaacccaaacccaccAATAAGTCAAAAAGTGCACTTTTTTAGGACATCCCAAACCAACCC
1342	>MITE_T_1342	Sc0000157	1030208	1030391	TTA	183	29	GGGCTAGTTTGGCATGTACTAAATAAGTCAAAAAGTCAAAAAGTCACTATCTTATTTAAGtcacatcatcttatttaaatcacatcacctctctaacacatcacatcaaacccaacccaaacccaacccaaacccaccAATAAGTCAAAAAGTGCACTTTTTTAGGACATCCCAAACCAACCC
1343	>MITE_T_1343	xpSc0053610	4725	4908	TAA	183	29	GGGCTAGTTTGGCATGTACTAAATAAGTCAAAAAGTCAAAAAGTCACTATCTTATTTAAGtcacatcatcttatttaaatcacatcacctctctaacacatcacatcaaacccaacccaaacccaacccaaacccaccAATAAGTCAAAAAGTGCACTTTTTTAGGACATCCCAAACCAACCC
1344	>MITE_T_1344	Sc0000713	667713	667896	TCA	183	29	GGGCTAGTTTGGCATGTACTAAATAAGTCAAAAAGTCAAAAAGTCACTATCTTATTTTAGtcacatcatcttatttaaatcacatcacctctctaacacatcacatcaaactcaacccaaacccaacccaaacccaccAATAAGTCAAAAAGTGCACTTTTTTAGGACATCCCAAACCAACCC
1345	>MITE_T_1345	Sc0000165	748662	748845	TAA	183	29	GGGTTGGTTTGGGATGTCCTAAAAAAGTGCACTTTTTGACTTATTggtgggtttgggttgggtttgggttggatttgatgtgatgtgttagagaggtgatgtgatttaaataagatgatgtgaCTTAAATAAGATAGTGACTTTTTGACTTTTTGACTTATTTAGTACATGCCAAACTAGCCC
1346	>MITE_T_1346	Sc0000727	360343	360531	CAC	188	31	TTAGGAGTAATTATTCAGTAATCCGGGAGTATAGATACGTGGTATTTCATAGTATTTTGATTAGTGGATAAGGTGAATAGGTAGGGTATTATGTTGGGTGATTGATGAACATGAGGGGCATATTGAATAATAATTGGCTATAAAGTATGGACACGCGGTACTCCCAGATTATTGAATAATTTCCCTAA
1347	>MITE_T_1347	Sc0000072	990658	990845	AT	187	33	ATAGGGTAATTATTCAGTAATCCAGGAGTATAGACACGTGGTACTCCATAGCATTGTGATTGGTGGATAAGGTGGATAGACGGGGTATTACGTTGGGTGATTGAGGAACATGAGGGGGCATATTGAATAATAATTGGCTAGGGAGTATGGACACGTGGTACTCCTGGATTATTGAATAATTTCCTGt
1348	>MITE_T_1348	xfSc0000091	11972	12157	AACTT	185	33	TTGGGTAATTATTTAGTAATCCGGGAGAATAGACACGTGGTACGCCATAGCATTGTGATTGGTGGATAAGGTGAATAGTGGGGTATTATGTTGGGTGATTGAGGAACATGAGGAGGCATATTAAATGATAATTAATTAGGGAGTATGGACACGTGGTACTCCCGGATTATTAAATAATTTTCCAA
1349	>MITE_T_1349	Sc0000705	130680	130864	CATAAT	184	28	AGGGTAATTATTCAGTAATTTAGGAGTATAGACACGTGGTGTTTCATAACATTGTGATTGGTAGATAAGATGAATAGGTGGGGTATTATGTTGGGTGATTGAGGAATATGAGGAGGCATATTAAATAATAATTGGCTAGGGAGTATGGACACGTGGTACTCCCGAATTATTGAATAATTTCCCT
1350	>MITE_T_1350	Sc0002076	79266	79454	AT	188	32	TTAGGCCTAGTTTGGGAAGACTAAATAAGTGCACTTTTTGACTTTTTATGAAATATGGGTTGGGTTTGGGTTGGGTTTGAAGTGATGTATTAGAGAGGTGATGTGACTTAAATAAGATAATGTGACTTAAATAGGATAGTGACTTTTTGACTTTTTGTCTTTTTTCAATCTTCCCAAACTAGGCCTTA
1351	>MITE_T_1351	xfSc0031779	388	575	CT	187	30	TAAGCCTAGTTTGGGAAGACTAAATAAGTGCACTTTTTGACTTTTTATGAAATATGGGTTGGGTTTGGGTTAGGTTTGAAGTGATGTATTAGAGAGGTGATGTGACTTAAATAAGATGATGTGACTTAAATAGGATAGTGACTTTTTGACTTTTTGTCTTTTTTCAATCTTCCCAAACTAGGCCTTA
1352	>MITE_T_1352	Sc0003272	87562	87748	TA	186	35	TACTAAGGCCTAGTTTGGGAAGATTGAAAAAAGACAAAAAGTCACTATCCTATTTAAGTCACATCATCTTATTTAAGTCACATTACCTCTCTAATACATGACTTCAAACCCAACCCAAACCCAACCCATATTTCATAAAAAATCAAAAAGTGCACTTATTTAGTCTTCCCAAACTAGGCCTAAGAA
1353	>MITE_T_1353	Sc0007068	9702	9886	TA	184	31	TGGCCTAGTTTGGGAAGATTGAAAAAAGACAAAAAGTCAAAAAGTCACTATCCTATTTAAGTCACATCATCTTATTTAAGTCACATCACCTCTCTAATACATCACTTCAAACCCAACCCAAACCCAACCCATATTTCATAAAAAGTCAAAAAGTGCACTTATTTAGTCTTCCCAAACTAGGCCA
1354	>MITE_T_1354	xfSc0016041	750	934	TT	184	28	AGGCCTTGTTTGGGAAGATTGAAAAAAGATAAAAAGTCAAAAAGTCACTATCCTATTTAAGTCACATCATCTTATTTAAGTCACATCACCTCTCTAATACATCACTTCAAACCCAACCCAAATCCAACTTATATTTCATAAAAAGTCAAAAAGTGCACTTATTTAGTCTTCCCAAACTAGGCCT
1355	>MITE_T_1355	Sc0000068	96565	96749	TATTT	184	28	AGGCCTAGTTTGGGAAGATTGAAAAAAGACAAAAAGTCAAAAAGTCACTATCCTATTTAAGTTACATCATTTTATTTAAGTCACATCACCTCTCTAACACATCACTTCAAACCCAACCCAAACACAACCCATATTTCATAAAAAGTCAAAAAGGACACTTATTTAGTCTTCCCAAACTAGGCCT
1356	>MITE_T_1356	xfSc0014936	899	1083	AAATTT	184	36	AAGGCCTAGTTTGGGAAGATTGAAAAAAGATAAAAAGTCAAAAAGTTACTATCCTATTTAAGTCACATCTCTTATTTAAGTCACATCACCTCTCTAATACATCACTTCAAACCCAACCCAAACCCAACTCATATTTCATAAAAAGTCAAAAAATACACTTATTTAGTCTTCCCAAACTAGCCCT
1357	>MITE_T_1357	Sc0000633	522352	522534	TTA	182	16	GGCATAGTTTGGGAAAACTAAATAAGTGTATTTTTTGACTTTTTATGAAATATGAGTTAGGTTTGGGTTAGGTTTGAAGTGATATATTAGAGAGGTGATGTGACTTAAATAAGATGATGTGACTTAAATAGGATAGTGACTTTTTGAATTTTTATCTTTTTTCAATCTTCCCAAACTAGGCC
1358	>MITE_T_1358	Sc0005250	66776	66958	TAA	182	23	GGCCTAGTTTGGGAAGATTAAAAAAAGACAAAAAGTCAAAAAGTCACTATCCTATTTAAGTCACATCATCTTATTTAAATCACATCACCTCTCTAATACATCACTTCAAACCCAACCCAAATCCAACCCATATTTCATAAAAAATCAAAAAGTGCACTTATTTAGTCTTCCCAAActaggcc
1359	>MITE_T_1359	xfSc0001594	27980	28162	TTA	182	28	GGCCTAGTTTGGGAAGATTGAAAAAAGACAAAAAGTCAAAAAGTCATTATCCTATTTAAGTCATATCATCTTATTTAAGTCACATCACCTCTCTAATACATCACTTCAAACCCAACCCAAACCCAACCCATATTTCATAAAAAGTCAAAAAGTGCACTTATTTAGTCTTCCCAAACTAGGCC
1360	>MITE_T_1360	Sc0000206	767176	767358	TAA	182	28	GGCCTAGTTTGGGAAGATTGAAAAAAGACAAAAAGTCAAAAAGTCATTATCCTATTTAAGTCATATCATCTTATTTAAGTCACATCACCTCTCTAATACATCACTTCAAACCCAACCCAAACTCAATCCATATTTCATAAAAAGTCAAAAAGTGCACTTATTTAGTCTTCCCAAACTAGGCC
1361	>MITE_T_1361	Sc0000080	906259	906441	TTA	182	28	GGCCTAGTTTGGGAAGATTGAAAAAAGACAAAAAGTCAAAAAGTCACTATTTTATTTAAGTCACATCATCTTATTTAAGTCACATCACCTCTCTAATACATCACTTCAAACCCAACCCAAACCCAACTCATATTTCATAAAAAGTCAAAAAGTGCACTTATTTAGTCTTCCTAAACTAGGCC
1362	>MITE_T_1362	Sc0001218	96949	97131	TAA	182	28	GGCCTAGTTTGGGAAGACTAAATAAGTGCACTTTTTGACTTTTTATGAAATATGGGTTGGGTTTGGGTTGGGTTTAAAGTGATGTATTAGAGAGATGATGTGATTTAAATAAGATGATGTGACTTAAATAGGATAGTGACTTTTTAACTTTTTGTCTTTTTTCAATCTTCCCAAACTAGGCC
1363	>MITE_T_1363	Sc0003690	193866	194048	TTA	182	28	GGCCTAGTTTGGGAAGATTGAAAAAAGACAAAAAGTCAAAAAGTCACTATCCTATTTAAGTCACATCATCTTATTTAAGTCACATCATCTCTCTAATACATCACTTCAAACCCAATCCAAACTCAACCCATATTTCATAAAAAGTCAAAAAGTGCACTTATTTAGTCTTTCCAAACTAGGCC
1364	>MITE_T_1364	Sc0001332	70005	70187	TAA	182	28	GGCCTAGTTTGAGAAGACTAAATAAGTGCACTTTTTGACTTTTTATGAAATATGGGTTAGGTTTGGATTGGGTTTAAAGTGATGTATTAGAGAGGTGATGTGACTTAAATAAGATGATGTGACTTAAATAGGATAGTGACTTTTTGACTTTTTGTCTTTTTTCAATCTTCCCAAACTAGGCC
1365	>MITE_T_1365	Sc0000145	362288	362470	TGA	182	28	GGCCTAGTTTGGGAAGATTGAAAAAAGACAAAAAGTTAAAAAGTCACTATCCTATTTAAGTTACATCATCTTATTTAAGTCACATCACCTCTCTAATACATCACTTCAAACCCAACCCAAACCCAACTCATATTTCATAAAAAGTCAAAAAGTGCACTTATTTAATCTTCCCAAACTAGGCC
1366	>MITE_T_1366	xpSc0053310	41177	41359	TTA	182	28	GGCCTAGTTTGAGAAGATTGAAAAAAGACAAAAAGTCAAAAAGTCACTATTCTATTTAAGTCACATCATCTTATTTAAGTCACATCACCTCTCTAATACATCACTTCAAACCCAACCCAAACCCAACCCATATTTCATAAAAAATCAAAAAGTGCACTTATTTAGTCTTCCTAAACTAGGCC
1367	>MITE_T_1367	Sc0000412	135405	135585	CTAAG	180	36	GCCTAGTTTGGGAAGATTGAAAAAAGACAAAAAGTCAAAAAGTCACTATTCTATTTAAGTCACATCATCTTATTTAAGTCACATCACCTCTCTAATACATCACTTCAAACTCAACCCAAACCCAACCCATATTTCATAAAAAGTCAAAAAGTGTACTTATTTAGTCTTCCCAAACTAGGC
1368	>MITE_T_1368	Sc0001824	153402	153572	TA	170	23	GTTTGGGAAGACTAAATAAGTGCACTTTTTGACTTTTTATGAAATATGGATTGGGTTTGGGTTGGGTTTGAAGTGATGTATTAGAGAGGTGATGTGACTTAAATAAGATGATGTGACTTAAATAGGATAGTGACTTTTTGACTTTTTATCTTTTTTCAATCTTCCCAAAC
1369	>MITE_T_1369	Sc0002454	305875	306045	TAGGCCTA	170	30	GTTTGGGAAGATTGAAAAAAGACAAAAAGTCAAAAAGTCACTATCCTATTTAAGTCACATCATCTTATTTAAGTCACATCACCTCTCTAATACATCACTTCAAACCCAACCCAAACCCAACCCATATTTCATAAAAATTCAAAAAGTGCACTTATTTAGTCTTCCCAAAC
1370	>MITE_T_1370	xfSc0000233	6301	6467	GC	166	26	CTAGTTTGGGAAGATTGAAAAAAGACAAAAAGTTAAAAAGTCACTATCCTATTTAAGTCACATCATCTTATTTAAATCACATCACCTCTCTAATACATCACTTCAAACCCAATCTCATATTTCATAAAAAGTCAAAAAGTGCACTTATTTAGTCTTCCCAAACTAG
1371	>MITE_T_1371	Sc0003228	243536	243698	TAGGCCTA	162	30	GTTTGGGAAGACTAAATAAGTGCACTTTTTGACTTTTTATGAAATATGGGTTGGGTTTGGGTTGGGTTTGAAGTGATGTATTAGAGAGGTAATGTGACTTAAATAAGATGATGTGACTTAAATAGGATAGTGACTTTTTGTCTTTTTTCAATCTTCTCAAAC
1372	>MITE_T_1372	Sc0000489	359038	359197	TA	159	18	GCTTGGGAAGATTAAAAAAAGACAAAAAGTCAAAAAGTCACTATCCTATTTAAATCAAATTATCTTATTTAAGTCACATCACCTCTCTAATACATCACTTCAAACCCAACCCATATTTCATAAAAAGTCAAAAAGTGTACTTATTTAGTCTTCCCAAAC
1373	>MITE_T_1373	xfSc0000037	396921	397108	AA	187	36	ACATTTAAGGGTTGGTTTGGGATGTCCTAAAAAAGTGCACTTTTTAACTTATTGGTGGGTTTGGGTTGGGTTtgatgtgatgtgttagagaggtgatgtgatttaaataagatgatgtgaCTTAAATAAGATAGTGACTTTTTGACTTTTTGACTTATTTAATACATGCCAAACTAGCCCTTAATGT
1374	>MITE_T_1374	Sc0004737	98515	98700	TA	185	31	AGGGTTGGTTTGGGATGTCCTAAAAAAGTGCACTTTTTGACTTATTggtgggtttaggttgggtttgggttgggtttgatgtgatgtgttagagaggtgatgtgatttaaataagatgatgtgaCTTAAATAAGATAGTGACTTTTTGACTTTTTGACTTATTTAGTACATGCCAAACTAGCCCT
1375	>MITE_T_1375	xpSc0053326	83994	84178	AT	184	36	ATTTTAGGGCTAGTTTGGCATGTATTAAATAAGTCAAAAAGTCAAAAAATTACTATCTTATTTAAGtcacatcatcttatttaaatcacatcacctctctaacacatcacatcaAACCCAACCCAAACCCATCAATAAGTCAAAAAGTGCACTTTTTTAGGACATCCCAAACCAACCCTTAATT
1376	>MITE_T_1376	Sc0000943	172099	172283	TT	184	33	TTTAAGGGTTGGTTTGGGATGTCTTAAAAAAGTGCACTTTTTGACTTATTGGtgggtttgggttgggtttggattgggtttgatgtgatgtgttagagaggtgatgtgatttaaataagatgatgtgaCTTAAATAAGATAGTGACTTTTTGACTTATTTAATACATGACAAACTAGCCCTAAA
1377	>MITE_T_1377	xpSc0053324	95347	95530	TTA	183	29	GGGTTGGTTTGGGATGTCCTAAAAAAGTGCACTTTTTGACTTATTggtgggtttgggttgggtttgggttgggtttgatgtgatgtgttagagaggtgatgtgatttaaataagatgatgtgaCTTAAATAAGATAGTGACTTTTTGACTTTTTGACTTATTTAGTGCATGCCAAACTAGCCC
1378	>MITE_T_1378	Sc0002799	15686	15869	TAA	183	29	GGGCTAGTTTGGCATATACTAAATAAGTCAAAAAGTCAAAAAGTCACTATCTTATTTAAGTTACATCATCTTATTTAAatcacatcatctctctaacacatcacatcaaacccaacccaaacccaacccaaacccaccAATAAGTCAAAAAGTGCACTTTTTTAGGACATCCCAAACCAACCC
1379	>MITE_T_1379	Sc0001442	484697	484880	TAA	183	28	GGGCTAGTTTGGCATGTATTAAATAAGCCAAAAATTCAAAAAGTCACTATCTTATTTAAGtcacatcatcttatttaaatcacatcacctctctaacacatcacatcaaacccaacccaaacccaacccaaacccaccAATGAGCCAAAAAGTGCACTTTTTTAGGACATCCCAAACCAACCC
1380	>MITE_T_1380	xfSc0003861	11549	11731	TTAG	182	33	ATTAAGGGTTAGTTTGGCATGTACTAAAAAAGTCAAAAAGTCAAAAAGTCACTATCTTATTTAAGTCACATCATCTTATTTAAATCGCATCACCTCTCTAACACATCGCATCAAACCCAACCCAAACCCACTAATAAGTCAAAAAATGCACTTTTTTAGGACATCCCAAACCAACCCTAAAT
1381	>MITE_T_1381	xfSc0000411	83575	83756	TG	181	32	TTTAGGGTTGGTTTGGGATGTCCTAAAAAAGTGCACTTTTTGACTTATTGTTGGGTTTGGGTTGGGTTtgatgtgatgtgttagagaggtgatgtgatttaaataagatgatgtgaCTTAAATAAGATAGTGACTTTTTGACTTTTTGGCTTATTTAGTATATGCCAAACTAGCCCTTAAA
1382	>MITE_T_1382	Sc0001181	387020	387194	AA	174	29	AGGGCTAGTTTGGCATGTACTAAATAAGTTAAAAAGTTAAAAAGTCACTATCTTATTTAAGTTACATTATCTTATTTAAatcacatcacctctctaacacatcacatcaAACCCAACCCAAACCCACCAATAAGTCAAAAAGTGCACTTTTTTAGGACATCCCAAACCAACCCT
1383	>MITE_T_1383	Sc0000741	8423	8594	AT	171	33	TCAGGGTTGGTTTGGAATGTTCTAAAAAAGTGCACTTTTTGACTTAttggtgggtttgggttgggtttgggttgggtttggtGATGTGATTTAAATAAGATGATATGACTTAAATAAGATAGTGACTTTTTAACTTTTTGACTTATTTAATACATGCCAAACTAGCCCTCA
1384	>MITE_T_1384	Sc0001899	152701	152871	AT	170	33	TTAGGGTTGGTTTGGGATGTCCTAAAAAAGTGCACTTTTTGACTTATTGGTGGGTTTGGGTTGGGTTtgatgtgatgtgttagagaggtgatgtgatttaaataagatgatgtgaCTTAAATAAGATAGTGACTTTTTGACTTTTTTAGTACATGCCAAACTAGCCCTTA
1385	>MITE_T_1385	Sc0001292	316252	316416	TAA	164	29	GGGCTAGTTTGGCATGTACTAAATAAGTTAAAAAGTTACTATCTTATTTAAGTCACACCATCTTATTTAAATCATATTATCTCTCTAACACATCACATCAAACCCAACCCAAACTCACCAATAAGTCAAAAAGTGCACTTTTTTAGGACATCCCAAACCAACCC
1386	>MITE_T_1386	Sc0002439	128579	128766	atatat	187	203	atatatataCAGCAATGCTAGGTATCATGAAAAACCTTTCATGAAAATAATCATGAAAGCTTTGTGACCCTTGAATTACACTTAGAATAAAGCACCACACACTAATCAAGGTAATCCAAGGATCATAAATCTTTCATGATCATTTTCATGAAAAAATTTTCATGATTCCTAACTTTTCTCATATATA
1387	>MITE_T_1387	Sc0000543	140390	140576	AT	186	193	TTTGAAAACAAGAATGCTAGGTATCATGAAAAACCTTTCATGAAAATAATCATGAAAGTTTTGTGACCCTTAGATTACACTTAGAATAAAGCATCACACACTAATCAATGTAATCCAAGGATCATAAATCTTTCATGATCATTTTCATAAAAAAATTTCATAATCCCTAACTTTTCTCTTTTGAAA
1388	>MITE_T_1388	Sc0000748	241626	241812	GT	186	191	TTTAAAGTGTAACAATGATAGGTATCATGAAAAATCTTTCATGAAAATAATCATGAAAGCTTTGTGACCATTGGATTACACTTAGAATAAAGCACCACACACTAATCAAGGCAATCCAAAGATCATAAATCTTTCATGATCATTTTCATAAAAAAAATTTCATAATTCCTAACTTTTCTCTTTAAA
1389	>MITE_T_1389	Sc0002447	242646	242832	AT	186	193	TTTGAAAACAAGAATGCTAGGTATCATGAAAAACCTTTCATGAAAATAATCATGAAAGTTTTGTGACCCTTAGATTACACTTAGAATAAAGCATCACACACTAATCAATGTAATCCAAGGATCATAAATCTTTCATGATCATTTTCATAAAAAAATTTCATAATCCCTAACTTTTCTCTTTTGAAA
1390	>MITE_T_1390	xfSc0004772	2613	2799	AT	186	193	TTTCAAAAGAGAAAAGTTAGGGATTATGAAATTTTTTTATGAAAATGATCATGAAAGATTTATGATCCTTGGATTACATTGATTAGTGTGTGATGCTTTATTCTAAGTGTAATCTAAGGGTCACAAAACTTTCATGATTATTTTCATGAAAGGTTTTTCATGATACCTAGCATTCTTGTTTTCAAA
1391	>MITE_T_1391	Sc0000600	303793	303979	AT	186	193	GTTAATAGAGAAAAGTTAGGAATGATGAAAAAAATTTCATGAAAATGATCATGAAAGAGGTATGATCATTGGATTACCTTGATTAGTGTATGGTGCTTTATTCTAAGTATAATTCAAGGGTCACAAAGCTTTCATGATTATTTTCATAAAAAATTTTTCATGATACCTAGCATTGCTGATGTTAAC
1392	>MITE_T_1392	Sc0000583	477709	477891	AT	182	51	TTATATTTATATGAGCAATGCTAGGTATCATGAAAAACCTTTCATGAAAATAATCATGAAAGCTTTGTGACCCTTAGATTACACTTAGAATAAAGCACCACACACTAATCAAGGTAATTCAAGAATCATAAATCTTTCATGAAATTTTTTTTATGATCCCTAACTTTTCTCTATTTATATAA
1393	>MITE_T_1393	Sc0000493	772902	773082	ATATATATAT	180	204	ATATGGGAAAAATTAAGGATTATGAATTTTTTTTTATGAAAATGATCATGAAAAATTTATGATCCTTGGATTACCTTAATTAGTGTGTGGTGCTTTATTCTAAGTGTAATCTAAGGGTCACAAAACTTTCATGATTATTTTCATGAAAAATTTTTCATAATACCTAGCATTGCTGtatat
1394	>MITE_T_1394	Sc0006172	32298	32476	TA	178	185	CTAGAGTAAAGTTAGGGATCATGAAAATTTTTTCATGAAAATGATCATGAAAGATTTATAATCCTTGAATTACCTTAATTAGTGTGTGGTGCTTTATTCTAAGTGTAATTCATGGGTCACAAAACTTTCATGATTATTTTCATGAAAAGTTTTTCATGATACCTAATATTACTGTGAG
1395	>MITE_T_1395	Sc0005551	8491	8666	ACTAGT	175	193	TGCAGTAATGCTAGGTATCATAAAAACGTTTTCATGAAAATAATCATGAAAGTTTTGTGACTCATGAATTACACTTAGAATAAAGTACCACACACTAATCAAGGTAATCCAAAGATCATAAATCATTCATGATCATTTTCATGAAATTTTTTTTCATAATCCCTAACTTTTCTCC
1396	>MITE_T_1396	Sc0001483	463555	463726	ATTTAAAAT	171	192	GAGAAAAGTTAGGAATCATGAAAATTTTTTCATGAAAATGATCATGAAAGAGTTATGATCCTTGGATTACATTGATTAGTGTGTAGTGCTTTATTCTGAGTGTAATCAAAGGGTCACAGAACTTTCATGATTATTTTCGCGAAAGATTTTTCATGATACCTAGCATTGTTC
1397	>MITE_T_1397	Sc0006717	9440	9611	TTTATTAAA	171	191	CAGCAATGCTAGGTATCATGAAAAACCTTTCATGAAAATAATCATGAAAGTTTTGTGACCCTTGAATTACATATAGAATAAAGTATCACACACTAATCAAGGTAATCCAAATATCATAATTATTTCATGATCATTTTCATGAAAAAATTTTCATGATCCCTAACTTTTCTT
1398	>MITE_T_1398	xfSc0000407	35412	35583	TTTAATAAA	171	191	GAGAAAAGTTAGGGATCATGAAAAAATTTTCATGAAAATGATCCTGAAAGATTTATGATCCTTGGGTTACCTTGATTAGTGTGTGGTGCTTTATTCTAAGTGTAATTCAAGAATCACAAAGTTTTCATGATTATTTTCATGAAAGATTTTTCATGATACCTAGCGTTGCTG
1399	>MITE_T_1399	Sc0005227	15715	15886	TTTTAAAA	171	191	CCAGCAATGCTAGGTATCATGAAAAATCTTTCATGAAAATAATCATGAAAGTATTATGACCCTTGGATTACACTTAGAGTAAAGCACCGCACACTAATCAAGGTAATCCAAGGATCATAAATCTTTCATGATCATTTTCATGAAAATTTTTCATGATCCCTAACTTTTCTC
1400	>MITE_T_1400	Sc0001040	496377	496543	AAT	166	30	TAAATAGCAATGTTAGGTATCATGAAAAATCTTTCTTGAAAATAATCATGAAAGCTTTGTAACCCTTGAATTACACGTAAAATAAAGCACCACACACTAAGCAAGGTAATCCAAGAATCATAAATCATTCATGATCATTTTCATGTTCCCTAACTTTTCTCAATTA
1401	>MITE_T_1401	Sc0000049	783233	783392	TTTTACAAA	159	33	CAGCAATGCTAGGTATCATGAAAAATCTATCATGAAAGCTTTGTGACTCTTGGATTACACTTAGAATAAAGCACCACACACTAATCAAGATAATCTAAGAATCATAAATCTTTCATGATCATTTTCATGAAAAAAAATTCATGATACCTAACTTTTCTC
1402	>MITE_T_1402	Sc0003363	41961	42120	TTTTACAAA	159	33	CAGCAATGCTAGGTATCATGAAAAATCTATCATGAAAGCTTTGTGACTCTTGGATTACACTTAGAATAAAGCACCACACACTAATCAAGATAATCTAAGAATCATAAATCTTTCATGATCATTTTCATGAAAAAAAATTCATGATACCTAACTTTTCTC
1403	>MITE_T_1403	Sc0002163	359282	359435	GT	153	155	TAGGGATCATGAAAATTTTTTCATGAAAATGATCATGAAAGATTTATGATCCTTGGATTACCTTGATTAGTGTGTGGTGCTTTATTCTAAGTGTAATCCAAGGGTCACAAAGCTTTCATTATTATTTTCATGAAAGGTTTTTCATGATACCTA
1404	>MITE_T_1404	xpSc0054010	84941	85128	ATAT	187	36	TAAATAGGAAAATGAGTGAGAACACTAATTAGTGCTATCACTAATGATGTGGCAGTGGGCCCCACCAGGAATGATTTGATGTTTTGGCGTTGGTGTTGTATTTTTTTTTCTTTTTTTATTGAGTGCCATGTCATTAGTGGCCTTTTTAGAGCTCCAAAATTAGTGGTCTCTATCATTGTTGCATTAA
1405	>MITE_T_1405	Sc0003324	197203	197381	TGCA	178	31	TTCAACAATGATAGAGACCACTAATTTTGGAACTCTAAAAAGACCACTAATGACATGGCACTCAATAAAAAAAGAAAAAAAATACAATACCCAGGCCAAAACATCAAATCATTCCTGGTGGGGCCCACTGCCACATCATTAGTGATAGCACTAATTAGTGCTCTCACTCATTTTCCAA
1406	>MITE_T_1406	Sc0000332	333178	333356	AT	178	30	ATGCAACAATGATAGAGACCACTAATTTTGGAGCTCTAAAAGACCACTAATGACATGGCACTCAATAAAAAAAGAAAAAAAATACAACACCAGGGCCAAAACATCAAATCATTCCTAGTGAGACCCACTGCCACATCATTAGTGATAGCACTAATTAGTGCTCTCACTCATTTTCCTT
1407	>MITE_T_1407	Sc0003824	158962	159139	TATATA	177	33	AAGGAAAATGAGTGAGAGCACTAATTAGTGTTATCACTAATGATATGGCAGTGGGCCCCACCAGGAATGATTTGATGTTTTAGCCTTGGTGTTATATTTTTTTTCTTTTTTTATTGAGTGTCATGTTATTAGTGGTCTTTTTAGAGCTCCAAAATTAGTGGTCTCTATCATTGTTGT
1408	>MITE_T_1408	Sc0000377	641182	641357	TATTATA	175	33	AGGAAAATGAGTGAGAGCACTAATTAGTGCTATCACTAATGATGTGGCAGTGGGCCCCACCAGGAATGATTTGATGTTTTGGCCTTGGTATTGTATTTTTTTTCTTTTTTTATTAAGTGCCATGTCATTAGTGGTCTTTTAGACCTCCAAAATTAGTGGTCTCTATCATTGTTGT
1409	>MITE_T_1409	xfSc0000811	64635	64796	AT	161	20	GATAGAGACCACTAATTTTTAGAGCTCTAAAAAGACCACTAATGAGATGACACTCAATAAAAAAAGAAAAAAAATACAACATCAAAGCCAAAACATCAAATCATTCCTGGTGGGGCCCACTGCCACATCATTAGTGATAGCACTAATTAGTGCTCTCACTC
1410	>MITE_T_1410	Sc0002212	7335	7496	AT	161	20	GAGTGAGAGCACTAATTAGTGCTATCACTAATGATGTGGCAGTGGGCCCCACCAGGAATGATTTGATGTTTTGGCTTTGATGTTGTATTTTTTTTCTTTTTTTATTGAGTGTCATCTCATTAGTGGTCTTTTTAGAGCTCTAAAAATTAGTGGTCTCTATC
1411	>MITE_T_1411	Sc0003324	189749	189910	AT	161	20	GATAGAGACCACTAATTTGGGAACTCTAAAAAGACCACTAATGACATGGCACTCAATAAAAAATGAAAAAAAAATACAACACCTAGGCCAAAACATCAAATCATTGCTGGTGGGGCCCACTGCCACATCATTAGTGATAGCACTAATTAGTGTTCTCACTC
1412	>MITE_T_1412	xfSc0011051	442	602	AT	160	20	GAGTGAGAACACTAATTAGTGTTATCGCTAATGATGTGGTAGTGAGCCCCACCAGGAATGATTTGATGTTTTGGCATTGGTGTTGTATTTTTTTTCTTTTTTTATTGAGTGCCATGTCATTAGTGGTCTTTTTAGAGCTCCAAAATTAGTGGTCTCTATC
1413	>MITE_T_1413	Sc0001969	5532	5691	AT	159	20	GATAGAGACCACTAATTTTGGAGTTCTAAAAAGACCACTAATGACATGGCACTCAATAAAAAAAGAAAAAAAATACAACACCAAGCCAAAACATCAAATCATTCATGGTGGGGCCCACTGCCACATCATTAGTGATAGCACTAATTAGTGTTCTCACTC
1414	>MITE_T_1414	Sc0003324	185558	185717	AT	159	20	GATAGAGACCACTAATTTTCGAACTCTAAAAAGGCCACTAATGACATGGCACTCAATAAAAAAAGAAAAAAATATAACACCAAGACCAAAATATCAAATCATTCCTGGTGGGGCCCGCTGCCACATCATTAGTGATAGCACTAATTAGTGCTCTCACTC
1415	>MITE_T_1415	Sc0004036	134475	134662	GATT	187	15	TAAGCCAAGTTTGGGAAGACTAAATAAGTGCACTTTTTGACTTTTTATGAAATATGGGTTGGGTTTGGGTTGGGTTTGAAGTGATGTGTTAGAGAGTTGATGTGACTTAAATAAGATGATGTGATTTAAATAGGATAGTGACTTTTTGACTTTTTGGATTTTTTAAAAGTAGCCAAACTTGGCCTTA
1416	>MITE_T_1416	Sc0001189	402655	402837	TAA	182	13	GGCCAAGTTTGGCAACTCTTAAAAAATCTAAAAAGTCAAAAAGTCACTATCCTATTTAAATCACATCATCTTATTTAAGTCACATTACCTCTCTAACACATCACTTCAAACCCAACCCAAACCTAACCCATATTTCATAAAAAGTCAAAAAGTGCACTTATTTAGTCTTCCCAAACTTGGCC
1417	>MITE_T_1417	Sc0000007	59610	59774	AT	164	17	TTAGGCCAAGTTTGGGAAGACTATATAAGTGCACTTTTTGACTTTTTATGAAATATGGGTTGGGTTTGGGTTGGGTTTGAAGTGATGTGACTTAAATAAAATGATGTGATTTAAATAGGATAGTGACTTTTTGGATTTTTTAAGAGTTGCCAAACTTGGCCTTA
1418	>MITE_T_1418	Sc0002766	5175	5362	AT	187	195	TAATTTAAGAGAAAAGTTAGGGATCATGAAAATTTTGTCATGAAAATGATCATGAAAAATTTATGATCGTTGGATTATCTTGATTAGTGTGTGGTGCTTTATTCTAAGTGTAATCCAAGAGTCACAAAACTTTCATGATTATTTTCATGAAAGGTTTTTCATGATACCTAGCATTGCTGTTAATTTA
1419	>MITE_T_1419	Sc0000865	380534	380705	ATATAGAAA	171	58	GAGAAAAGTTAGGGATCATGAAATCTTTTTCATGAAAATGATCATGAAAGAGTTATGATATTTGAATTATCTTGATTAGTGTGTGATGCTTTATTCTAAGTGTAATCTAAGGGTCACAAATCTTTTATGATTATTTTCATGAAAGGTTTTTCATGGTACCTAGCATTTCTC
1420	>MITE_T_1420	Sc0001857	148581	148739	TTTATAAA	158	34	GGGAAAAGTTAGGGATCATGAAAATGATCATGAAAAATTTATGATTCTTGAATTACCTTGATTAGTGTGTAGTACTTTATTCTAAGTGTAATCCAAGAGTCACAAAACTTTCACGATTATTTTCATGAAAGGTTTTTCATGATACCTAGCATTGCTGT
1421	>MITE_T_1421	Sc0000566	675077	675263	TG	186	188	ATGCGAGCAAGGATCCTCTAGAGTGGTTTTTTCCTAAAGTTTCCTAGAGTGCTACATTGTGTGGTTGAGATTTACTGACAAGTCACATCAATTTTTCTGATGTGACTTGCCAGTAAATCTCAACCACACAATGTAATACTCTAGGAAACTTTAGGGAAATTTCACTCTAGAGGATCCTTGGTGCAT
1422	>MITE_T_1422	Sc0000212	821009	821195	CAA	186	188	TAGCACCAAGGATCCTCTAGAGTGAAATTTCCCTAAAGTTTCCTAGAGTGTTATCTTGTGTGGTTGAGATTTACTGGCAAGTCACATCAGAAAAATTGATGTGACTTACCAGTAAATCTCAACCACACAATGTAACACTCTAGGAAACTTTAGGAAAAAATCACTCTAGAGGATCCTTGCTCGCTA
1423	>MITE_T_1423	xfSc0026033	194	380	AA	186	188	ACACGAGCAAGGATCCTCTAGAGTGATTTTTCTCTAAAGTTTCCTAGAGTGCTACATTGTGTGGTTGAGATTTACTGACAAGTCACATCAATTTTTCTGATGTGACTTGTCAGTAAATCTCAACCACACAATGTAACACTCTAGGAAACTTTAGAAAAATTTCACTCTAGAGGATCCTTGGTGTGT
1424	>MITE_T_1424	xfSc0002184	28729	28911	TATATATA	182	200	TCACTAAGGATCCTCTAGAGTGAAATTTCTCTAAAGTTTCCTAGAGTATTATATTGTGTGGTTGAGATTTACTGACAAGTCACATCAGAAAAATTGATGTGACTTGACAGTAAATCTCAACCACACCATGTAGCACTCTAGGAAACTTTAGGAAAAAATCACCCTAGAGGATCCTTGCTCta
1425	>MITE_T_1425	Sc0001545	252567	252749	TTTAAA	182	196	GGCACCAAGGATCCTCTAGAGTGAAATTTTCCTAAAGTTTCCTAGAGTGCTACATTGTGTGGTTGAGATTTACTGGCAAGTCACATCAGAAAAATTGATGTGACTTGTCAGTAAATCTCAACCACATAATGTAGCACTCTAGAAAACTTTAGGAAAAAATCACTCTAGAGGATCCTTGCTCA
1426	>MITE_T_1426	Sc0000841	477752	477933	TTTATAAA	181	198	GGAGTAAGGATCCTCTAGAGTAATTTTTTCTTAAAGTTTCCTAGAGTGTTACATTGTGTGGTTGAGATTTACTGACAAGTCACATCAAAAAAAATTGATGTGACTTGTCAGTAAATCTCAACCACACAATGTAGCACTCTAGGAAACTTTAGGAAAATTTCACTCTAGAGGATCCTTGATG
1427	>MITE_T_1427	xfSc0026653	298	477	ATTTAAAAT	179	198	CACCAAGGATCCTCTAGAGTGAAATTTCCCTAAAGTTTCCTAGAGTGCTACATTGTGTGGTTGAGATTTACTGGCAAGTCACATCAGAAAAATTGATGTGACTTGTTAGTAAATCTCAACCACACAATATAACACTCTAAGAAATTTTAAGAAAAAATCACTCTAGAGGATCTTTACTC
1428	>MITE_T_1428	Sc0000249	795014	795187	CAC	173	174	CAAGGATCCTCTAGAGTGAAATTTCCCTAAAGTTTCCTAGAGTGTTATATTGTGTGGTTGAGATTTACTGGCAAGTTACATCAGAAAAATTGATGTGACTTACCATTAAATCTCAACCACACAATGTAGCACTCTAGGAAACTTTAGAGAAAAATCACTCTAGAAGATCCTTG
1429	>MITE_T_1429	Sc0003610	27493	27666	GTG	173	174	CAAGGATCTTCTAGAGTGATTTTTCTCTAAAGTTTCCTAGAGTGCTACATTGTGTGGTTGAGATTTAATGGTAAGTCACATCAATTTTTCTGATGTAACTTGCCAGTAAATCTCAACCACACAATATAACACTCTAGGAAACTTTAGGGAAATTTCACTCTAGAGGATCCTTG
1430	>MITE_T_1430	Sc0000288	916236	916395	AT	159	164	CCTCTAGAGTGAAATTTTCTTAAAGTTTCCTAGAGTGCTATATTGTGTGGTTGAGATTTACTGGCAAGTCATATCAGAAAAATTGATATGACTTGTCAGTAAATCTCAACCACACAATGTAGCACTCTAGGAAACTTTAGGAAAAAAACACTCTAGAAG
1431	>MITE_T_1431	Sc0000581	827884	828039	GGATCC	155	168	TCTAGAGTGATTTTTTCCTAAAGTTTCCTAGAGTGCTACATTGTATGGTTGAGATTTACTGGCAAGTCACATCAATTTTTCTGATGCGACTTGCCAGTAAATCTCAACCACACAATGTAGTACTCTAGTAAACTTTAGGGAAATTTCACTCTAGA
1432	>MITE_T_1432	Sc0003815	5120	5306	TA	186	193	TATACATAGAGAAAAGTTAGGGATCATGAAAAATTTTTCATGAAAATGATCATGAAAGATTTATGATCTTTGGATTACCTTGATTAGTGTGTGGTGTTTTATTCTAAGTGTAATCCAAAGGTCACAAAGTTTTCATGATTATTTTCATGAAAGGTTTTTCATGATACCTAACATTGCTGATGTACA
1433	>MITE_T_1433	Sc0001815	175263	175447	ATAT	184	87	TTAAATATCAGCAATGTTAGGTATCATGAAAAATCTTTCATGAAAATAATCACGAAAACTTTGTGACTATTAGATTACACTTAAAATAAAACACCACACACTAATCAAGGTAATCTAAGGATCATAAATCTTTCATGATCATTTTCATGAATTTTTTTTTATGATTCCTAACTTTTCTCTTTAA
1434	>MITE_T_1434	Sc0001641	108018	108197	TT	179	183	GTTCAAGCAATGTTAGGTATCATGAAAAACTTTTCATGAAAATAATCATGAAAGTTTTGTGACACTTGGATTACACTTAGAATAAAAGCACCATACATTAATCAAGGTAATCCAAAAATCATAAATCTTTCATAATCATTTTCATAAAAAAAATTTCATGATCCCTAACTTTTCTTAAC
1435	>MITE_T_1435	Sc0005074	61780	61957	AC	177	57	AAAAAGAAAAGTTAGGGATCATGAAATTTTTTTTATGAAAATGATCATGAAAGATTTATGATATTTGGATTACCTTGATTAGTGCTTGGTGTTTTATTCTAAGTGTAATATAAGGGTTGCAAAGCTTTCATGATTATTTTCATGAAAGATTTTTCATGATACCTAACATTGCTGTTT
1436	>MITE_T_1436	Sc0001890	228627	228801	ATATATAT	174	195	ATCAGCAATGTTAGGTATCATGAAAAAATTTTCATGAAAATAATCATGAAAACTTTGTGGCCCTTTGATTACACTTAGAATAAAGCGCCGCACACTAATCAAGTTAATCCAATGATCATAAATCCTTAATGATCATTTTCATAGAAAATTTTTCATGATCCCTAACTTTTCTCT
1437	>MITE_T_1437	Sc0002123	191792	191966	ATAT	174	185	ATGAGAAAAGTTAGGGATCATGAAAATTTTTTTATGAAAATGATTATGAAAGAGTTATGATCTTTGGATTACCTTAATTAGTGTGGTGTTTTATTCTAAGTGTAATCAAAAGGTCATAAAGCTTTCATGATTATTTTTATGAAAAGTTTTTTATGATACCTAGCATTGCTGCAC
1438	>MITE_T_1438	xpSc0053389	238537	238708	TTTTGAAAA	171	191	GAGAAAAGTTAGGGATTATGAAATTTTTTTCATGAAAATGATCATGAAGGATTTATAATTCTTGGATTACCTTGATTAGTGTGTGGTGTTTTATTCTAAGTGTAATCCAAGGATCACAAAGCTTTCATGATTATTTTCATGAAAAGTTTTTCATGATACCTACCATTGCTG
1439	>MITE_T_1439	xpSc0053340	18467	18652	TAA	185	22	GGGTTGGTTTGGAATGTTCTATAAAAAAGTGTATTTTTTGATTTATTGACTTATATGAATTGGATTTAAGTTGGGTTtgatgtgatgtgttagagaggtgatgtgatttaaataagatgatgtgaCTTAAATAGGATAGTAACTTTTTGACTTTTTATATTATTTAGGACATGCCAAACCAAGCC
1440	>MITE_T_1440	Sc0002325	358627	358810	TAA	183	13	GAGTTGGTTTGGTATAAATTAAATAATATAAAAAGTTAAAAAGTCTTTATTTTATTTAAGtcacatcatcttatttaaatcatatcatatctctaatacatcatatcaAACCCAACCAAAACTCAATCTATATAAGAAAATAAATCAAAAAATACACTTTTTTAGAACATCCCAAACCAACTC
1441	>MITE_T_1441	Sc0002657	50498	50671	TCA	173	27	GGGTTGGTTTGGGATATTTTAAAAAAGTGTACTTTTTGATTTATTGACTTATATAGGTTGGGTTtgatgtgatgtattagagaggtgatgtgatTTAAATAAGATACTGTGACTTAAATAGAATAGTGACTTTTTGACTTTTTAGCTTTTTTTAAGTTATGCCAAACCAAGCC
1442	>MITE_T_1442	Sc0000538	670642	670827	TA	185	30	AGGGTTGGTTTGGGATGTCCTAAAAAAGTACACTTTTTGACTTATTggtgggtttggattggatttgggttgggtttgatgtgatgtgttagagaggtgatgtgatttaaataagatgatgtgaCTTAAATAAGATAGTGACTTTTTGACTTTTTGGCTTATTTAGTACATACCAAACTAGCCCT
1443	>MITE_T_1443	Sc0005085	60114	60299	TA	185	31	AGGGTTGGTTTGGGATGTCCTAAAAAAGTGCACTTTTTGACTTATTggtgggtttgggttgggtttgggttgggtttgatgtgatgtgttagagaggtgatgtgatttaaataagatgatgtgaCTTAAATAAGATAGTGACTTTTTGACTTTTTGGCTTATTTAGTACATGCCACACTAGCCCT
1444	>MITE_T_1444	Sc0000556	653999	654182	TTA	183	29	GGGTTGGTTTGGGATGTCCTAAAAAAGTACACTTTTTGACTTATTggtgggtttgggttgggtttgggttaggtttgatgtgatgtgctagagaggtgatgcgatTTAAATAAGATGATATGACTTAAATAAGATAGTGACTTTTTGACTTTTTGACTTATTTAGTACATTCCAAACTAGCCC
1445	>MITE_T_1445	xfSc0010990	584	766	TTA	182	23	GGGCTAGTTTGGCATGTACTAATAAGCCAAAAAGTCAAAAAGTCACTATCTTATTTAAGtcacatcatcttatttaaatcacatcacctctctaacacatcacatcaaatccaacccaaatccaacccaaacccaccAATAAGTCGAAAAGTACACTTTTTTAGGACATCCCAAACCAACCC
1446	>MITE_T_1446	Sc0000007	1834427	1834605	AT	178	33	TAAGGGTTGGTTTGGGATGTCCTAAAAAAGTACACTTTTTGACTTATTGGTGGGTTTGGGTTGGGTTtgatgtgatgtgttagagaggtgatgtgatttaaataagatgatgtgaCTTAAATAAGATAGTGACTTTTTGACTTTTTGACTTATTTAGTACATGCCAAACTAGCCCTAA
1447	>MITE_T_1447	Sc0000530	409493	409665	TTA	172	28	GGGTTGGTTTGGGATGTCCTAAAAAAGTGTACTTTTTGACTTATTGGTGGATTTGGGTTGGGTTtgatgtgatgtgttagagaggtgatgtgatttaaataagatgatgtgaCTTAAATAAGATAGTGACTTTTTGACTTTTTGGCTTATTTAGAATATGCCAAACTAGCCC
1448	>MITE_T_1448	xpSc0054405	72716	72901	TA	185	16	AGGGGTGGTTTGGGATGATTTAAATATGTGCACTTTTTGATTTTTTAAGAAATATGGGTTGGATATGGGTTGGGTTTGAAGTGATGTGGTAGAGAGGTGATGTGACTTAAATAAAATGATGTGACTTAAATAGGATAGTAACTTTTTGACTTTTTGACTTTTTTAATGTACCCCAAACCAAGCCT
1449	>MITE_T_1449	Sc0000108	731094	731271	TA	177	16	AGGGGTGGTTTGGGATGATCTAAATGATTTTTGACTTTTTATGAAATATGGGTTGGGTATGTGTTGGGTTTGAAGTGATGTGGTAGAGAGGTGATGTGACTTAAATAAAATGATGTGACTTAAATAGGATAGTGACTTTGACTTTTTGGTTTTTTTAGTGTACCCCAAACCAAGCCT
1450	>MITE_T_1450	Sc0002750	192784	192958	CT	174	24	TGGTTTGGCATAATCTAAAAAAGTTAAAAAGTCAAAAAGTCACTATCTTATTTAAGTCACATCATTTTATTTAAGTCACACCAGCTCTCTACCACATCACTTCAAACCCAGCCCATATTTCACGTTTTTTCGTAAAAAATCAAAAAGTGCACTTATTTTGATCATCCCAAACCA
1451	>MITE_T_1451	Sc0000017	1570035	1570220	TA	185	32	AGGTCTTGTTTGGCATATACTAAAAAAGTTAAAAAGTCAAAAAGTCACTATTCTATTTAAGTCATATCATCTTATTTAAGtcacatcacctctctaccacatcacttcaaacacaacccatACCCAATCCATATTTCATAAAAAGTCAAAAAGTGCACTTATTTAGAATATCTCAAACCACCCCT
1452	>MITE_T_1452	Sc0001699	20192	20377	TA	185	30	AGGAGTGGTTTGAGATGATTTAAATAATTGTGTTTTTTGATTTTTTATGAAATACGGGTTGGGTATGGATTGGGTTTGAAGTGATGTGGTAGAGAGGTAATGTGACTTAAATAAGATGATATGACTTAAATAAGATAGTGATTTTTTGAGTTTTTATATTATTTAATTTATGCCAAACCAACCCT
1453	>MITE_T_1453	Sc0002003	395428	395598	AT	170	33	TTAGGGATTGTTTAAGATATTCTAAATAAGTGTATTTTTGACTTTTTATGAAATATAGGTTGTGTTTGAACTGATGTGGTAGAGAGGTAATTTGACTTAAATAAAATGATATGACTTAAATAGAATAATGATTTTTTTAACTTTTTTAGTATATGTCAAACAATGCCTTA
1454	>MITE_T_1454	Sc0002808	99966	100133	GG	167	24	TTGTTTGAGATATTCTAAATAAGTATATTTTTTGACTTTTTATGAAATATGGATTGGGTATGAGTTGGGATTGAAGTGATATGGTAGAGAGATAATGTGACTTAAATAAGATAATGTGACTTAAATAGGATAGTGACTTTTTGACTTTTTGAGTATATGTCAAACAA
1455	>MITE_T_1455	Sc0000881	231122	231286	CC	164	23	TTGTTTGGCATATACTAAAAAGACTAAAAAGTCAAAAAGTCATTATTCTATTTAAGTCACATCATCTTATTTAAGTCACATCACCCCTCTACCACATCACTTCCAACCCAACCCATATTTCATAAAAAGTCAAAAAGTGCACTTATTTAGAACATTCCAAACAA
1456	>MITE_T_1456	xpSc0057282	7782	7967	TA	185	15	AGGCCAAGTTTGGGAAGACTAAATAAGTGCACTTTTTGACTTTTTATGAAATATGAATTGGATTTGGATTGGGTTTGAAGTGATGTGTTAGAGAGGTGATGTGACTTAAATAAGATAATATGACTTAAATAGAATAGTAACTTTTTGACTTTTTAAATTTTTTTGGAGGATGCCAAACTTGACCT
1457	>MITE_T_1457	Sc0003675	85841	86023	TTA	182	12	GGCCAAGTTTGGCATCTTTCAAAAAATTTAAAAAGTCAAAAAGTTACTATTCTATTTAAGTTACATCATTTTATTTAAGTCACATCACCTCTCTAACACATCACTTCAAACCCAATCCAAATTCAATTCATATTTTAGAAAAAACCAAAAAATACGCTTATTTAGTCCCCGCAAACTTGGCC
1458	>MITE_T_1458	Sc0000532	323241	323409	AT	168	17	TAAGGCCAAGTTTGGCATCCTCCAAAAAATCCAAAAAGTCAAAAAGTCACTATCTTATTTAAGTCACATCACCTCTCTAACACATCACTTCAAACCCAACCCAAATCCAATTCATATTTCATAAAAAGTCAAAAAGTGCACTTATTTAGTCTTCCCAAACTTAGCCTA
1459	>MITE_T_1459	Sc0000170	386031	386215	TA	184	15	AGGCCAAGTTTGGGAAGACTAAATAAGTGTACTTTTTGACTTTTTATGAAATATAGGTTGGATTTAGGTTGGGTTTGAAGTGATGTGTTAGAGAGGTAATGTGACTTAAATAAGATGATATGACTTAAATAGGATAGTGACTTTTTTACTTTTTAGATTTTTTAGAGGATGCCAAACTTGGCCT
1460	>MITE_T_1460	Sc0001137	194468	194650	TAA	182	13	GGCAAAGTTTGGGAAGACTAAATAAGTGTACTTTTTAACTTTTTATGAAATATGGGTTGGATTTAGATTGGGTTTGAAGTAATGTGTTAGAGAAATGATGTGACTTAAATAAGATGATATGACTTAAATAAGATAGTGACTTTTTAACTTTTTGAATTTTTTTGAGAATGCCAAACTTGGCC
1461	>MITE_T_1461	Sc0005115	87834	88016	TAA	182	13	GGCCAAGTTTGGGAAGACTAAATAAGTGTATTTTTTGATTTTTTATGAAATATAGGTTGGATTTAGGTTGGGTTTGAAGTGATGTGTTAGAGAGGTGATGTGATTTAAATAAGATGATGTGACTTAAAATAGATAGTGACTTTTTGACTTTTTAGATTTTTTGAAGGATGCCAAACTTGGCC
1462	>MITE_T_1462	Sc0001746	269532	269713	TAA	181	13	GGTCAAGTTTGGGAAGACTAAATAAGTGTATTTTTGACTTTTTATGAAATATGAGTTGGATTTAGGTTGTGTTTGAAGTGATGTGTTAGAGAAGTGATGTGACTTAAATAAGATGATGTGACTTAAATAGGATAGTGACTTTTTGACTTTTTAGATTTTTTAGAGGATGCCAAACTTGACC
1463	>MITE_T_1463	xfSc0031445	930	1104	GGCC	174	13	TAGTTTGGGAAGACTAAATAAGTGTACTTTTTGACTTTTTATGAAATATGAGTTGGGTTTAGGTTGGGTTTGAAGTGATGTGTTAGAGAGGTGATGTGACTTAAATAAGATGATATGACTTAAATAGGATAGTGACTTTTTGACTTTTTGTCTTTTTTCAATTATGCCAAACTT
1464	>MITE_T_1464	xfSc0000017	355283	355457	TTA	174	11	GGCCAAGTTTAGGAAGACTAAATAAGTGTACTTTTTGACTTTTTATGAAATATGAGTTGGATTTAGGTTGGGTTTGAAGTGATGTGTTAGAGAGATGGTGTGACTTAAATAAGATGATGTGACTTAAATAGGATATTGACTTTTTGAATTTTTTGGAAGATGCCAAACTTGGCC
1465	>MITE_T_1465	Sc0000723	305293	305477	TTAA	184	194	TAGAGCAAGGATCCTCTAGAGTGATTTTTTCCTAAAGTTTTCTAAAGTGCTACAGTGTATGGTTGAGATTTACTGGCAAGTCACATCAATTTTTCTGATGTGACTTGCCAATAAATCTCAACCATACACTGTAGCACTTTAGGAAACTTTAGGGAAATTTCACTCTAGAGGATCCTTGGTGTAA
1466	>MITE_T_1466	Sc0002548	301698	301882	ATAT	184	194	ATGAGCAAGGATCCTCTAGAGTGATTTTTCCCTAAAGTTTCTTAAAGTGCTACAGTGTATGGTTGAGATTTACTGGCAAGTCACATCAATTTTTCTGATGTGACTTGCCAATAAATCTCAACCATACACTGTAACACTTTAGGAAACTTTAGAAAAATTTTACTCTAGAGGATCCTTGGTGCAA
1467	>MITE_T_1467	Sc0001855	363280	363464	TGCA	184	194	ATCGAGCAAGGATCCTCTAGAGTGATTTTTTCCTAAAGTTTCCTAAAGTGCTACAGTGTATGGTTGAGATTTACTGGCAAGTCACATCAATTTTTCTGATGTGACTTGCCAATAAATCTCAACCATACACTATAGCACTTTAGGAAACTTTAGGGAAATTTCACTCTAGAGGATCCTTGGTGAG
1468	>MITE_T_1468	Sc0001110	426464	426621	GATC	157	166	CTCTAGAGTAAAATTTCCCTAAAGTTTCCTAAAGTGTTACAGTGTATGGTTGAGATTTATTGGCAAGTCACATCAGAAAAATTGATATGACTTGCCAGTAAATCTCAACCATACACTGTAGCACTTTAGGAAACTTTAGGAAAAAACCACTCTAGAG
1469	>MITE_T_1469	Sc0006349	364	519	GGATCC	155	170	TCTAGAGTGATTTTTCTCTAAAGTTTCCTAAAGTGCTACAGTGTATGGTTGAGATTTACTGGCAAGTCACATCAATTTTTCTGATGTGACTTGCCAATAAATCTCAACCATACACTGTAGCACTTTAGGAAACTTTAGGAAAACTTCACTCTAGA
1470	>MITE_T_1470	xfSc0010401	706	890	AAT	184	44	TATAAATCAACAATGATTTAGACCACTAAAAAATACATCACTAATAGTACTAATATATTGGGAATGACaaaaaaataataaaaaaataaaaacaaGGCATAAAAAGTGGACGGGGCCCACTGCCACATCATTAGTGCTCCCTCTAGTGATTCCTTTTTAGTGCTCTCAAGCATTTTTCATTATA
1471	>MITE_T_1471	Sc0004740	41912	42092	AC	180	41	TATAGAAAAATGCTTGAGAGCACTAAAAAGAGATCACTAAAGGAAACACTAATGATGTGGCAGTGGCCCCCGCCCATTTTCTATGCCttgtttttatttttttattattttttttGTCATTCCCAATATATTAGTGCTATTAGTGATGTATTTTTTAATGGTCTAAATCATTGTTGTATA
1472	>MITE_T_1472	xpSc0054861	37750	37928	AAA	178	41	TTAGAAAAATGCTTAAGAACACTAAAAAGATATCACTAAAAAGAACATTAATAATGTGACAGTGGATCCCGCTCACTTTCTATGCCttgtttttatttttttattattttttttGTCATTCCCAATATATTAGTGCTATTAGTGATGTATTTTTTAGTGGTCTAAATCATTGTTGTAA
1473	>MITE_T_1473	Sc0001535	443981	444156	ATAT	175	37	AATCTATCAACAATGATTTAGACCACTAAAAAATACATCACTAATAGTACTAATGCATTGGGAATGACAAAAAAAAAAAAAACAAGGCATAGAAAGTGGACAGGGCCCACTGCCACATCATTAGTGCTCCTCCTAGTGCTCCCTTTTTAGTGCTCCCAAGCatttttcataatct
1474	>MITE_T_1474	Sc0000860	325141	325314	TTTCATAAA	173	61	GAAAAATGCTTAAGAGCACTAAAAAGAGATCACTAGAGGAAGCACTAATGATGTGACAATGGACCCTGCCCACTTTCTATGCCttgtttttatttttttattatttttttttGCCATTCCCAATATATTAGTGCTATTAGTGATTTATTTTTTAGTGGTCTAAATCATTGTTG
1475	>MITE_T_1475	Sc0003666	179388	179546	AT	158	46	GATTTAGACCACTAAAAAATACATCACTAATAGCACTAATATATTGGGAATAGCaaaaaaaataataaaaaaataaaaacaaGGCATAGAAAGTGGGCGGGGCCCACTGCCACATCATTAGTGCTCCCTCTAGTGATCCTTTTTTAGTGCTCTCAAGC
1476	>MITE_T_1476	Sc0000997	659554	659712	AT	158	46	GCTTGAGAGCACTAAAAAAGGATTACTAGAGGTAGCACTAATGATGTGGCAGTGGGCCCCGCACACTTTCTATGCCttgtttttatttttttattattttttttGTCATTCCCAATATATTAGTGCTATTAGTGATGTATTTTTTAGTGGTCTAAATC
1477	>MITE_T_1477	Sc0000997	656658	656816	AT	158	46	GCTTGAGAGCATTAAAAAGAGATCACTAGAGGGAGCACTAATGATGTGGCAGTGGGCCCCGCCCACTTTCTATGCCATGTTTTTATTTTTTTATTACTTTTTTTGTCATTCCCAATATATTAGTGCTATTAGTGATGTATTTTTTAATGGTCTAAATC
1478	>MITE_T_1478	Sc0003041	83761	83918	AT	157	33	GCTTGAGAGCACTAAAAAGAGATCACTAAAGGGAGCACTAATGATGTGGCAGTGGGCCCCGCCCACTTTCTATGCCttgtttttatttttttattatttttttGCCATTCCCAATATATTAGTGCTATTAGTGATGTATTTTTTAGTGGTCTAAATC
1479	>MITE_T_1479	Sc0001457	197393	197577	AT	184	24	TACTTATGGTGTGTTTGGTTGAGGGATTTGGGGAGGGATTTGGAAAGGGAAAGGGAAAAGGTGTGTGAAACTATGTGAAATATAGCCATGATTTATTCACATTTCACCTACCTTTTCCATTTCCCTTtccaaatccctttccaaatccctttccaaatccCCCAACCAAACACAGCATTAGTGA
1480	>MITE_T_1480	Sc0002428	258899	259079	AA	180	186	GAATTCATTTATGCTGTGTTTGGTTGGGGGATTTGGGGagggatttggaaagggaaatggaaaaggtaggtgaaaTGTGAATAAAACATGCCTACATTTCACCTAGTTTTACACACTTTTTCCCTTTCCCTTTCCAAATCCCTCCCCAAATCCCTCAACCAAACATAGCATTAATGATTC
1481	>MITE_T_1481	Sc0002047	37074	37249	TG	175	180	ATCATTTATGTTGTGTTTAGTTGGGGGATTTGGGGAGGGATTTGGAAAGGGAAATAGAAAAGGTGTGTGAAATTAGGTGAAATACAGGCATGTTTTATTCACATTTCACCTACATTTTCTATTTCCCTTTTTAAATCTCTCCCTAAATCCCCCAACCAAACACAGCATTAGTGAT
1482	>MITE_T_1482	xfSc0000429	105930	106104	AT	174	182	TTACTTATGCTGTGTCTGGTTGGGGGATTtggagagggatttagaaagggaaatggaaaaggtaggtgaaatgtgaaTAAAATATGTATATATTTCACATAGTTTCACACACCTTTTCCCTTTCCCTTTCCAAATCCCTCCCCAAATCCTCCAACCAAACACACCATTAAGGAA
1483	>MITE_T_1483	xfSc0007394	3284	3457	TTA	173	27	TGTTGTGTTTGGTTGGGAGATTTGGGAAGAGATTTGGGAATGAATTTAGAAAGGGAAATAGAAAAGGTAGGTGAAATGTGAATAAAAATCATTCTTATATTTCACATAGTTTCACGCACATTTTCCCTTTCCCTTTCTAAATCCCTCCCCAAATCCCTCAACCAAACACAGCA
1484	>MITE_T_1484	xfSc0045360	661	832	AAA	171	180	CTTTAATGCTGTGTTTGGTTGGGGGATTTGGGAAGGAATTTGGAAAGGGAAATGAAAAAAAGTAGATGAAATGTGAATAAATTATGCCTATATTTCACATAGTTTCACACACATTTTCCCTTTCCCTTTCCAAATCCCTCCCCAAATCCCTCAACCAAACACAACATAAAG
1485	>MITE_T_1485	Sc0000321	308320	308491	AAATTT	171	188	GACTAATGTTGTGTTTGGTTAGGGGATTTGGAGAAGGATTTGGAAAGGGAAATGGAAAAGGTAGGTAAAATGTGAATATATCATGCCTATATTTCACATAGTTTCACACACCTTTTCCCTTTCCCTTTCCAAATCATTTCCCAAATCTCCTAACCAAACACACCATAAGAG
1486	>MITE_T_1486	xfSc0004099	1627	1798	AT	171	178	CTTTAATGTTGTGTTTGGTTGGGGGATTTGGGGAGGAATTtggaaagggaaatggaaaaggtaggtgaaatgtgaaTAAAATATGTATATATTTCACATAGTTTCACACACCTTTTTCCTTTCTCTTTCCAAATCCCTCCCCAAATCGCTCAACCAAACACACCATAAATG
1487	>MITE_T_1487	xpSc0055477	5983	6154	AA	171	176	CTTTAATGGCGTGTTTGGTTGAGGGATTTGGGGAGGGATTTGGAAAGGGAAATGGAAAAGGTGTGTGAAAATATGTGAAATATAGGCATGATTTATTCACATTTCACCTACCTTTTCCATTTCTCTTTCTAAATCCCTCTCCAAATCCCCCAACCAAACACAGCATAAAAG
1488	>MITE_T_1488	Sc0000975	420437	420607	CA	170	176	CTTTAATGCTGTGTTTGGTTGAGGGATTtgggaagggatttggaaagggaaatggaaaaggtaggtgaaatgtgaaTAAATCATGCCTATATTTCACATAGTTTCACACACCTTTTCCCTTTCCCTTTCCAAATCCCTCCTCAAATCCATCAACCAAACACAGCATAAAG
1489	>MITE_T_1489	Sc0004560	40198	40367	AT	169	175	GCTGTGTTTGGTTGGGGAATTTGAGGAGGGATTtggaattggaaatggaaatggaaatggaaaAGGTAGGTGAAATGTGAATAAAATATACCTAAATTTCACATAGTTTTGCACACCTTTTCCCTTTCCCTTTCCAAATTCTTCCCCAAATCCCTCAACTAAACACAAC
1490	>MITE_T_1490	Sc0004222	7340	7508	AAAA	168	174	CTTAATGCTGTGTTTGGTTGGAGGATTTggagagggatttggaaagggaaatggaaaaggtaggtgaaaTGTGAATAAATCATGCCTATATTTCACATAATTTCACACACCTTTTCCCTTTCCTTTTCCAAATCCCTCCCCAAATCTCCCAACCAAACACACCATAAG
1491	>MITE_T_1491	Sc0000001	2706125	2706290	AT	165	172	TTATGCTGTGTTTGGTTGGGGGATTTggagagggatttggaaagggaaatgaaaaaggtaagtgaaaTGTGAATAAATCATACCTATATTTTACATAGTTTCACACACCTTTTCCCTTTCTCTTTCCAAATCCCTCCCCAAATTTCCCAACCAAACACACCATTA
1492	>MITE_T_1492	Sc0001702	374044	374209	AT	165	174	TTATGTTGTGTTTGGTTGAAGGATTTGGGAAGGGATTTGGAAAAGGAAAGGGAAAAGGCGTGTGAAACTATGTGAAATATAGGCATGATTTAttcacatttcacctaccttttccatttccctttccaaatcccttcccaAATCCCCCAACCAAACACAGCATAA
1493	>MITE_T_1493	Sc0003239	182565	182730	AT	165	174	TAATGGTGTGTTTGGTTGAGGGATTTGGGGAGTGATTTGGAAAGGGAAAGGGAAAAGGTGTGTGAAACTATGTGAAATATAGGCATGATTTAttcacatttcacataccttttccatttccctttccaaatccctctccaAATCCCCCAACCAAACACAGCATAA
1494	>MITE_T_1494	xpSc0055661	5533	5698	AT	165	174	TAATACTGTGTTTGGTTGGGAGATTTAGGAAGAAATTTGGAAAGAAAAATAGAAAAGGTAGGTAAAATGTGAATAAATTATACCTATATTTCACATAGTTTCACACACCTTTTCCCTTTCCCTTTCCAAATTCCTCCCCAAATCTCTCAACCAAACACAGCATAA
1495	>MITE_T_1495	Sc0001514	504387	504551	AT	164	174	TATGCTGTGTTTGGTTGGGAGATTTggagagggatttggaaagggaaatggaaaaggtaggtgaaaTGTGAATAAATCATGTCTATATTTCACATAGTTTCACACAACTTTTCCATTTTTCTTTCCAAATCCCTCCCCAAATCCCTCAACCAAACACACCATTA
1496	>MITE_T_1496	Sc0003872	39649	39812	AA	163	166	TATGCTGTGTTTGGTTGGGGGATTTggaaagggatttggaaagggaaatggaaaaggtaggtgaaaTGTGAATAAAATATGTATATATTTCACATAGTTTCACACACCTTTTCCCTTTCCCTTTCCAAATCCCTCCCTAAATCCCCTAACCAAACACACCATA
1497	>MITE_T_1497	Sc0000002	1178672	1178833	TA	161	170	ATGCTGTGTTTGGTTAAGGGATTTGGGGAGGGATTTGGAAATGGAAAGGGAAAAGATGTGTGAAACTATGTGAGATATAGGCATGATTTATTCACAtttcacctaccttttccatttccctttccaaatcccttcccAAATCCCCCAACCAAACACAGCAT
1498	>MITE_T_1498	Sc0002653	249362	249521	TTG	159	162	TGGTGTGTTTGGTTGGGGGATTTGGGGAGGGATTTGGAAATGGAAAGGGAAAAGGTGTGTGAAACTATGTGAAATATATACATATTTTAttcacatttcacctaccttttccatttccatttccaaatccatCACCAAATCCCTCAACCAAACACACCA
1499	>MITE_T_1499	Sc0002691	205972	206130	AT	158	168	GCTGTGTTTGGTTGGGGGATTTGGGGAGGGATTTTGGAAAGGGAAATGAAAAAGGTAGGTGAAATGTGAATAAATCATGCTTATATTTCACATAATTTCACACACCTTTTCCCTTTCCCTTTCCAAATCCCTCCCAAAATCCCACAACCAAACACAGC
1500	>MITE_T_1500	xpSc0053315	11875	12033	AT	158	168	GCTGTGTTTGGTTGGGGGGATTTGGAGAGGGATTTGGAAAGGGAAATGGAAAAAGTAGGTGAAATATGAATAAATCATGCCTCTATTTCACATAGTTTCACACACCTTTTCTATTTTCCTTTCCAAATCCCTCCTCAAATTCCTCAACCAAACACACC
1501	>MITE_T_1501	Sc0003671	127613	127770	at	157	168	GGTGTGTTTGGTTGAGTGATTTgggaagggatttggaaagggaaatggaaaaggTGTGTGAAACTATGTGAAATATAGGCATGATTTATTCACATTTCACCTACCTTTTCCATTTCCCTTTTCAAATCCTTCTCCAAATCCCCCAACCAAACACAGC
1502	>MITE_T_1502	Sc0000080	830310	830467	AT	157	166	GCTGTGTTTGGTTGGGGGATTTGGGGAGGGATTTGGAAAGGGAAAGGGAAAAGGTGTGTGAAACTATGTGAAATATAAGCATGATTTAttcacatttcacctaccttttccatttccctttccaAATTCTTTCCCAAATCCCCCAACCAAACACAGC
1503	>MITE_T_1503	xfSc0000029	407182	407339	AT	157	166	GCTGTGTTTGGTTGGGGGATTTGGGAAgatatttgaaaagagaaatggaaaaggtaggtgaaatgtgaaTAAATCATGCCTATATTTCACATAGTTTCACACACCTTTTCCCTTTCCCTTTCCAACTCCCTCCCCAAATCCCCCAACAAAACACACC
1504	>MITE_T_1504	Sc0002139	154677	154834	AT	157	166	GCTGTGTTTGGTTGGGGGATTTGGAGAGAGATTTGGAAAGAGAAATGGAAAAGGTAGGTGAAATGTGAATAAATCATGCCTATATTTCACATAATTTCACACCCCTTTTCCCTTTCCCTTTCCAAATCCCTCCCCAAATCCCTCAACCAAACACACC
1505	>MITE_T_1505	Sc0000163	641000	641157	AT	157	166	GTTGTGTTTGGTTGTGGGATTtggagagggatttggaaagggaaatggaaaaggtaggtgaaatgtgaaTAAATCATACTTATATTTCACATAGTTTCACACACCTTTTCCCTTTCCCTTTCCAAATCCCTCCCCAAATCCCCCAACCAAACACACC
1506	>MITE_T_1506	Sc0000714	464902	465059	AT	157	166	GGTGTGTTTGGTTGAGGGATTTGGGGagggatttggaaagggaaatggaaaaggtatgtgaaaCTATGTGAAATATAGGCATGATTTATTCACATTTCACCTACATTTTTCATTTCCCTTTCCAAATCCCTCTCCAAATCCCCCAACCAAACACAAC
1507	>MITE_T_1507	Sc0003448	92385	92542	AT	157	166	GGTGTGTTTGGTTGGGGGATTTGGGGAGGAATTTGGAAAGGGAAAGAGAAAAGGTGTGTGAAACTATGTGAAATATAGGTATAATTTATTCACATTTTACCTAccttttccatttccctttccaaatccctctccaAATCCCCTAACCAAACACAGC
1508	>MITE_T_1508	Sc0000417	110054	110211	AT	157	166	GCTGTGTTTGGTTGGGGGATTTGGGAAGGGatttgaaaagggaaatggaaaaggtaggtgaaatgtgaaTAAATCATGCCTATATTTCACATAGTTTCACACACCTTTTCCTTTTCTCTTTCCAAATCCCTCTCTAAATCCCTCAACCAAACACACC
1509	>MITE_T_1509	xfSc0000112	83138	83295	AT	157	166	GCTGTGTTTGGTTGGGAGATTTAAAGagggatttggaaagggaaatggaaaaggtaggtgaaaTGTGAATAAATCATGCCTATATTTCACATAGtttcacataccttttccctttccctttccaaatccctCCCCAAATCCCTCAACCAAACACACC
1510	>MITE_T_1510	Sc0003431	48729	48886	AT	157	166	GGTGTGTTTGGTTGAGGGATTTGGGGCGGGATTTGGAAAGGGAAAGAGAAAAGGTGTGTGAAACTATGTGAAATATAGGCATGATTTAttcacatttcacctaccttttccatttccctttccaaatccctctccaAATCCCCTAACCAAACACAGC
1511	>MITE_T_1511	Sc0001105	116787	116944	AT	157	166	GCTGTGTTTGGTTGATGGATTTGAGGAGGGATTTGGAAAGGGAAAGAGAAAAGGTGTGTGAAACTATGTGAAATATAGGCATGATTTATTCACATTTCACCTACCTTTTCCATTTCCCTTTCCAAATCCTTTTCCAAATCCCCCAACCAAACACAGC
1512	>MITE_T_1512	xpSc0053797	90133	90290	AT	157	166	GGTGTGTTTGGTTGAGGGATTTGGTGAGGGATTTAGAAAGGGAAATGGAAAAGGTGTGTGAAACTATGTGAAATATAGGCATGATTTAttcacatttcacctaccttttccatttccctttccaaatccctctccaAATCCCCCAACCAAACACAGC
1513	>MITE_T_1513	Sc0000445	375698	375855	AT	157	166	GCTGTGTTTGGTTGAGGGATTTGGGGAGGGATTTGGAAAAGGAAAGGGAAAAGGTGTGTGAAACTATGTGAAATATAGGCATGATTTATTCACATTTCACCTACTTTTTCCATTTCCCTTTCCAAATCCCTCCCCAAATCTCCCAACCAAACACAGC
1514	>MITE_T_1514	Sc0002410	106039	106196	AT	157	166	GCTGTGTTTGGTTGGGGGATTTGCGaagggatttggaaagggaaatggaaaaggtaggtgaaaTGTGAATAAATCATGCCTATATTTCACATAGTTTCACACACCTTTTCCCTTTCCTTTTCCAAATCTCTCCCCAAATCCCTCAATCAAACACAGC
1515	>MITE_T_1515	xpSc0057744	2252	2409	AT	157	166	GCTGTGTTTGGTTGAGGGATTTGGAGAGGGATTTGAAAAAGGAAATGGAAAAGGTAGGTGAAATGTGAATAAATCATGCCTATATTTCACATAATTTTACACACCTTTTCCATTTCCCTTTCCAAATCCCTCCCCAAATCCCTCAACCAAACACACC
1516	>MITE_T_1516	Sc0001185	19837	20020	TAA	183	28	GGGTTGGTTTGGGATGTACTAAAAAAGTGCACTTTTTGACTTATTggtgggtttgggttgggtttgggttgggtttgatgtgatgtgttagagaggtgatgtgatttaaataagatgatgtgaCTTAAATAAGATAGTGACTTTTTAACTTTTTGGCTTATTTAGTACATGCCAAACTAGCCC
1517	>MITE_T_1517	Sc0001458	507268	507451	TTA	183	28	GGGCTAGTTTGGCATGTACTAAATAAGCCAAAAAGTCAAAAAGTCACTATCTTATTTAAGtcacatcatcttatttaaatcacatcacctctctaacacatcacatcaaacccaatccaaacccaacccaaacccaccAATAAGTCAAAAAGTGCACTTTTTTAGGACATCCCAAACCAACCC
1518	>MITE_T_1518	xpSc0056021	8858	9041	TAA	183	28	GGGTTGGTTTGGGATGTCCTAAAAAAGTGCACTTTTTGACTTATTggtgggtttgggttgggtttgggttgggtttgatgtgatgtgttagagaggtgatgtgatttaaataagatgatgtgatTTAAATAAGATAGTGACTTTTTGACTTTTTGGCTTATTTAGTACATGCCAAACTAGCCC
1519	>MITE_T_1519	Sc0002446	156231	156414	TAA	183	28	GGGCTAGTTTGGCATGTACTAAATAAGCCAAAAAGTCAAAAAGTCACTATCTTATTTAAGTTACATCATCTTATTTAAatcacatcacctctctaacacatcacatcaaacccaacccaaacccaacccaaacccaccAATAAGTCAAAAAGTGCACTTTTTTAAGACATCCCAAACCAACCC
1520	>MITE_T_1520	Sc0000335	796262	796445	TTA	183	29	GGGTTGGTTTGGGATGTACTAAAAAAGTACATTTTTTGACTTATTggtgggtttggattgggtttgggttgggtttgatgtgatgtgttagagaggtgatgtgatttaaataagatgatgtgaCTTAAATAAGATAGTGACTTTTTGACTTTTTGACTTATTTAGTACATGCCAAACTAGCCC
1521	>MITE_T_1521	Sc0000768	196024	196207	TAA	183	28	GGGTTGGTTTGGGATGTCCTAAAAAAGTGCACTTTTTGACTTATTggtgggtttgggttgggtttgggttgggtttgatgtgatgtgttagagaggtgatgtgatttaaataagatgatgtgaCTTAAATAAGATAGTGACTTTTTGACTTTTTGGCTTATTTAGTACATGCCAAACTAGCCC
1522	>MITE_T_1522	Sc0006665	28742	28925	TTA	183	28	GGGTTGGTTTGGGATGTCCTAAAAAAGTGCACTTTTTGACTTAttggtgggtttgggttggatttgggttgggtttgatgtgatgtgttagagaggtgatgtgatttaaataagatgatgtgaCTTAAATAAGATAGTGACTTTTTGACTTTTTGGCTTATTTAGTACATGCCAAACTAGCCC
1523	>MITE_T_1523	Sc0000009	163493	163676	TCA	183	28	GGGCTAGTTTGGCATGTACTAAATAAGCCAAAAAGTCAAAAAGTCACTATCTTATTTAAGtcacatcatcttatttaaatcacatcacctctctaacacatcacatcaaacccaacccaaacccaacccaaacccaccAATAAGTCAAAAGGTGCACTTTTTTAAGACATCCCAAACTAACCC
1524	>MITE_T_1524	xfSc0033972	444	627	TA	183	29	GGGTTGGTTTGGGATGTCCTAAAAAAGTGCACTTTTTGACTTATTggtgggtttgggttgggtttgggttgggtttgatgtgatgtgttagagaggtgatgtgatttaaataagatgatgtgaCTTAAATAAGATAGTGACTTTTTGACTTTTTGGCTTATTTAGTACATGCCAAACTAGCCC
1525	>MITE_T_1525	Sc0005045	38152	38335	TTA	183	28	GGGTTGGTTTGGGATGTCCTAAAAAAGTGCACTTTTTGACTTATTggtgggtttgggttgggtttgggttgggtttgatgtgatgtgttagagaggtgatgtgatttaaataagatgatgtgaCTTAAATAAGATAGTGACTTTTTAACTTTTTGGCTTATTTAGTACATGCCAAACTAGCCC
1526	>MITE_T_1526	Sc0000151	145419	145602	TAA	183	28	GGGCTAGTTTGGCATGTACTAAATAAGCCAAAAAGTCAAAAAGTCACTATCTTATTTAAGtcacatcatcttatttaaatcacatcacctctctaacacatcacatcaaacccaacccaaacccaacccaaacccaccAATAAGTCAAAAAGTGCACTTTTTTAGGACATCCCAAACCAACCC
1527	>MITE_T_1527	xfSc0050020	774	957	TAA	183	28	GGGTTGGTTTGGGATGTCCTAAAAAAGTGCACTTTTTGACTTATTggtgggtttgggttgggtttgggttgggtttgatgtgatgtgttagagaggtgatgtgatttaaataagatgatgtgaCTTAAATAAGATAGTGACTTTTTGACTTTTTGGCTTATTTAGTACATGCCAAACTAGCCC
1528	>MITE_T_1528	Sc0002186	268314	268496	TTAC	182	32	ATTTAGGGTTGGTTTGGGATGTCCTAAAAAAGTGCACTTTTTGACTTATTGGTGGGTTTGGGTTGGGTTtgatgtgatgtgttagagaggtgatgtgatttaaataagatgatgtgaCTTAAATAAGATAGTGACTTTTTGACTTTTTGGCTTATTTAGTACATGCCAAACTAGCCCTTAAT
1529	>MITE_T_1529	Sc0001330	398509	398690	CTTAG	181	33	GGTTGGTTTGGGATGTCCTAAAAAAGTGTACTTTTTGACTTATTggtgggtttgggttgggtttgggttgggtttgatgtgatgtgttagagaggtgatgtgatttaaataagatgatgtgaCTTAAATAAGATAGTGACTTTTTAACTTTTTGACTTATTTAGTACATGCCAAACTAGCC
1530	>MITE_T_1530	Sc0002220	373286	373467	CTTAG	181	32	GGTTGGTTTGGGATGTCCTAAAAAAGTGCACTTTTTGACTTATTggtgggtttgggttgggtttgggttgggtttgatgtgatgtgttagagaggtgatgtgatttaaataagatgatgtgaCTTAAATAAGATAGTGACTTTTTGACTTTTTGGCTTATTTAGTACATGCCAAACTAGCC
1531	>MITE_T_1531	Sc0004116	96249	96430	CTAAG	181	32	GGTTGGTTTGGGATGTCCTAAAAAAGTGCACTTTTTGACTTATTGGtggatttgggttgggtttgggttgggtttgatgtgatgtgttagagaggtgatgtgatttaaataagatgatgtgaCTTAAATAAGATAGTGACTTTTTGACTTTTTGGCTTATTTAGTACATGCCAAACTAGCC
1532	>MITE_T_1532	Sc0005316	72203	72378	TAA	175	28	GGGCTAGTTTGGCATGTACTAAATAAGCCAAAAAGTCATTATCTTATTTAAGtcacatcatcttatttaaatcacatcacctttctaacacatcacatcaaacccaacccaaacccaacccaaacccaccAATAAGTCAAAAAGTGCACTTTTTTAGGACATCCCAAACCAACCC
1533	>MITE_T_1533	Sc0005877	60001	60175	TA	174	30	AGGGTTGGTTTGGGATGTCCTAAAAAAGTGCACTTTTTGACTTATTGGTGGGTTTGGGTTGGGTTtgatgtgatgtgttagagatgtgatgtgatttaaataagatgatgtgaCTTAAATAAGATAGTGACTTTTTGACTTTTTGGCTTATTTAGTACATGCCAAACAAGCCCT
1534	>MITE_T_1534	Sc0000505	630730	630902	AAT	172	32	CTAAGGGTTAGTTTGGCATGTACTAAATAAGCCAAAAAGTCACTATCTTATTTAAGTCGCATCATCTTATTTAAatcacatcacctctctaacacatcacatcaAACCCAACCCAAACCCACCAATAAGTCAAAAAGTGCACTTTTTTAAAACATCCCAAACCAACCCTAAG
1535	>MITE_T_1535	Sc0000026	719395	719567	TTA	172	28	GGGCTAGTTTGGCATGTACTAAATAAGCCAAAAAGTCAAAAAGTCACTATCTTATTTAAatcacatcatcttatttaaatcacatcacctctctaacacatcacatcaAACCCAACCCAAACCCACCAATAAGTCAAAAAGTGCACTTTTTTAGGACATCCCAAACCAACCC
1536	>MITE_T_1536	Sc0002611	93	264	CAA	171	22	GTTTGGCATGTACTAAATAAGTCAAAAAATCAAAAAGTCACTATCTTATTTAAGtcacatcatcttatttaaatcacatcacctctctaacacatcacatcaaacccaacccaaacccaacccaaacccaccAATAAGTCAAAAAGTGCACTTTTTAAGTACATCCCAAAC
1537	>MITE_T_1537	xfSc0004391	3212	3382	CTTAG	170	32	GGCTAGTTTGGCATGTACTAAATAAATCAAAAAGTTAAAAAGTCACTATCTTATTTAAGTCATATCATCTTATTTAAatcacatcacttctctagcacatcacatcaAACCCAACCCAAACCCACCAATATGTCAAAAAGTGCACTTTTTTAGGACATCCCAAACCAACC
1538	>MITE_T_1538	xfSc0004391	6227	6397	CTTAG	170	32	GGCTAGTTTGGCATGTACTAAATAAATCAAAAAGTTAAAAAGTCACTATCTTATTTAAGTCATATCATCTTATTTAAatcacatcacttctctagcacatcacatcaAACCCAACCCAAACCCACCAATATGTCAAAAAGTGCACTTTTTTAGGACATCCCAAACCAACC
1539	>MITE_T_1539	xfSc0004391	5624	5794	CTTAG	170	32	GGCTAGTTTGGCATGTACTAAATAAATCAAAAAGTTAAAAAGTCACTATCTTATTTAAGTCATATCATCTTATTTAAatcacatcacttctctagcacatcacatcaAACCCAACCCAAACCCACCAATATGTCAAAAAGTGCACTTTTTTAGGACATCCCAAACCAACC
1540	>MITE_T_1540	xfSc0004391	5021	5191	CTTAG	170	32	GGCTAGTTTGGCATGTACTAAATAAATCAAAAAGTTAAAAAGTCACTATCTTATTTAAGTCATATCATCTTATTTAAatcacatcacttctctagcacatcacatcaAACCCAACCCAAACCCACCAATATGTCAAAAAGTGCACTTTTTTAGGACATCCCAAACCAACC
1541	>MITE_T_1541	xfSc0004391	4418	4588	CTTAG	170	32	GGCTAGTTTGGCATGTACTAAATAAATCAAAAAGTTAAAAAGTCACTATCTTATTTAAGTCATATCATCTTATTTAAatcacatcacttctctagcacatcacatcaAACCCAACCCAAACCCACCAATATGTCAAAAAGTGCACTTTTTTAGGACATCCCAAACCAACC
1542	>MITE_T_1542	xfSc0004391	3815	3985	CTTAG	170	32	GGCTAGTTTGGCATGTACTAAATAAATCAAAAAGTTAAAAAGTCACTATCTTATTTAAGTCATATCATCTTATTTAAatcacatcacttctctagcacatcacatcaAACCCAACCCAAACCCACCAATATGTCAAAAAGTGCACTTTTTTAGGACATCCCAAACCAACC
1543	>MITE_T_1543	xfSc0004391	8036	8206	CTTAG	170	32	GGCTAGTTTGGCATGTACTAAATAAATCAAAAAGTTAAAAAGTCACTATCTTATTTAAGTCATATCATCTTATTTAAatcacatcacttctctagcacatcacatcaAACCCAACCCAAACCCACCAATATGTCAAAAAGTGCACTTTTTTAGGACATCCCAAACCAACC
1544	>MITE_T_1544	xfSc0004391	7433	7603	CTTAG	170	32	GGCTAGTTTGGCATGTACTAAATAAATCAAAAAGTTAAAAAGTCACTATCTTATTTAAGTCATATCATCTTATTTAAatcacatcacttctctagcacatcacatcaAACCCAACCCAAACCCACCAATATGTCAAAAAGTGCACTTTTTTAGGACATCCCAAACCAACC
1545	>MITE_T_1545	xfSc0004391	6830	7000	CTTAG	170	32	GGCTAGTTTGGCATGTACTAAATAAATCAAAAAGTTAAAAAGTCACTATCTTATTTAAGTCATATCATCTTATTTAAatcacatcacttctctagcacatcacatcaAACCCAACCCAAACCCACCAATATGTCAAAAAGTGCACTTTTTTAGGACATCCCAAACCAACC
1546	>MITE_T_1546	Sc0000039	242288	242471	TTA	183	28	GGGTTGGTTTAGGATGTCCTAAAAAAGTGCACTTTTTGACTTATTggtgggtttgggttgggtttgggttgggtttgatgtgatgtgttagagaggtgatgtgatttaaataagatgatgtgaCTTAAATAAGATAGTGACTTTTTGACTTTTAGGCTTATTTAGTACATGCCAAACTAGCCC
1547	>MITE_T_1547	xfSc0007664	2711	2888	TA	177	31	AGGGCTAGTTTGGCATGTACTAAATAAGTCAAAAAGTCACTATCTTATTTTAGtcacatcatcttatttaaatcacatcacatctctaacacatcacatcaaatccaacctaaacccaacccaaacccaccAATAAGTCAAAAAGTGTACTTTTTTAGGACATCCTAAACCAACCCT
1548	>MITE_T_1548	Sc0003805	61059	61234	TAA	175	29	GGGTTGGTTTGGAATGTCCTAAAAAAGTGCACTTTTTGACTTATTggtgggtttgggttgggtttgggttgggtttgatgtgatgtgttagagaggtgatgtgatttaaataagatgatgtgaCTTAAATAAGATAGTGACTTTTTGACTTATTTAGTACATGCCAAACTAGCCC
1549	>MITE_T_1549	xfSc0003114	18140	18295	TA	155	31	AGGGCTAGTTTGGCATGTACTAAATAAGTCAAAAAGTCAAAAAGCCACTATCTTATTTAAatcacatcacctctctaacacatcacatcaAACCCAACCCAAACCCACCAATAAGTCAAAAAGTGCACTTTTTTAGGACATCTCAAACCAACCCT
1550	>MITE_T_1550	Sc0000259	616648	616831	TTA	183	28	GGGTTGGTTTGGGATGTCCTAAAAAAGTGTACTTTTTGACTTATTggtgggtttgggttgggtttgggttgggtttgatgtgatatgttagagaggtgatgtgatttaaataagatgatgtgaCTTAAATAAGACAGTGACTTTTTGACTTTTTGGCTTATTTAGTACATGCCAAACTAGCCC
1551	>MITE_T_1551	Sc0001433	6117	6296	at	179	33	TTAGGGTTGGTTTGGGATGTCCTAAAAAAGTGTACTTTTTGACTTATTGGTAGGTTTGGGTTGGGTTtgatgtgatgtattagagaggtgatgtgatttaaataagatgatgtgaCTTAAATAAGATAGTGACTTTTTGACTTTTTGGCTTATTTAGTACATGCCAAACTAGCCCTTAA
1552	>MITE_T_1552	xfSc0031391	768	940	TGA	172	28	GGGTTGGTTTGGGATGTCCTAAAAAAGTGTACTTTTTGACTTATTGGTGGGTTTGGGTTGGGTTtgatgtgatgtgttagagaggtgatgtgatttaaataagatgatgtgaCTTAAATAAGATAGTGACTTTTTGACTTTTTGGCTTATTTAGTACATGCCAAACTAACCC
1553	>MITE_T_1553	Sc0002420	182225	182397	TTA	172	28	GGGTTGGTTTGGGATGTCCTAAAAAAGTGTACTTTTTGACTTATTGTTGGGTTTGGGTTGGGTTtgatgtgatgtgttagagaggtgatgtgatttaaataagatgatgtgaCTTAAATAAGATAGTAACTTTTTGACTTTTTGGCTTATTTAGTACATGCCAAACTAGCCC
1554	>MITE_T_1554	Sc0001286	357109	357281	TAA	172	28	GGGTTGGTTTGGGATGTCCTAAAAAAGTGTACTTTTTGACTTATTGGTGGGTTTGGGTTGGGTTtgatgtgatgtgttagagaggtgatgtgatttaaataagatgatgtgaCTTAAATAAGATAGTAACTTTTTGACTTTTTAGCTTATTTAGTACATGCCAAACTAGCCC
1555	>MITE_T_1555	Sc0003347	133640	133804	TCA	164	28	GGGTTGGTTTGGGATGTCCTAAAAAAGTGTACTTTTTGACTTATTGGTGGATTTGGGTTGAGTTTGGGTTGGGTTtgatgtgatgtgttagagaggtgatgtgatTTAAATAAGATAGTGACTTTTTGACTTTTTGGCTTATTTAGTACATGCCAAACTAGCCC
1556	>MITE_T_1556	Sc0001408	367795	367978	atat	183	194	gtatatatataGGAAAATGTTTCGTAGCTCAAATTTTGTGGCTCAAAAGTGGCTCAAATGGCCAAAACGACGTCGTTTTGGCCATTTTTATGTTGTTCTGTACTCAAAACGACGTCGTTTTGGCCATTTGAGCCACTTTTGAGCCACAAAATTTGAACTACGTAGCATTGTCGATATATATAT
1557	>MITE_T_1557	xfSc0002027	24505	24672	tatatatata	167	190	tatCGACAATGTTACGTAGTTCAAATTTTGTGGCTCAAAAGTGGTTCAAATGGCCAAACCGACGTCGTTTTGAGTACAGAACAATATAAAAATGGTCAAAACGACGTTGTTTTGGCCATTTGAGTCACTCTTGAGTCACAAAATTTGAGCTACGGGACATTTTCTTA
1558	>MITE_T_1558	Sc0000514	809936	810101	AATATT	165	182	TAGGAAAATGTCTCATAGCTCAAATTTTGTGGCTCAAAAGTGGTTTAAATGGCCAAAACGACGTCGTTTTGACCATTTTTATGTTGTTCTGTACTCAAAACGACGTCATTTTGGCTATTTGAGCCACTTTTGAGTCACAAAATTTGAACTACGTAGCATTGTCGT
1559	>MITE_T_1559	Sc0001158	216627	216810	TAA	183	24	GGCTTGGTTTGGCATGTCCTAAATAATACAAAAAGTCAAAAAGTCACTATCCTATTTAAGtcacatcatcttatttaaatcacatcacctctctaacacatcacatcaAACCCAACCCAAACCCAACCCATATAAGCCAATAAGTTAAAAAGTGCACTTTTTTAGAACATTCCAAACCAACCC
1560	>MITE_T_1560	Sc0002205	350178	350360	TA	182	15	GGGTTGGTTTGGCATAAATTAATAATACAAAAAGTCAAAAAGTCACTATCTTATTTAAGTCACTTcatcttatccaaatcatatcacctctctaacacatcacatcaAACCCAATCCAAACCCAACCCATATAAGCCAATAAGTTAAAAAGTATACTTTTTTAGAACATCCCAAACCAACCC
1561	>MITE_T_1561	Sc0001525	326310	326491	CTAAG	181	28	GCTTGGTTTGGCATGTCCTAAATAATACAAAAAGTCAAAAAGTCACTATCCTATTTAAGtcacatcatcttatttaaatcacatcacctctctaacacatcacatcaAACCCAATCCAAACCCAACCCATATAAGTCAATAAGTTAAAAAGTGCACTTTTTTAGAACATCCCAAACCAACC
1562	>MITE_T_1562	Sc0001234	425595	425776	TATA	181	33	ATTTAGGGTTGGTTTGGGATGTTCTAAAAAAGTGCACTTTTTGACTTATTGGCCTATATGGGTTGGGTTtgatgtgatgtattagagaggtgatgtgatttaaataagatgatgtgaCTTAAATAGGATAGTGACTTTTTGACTTTTTGTATTATTTAGGACATGCCAAACCAAGCCTTAa
1563	>MITE_T_1563	xpSc0053436	169786	169967	CTTAG	181	36	GCTTGGTTTGGCATGTCCTAAATAATACAAAAAGTCAAAAAGTCACTATCCTATTTAAGTCACTTCATCTTATTTAAatcacatcacatctctaacacatcacatcaaactcaatcCAAACCCAACCCATATAAGCCAATAAATCAAAAAGTGTACTTTTTTAGAACATCCCAAACCAACC
1564	>MITE_T_1564	Sc0000193	331474	331655	CTAAG	181	28	GGTTGGTTTGGGATGTTCTAAAAAAGTGCACTTTTTGACTTATTGGCTTATATGGGTTGGGTTTGGGTTGgatttgatgtgatgtgttagagaggtgatgtgatttaaataagatgatgtgaCTTAAATAGGATAGTGACTTTTTGACTTTTTGTATTATTTAGGACATGCCAAACCAAGC
1565	>MITE_T_1565	Sc0005074	13245	13422	TAA	177	24	GGGTTGGTTTGGGATGTTCTAAAAAAATGCACTTTTTGACTTATTGGCTTATATGGGTTGGGTTGGGTTtgatgtgatgtgttagagaggtgatgtgatttaaataagatgatgtgaCTTAAATAGGATAGTAACTTTTTAACTTTTTGTATTATTTAGTATACCCCAAACCAAGCC
1566	>MITE_T_1566	xfSc0000285	28104	28281	TAA	177	25	GGGTTGGTTTGAGATGTTCTAAAAAAGTGCACTTTTTGACTTATTGGCTTATATGGGTTGGGTTTGAGTTAgatttgatgtgatgtgttagagagatgatgtgatttaaataagatgatgtgaCTTAAATAAAAATGGTGACTTTTTGTATTATTTTAGTATACCCCAAACCAAGCC
1567	>MITE_T_1567	Sc0001310	92106	92281	TAA	175	29	GGGTTGGTTTGAGGTATATTAAAAAAGTCAAAAAGTCACTATCCTATTTAAGTCACATCATCTTATTTAAATCACGTCACCTCTCTAACATATCACATCAAACCTAACCCAAACACGACCCATATAAGCCAATAAGTTAAAAAGTACACTTTTTTAGAATATCTCAAACCAACCC
1568	>MITE_T_1568	Sc0001341	400674	400847	TTAG	173	27	GGTTGGTTTGGAATATTATAAAAAAGTGTACTTTTTGACTTattggcttatatgggttgggtttggattggatttgatgtgatgtgttaaagaggtgatgtgatttaaataagatgatgtgaCTTAAATAGGATAGTGACTTTTTGACTTTTTTAAGTTATGCCAAACCAACC
1569	>MITE_T_1569	Sc0003937	149093	149264	TTG	171	17	GTTTGGGATGTTCTAAAAAAATGCACTTTTTAACGTATTGGCTTATATGAGTTGGGTTTGGGTTGAGTTtgatgtgatgtgttagagaggtgatgtgatttaaataagatggtgtgatTTAAATAGGATAGTGACTTTTTAACTTTTTGTATTATTTAGATCATGCCAAAC
1570	>MITE_T_1570	Sc0004908	91995	92166	TTG	171	17	GTTTGGGATGTTCTAAAAAAGTGCACTTTTTGACTTATTGGCTTATATGGGTTGGGTTTAGGTTGGGTTtgatgtgatatgttagagaggtgatatgatttaaataagatgatgtgaCTTAAATAGGATAGTGACTTTTTGACTTTTTGTATTATTTAGATCATGCCAAAC
1571	>MITE_T_1571	xfSc0000331	24983	25166	TAA	183	29	GGGCTAGTTTGGCATGTACTAAATAAGTCAAAAAGTCAAAAAGTCACTATCTTATTTAAGtcacatcatcttatttaaatcacatcacctctctaacacatcacatcaaacccaacccaaacccaatccaaacccaccAATAAGTCAAAAAGTGCACTTTTTTAGGACATCCCAAACCAACCC
1572	>MITE_T_1572	Sc0003062	205525	205708	TTA	183	29	GGGCTAGTTTGGCATGTACTAAATAAGTCAAAAAGTCAAAAAGTCACTATCTTATTTAAGtcacatcatcttatttaaatcacatcacctctctaacacatcacatcaaacccaacccaaacccaacccaaacccaccAATAAGTCAAAAAGTGCACTTTTTTAGGACATCCCAAACCAACCC
1573	>MITE_T_1573	xfSc0037571	222	405	TAA	183	29	GGGCTAGTTTGGCATGTATTAAATAAGTTAAAAAGTCAAAAAGTTACTATCTCATTTAAGtcacatcatcttatttaaatcacatcacctctctaacacatcacatcaaacccaacccaaacccaacccaaacccaccAATAAGTCAAAAAGTGCACTTTTTTAGGACATCCCAAACCAACCC
1574	>MITE_T_1574	xfSc0003747	3548	3731	TAA	183	29	GGGTTAGTTTGGCATGTACTAAATAAGTTAAAAAGTCAAAAAGTCACTATCTTGTTTAAGtcacatcatcttatttaaatcacatcacctctctaacacatgacatcaaacccaatctaaacccaacccaaacccaTCAATAAGTCAAAAAGTGCACTTTTTTAGGACATCCCAAACCAACCC
1575	>MITE_T_1575	Sc0004572	21050	21233	TAA	183	24	GGGCTAGTTTGGCATGTACTAAATAAATCAATAAGTCAAAAAGTCACTATCTTATTTAAGtcacatcatcttatttaaatcacatcacctctctaacacatcacatcaaacccaacccaaacccaacacaaacccaccAATAAGTCAAAAAGTACACTTCTTTAGGACATCCCAAACTAACCC
1576	>MITE_T_1576	Sc0000538	700447	700630	TAA	183	29	GGGTTGGTTTGGGATGTCCTAAAAAAGTGCACTTTTTGACTTATTggtgggtttgggttgggtttgggttgggtttgatgtgatgtgttagagaggtgatgtgatttaaataagatgatgtgaCTTAAATAAGATAGTGACTTTTTGACTTTTTGACTTATTCAGTACATGCCAAACTAGCCC
1577	>MITE_T_1577	Sc0000072	58231	58414	tta	183	29	GGGTTAGTTTGGGATGTTCTAAAAAAGTGCACTTTTTGATTTATTggtgggtttaggttgggtttgggttgggtttgatgtgatgtgttagagaggtgatgtgatttaaataagatgatgtgaCTTAAATAAGATAGTGACTTTTTGACTTTTTTACTTATTTAGTACATGTCAAACTAGCCC
1578	>MITE_T_1578	Sc0000949	655901	656084	TAA	183	29	GGGCTAGTTTGGCATGTACTAAATAAGTCAAAAAATCAAAAAGTCACTATCTTATTTAAGtcacatcatcttatttaaatcacatcacttctctaacacatcacatcaaacccaacccaaacccaacttaaacccaccAATAAGTCAAAAAGTGCACTTTTTTAGGACATCCCAAACCAACCC
1579	>MITE_T_1579	Sc0002657	66006	66189	TTA	183	29	GGGTTGGTTTGGGATGTCCTAAAAAAGTGCACTTTTTGACTTATTTGtgggtttgggttgggtttgggttgggtttgatgtgatgtgttagagaggtgatgtgatTTAAATAAGATGATATAACTTAAATAAGATAGTGACTTTTTGACTTTTTAACTTATTTAGTACATGCCAAACTAGCCC
1580	>MITE_T_1580	Sc0000496	601368	601551	ttA	183	29	GGGCTAGTTTGGCATGTACTAAATAAGTCAAAAAGTCAAAAAGTCACTATCTTATTTAAGtcacatcatcttatttaaatcacatcacctctctaacacatcacatcaaacccaatccaaacccaacccaaacccaccAATAAGTCAAAAAGTGCACTTTTTTAAGACATCCCAAACCAACCC
1581	>MITE_T_1581	Sc0000367	9218	9401	TAA	183	29	GGGGTAGTTTGGCATGTACTAAATAAGTCAAAAAGTCAAAAAGTCACTATCTTATTTAAGtcacatcatcttatttaaatcacatcacctctctaacacatcacatcaaacccaactcaaacccaacccaaacccaccAATAAGTCAAAAAGTGCACTTTTTTAGGACATTCCAAACCAACCC
1582	>MITE_T_1582	Sc0000465	217422	217605	TAA	183	28	GGGTTAGTTTGGGATGTCCTAAAAAAGTACACTTTTTGACTTATTggtgggtttgggttgggtttgggttgggtttgatgtgatgtgttagagaggtgatgtgatttaaataagatgatgtgaCTTAAATAAGATAGTGACTTTTTGACTTTTTGGCTTATTTAGTACATGCCAAACTAGCCC
1583	>MITE_T_1583	Sc0000108	1307955	1308138	TAA	183	29	GGGCTAGTTTGGCATGTACTAAATAAGTTAAAAAGTCAAAAAGTCACTATCTTATTTAAGtcacatcatcttatttaaatcacatcacctctctaacatatcacatcaaacccaacccaaacccaatccaaacccaCCAATAAGTTAAAAAGTGTACTTTTTTAGGACATCCCAAACCAACCC
1584	>MITE_T_1584	xfSc0052892	740	923	TAA	183	24	GGGCTAGTTTGGCATGTACTAAATAAGTCAAAAAGTCAAAAAGTCACTATCTTATTTAAGtcacatcatcttatttaaatcacatcacctctctaacacatcacatcaaacccaacccaaacccaacccaaacccaccaaaAAGTCAAAAAGTGCATTTTTTTAGGACATCTCAAACCAACCC
1585	>MITE_T_1585	Sc0000640	75193	75376	TAA	183	29	GGGCTAGTTTGGCATGTACTAAATAAGTCAAAAAGTCAAAAAGTTACTATCTTATTTAAGtcacatcatcttatttaaatcacatcacctctctaacatatcacatcaaacccaacccaaacccaacccaaacccaccAATAAGTCAAAAAGTGCACTTTTTTAAGACATCCCAAACCAACCC
1586	>MITE_T_1586	Sc0000016	1527776	1527958	TAA	182	29	GGGTTGGTTTGGGATGTCCTAAAAAAGTGCACTTTTTGACTTATTAGtgggtttgggttgggtttgggttgggtttgatgtgatgtgttagagaggtgatgtgatttaaataagatgatgtgaCTTAAATAAGATAGTGACTTTTTGACTTTTGACTTATTTAGTACATGCCAAACTAGCCC
1587	>MITE_T_1587	Sc0004511	79654	79834	TTA	180	29	GGGTTGGTTTGGGATGTCCTAAAAAAGTGCACTTTTTGACTTATTGGTGGGTTTGGGTTGGGTTtgatgtgatgtgttagagaggtgatgtgatttaaataagatgatgtgaCTTAAATAAGATAGTAACTTTTTGACTTTTTGACTTTTTGACTTATTTAGTACATATCAAACTAGCCC
1588	>MITE_T_1588	Sc0001991	71527	71704	AT	177	33	TAAGGGTTTGTTTGGGATGTCCTAAAAAAGTGCACTTTTTGACTTATTGGTGGGTTTGGGTTGGGTTtgatgtgatgtgttagagaggtgatgtgatttaaataagatgatgtgaCTTAAATAAGATAGTGACTTTTTGACTTTTTGACTTATTTAGTACATGCCAAACTAGCCCTA
1589	>MITE_T_1589	xfSc0018307	463	639	AAT	176	26	TAGGGTTGGTTTGGGATGTCCTAAAAAATTGCACTTTTTGACTTATTGGTGGGTTTGGGTTGGGTTtgatgtgatgtgttagagaggtgatgtgatttaaataagatgatgtgaCTTAAATAAGATAGTGACTTTTTGACTTTTTGACTTATTTAGTACATGTCAAACTAGCCCTA
1590	>MITE_T_1590	Sc0000070	1030721	1030896	TGA	175	29	GGGTTGGTTTGGGATGTCCTAAAAAAGTGCACTTTTTGACTTATTggtgggtttgggttgggtttgggttgggtttgatgtgatgtgttagagaggtgatgtgatttaaataagatgatgtgaCTTAAATAAGATAATGACTTTTTGACTTATTTAGTACATGCCAAACTAGCCC
1591	>MITE_T_1591	xfSc0000082	184783	184958	TAA	175	24	GGGTTAGTTTGGCATGTACTAAATAAGCTAAAAAGTCACTATCTTATTTAAGtcacatcatcttatttaaatcacatcacctctctaacacatcacatcaaacccaacccaaacccaacccaaacccaccAATAAGTCAAAAAGTGCATTTTTTTAGGACATCCCAAACCAACCC
[truncated: 21,579 more rows]

## Sheet: Mite_CSS
Sr. No	Mite_Sequence_ID	Scaffold	Start	End	TSD	MITE_Length	TIR_Length	Sequences
[truncated: 37,958 more rows]
