# Supplementary material for: Genome-wide identification and development of miniature inverted-repeat transposable elements and intron length polymorphic markers in tea plant (Camellia sinensis)
Source: Sci Rep. 2022 Sep 28;12:16233. doi: 10.1038/s41598-022-20400-7 (PMC9519581; doi:10.1038/s41598-022-20400-7)
Supplement: Supplementary file 5 — Supplementary Table S2. [file 41598_2022_20400_MOESM5_ESM.xls]

## Sheet: CSA_Classification
Supplementary Table S2: Classification of CsMITE families and superfamilies in CSA and CSS genomes
	Overall Mite statistics
Sr. No.	Query	Family	SuperFamily
1	MITE_T_10150|Sc0001714|308133|308574|AAATA|450|F1097	DTM_Prp17	SuperFamily Mutator
2	MITE_T_10151|Sc0000276|36428|36869|AATT|459|F1097	DTM_Prp17	Mutator
3	MITE_T_10152|Sc0002419|112379|112819|TA|451|F1097	DTM_Prp17	Mutator
4	MITE_T_10153|Sc0000216|715031|715471|AAATTT|459|F1097	DTM_Prp17	Mutator
5	MITE_T_10158|xpSc0053224|499732|500133|TA|407|F1097	DTM_Prp29	Mutator
6	MITE_T_10210|Sc0004343|77454|77883|TA|10|F1101	DTA_Zem10	hAT
7	MITE_T_10269|xfSc0000782|96938|97375|TTTATTTAT|441|F1107	DTM_Loj38	Mutator
8	MITE_T_10276|xfSc0028786|568|1006|TAAAATTTA|461|F1108	DTM_Mad28	Mutator
9	MITE_T_11268|xpSc0055417|26780|27179|AAAAAA|417|F1191	SotM11
10	MITE_T_11667|Sc0000000|1332476|1332837|ACCCTCCTC|364|F1235	DTA_Mae3	hAT
11	MITE_T_12372|xfSc0000119|231650|232017|AT|44|F1300	DTM_Cac11	Mutator
12	MITE_T_12384|Sc0000215|622409|622766|TTTATTTTT|31|F1300	DTM_Glm14	Mutator
13	MITE_T_12861|Sc0000914|522354|522718|TAAAAAT|23|F1332	DTM_Glm14	Mutator
14	MITE_T_13309|Sc0005481|64854|65648|TACAAC|22|F1371	DTA_Viv2	hAT
15	MITE_T_13310|xfSc0000067|136398|137171|TTTTAAAA|16|F1371	DTA_Met32	hAT
16	MITE_T_13311|Sc0000234|753107|753864|CATCGGAC|23|F1371	DTA_Viv2	hAT
17	MITE_T_13312|Sc0001862|267052|267788|TG|26|F1371	DTA_Loj32	hAT
18	MITE_T_13923|xpSc0054252|10219|10554|GTCAAGGT|10|F1420	DTH_Viv16	PIF/Harbinger
19	MITE_T_14180|Sc0000925|174184|174508|TG|21|F1433	DTM_Phd2	Mutator
20	MITE_T_14182|xpSc0057717|7877|8200|CA|22|F1433	DTM_Phd2	Mutator
21	MITE_T_14186|Sc0003229|45857|46179|CA|33|F1433	DTM_Phd2	Mutator
22	MITE_T_14204|Sc0000738|293237|293559|TG|35|F1436	DTM_Phd2	Mutator
23	MITE_T_14209|Sc0000178|2172|2493|TG|21|F1436	DTM_Phd2	Mutator
24	MITE_T_14579|Sc0004682|21676|21996|TG|22|F1476	DTM_Phd2	Mutator
25	MITE_T_14580|Sc0005842|66198|66518|AT|23|F1476	DTM_Phd2	Mutator
26	MITE_T_14655|xpSc0053343|276933|277258|ACAA|52|F1486	DTA_Zem61	hAT
27	MITE_T_14656|Sc0000822|174493|174817|GC|55|F1486	DTT_Zem3	Tc1/Mariner
28	MITE_T_14657|Sc0001787|393070|393393|GT|50|F1486	DTH_Zem34	PIF/Harbinger
29	MITE_T_14658|xpSc0059222|4588|4910|CG|15|F1486	DTA_Zem61	hAT
30	MITE_T_14659|Sc0002030|48962|49281|AT|51|F1486	DTT_Zem3	Tc1/Mariner
31	MITE_T_14660|Sc0002821|75208|75517|TA|46|F1486	DTM_Ors93	Mutator
32	MITE_T_14661|Sc0001241|276742|277038|AA|36|F1486	DTT_Zem3	Tc1/Mariner
33	MITE_T_14683|Sc0001616|184779|185101|CA|22|F1488	DTM_Phd2	Mutator
34	MITE_T_14688|Sc0000554|398092|398412|CA|32|F1488	DTM_Phd2	Mutator
35	MITE_T_14773|Sc0001708|294753|295065|AT|47|F1499	DTH_Zem34	PIF/Harbinger
36	MITE_T_14774|Sc0000134|209025|209329|CCA|40|F1499	DTA_Brd27	hAT
37	MITE_T_14776|xfSc0000720|107642|107943|TTAA|44|F1499	DTA_Brd27	hAT
38	MITE_T_14778|Sc0001160|61082|61377|TT|36|F1499	DTT_Zem3	Tc1/Mariner
39	MITE_T_14785|Sc0004059|34058|34344|AC|28|F1499	DTT_Zem3	Tc1/Mariner
40	MITE_T_14787|Sc0004059|77744|78030|GT|28|F1499	DTT_Zem3	Tc1/Mariner
41	MITE_T_14834|Sc0003469|131793|132102|CA|22|F1504	DTM_Phd2	Mutator
42	MITE_T_14850|Sc0000206|597059|597362|AT|45|F1508	DTA_Brd27	hAT
43	MITE_T_14879|Sc0005310|25688|25972|AT|22|F1508	DTT_Zem3	Tc1/Mariner
44	MITE_T_14918|Sc0003002|81284|81565|TA|27|F1508	DTT_Met26	Tc1/Mariner
45	MITE_T_14954|Sc0004453|36667|36967|TA|41|F1512	DTT_Zem3	Tc1/Mariner
46	MITE_T_14956|Sc0001592|418258|418552|AT|39|F1512	DTT_Zem3	Tc1/Mariner
47	MITE_T_14959|Sc0001966|16668|16956|TA|31|F1512	DTA_Zem61	hAT
48	MITE_T_14962|Sc0001386|396664|396951|AT|35|F1512	DTT_Zem3	Tc1/Mariner
49	MITE_T_14963|Sc0002903|248108|248394|CAAA|31|F1512	DTT_Zem3	Tc1/Mariner
50	MITE_T_14964|Sc0000099|97938|98224|AT|33|F1512	DTT_Zem3	Tc1/Mariner
51	MITE_T_15031|Sc0002656|163179|163480|AT|43|F1515	DTT_Zem3	Tc1/Mariner
52	MITE_T_15032|Sc0001333|380955|381250|AA|35|F1515	DTT_Jac4	Tc1/Mariner
53	MITE_T_15036|Sc0000108|156674|156963|AT|32|F1515	DTT_Zem3	Tc1/Mariner
54	MITE_T_15041|Sc0000903|614153|614453|TC|39|F1516	DTH_Zem34	PIF/Harbinger
55	MITE_T_15045|Sc0002844|44963|45249|TTAT|31|F1516	DTT_Zem3	Tc1/Mariner
56	MITE_T_15046|Sc0001182|602879|603165|AT|23|F1516	DTT_Zem3	Tc1/Mariner
57	MITE_T_15058|Sc0004149|155042|155341|CA|38|F1518	DTH_Zem34	PIF/Harbinger
58	MITE_T_15059|Sc0004037|68105|68404|TA|40|F1518	DTT_Zem3	Tc1/Mariner
59	MITE_T_15062|Sc0002085|197149|197442|AAT|36|F1518	DTH_Zem34	PIF/Harbinger
60	MITE_T_15067|Sc0000836|1501|1791|AA|29|F1518	DTA_Zem61	hAT
61	MITE_T_15068|Sc0005609|76076|76365|TTTTT|33|F1518	DTA_Zem61	hAT
62	MITE_T_15070|Sc0005743|70905|71193|AA|29|F1518	DTA_Zem61	hAT
63	MITE_T_15073|xpSc0053964|103815|104102|ATT|33|F1518	DTA_Zem61	hAT
64	MITE_T_15074|Sc0006770|747|1034|TA|34|F1518	DTT_Zem3	Tc1/Mariner
65	MITE_T_15077|Sc0003923|174307|174592|TT|31|F1518	DTT_Zem3	Tc1/Mariner
66	MITE_T_15125|Sc0000547|492927|493208|AT|33|F1518	DTT_Zem3	Tc1/Mariner
67	MITE_T_15309|Sc0001109|541534|541828|TTT|35|F1532	DTT_Zem3	Tc1/Mariner
68	MITE_T_15357|Sc0004779|27579|27867|TA|35|F1537	DTH_Zem34	PIF/Harbinger
69	MITE_T_15358|Sc0002569|231916|232203|CT|31|F1537	DTT_Zem3	Tc1/Mariner
70	MITE_T_15459|Sc0000789|13025|13277|ATA|29|F1545	DTA_Zem61	hAT
71	MITE_T_15461|xpSc0053566|146790|147079|AT|88|F1546	DTM_Glm14	Mutator
72	MITE_T_15467|Sc0003333|120477|120758|TTAT|79|F1546	DTM_Glm14	Mutator
73	MITE_T_15468|Sc0001090|42098|42379|AT|57|F1546	DTM_Glm14	Mutator
74	MITE_T_15471|Sc0001906|161068|161347|TTATTT|296|F1546	DTM_Glm14	Mutator
75	MITE_T_15475|Sc0000189|337080|337350|AAATA|74|F1546	DTM_Cac11	Mutator
76	MITE_T_15517|Sc0000403|681319|681607|TAA|32|F1552	DTT_Zem3	Tc1/Mariner
77	MITE_T_15527|Sc0002304|8176|8460|AA|31|F1552	DTT_Zem3	Tc1/Mariner
78	MITE_T_15574|Sc0001481|121171|121457|AG|28|F1554	DTT_Jac4	Tc1/Mariner
79	MITE_T_15588|Sc0004382|112395|112678|AT|32|F1554	DTT_Zem3	Tc1/Mariner
80	MITE_T_15600|Sc0001405|204903|205189|AA|31|F1555	DTT_Zem3	Tc1/Mariner
81	MITE_T_15624|Sc0000229|32552|32835|TA|32|F1555	DTT_Zem3	Tc1/Mariner
82	MITE_T_15705|Sc0000091|181016|181293|AAT|31|F1556	DTA_Zem61	hAT
83	MITE_T_1579|Sc0002657|66006|66189|TTA|29|F129	DTM_Glm57	Mutator
84	MITE_T_1586|Sc0000016|1527776|1527958|TAA|29|F129	DTM_Glm57	Mutator
85	MITE_T_1593|xfSc0015167|271|446|TTA|29|F129	DTM_Glm57	Mutator
86	MITE_T_1633|Sc0001477|355964|356690|ATTAT|31|F131	DTA_Met32	hAT
87	MITE_T_1634|Sc0003483|3075|3798|ATTTAGAG|23|F131	DTA_Viv2	hAT
88	MITE_T_16536|Sc0000071|70984|71246|aaaATATAA|72|F1609	DTM_Cac11	Mutator
89	MITE_T_16966|Sc0000258|369971|370231|ATAT|22|F1639	DTH_Met17	PIF/Harbinger
90	MITE_T_16981|Sc0000776|95541|95809|AAG|73|F1640	DTM_Glm14	Mutator
91	MITE_T_16987|xpSc0053711|3310|3569|ATT|20|F1641	DTH_Met17	PIF/Harbinger
92	MITE_T_17133|Sc0004561|53132|53399|TTT|75|F1650	DTM_Glm14	Mutator
93	MITE_T_17135|Sc0004989|103009|103276|AAAAA|48|F1650	DTM_Cac11	Mutator
94	MITE_T_17143|Sc0002975|87185|87450|AATATT|82|F1650	DTM_Glm14	Mutator
95	MITE_T_17571|Sc0004544|96194|96453|ATA|19|F1680	DTH_Met17	PIF/Harbinger
96	MITE_T_17573|Sc0000760|714797|715056|ATT|20|F1680	DTH_Met17	PIF/Harbinger
97	MITE_T_17578|Sc0005237|71018|71275|CTACA|18|F1680	DTH_Met17	PIF/Harbinger
98	MITE_T_17595|xpSc0060932|925|1178|GC|18|F1680	DTH_Met17	PIF/Harbinger
99	MITE_T_17596|Sc0003271|98121|98374|GC|19|F1680	DTH_Met17	PIF/Harbinger
100	MITE_T_18152|xpSc0053233|314341|314592|TTA|16|F1697	SotP12
101	MITE_T_18847|xfSc0001959|12634|12886|TA|23|F1741	DTH_Met17	PIF/Harbinger
102	MITE_T_22844|xpSc0053978|8239|8432|CTT|32|F2023	DTM_Glm57	Mutator
103	MITE_T_22872|Sc0000519|1295|1521|AAAA|234|F2026	DTM_Mad10	Mutator
104	MITE_T_2295|Sc0005107|3695|3853|AT|46|F193	DTA_Loj13	hAT
105	MITE_T_2543|Sc0000095|349131|349291|CGG|12|F221	DTA_Met30	hAT
106	MITE_T_2553|Sc0002193|113075|113235|CCG|12|F221	DTA_Met30	hAT
107	MITE_T_2584|Sc0000324|201170|201326|AT|12|F221	DTA_Met30	hAT
108	MITE_T_2585|Sc0003345|156068|156224|AT|12|F221	DTA_Met30	hAT
109	MITE_T_2615|Sc0002193|113097|113235|CCG|12|F221	DTA_Met30	hAT
110	MITE_T_2741|Sc0002806|174513|175123|AATT|631|F238	DTM_Cis32	Mutator
111	MITE_T_443|xfSc0006229|1582|2270|CCATTCAC|11|F24	DTA_Cis5	hAT
112	MITE_T_5421|Sc0002458|338539|338686|TTG|65|F544	DTM_Mad8	Mutator
113	MITE_T_6972|Sc0000375|758257|758914|GT|20|F751	DTA_Met32	hAT
114	MITE_T_7047|Sc0001008|434123|434241|GC|123|F760	DTM_Eug6	Mutator
115	MITE_T_7302|Sc0000305|981853|982473|AATT|640|F797	DTM_Cis32	Mutator
116	MITE_T_7309|Sc0002255|280415|281025|AATT|634|F797	DTM_Cis32	Mutator
117	MITE_T_7739|Sc0000784|246573|247227|TA|15|F825	DTA_Sol2	hAT
118	MITE_T_7844|Sc0000924|319537|320170|TA|649|F840	DTM_Cis32	Mutator
119	MITE_T_7880|Sc0000549|510701|511342|AG|15|F844	DTA_Zem8	hAT
120	MITE_T_7885|Sc0000450|679381|680012|CTTGTATT|22|F844	DTA_Zem8	hAT
121	MITE_T_7888|Sc0001138|312934|313562|ACTTCAAC|24|F844	DTA_Zem8	hAT
122	MITE_T_7892|Sc0001597|4631|5252|TGAGAG|25|F844	DTA_Zem8	hAT
123	MITE_T_7902|Sc0000583|278183|278794|GTGGCAAG|24|F844	DTA_Zem8	hAT
124	MITE_T_7904|Sc0000582|330107|330716|ACTATAAG|24|F844	DTA_Zem8	hAT
125	MITE_T_8066|Sc0000436|623683|624269|TG|179|F859	DTM_Cis32	Mutator
126	MITE_T_8114|Sc0002469|47585|48194|CTAACAAC|22|F863	SotM34
127	MITE_T_8118|Sc0000394|318936|319511|TCTAGA|28|F863	DTA_Loj32	hAT
128	MITE_T_8176|Sc0000408|152840|153615|TGCA|30|F873	DTA_Viv2	hAT
129	MITE_T_8177|Sc0002636|225577|226346|TTAA|31|F873	DTA_Met32	hAT
130	MITE_T_8179|Sc0000847|29663|30418|TA|16|F873	DTA_Met32	hAT
131	MITE_T_8181|xpSc0053258|82358|83086|TGG|23|F873	DTA_Viv2	hAT
132	MITE_T_8192|Sc0001016|479134|479916|TTTTAAAA|19|F876	DTA_Met32	hAT
133	MITE_T_8193|Sc0006365|22668|23448|TTTTAAAA|19|F876	DTA_Met32	hAT
134	MITE_T_8196|Sc0000378|569392|570150|TTTTAAAA|19|F876	DTA_Viv2	hAT
135	MITE_T_8198|Sc0000216|341249|341987|TTTTAAAA|17|F876	DTA_Loj32	hAT
136	MITE_T_8293|Sc0001121|196899|197502|GCTGTAGA|22|F887	DTA_Mae3	hAT
137	MITE_T_8294|xfSc0000989|34929|35488|TA|22|F887	DTA_Mae3	hAT
138	MITE_T_8423|Sc0004078|173387|173946|ATGATGAC|17|F906	DTA_Cac3	hAT
139	MITE_T_8608|xpSc0053231|554266|554819|CA|18|F917	DTA_Met10	hAT
140	MITE_T_8639|Sc0002088|240119|240670|TA|17|F923	DTA_Cac3	hAT
141	MITE_T_8847|xpSc0053629|45976|46435|AATGCAAG|22|F954	DTA_Mae3	hAT
142	MITE_T_8854|Sc0001477|299407|299915|CTTATA|21|F956	DTA_Mae3	hAT
143	MITE_T_8857|xfSc0000902|82647|83149|GC|18|F956	DTA_Mae3	hAT
144	MITE_T_8858|Sc0000033|1157111|1157602|AGCACAAC|22|F956	DTA_Loj23	hAT
145	MITE_T_8862|Sc0003780|138943|139439|CATTG|19|F957	DTA_Mae1	hAT
146	MITE_T_8864|Sc0002044|309420|309944|CGTATCCC|22|F958	DTA_Mae3	hAT
147	MITE_T_8866|Sc0004928|42620|43098|TATAGGAG|12|F958	DTA_Ors67	hAT
148	MITE_T_8868|Sc0003177|207118|207567|GCACTGC|31|F958	DTA_Mae3	hAT
149	MITE_T_8890|Sc0000732|676284|676768|CC|13|F960	DTA_Mae1	hAT
150	MITE_T_8914|xpSc0053779|21868|22385|ATA|19|F965	DTA_Mae1	hAT
151	MITE_T_8915|Sc0002878|45685|46190|tt|25|F965	DTA_Mae1	hAT
152	MITE_T_8916|Sc0001044|580676|581171|TA|22|F965	DTA_Mae1	hAT
153	MITE_T_8917|xfSc0000489|137344|137837|TTGAGGAT|11|F965	DTA_Mae1	hAT
154	MITE_T_8919|Sc0003945|53727|54212|ATAAAA|12|F965	DTA_Mae1	hAT
155	MITE_T_8920|Sc0001646|374526|375006|AATT|18|F965	DTA_Mae1	hAT
156	MITE_T_8921|xpSc0053576|167855|168329|AT|12|F965	DTA_Mae1	hAT
157	MITE_T_8922|Sc0004984|41907|42381|TA|17|F965	DTA_Mae1	hAT
158	MITE_T_8923|Sc0003483|58679|59145|ATTAGA|12|F965	DTA_Mae1	hAT
159	MITE_T_8924|xpSc0053305|294519|294983|TCTTTAAC|11|F965	DTA_Mae1	hAT
160	MITE_T_8925|Sc0000041|1643170|1643627|TA|11|F965	DTA_Mae1	hAT
161	MITE_T_9096|Sc0003443|142746|143211|TA|16|F982	DTA_Frv18	hAT
162	MITE_T_9104|Sc0000392|944206|944692|CCCTTCAC|11|F984	DTA_Mae1	hAT
163	MITE_T_9105|Sc0001165|187283|187768|TA|11|F984	DTA_Mae1	hAT
164	MITE_T_9106|Sc0000921|30365|30849|TCAAAT|12|F984	DTA_Mae1	hAT
165	MITE_T_9108|Sc0000069|293255|293736|TA|11|F984	DTA_Mae1	hAT
166	MITE_T_9109|Sc0000194|920628|921108|GTACTAGG|11|F984	DTA_Mae1	hAT
167	MITE_T_9110|xpSc0053455|113263|113742|TA|11|F984	DTA_Mae1	hAT
168	MITE_T_9111|xpSc0054585|37012|37490|ATCATGGG|11|F984	DTA_Mae1	hAT
169	MITE_T_9112|Sc0000455|762665|763142|GT|11|F984	DTA_Mae1	hAT
170	MITE_T_9113|Sc0000690|30099|30574|CTCTTTAT|11|F984	DTA_Mae1	hAT
171	MITE_T_9114|Sc0000147|898767|899242|TA|12|F984	DTA_Mae1	hAT
172	MITE_T_9116|xfSc0000238|183619|184093|TA|11|F984	DTA_Mae1	hAT
173	MITE_T_9118|Sc0001874|394384|394854|AGAACAAG|11|F984	DTA_Mae1	hAT
174	MITE_T_9126|xfSc0038938|433|895|ATTTTATC|11|F984	DTA_Mae1	hAT
175	MITE_T_9127|xfSc0048629|314|772|AT|12|F984	DTA_Mae1	hAT
176	MITE_T_9139|xpSc0053310|73691|74187|TGTGGCAT|16|F987	DTA_Mae3	hAT
177	MITE_T_9142|Sc0000356|777447|777930|CTTCCGTA|22|F987	DTA_Mae3	hAT
178	MITE_T_9535|Sc0003258|65787|66256|TA|17|F1032	DTA_Met14	hAT
179	MITE_T_9550|Sc0000692|631593|632049|TTTT|17|F1032	DTA_Eug1	hAT
180	MITE_T_9609|Sc0005012|56407|56861|AACCACCC|15|F1042	DTH_Cas3	PIF/Harbinger

## Sheet: CSS_Classification
	Overall Mite statistics
S. no.	Query	Family	SuperFamily
1	MITE_T_22|Scaffold2148_CSS|1240160|1240482|TG|33|F5	DTM_Phd2	Mutator
2	MITE_T_30|Scaffold6707_CSS|965708|966028|CA|21|F7	DTM_Phd2	Mutator
3	MITE_T_31|Scaffold1881_CSS|893612|893926|CA|21|F7	DTM_Phd2	Mutator
4	MITE_T_47|Scaffold4500_CSS|214591|214907|TG|19|F8	DTM_Phd2	Mutator
5	MITE_T_145|Scaffold3718_CSS|164558|164864|TG|19|F18	DTM_Phd2	Mutator
6	MITE_T_187|Scaffold5767_CSS|1003881|1004184|TT|40|F25	DTA_Zem61	hAT
7	MITE_T_188|Scaffold271_CSS|1053146|1053445|AT|40|F25	DTA_Brd27	hAT
8	MITE_T_189|Scaffold382_CSS|2585738|2586025|TA|35|F25	DTT_Zem3	Tc1/Mariner
9	MITE_T_211|Scaffold4244_CSS|452806|453118|AT|44|F29	DTH_Zem34	PIF/Harbinger
10	MITE_T_212|Scaffold3330_CSS|924737|925046|TA|45|F29	DTH_Zem34	PIF/Harbinger
11	MITE_T_213|Scaffold4579_CSS|864122|864430|AAAAAA|32|F29	DTT_Jac4	Tc1/Mariner
12	MITE_T_215|Scaffold513_CSS|509303|509593|TTTTT|23|F29	DTA_Zem61	hAT
13	MITE_T_216|Scaffold273_CSS|293851|294139|ATAAT|35|F29	DTT_Zem3	Tc1/Mariner
14	MITE_T_220|Scaffold21357_CSS|155824|156106|TA|21|F29	DTT_Zem3	Tc1/Mariner
15	MITE_T_269|Scaffold954_CSS|654970|655281|AT|47|F33	DTT_Met26	Tc1/Mariner
16	MITE_T_270|Scaffold1135_CSS|2129898|2130207|AT|46|F33	DTT_Zem3	Tc1/Mariner
17	MITE_T_271|Scaffold284_CSS|1075295|1075600|AT|43|F33	DTT_Brd32	Tc1/Mariner
18	MITE_T_372|Scaffold713_CSS|1228984|1229278|TT|36|F37	DTA_Zem61	hAT
19	MITE_T_373|Scaffold3283_CSS|726424|726718|AT|39|F37	DTH_Zem34	PIF/Harbinger
20	MITE_T_375|Scaffold1537_CSS|99903|100195|AA|35|F37	DTT_Zem3	Tc1/Mariner
21	MITE_T_376|Scaffold1563_CSS|1821652|1821942|TA|32|F37	DTT_Zem3	Tc1/Mariner
22	MITE_T_377|Scaffold4273_CSS|908155|908443|TAG|32|F37	DTT_Zem3	Tc1/Mariner
23	MITE_T_399|Scaffold5805_CSS|313849|314158|TA|44|F42	DTT_Zem3	Tc1/Mariner
24	MITE_T_400|Scaffold809_CSS|875846|876144|TA|39|F42	DTA_Brd27	hAT
25	MITE_T_401|Scaffold2251_CSS|116290|116584|AA|35|F42	DTA_Zem61	hAT
26	MITE_T_402|Scaffold364_CSS|1060116|1060405|AT|35|F42	DTT_Zem3	Tc1/Mariner
27	MITE_T_413|Scaffold1025_CSS|43211|43519|CT|11|F43	DTM_Cis31	Mutator
28	MITE_T_531|Scaffold1504_CSS|2991390|2991680|TTA|31|F60	DTH_Zem34	PIF/Harbinger
29	MITE_T_534|Scaffold7785_CSS|35260|35548|AT|32|F60	DTA_Zem61	hAT
30	MITE_T_535|Scaffold933_CSS|407713|407999|TAA|32|F60	DTT_Zem3	Tc1/Mariner
31	MITE_T_536|Scaffold1830_CSS|24849|25135|AT|33|F60	DTT_Zem3	Tc1/Mariner
32	MITE_T_538|Scaffold3104_CSS|1237144|1237430|TTT|31|F60	DTT_Zem3	Tc1/Mariner
33	MITE_T_684|Scaffold846_CSS|442619|442918|TATA|41|F73	DTT_Brd2	Tc1/Mariner
34	MITE_T_686|Scaffold943_CSS|1008544|1008833|TT|32|F73	DTA_Zem61	hAT
35	MITE_T_689|Scaffold1125_CSS|771549|771829|TA|27|F73	DTT_Zem3	Tc1/Mariner
36	MITE_T_747|Scaffold807_CSS|542281|542577|AA|36|F82	DTA_Zem61	hAT
37	MITE_T_981|Scaffold546_CSS|1353151|1353446|TATA|40|F90	DTH_Zem34	PIF/Harbinger
38	MITE_T_984|Scaffold516_CSS|1941814|1942101|AATT|28|F90	DTH_Zem34	PIF/Harbinger
39	MITE_T_1056|Scaffold2168_CSS|9558|9853|AT|36|F93	DTH_Zem34	PIF/Harbinger
40	MITE_T_1057|Scaffold1182_CSS|864569|864863|AA|36|F93	DTH_Zem34	PIF/Harbinger
41	MITE_T_1058|Scaffold129_CSS|858983|859276|ATT|37|F93	DTT_Zem3	Tc1/Mariner
42	MITE_T_1060|Scaffold943_CSS|2076286|2076578|AT|37|F93	DTH_Zem34	PIF/Harbinger
43	MITE_T_1116|Scaffold1024_CSS|864329|864613|AT|22|F100	DTT_Zem3	Tc1/Mariner
44	MITE_T_1122|Scaffold975_CSS|833968|834262|TTT|35|F101	DTH_Zem34	PIF/Harbinger
45	MITE_T_1123|Scaffold1563_CSS|1362196|1362489|AAA|32|F101	DTH_Zem34	PIF/Harbinger
46	MITE_T_1124|Scaffold1516_CSS|806449|806738|AAA|23|F101	DTT_Zem3	Tc1/Mariner
47	MITE_T_1143|Scaffold212_CSS|3530566|3530852|TAA|32|F103	DTT_Zem3	Tc1/Mariner
48	MITE_T_1164|Scaffold1196_CSS|517512|517783|TA|40|F103	DTA_Zem61	hAT
49	MITE_T_1350|Scaffold4940_CSS|671388|671676|TA|35|F114	DTH_Zem34	PIF/Harbinger
50	MITE_T_1384|Scaffold268_CSS|2032469|2032731|TA|23|F117	DTH_Met17	PIF/Harbinger
51	MITE_T_1391|Scaffold539_CSS|819817|820076|AAA|19|F117	DTH_Met17	PIF/Harbinger
52	MITE_T_1398|Scaffold814_CSS|3418245|3418502|TATTG|18|F117	DTH_Met17	PIF/Harbinger
53	MITE_T_1489|Scaffold1411_CSS|1947405|1947696|AATT|39|F118	DTA_Zem61	hAT
54	MITE_T_1490|Scaffold3157_CSS|157658|157946|TTT|32|F118	DTA_Zem61	hAT
55	MITE_T_1524|Scaffold398_CSS|1526866|1527147|TA|32|F122	DTT_Zem3	Tc1/Mariner
56	MITE_T_1591|Scaffold2943_CSS|1289204|1289494|CT|21|F127	DTT_Jac4	Tc1/Mariner
57	MITE_T_1596|Scaffold3650_CSS|62452|62736|AC|31|F127	DTT_Zem3	Tc1/Mariner
58	MITE_T_1654|Scaffold178_CSS|1060133|1060423|TAA|31|F132	DTA_Zem61	hAT
59	MITE_T_1655|Scaffold628_CSS|3320498|3320788|AAATATA|23|F132	DTT_Zem3	Tc1/Mariner
60	MITE_T_1656|Scaffold3930_CSS|331182|331471|ATT|23|F132	DTA_Zem61	hAT
61	MITE_T_1658|Scaffold4364_CSS|385049|385335|TTAT|21|F132	DTT_Zem3	Tc1/Mariner
62	MITE_T_1674|Scaffold411_CSS|1436076|1436366|ATT|34|F133	DTH_Zem34	PIF/Harbinger
63	MITE_T_1676|Scaffold1355_CSS|402335|402624|AAAA|33|F133	DTT_Zem3	Tc1/Mariner
64	MITE_T_1679|Scaffold2423_CSS|1000973|1001262|AA|33|F133	DTA_Zem61	hAT
65	MITE_T_1680|Scaffold2714_CSS|392973|393262|AT|35|F133	DTT_Zem3	Tc1/Mariner
66	MITE_T_1683|Scaffold3313_CSS|807543|807831|AT|35|F133	DTH_Zem34	PIF/Harbinger
67	MITE_T_1684|Scaffold2902_CSS|1612015|1612303|AT|24|F133	DTT_Zem3	Tc1/Mariner
68	MITE_T_1687|Scaffold2078_CSS|215766|216054|AAA|32|F133	DTA_Zem61	hAT
69	MITE_T_1689|Scaffold1309_CSS|233631|233918|AA|32|F133	DTT_Zem3	Tc1/Mariner
70	MITE_T_1692|Scaffold2547_CSS|681531|681818|TA|34|F133	DTA_Zem61	hAT
71	MITE_T_1693|Scaffold2806_CSS|693544|693831|TA|34|F133	DTT_Zem3	Tc1/Mariner
72	MITE_T_1696|Scaffold1049_CSS|1349521|1349807|TCA|29|F133	DTT_Zem3	Tc1/Mariner
73	MITE_T_1697|Scaffold1846_CSS|1898122|1898408|ATG|31|F133	DTT_Zem3	Tc1/Mariner
74	MITE_T_1698|Scaffold2988_CSS|1971723|1972008|AA|31|F133	DTT_Zem3	Tc1/Mariner
75	MITE_T_1699|Scaffold4_CSS|1557969|1558254|TT|28|F133	DTT_Zem3	Tc1/Mariner
76	MITE_T_1701|Scaffold1846_CSS|649945|650230|GT|31|F133	DTT_Zem3	Tc1/Mariner
77	MITE_T_1702|Scaffold1334_CSS|228012|228297|AC|31|F133	DTT_Zem3	Tc1/Mariner
78	MITE_T_1705|Scaffold810_CSS|1486290|1486575|AATAA|31|F133	DTT_Zem3	Tc1/Mariner
79	MITE_T_1707|Scaffold1618_CSS|1278336|1278621|CCAAA|31|F133	DTT_Zem3	Tc1/Mariner
80	MITE_T_1708|Scaffold27251_CSS|9857|10142|AA|31|F133	DTT_Zem3	Tc1/Mariner
81	MITE_T_1709|Scaffold4908_CSS|400151|400436|TT|31|F133	DTT_Zem3	Tc1/Mariner
82	MITE_T_1710|Scaffold2420_CSS|1215026|1215311|GTTT|27|F133	DTT_Zem3	Tc1/Mariner
83	MITE_T_1791|Scaffold11188_CSS|54530|54811|TA|31|F133	DTT_Zem3	Tc1/Mariner
84	MITE_T_1795|Scaffold595_CSS|347127|347408|TA|22|F133	DTA_Zem61	hAT
85	MITE_T_1842|Scaffold349_CSS|228853|229132|TA|28|F133	DTT_Zem3	Tc1/Mariner
86	MITE_T_1885|Scaffold497_CSS|892119|892389|AAATA|74|F138	DTM_Cac11	Mutator
87	MITE_T_1897|Scaffold1713_CSS|1962454|1963200|TTTTAAAA|13|F140	DTA_Loj32	hAT
88	MITE_T_1898|Scaffold2733_CSS|822377|823121|AT|10|F140	DTA_Met32	hAT
89	MITE_T_1981|Scaffold57_CSS|1556168|1556455|CT|31|F146	DTT_Zem3	Tc1/Mariner
90	MITE_T_1983|Scaffold2695_CSS|184607|184893|ATT|32|F146	DTT_Zem3	Tc1/Mariner
91	MITE_T_2030|Scaffold2730_CSS|226263|226549|CTAT|23|F149	DTT_Zem3	Tc1/Mariner
92	MITE_T_2053|Scaffold7882_CSS|193732|194014|TA|32|F149	DTT_Zem3	Tc1/Mariner
93	MITE_T_2133|Scaffold597_CSS|1903927|1904210|TA|28|F155	DTT_Sob1	Tc1/Mariner
94	MITE_T_2355|Scaffold7270_CSS|255996|256279|TA|84|F177	DTM_Glm14	Mutator
95	MITE_T_2358|Scaffold3924_CSS|1060015|1060295|TTT|81|F177	DTM_Cac11	Mutator
96	MITE_T_2385|Scaffold315_CSS|113515|113797|TA|32|F179	DTT_Zem3	Tc1/Mariner
97	MITE_T_2386|Scaffold3538_CSS|398231|398512|TA|28|F179	DTT_Zem3	Tc1/Mariner
98	MITE_T_2554|Scaffold237_CSS|1388312|1388593|AT|57|F197	DTM_Glm14	Mutator
99	MITE_T_2555|Scaffold874_CSS|603232|603511|AAATAA|293|F197	DTM_Glm14	Mutator
100	MITE_T_3781|Scaffold1778_CSS|619132|619394|AA|72|F258	DTM_Glm14	Mutator
101	MITE_T_4042|Scaffold1303_CSS|1656829|1657097|AATT|75|F262	DTM_Glm14	Mutator
102	MITE_T_4043|Scaffold2067_CSS|1287065|1287333|AAA|74|F262	DTM_Glm14	Mutator
103	MITE_T_4044|Scaffold659_CSS|2799639|2799906|TTAAGTT|74|F262	DTM_Glm14	Mutator
104	MITE_T_4585|Scaffold1336_CSS|562694|562958|TTATTTT|72|F282	DTM_Glm14	Mutator
105	MITE_T_4586|Scaffold1336_CSS|564883|565147|TTATTTT|72|F282	DTM_Glm14	Mutator
106	MITE_T_5243|Scaffold10639_CSS|276599|276864|TT|73|F318	DTM_Glm14	Mutator
107	MITE_T_5245|Scaffold1916_CSS|548891|549155|TTT|79|F318	DTM_Glm14	Mutator
108	MITE_T_5249|Scaffold10492_CSS|484722|484986|AAA|79|F318	DTM_Glm14	Mutator
109	MITE_T_5253|Scaffold251_CSS|2163515|2163779|TTT|74|F318	DTM_Glm14	Mutator
110	MITE_T_5292|Scaffold297_CSS|292981|293216|AAA|72|F318	DTM_Glm14	Mutator
111	MITE_T_5500|Scaffold4422_CSS|1108513|1108755|GC|18|F332	DTH_Met17	PIF/Harbinger
112	MITE_T_5861|Scaffold715_CSS|729646|729909|AAAATATAA|72|F360	DTM_Cac11	Mutator
113	MITE_T_6309|Scaffold1761_CSS|2666532|2666791|AAT|20|F389	DTH_Met17	PIF/Harbinger
114	MITE_T_6310|Scaffold267_CSS|897899|898158|ATT|20|F389	DTH_Met17	PIF/Harbinger
115	MITE_T_6818|Scaffold339_CSS|19822|20074|ATT|16|F414	SotP12
116	MITE_T_6921|Scaffold973_CSS|1096117|1096368|ATT|15|F423	DTH_Zem53	PIF/Harbinger
117	MITE_T_7227|Scaffold650_CSS|971669|971910|ATA|19|F450	DTH_Zem53	PIF/Harbinger
118	MITE_T_9558|Scaffold635_CSS|1138916|1139629|CA|177|F652	DTM_Cis32	Mutator
119	MITE_T_10862|Scaffold7687_CSS|1094034|1094760|GTGAGATG|13|F760	DTA_Sol12	hAT
120	MITE_T_10863|Scaffold117_CSS|142033|142730|ATT|19|F760	DTA_Viv2	hAT
121	MITE_T_11223|Scaffold3123_CSS|413633|413866|AA|74|F798	DTM_Glm14	Mutator
122	MITE_T_11224|Scaffold434_CSS|1259718|1259950|TACATTATT|239|F798	DTM_Glm14	Mutator
123	MITE_T_12607|Scaffold1009_CSS|198749|199548|ATATCTAG|20|F899	DTH_Brr56	PIF/Harbinger
124	MITE_T_12611|Scaffold1366_CSS|3130783|3131569|ATAT|31|F899	DTA_Loj32	hAT
125	MITE_T_12612|Scaffold3641_CSS|405942|406724|CACGGGAG|24|F899	DTA_Met32	hAT
126	MITE_T_12613|Scaffold5364_CSS|1047004|1047785|TC|20|F899	DTA_Viv2	hAT
127	MITE_T_12615|Scaffold2319_CSS|374813|375590|TTTTAAAA|19|F899	DTA_Met32	hAT
128	MITE_T_12616|Scaffold471_CSS|2092357|2093131|TTTTAAAA|19|F899	DTA_Loj3	hAT
129	MITE_T_12619|Scaffold2796_CSS|423005|423775|CA|26|F899	DTA_Loj32	hAT
130	MITE_T_12620|Scaffold5270_CSS|134353|135121|TTTTAAAA|19|F899	DTA_Met32	hAT
131	MITE_T_12624|Scaffold4422_CSS|1981279|1982035|TTTTAAAA|19|F899	DTA_Met32	hAT
132	MITE_T_12628|Scaffold2360_CSS|1706884|1707616|ATTGGGAG|23|F899	DTA_Viv2	hAT
133	MITE_T_14724|Scaffold280_CSS|764388|764577|AT|33|F1112	DTM_Glm57	Mutator
134	MITE_T_14747|Scaffold2381_CSS|1599028|1599211|TTA|28|F1112	DTM_Glm57	Mutator
135	MITE_T_15378|Scaffold1045_CSS|679263|679958|TTCATTAG|11|F1171	Soth10
136	MITE_T_15392|Scaffold1274_CSS|41042|41720|TTCATTAG|11|F1171	Soth10
137	MITE_T_16154|Scaffold846_CSS|1737872|1738664|CCGG|10|F1244	DTA_Viv2	hAT
138	MITE_T_16155|Scaffold708_CSS|1554267|1555051|CTATGAAC|23|F1244	DTA_Viv2	hAT
139	MITE_T_16156|Scaffold838_CSS|2002802|2003581|CCAATAGG|32|F1244	DTA_Loj32	hAT
140	MITE_T_16159|Scaffold5771_CSS|314843|315591|GATC|36|F1244	DTA_Viv2	hAT
141	MITE_T_16161|Scaffold16148_CSS|504015|504753|TTTTAAAA|19|F1244	DTA_Met32	hAT
142	MITE_T_17219|Scaffold1132_CSS|243707|243865|AT|46|F1381	DTA_Loj13	hAT
143	MITE_T_18471|Scaffold813_CSS|35786|35947|AT|170|F1487	DTM_Met7	Mutator
144	MITE_T_18474|Scaffold595_CSS|1402566|1402718|TTT|158|F1487	DTM_Met7	Mutator
145	MITE_T_18476|Scaffold450_CSS|479450|479599|TTGTTT|35|F1487	DTM_Met7	Mutator
146	MITE_T_22465|Scaffold1154_CSS|3459880|3460597|TTTT|16|F1946	DTM_Mae2	Mutator
147	MITE_T_22468|Scaffold1154_CSS|3459919|3460539|CCTAGG|13|F1946	DTM_Mae2	Mutator
148	MITE_T_23233|Scaffold41_CSS|4046920|4047629|TATA|30|F2045	DTA_Viv2	hAT
149	MITE_T_23234|Scaffold268_CSS|400474|401178|CC|26|F2045	DTA_Loj32	hAT
150	MITE_T_23236|Scaffold505_CSS|126252|126953|GTGATA|25|F2045	DTA_Loj32	hAT
151	MITE_T_23870|Scaffold922_CSS|327288|327916|TG|643|F2088	DTM_Cis32	Mutator
152	MITE_T_23872|Scaffold1007_CSS|1081371|1082049|TA|12|F2089	DTA_Zem8	hAT
153	MITE_T_23873|Scaffold302_CSS|1636615|1637250|GC|26|F2089	DTA_Mae3	hAT
154	MITE_T_23873|Scaffold302_CSS|1636615|1637250|GC|26|F2089	DTA_Mae3	hAT
155	MITE_T_23875|Scaffold746_CSS|796612|797233|CTCTCA|25|F2089	DTA_Zem8	hAT
156	MITE_T_23879|Scaffold227_CSS|681346|681956|GTTGAAGT|24|F2089	DTA_Zem8	hAT
157	MITE_T_23905|Scaffold1059_CSS|1531766|1532416|TT|663|F2092	DTM_Cis32	Mutator
158	MITE_T_23908|Scaffold478_CSS|231571|232217|TTG|660|F2092	DTM_Cis32	Mutator
159	MITE_T_23919|Scaffold2112_CSS|3353087|3353723|TA|654|F2092	DTM_Cis32	Mutator
160	MITE_T_23930|Scaffold387_CSS|2213577|2214209|TG|644|F2092	DTM_Cis32	Mutator
161	MITE_T_23947|Scaffold1773_CSS|1229995|1230623|TTT|633|F2092	DTM_Cis32	Mutator
162	MITE_T_23971|Scaffold11297_CSS|183219|183837|AA|626|F2092	DTM_Cis32	Mutator
163	MITE_T_23988|Scaffold2616_CSS|52404|53014|AATT|630|F2092	DTM_Cis32	Mutator
164	MITE_T_24002|Scaffold2616_CSS|62720|63328|AATT|626|F2092	DTM_Cis32	Mutator
165	MITE_T_24006|Scaffold2398_CSS|50786|51394|AATT|627|F2092	DTM_Cis32	Mutator
166	MITE_T_24034|Scaffold188_CSS|1401861|1402464|AATT|618|F2092	DTM_Cis32	Mutator
167	MITE_T_24245|Scaffold2980_CSS|1028937|1029726|ACTCGG|21|F2119	DTA_Met32	hAT
168	MITE_T_24249|Scaffold7027_CSS|169077|169852|GGT|23|F2119	DTH_Brr56	PIF/Harbinger
169	MITE_T_24251|Scaffold1128_CSS|367142|367904|AT|22|F2119	DTH_Brr56	PIF/Harbinger
170	MITE_T_24476|Scaffold1079_CSS|700327|701110|CTTAGGAC|23|F2138	DTA_Loj32	hAT
171	MITE_T_24481|Scaffold204_CSS|595672|596432|TTGTGG|21|F2138	DTA_Met32	hAT
172	MITE_T_24546|Scaffold2423_CSS|677391|678191|ATGGCA|18|F2147	DTA_Met2	hAT
173	MITE_T_24547|Scaffold480_CSS|1758400|1759186|TTCATAAC|17|F2147	DTA_Met2	hAT
174	MITE_T_24548|Scaffold3462_CSS|829337|830110|CATGTGAC|17|F2147	DTA_Met2	hAT
175	MITE_T_24815|Scaffold854_CSS|369066|369695|CATGACAA|22|F2162	DTA_Zem8	hAT
176	MITE_T_24817|Scaffold3313_CSS|497205|497832|ACTATAAG|24|F2162	DTA_Mae3	hAT
177	MITE_T_24817|Scaffold3313_CSS|497205|497832|ACTATAAG|24|F2162	DTA_Mae3	hAT
178	MITE_T_24831|Scaffold1366_CSS|1808402|1809020|TCACACC|24|F2162	DTA_Zem8	hAT
179	MITE_T_24833|Scaffold5362_CSS|13829|14443|TCCGTCAT|24|F2162	DTA_Ors74	hAT
180	MITE_T_24834|Scaffold279_CSS|585555|586168|AC|27|F2162	DTA_Zem8	hAT
181	MITE_T_24885|Scaffold1045_CSS|1368047|1368689|ACTTA|657|F2165	DTM_Eug2	Mutator
182	MITE_T_24889|Scaffold5779_CSS|428735|429377|AAATA|653|F2165	DTM_Cis32	Mutator
183	MITE_T_24891|Scaffold2971_CSS|1110352|1110991|TTAA|278|F2165	DTM_Cis32	Mutator
184	MITE_T_24897|Scaffold874_CSS|441474|442110|TT|38|F2165	DTM_Cis32	Mutator
185	MITE_T_24915|Scaffold8161_CSS|1455960|1456589|CA|642|F2165	DTM_Cis32	Mutator
186	MITE_T_24952|Scaffold1562_CSS|957453|958080|TG|636|F2165	DTM_Cis32	Mutator
187	MITE_T_24955|Scaffold1191_CSS|613835|614462|TG|641|F2165	DTM_Cis32	Mutator
188	MITE_T_24974|Scaffold288_CSS|1247691|1248315|CA|637|F2165	DTM_Cis32	Mutator
189	MITE_T_25001|Scaffold8466_CSS|174417|175034|AATT|641|F2165	DTM_Cis32	Mutator
190	MITE_T_25005|Scaffold5270_CSS|32944|33560|TG|13|F2165	DTM_Cis32	Mutator
191	MITE_T_25009|Scaffold31821_CSS|2734|3349|CA|624|F2165	DTM_Cis32	Mutator
192	MITE_T_25024|Scaffold257_CSS|6654109|6654719|TG|621|F2165	DTM_Cis32	Mutator
193	MITE_T_25230|Scaffold255_CSS|52428|53056|GTTGGCGG|17|F2181	DTA_Met9	hAT
194	MITE_T_25309|Scaffold5154_CSS|7367|7973|CTAG|23|F2186	DTA_Zem4	hAT
195	MITE_T_25414|Scaffold3838_CSS|1169371|1170011|TTCTAAATT|651|F2193	DTM_Cis32	Mutator
196	MITE_T_25420|Scaffold4768_CSS|689774|690409|TA|649|F2193	DTM_Cis32	Mutator
197	MITE_T_25670|Scaffold308_CSS|1002759|1003384|TA|17|F2222	DTA_Met30	hAT
198	MITE_T_25678|Scaffold397_CSS|3436265|3436882|GT|17|F2222	DTM_Mae1	Mutator
199	MITE_T_25695|Scaffold15152_CSS|8962|9533|TA|17|F2222	DTA_Sob24	hAT
200	MITE_T_25701|Scaffold2676_CSS|170553|171103|CG|13|F2222	DTM_Mae1	Mutator
201	MITE_T_25702|Scaffold397_CSS|3436320|3436870|CG|13|F2222	DTM_Mae1	Mutator
202	MITE_T_25703|Scaffold877_CSS|2139484|2140114|AATT|661|F2223	DTM_Cis32	Mutator
203	MITE_T_25707|Scaffold9739_CSS|321392|322021|TG|638|F2223	DTM_Cis32	Mutator
204	MITE_T_25731|Scaffold2142_CSS|288530|289154|AATTTGTAA|635|F2223	DTM_Cis32	Mutator
205	MITE_T_25750|Scaffold1049_CSS|711213|711832|TA|641|F2223	DTM_Cis32	Mutator
206	MITE_T_25753|Scaffold3800_CSS|57718|58336|AATT|639|F2223	DTM_Cis32	Mutator
207	MITE_T_25762|Scaffold874_CSS|983831|984449|TT|633|F2223	DTM_Cis32	Mutator
208	MITE_T_25773|Scaffold4185_CSS|2839|3454|AATT|640|F2223	DTM_Cis32	Mutator
209	MITE_T_25775|Scaffold332_CSS|85353|85968|TG|628|F2223	DTM_Cis32	Mutator
210	MITE_T_25790|Scaffold1775_CSS|1371240|1371851|AATT|631|F2223	DTM_Cis32	Mutator
211	MITE_T_25796|Scaffold3057_CSS|8012|8622|AATT|631|F2223	DTM_Cis32	Mutator
212	MITE_T_25812|Scaffold47_CSS|400856|401465|AATT|627|F2223	DTM_Cis32	Mutator
213	MITE_T_25824|Scaffold349_CSS|3472286|3472891|AATT|634|F2223	DTM_Cis32	Mutator
214	MITE_T_25827|Scaffold3685_CSS|1699294|1699898|AATT|620|F2223	DTM_Cis32	Mutator
215	MITE_T_25838|Scaffold1626_CSS|3493114|3493714|AATT|620|F2223	DTM_Cis32	Mutator
216	MITE_T_25867|Scaffold2148_CSS|1253132|1253718|TATA|604|F2223	DTM_Cis32	Mutator
217	MITE_T_25971|Scaffold607_CSS|519504|520116|AATT|634|F2231	DTM_Cis32	Mutator
218	MITE_T_26051|Scaffold3074_CSS|882011|882619|GC|17|F2241	DTA_Met32	hAT
219	MITE_T_26054|Scaffold934_CSS|45680|46267|TCA|23|F2241	DTA_Loj32	hAT
220	MITE_T_26237|Scaffold1846_CSS|1235776|1236547|ACTCCAGA|23|F2255	DTA_Viv7	hAT
221	MITE_T_26360|Scaffold4154_CSS|54166|54770|GCCACATG|24|F2263	DTA_Zem8	hAT
222	MITE_T_26361|Scaffold2255_CSS|54402|55006|CATGTGGC|24|F2263	DTA_Zem8	hAT
223	MITE_T_26364|Scaffold2727_CSS|455608|456204|TT|25|F2263	DTA_Zem8	hAT
224	MITE_T_26710|Scaffold3920_CSS|1936092|1936872|TAGG|25|F2300	DTA_Loj3	hAT
225	MITE_T_26711|Scaffold6304_CSS|147463|148240|ATT|20|F2300	DTA_Loj32	hAT
226	MITE_T_26712|Scaffold2137_CSS|2418521|2419297|CCTTGGAT|23|F2300	DTA_Loj32	hAT
227	MITE_T_26713|Scaffold4_CSS|1775779|1776555|CCGG|10|F2300	DTA_Viv2	hAT
228	MITE_T_26717|Scaffold401_CSS|151541|152306|ACCTCAAC|23|F2300	DTA_Met32	hAT
229	MITE_T_26723|Scaffold327_CSS|745098|745855|ACA|24|F2300	DTA_Loj32	hAT
230	MITE_T_26726|Scaffold1857_CSS|1712860|1713605|AAT|19|F2300	DTA_Viv2	hAT
231	MITE_T_26755|Scaffold3315_CSS|1729435|1729979|TGCA|23|F2304	DTA_Glm3	hAT
232	MITE_T_26756|Scaffold4444_CSS|1135333|1135868|TTTGCTAC|17|F2304	DTA_Frv12	hAT
233	MITE_T_26981|Scaffold1374_CSS|912663|913229|tttagagc|22|F2325	DTA_Mae3	hAT
234	MITE_T_26983|Scaffold4537_CSS|756577|757111|CTAAAAGC|22|F2325	DTA_Mae3	hAT
235	MITE_T_26984|Scaffold13356_CSS|54545|55077|CTAAAAGC|23|F2325	DTA_Mae3	hAT
236	MITE_T_26986|Scaffold2400_CSS|53014|53496|CTTTTAAT|22|F2325	DTA_Mae3	hAT
237	MITE_T_27040|Scaffold3759_CSS|160266|160831|TA|17|F2328	DTA_Cac3	hAT
238	MITE_T_27098|Scaffold4306_CSS|2376932|2377709|TTTTAAAA|19|F2333	DTA_Met32	hAT
239	MITE_T_27099|Scaffold8466_CSS|642100|642876|TTTTAAAA|19|F2333	DTA_Met32	hAT
240	MITE_T_27100|Scaffold1169_CSS|132081|132855|TTAA|17|F2333	DTA_Met32	hAT
241	MITE_T_27101|Scaffold39_CSS|216083|216857|TA|14|F2333	DTA_Met32	hAT
242	MITE_T_27102|Scaffold1466_CSS|1722584|1723357|ttttaaaa|19|F2333	DTA_Viv2	hAT
243	MITE_T_27104|Scaffold2184_CSS|906340|907110|TTTTAAAA|19|F2333	DTA_Met32	hAT
244	MITE_T_27105|Scaffold3952_CSS|1210935|1211703|TTTTAAAA|19|F2333	DTA_Met32	hAT
245	MITE_T_27106|Scaffold1643_CSS|527693|528461|TTTTAAAA|16|F2333	DTA_Met32	hAT
246	MITE_T_27107|Scaffold397_CSS|60812|61580|TTTTAAAA|19|F2333	DTA_Viv2	hAT
247	MITE_T_27108|Scaffold844_CSS|3233858|3234625|TTTTAAAA|19|F2333	DTA_Met32	hAT
248	MITE_T_27113|Scaffold4884_CSS|545673|546427|TTTTAAAA|19|F2333	DTA_Loj32	hAT
249	MITE_T_27114|Scaffold2608_CSS|52399|53148|TTTTAAAA|19|F2333	DTA_Loj32	hAT
250	MITE_T_27118|Scaffold2527_CSS|862163|862896|TTTTAAAA|19|F2333	DTA_Met32	hAT
251	MITE_T_27120|Scaffold560_CSS|1881686|1882407|TTTTAAAA|19|F2333	DTA_Met32	hAT
252	MITE_T_27527|Scaffold5836_CSS|387671|388215|TA|22|F2380	DTA_Mae3	hAT
253	MITE_T_27530|Scaffold5836_CSS|387717|388160|GC|15|F2380	DTA_Mae3	hAT
254	MITE_T_27938|Scaffold1822_CSS|2141135|2141920|CTTCTCCTC|807|F2424	DTH_Glm25	PIF/Harbinger
255	MITE_T_27967|Scaffold2762_CSS|515376|516148|TTTTAAAA|17|F2429	DTA_Viv2	hAT
256	MITE_T_27971|Scaffold3040_CSS|1020313|1021019|TTTTAAAA|19|F2429	DTA_Viv7	hAT
257	MITE_T_28009|Scaffold974_CSS|9997|10499|AT|19|F2436	DTA_Mae1	hAT
258	MITE_T_28034|Scaffold12842_CSS|247329|247824|AT|21|F2436	DTA_Mae1	hAT
259	MITE_T_28051|Scaffold360_CSS|614015|614505|GG|14|F2436	DTA_Mae1	hAT
260	MITE_T_28061|Scaffold911_CSS|736086|736594|TAT|19|F2438	DTA_Mae1	hAT
261	MITE_T_28062|Scaffold3650_CSS|2238680|2239180|AT|25|F2438	DTA_Mae1	hAT
262	MITE_T_28063|Scaffold712_CSS|477218|477712|TTTAGC|12|F2438	DTA_Mae1	hAT
263	MITE_T_28069|Scaffold4657_CSS|272397|272884|GC|14|F2438	DTA_Mae1	hAT
264	MITE_T_28071|Scaffold2370_CSS|550192|550678|ATTGTGAG|11|F2438	DTA_Mae1	hAT
265	MITE_T_28072|Scaffold4579_CSS|350373|350859|CGAATTAT|11|F2438	DTA_Mae1	hAT
266	MITE_T_28073|Scaffold5588_CSS|156046|156532|TA|11|F2438	DTA_Mae1	hAT
267	MITE_T_28074|Scaffold580_CSS|324179|324663|TCAAAT|12|F2438	DTA_Mae1	hAT
268	MITE_T_28075|Scaffold2148_CSS|1275129|1275612|AGT|11|F2438	DTA_Mae1	hAT
269	MITE_T_28077|Scaffold2304_CSS|115685|116166|TATG|13|F2438	DTA_Mae1	hAT
270	MITE_T_28079|Scaffold1296_CSS|642094|642574|ATTAGA|12|F2438	DTA_Mae1	hAT
271	MITE_T_28082|Scaffold1039_CSS|1799053|1799530|ATCATGCC|11|F2438	DTA_Mae1	hAT
272	MITE_T_28083|Scaffold192_CSS|165095|165570|TA|11|F2438	DTA_Mae1	hAT
273	MITE_T_28107|Scaffold5328_CSS|570211|570721|TA|17|F2443	DTA_Cus1	hAT
274	MITE_T_28322|Scaffold2322_CSS|717480|717964|TA|21|F2468	DTA_Zem8	hAT
275	MITE_T_28323|Scaffold30_CSS|3893113|3893596|AT|23|F2468	DTA_Mae3	hAT
276	MITE_T_28332|Scaffold2236_CSS|142660|143410|AATT|207|F2470	DTM_Glm14	Mutator
277	MITE_T_28337|Scaffold10792_CSS|57938|58406|GCTGTAGA|22|F2471	DTA_Mae3	hAT
278	MITE_T_28406|Scaffold2546_CSS|1191803|1192285|GAATAA|18|F2478	DTA_Eug1	hAT
279	MITE_T_28614|Scaffold2904_CSS|998663|999112|CCTGAAAA|16|F2497	DTA_Glm3	hAT
280	MITE_T_28895|Scaffold329_CSS|564175|564613|AAATGCAAA|440|F2512	DTM_Cil10	Mutator
281	MITE_T_28983|Scaffold1492_CSS|938703|939165|CCTTGA|10|F2520	DTA_Zem10	hAT
282	MITE_T_28995|Scaffold1851_CSS|1897128|1897605|ACAGCCAC|11|F2522	DTA_Mae1	hAT
283	MITE_T_28996|Scaffold153_CSS|683113|683589|ATGAATAG|11|F2522	DTA_Mae1	hAT
284	MITE_T_28997|Scaffold3463_CSS|333468|333943|TA|17|F2522	DTA_Mae1	hAT
285	MITE_T_28998|Scaffold509_CSS|1035643|1036118|AT|12|F2522	DTA_Mae1	hAT
286	MITE_T_28999|Scaffold2769_CSS|716830|717304|TA|11|F2522	DTA_Mae1	hAT
287	MITE_T_29001|Scaffold3595_CSS|43364|43837|CCTAGTAC|11|F2522	DTA_Mae1	hAT
288	MITE_T_29003|Scaffold1343_CSS|443947|444416|TTCACACT|11|F2522	DTA_Mae1	hAT
289	MITE_T_29078|Scaffold1028_CSS|1249648|1250098|GTTATCTT|22|F2533	DTA_Zem8	hAT
290	MITE_T_29081|Scaffold2262_CSS|36635|37053|TA|22|F2533	DTA_Mae3	hAT
291	MITE_T_29147|Scaffold2564_CSS|233755|234225|CCTTCC|12|F2539	DTA_Mae1	hAT
292	MITE_T_29148|Scaffold4372_CSS|404682|405149|GT|14|F2539	DTA_Mae1	hAT
293	MITE_T_29149|Scaffold3370_CSS|1112282|1112749|ATTGTAAC|11|F2539	DTA_Mae1	hAT
294	MITE_T_29153|Scaffold1643_CSS|3054|3518|GTTAAAGA|11|F2539	DTA_Mae1	hAT
295	MITE_T_29159|Scaffold1137_CSS|125452|125922|AAATTT|502|F2540	DTM_Prp17	Mutator
296	MITE_T_29160|Scaffold1281_CSS|1380826|1381280|TA|465|F2540	DTM_Prp17	Mutator
297	MITE_T_29160|Scaffold1281_CSS|1380826|1381280|TA|465|F2540	DTM_Prp17	Mutator
298	MITE_T_29161|Scaffold245_CSS|1379124|1379567|aatt|461|F2540	DTM_Prp17	Mutator
299	MITE_T_29163|Scaffold1689_CSS|200168|200610|TATTT|449|F2540	DTM_Prp29	Mutator
300	MITE_T_29164|Scaffold498_CSS|23267|23707|AAATTT|459|F2540	DTM_Prp17	Mutator
301	MITE_T_29165|Scaffold245_CSS|1366977|1367417|AAATTT|459|F2540	DTM_Prp17	Mutator
302	MITE_T_29166|Scaffold1484_CSS|147752|148192|AATT|459|F2540	DTM_Prp17	Mutator
303	MITE_T_29168|Scaffold3284_CSS|1191912|1192341|AAAAAA|432|F2540	DTM_Prp17	Mutator
304	MITE_T_29428|Scaffold4160_CSS|537343|537784|TTTT|445|F2560	DTM_Cil7	Mutator
305	MITE_T_29450|Scaffold1366_CSS|3896902|3897340|TAAAATTTA|459|F2560	DTM_Cil7	Mutator
306	MITE_T_29514|Scaffold1626_CSS|2870769|2871212|TTAACTAT|17|F2561	DTA_Eug1	hAT
307	MITE_T_29764|Scaffold2251_CSS|337829|338256|TAGG|63|F2596	DTA_Zem16	hAT
308	MITE_T_29829|Scaffold4229_CSS|1262199|1262649|CTTGTATC|16|F2601	DTA_Mae3	hAT
309	MITE_T_29834|Scaffold4229_CSS|1262241|1262607|GC|30|F2601	DTA_Mae3	hAT
310	MITE_T_29835|Scaffold4229_CSS|1262247|1262612|GC|11|F2601	DTA_Mae3	hAT
311	MITE_T_30178|Scaffold1599_CSS|923193|923632|AATT|458|F2645	DTM_Prp17	Mutator
312	MITE_T_30823|Scaffold3529_CSS|138584|138994|TTA|31|F2699	DTH_Jac4	PIF/Harbinger
313	MITE_T_31185|Scaffold1427_CSS|179716|180136|TA|21|F2722	DTA_Mae3	hAT
314	MITE_T_31305|Scaffold985_CSS|2270637|2271040|AT|34|F2727	DTA_Ors60	hAT
315	MITE_T_31579|Scaffold2102_CSS|951498|952252|TTGAA|28|F2740	DTA_Viv2	hAT
316	MITE_T_31580|Scaffold728_CSS|153355|154092|AT|22|F2740	DTA_Viv2	hAT
317	MITE_T_31758|Scaffold7422_CSS|238207|238610|TA|422|F2761	DTT_Ors12	Tc1/Mariner
318	MITE_T_32308|Scaffold407_CSS|509147|509538|TA|22|F2819	DTC_Cas1	CACTA
319	MITE_T_32911|Scaffold248_CSS|740343|740694|TCTAAG|15|F2879	DTA_Brd17	hAT
320	MITE_T_32913|Scaffold579_CSS|353229|353579|TA|20|F2879	DTA_Brd17	hAT
321	MITE_T_33337|Scaffold717_CSS|1914938|1915321|TA|87|F2916	DTM_Glm46	Mutator
322	MITE_T_33495|Scaffold4138_CSS|350919|351296|CAA|101|F2930	DTM_Glm46	Mutator
323	MITE_T_34015|Scaffold1858_CSS|2540400|2540761|TATTATTTT|72|F2971	DTM_Glm14	Mutator
324	MITE_T_37066|Scaffold67_CSS|779682|780024|TA|10|F3144	DTT_Zem3	Tc1/Mariner
325	MITE_T_37067|Scaffold5354_CSS|471283|471597|AT|48|F3144	DTA_Zem61	hAT
326	MITE_T_37069|Scaffold662_CSS|161064|161374|AAATTT|52|F3144	DTA_Zem61	hAT
327	MITE_T_37070|Scaffold2445_CSS|1277115|1277420|AT|43|F3144	DTA_Zem61	hAT
328	MITE_T_37071|Scaffold1387_CSS|916275|916577|AT|42|F3144	DTA_Zem61	hAT
329	MITE_T_37073|Scaffold814_CSS|3185105|3185406|AAA|39|F3144	DTT_Zem3	Tc1/Mariner
330	MITE_T_37075|Scaffold248_CSS|23136|23436|AT|42|F3144	DTT_Zem3	Tc1/Mariner
331	MITE_T_37076|Scaffold814_CSS|1456176|1456475|AAA|39|F3144	DTH_Zem34	PIF/Harbinger
332	MITE_T_37077|Scaffold2542_CSS|672980|673276|TA|38|F3144	DTT_Zem3	Tc1/Mariner
333	MITE_T_37078|Scaffold487_CSS|2215097|2215393|TT|36|F3144	DTH_Zem34	PIF/Harbinger
334	MITE_T_37079|Scaffold2373_CSS|488691|488986|CT|35|F3144	DTT_Zem3	Tc1/Mariner
335	MITE_T_37080|Scaffold2232_CSS|279552|279846|AAT|36|F3144	DTT_Zem3	Tc1/Mariner
336	MITE_T_37081|Scaffold1177_CSS|892502|892795|AAA|35|F3144	DTH_Zem34	PIF/Harbinger
337	MITE_T_37082|Scaffold1128_CSS|2811545|2811838|ATT|36|F3144	DTH_Zem34	PIF/Harbinger
338	MITE_T_37083|Scaffold9702_CSS|191649|191941|AT|34|F3144	DTT_Zem3	Tc1/Mariner
339	MITE_T_37084|Scaffold569_CSS|2321968|2322259|AATT|39|F3144	DTA_Zem61	hAT
340	MITE_T_37085|Scaffold1185_CSS|1162238|1162529|AT|37|F3144	DTA_Zem61	hAT
341	MITE_T_37087|Scaffold348_CSS|265776|266066|TA|35|F3144	DTT_Zem3	Tc1/Mariner
342	MITE_T_37089|Scaffold15074_CSS|19753|20042|TA|35|F3144	DTA_Zem61	hAT
343	MITE_T_37090|Scaffold4133_CSS|499957|500245|CA|32|F3144	DTA_Zem61	hAT
344	MITE_T_37091|Scaffold1876_CSS|1878611|1878899|TT|32|F3144	DTA_Zem61	hAT
345	MITE_T_37092|Scaffold6353_CSS|202351|202638|TAA|34|F3144	DTA_Zem61	hAT
346	MITE_T_37093|Scaffold3650_CSS|319920|320207|TAT|31|F3144	DTT_Zem3	Tc1/Mariner
347	MITE_T_37094|Scaffold3690_CSS|2658240|2658526|TT|31|F3144	DTT_Zem3	Tc1/Mariner
348	MITE_T_37095|Scaffold7704_CSS|231284|231570|ATA|31|F3144	DTT_Zem3	Tc1/Mariner
349	MITE_T_37096|Scaffold1764_CSS|838388|838674|TTT|31|F3144	DTT_Zem3	Tc1/Mariner
350	MITE_T_37097|Scaffold1135_CSS|1690598|1690884|GA|31|F3144	DTT_Zem3	Tc1/Mariner
351	MITE_T_37099|Scaffold1472_CSS|989768|990054|AA|31|F3144	DTT_Zem3	Tc1/Mariner
352	MITE_T_37100|Scaffold4364_CSS|828268|828554|AT|34|F3144	DTT_Zem3	Tc1/Mariner
353	MITE_T_37102|Scaffold11798_CSS|131285|131570|GT|31|F3144	DTT_Zem3	Tc1/Mariner
354	MITE_T_37105|Scaffold1227_CSS|520237|520521|ATAT|35|F3144	DTT_Zem3	Tc1/Mariner
355	MITE_T_37622|Scaffold2442_CSS|661976|662300|TG|20|F3185	DTM_Phd2	Mutator
356	MITE_T_37623|Scaffold759_CSS|416187|416510|TG|20|F3185	DTM_Phd2	Mutator
357	MITE_T_37625|Scaffold988_CSS|404494|404816|CA|21|F3185	DTM_Phd2	Mutator
358	MITE_T_37626|Scaffold30_CSS|2814967|2815289|CA|33|F3185	DTM_Phd2	Mutator
359	MITE_T_37631|Scaffold809_CSS|878102|878398|TA|11|F3185	DTM_Phd2	Mutator
360	MITE_T_37786|Scaffold4216_CSS|423500|423831|CA|22|F3205	DTM_Phd2	Mutator
361	MITE_T_37788|Scaffold3313_CSS|1317223|1317546|CA|20|F3205	DTM_Phd2	Mutator
362	MITE_T_37796|Scaffold1748_CSS|339750|340072|TG|21|F3205	DTM_Phd2	Mutator
363	MITE_T_37798|Scaffold6756_CSS|349734|350056|TG|20|F3205	DTM_Phd2	Mutator
364	MITE_T_37799|Scaffold26053_CSS|4205|4527|TG|22|F3205	DTM_Phd2	Mutator
365	MITE_T_37802|Scaffold17_CSS|168954|169276|CA|22|F3205	DTM_Phd2	Mutator
366	MITE_T_37803|Scaffold886_CSS|735929|736251|CA|21|F3205	DTM_Phd2	Mutator
367	MITE_T_37806|Scaffold5974_CSS|679316|679629|TG|22|F3205	DTM_Phd2	Mutator
368	MITE_T_37809|Scaffold628_CSS|1156553|1156852|AT|22|F3205	DTM_Phd2	Mutator
369	MITE_T_37810|Scaffold2184_CSS|725374|725672|TG|33|F3205	DTM_Phd2	Mutator
370	MITE_T_37845|Scaffold7413_CSS|177335|177663|AAAA|31|F3213	DTT_Zem3	Tc1/Mariner
371	MITE_T_37848|Scaffold411_CSS|1481251|1481553|CG|42|F3213	DTA_Ors30	hAT
372	MITE_T_37852|Scaffold271_CSS|1715741|1716031|TTA|34|F3213	DTH_Zem34	PIF/Harbinger
373	MITE_T_37855|Scaffold9793_CSS|233938|234226|CT|32|F3213	DTA_Zem61	hAT
374	MITE_T_37860|Scaffold257_CSS|2229849|2230135|ATAA|31|F3213	DTT_Zem3	Tc1/Mariner
375	MITE_T_37861|Scaffold1571_CSS|1432541|1432827|ATA|21|F3213	DTT_Zem3	Tc1/Mariner
376	MITE_T_37881|Scaffold8242_CSS|60568|60871|AT|44|F3215	DTA_Brd27	hAT
377	MITE_T_37885|Scaffold3385_CSS|239445|239742|AA|37|F3215	DTA_Brd27	hAT
