# Supplementary material for: Genome-wide identification and development of miniature inverted-repeat transposable elements and intron length polymorphic markers in tea plant (Camellia sinensis)
Source: Sci Rep. 2022 Sep 28;12:16233. doi: 10.1038/s41598-022-20400-7 (PMC9519581; doi:10.1038/s41598-022-20400-7)
Supplement: Supplementary file 6 — Supplementary Table S3. [file 41598_2022_20400_MOESM6_ESM.xlsx]

## Sheet: Uniq_Geneic_Mites_CSA
Supplementary Table S3: Unique CsMITEs in CSA and CSS genome in genic region
	Mites unique in CSA and in Genic region
Sr. No.		Start	End
1	xpSc0053209	417712	429063	CSA026486	.	+	KIB	gene	.	ID=CSA026486	xpSc0053209	420726	420945	MITE_T_22864|xpSc0053209|420727|420945|TTA|22|F2024	.	+	MITE_Tracker	MITE	.	ID=MITE_T_22864|xpSc0053209|420727|420945|TTA|22|F2024
2	Sc0000205	43951	82790	CSA013422	.	-	KIB	gene	.	ID=CSA013422	Sc0000205	73471	73634	MITE_T_2819|Sc0000205|73472|73634|ATTATTA|163|F247	.	+	MITE_Tracker	MITE	.	ID=MITE_T_2819|Sc0000205|73472|73634|ATTATTA|163|F247
3	Sc0001662	363279	385552	CSA024882	.	+	KIB	gene	.	ID=CSA024882	Sc0001662	379601	379765	MITE_T_2922|Sc0001662|379602|379765|TA|20|F261	.	+	MITE_Tracker	MITE	.	ID=MITE_T_2922|Sc0001662|379602|379765|TA|20|F261
4	Sc0004865	104625	109187	CSA019261	.	-	KIB	gene	.	ID=CSA019261	Sc0004865	105872	106020	MITE_T_3046|Sc0004865|105873|106020|GC|25|F271	.	+	MITE_Tracker	MITE	.	ID=MITE_T_3046|Sc0004865|105873|106020|GC|25|F271
5	Sc0005084	1165	23064	CSA003190	.	-	KIB	gene	.	ID=CSA003190	Sc0005084	15690	15852	MITE_T_3144|Sc0005084|15691|15852|GC|170|F278	.	+	MITE_Tracker	MITE	.	ID=MITE_T_3144|Sc0005084|15691|15852|GC|170|F278
6	Sc0000389	680027	694727	CSA005663	.	+	KIB	gene	.	ID=CSA005663	Sc0000389	690254	690409	MITE_T_3468|Sc0000389|690255|690409|AAC|12|F315	.	+	MITE_Tracker	MITE	.	ID=MITE_T_3468|Sc0000389|690255|690409|AAC|12|F315
7	Sc0000734	349612	374517	CSA029601	.	+	KIB	gene	.	ID=CSA029601	Sc0000734	363489	363638	MITE_T_3520|Sc0000734|363490|363638|TGG|10|F318	.	+	MITE_Tracker	MITE	.	ID=MITE_T_3520|Sc0000734|363490|363638|TGG|10|F318
8	Sc0000713	235986	239996	CSA032660	.	-	KIB	gene	.	ID=CSA032660	Sc0000713	238498	238648	MITE_T_3682|Sc0000713|238499|238648|AT|18|F337	.	+	MITE_Tracker	MITE	.	ID=MITE_T_3682|Sc0000713|238499|238648|AT|18|F337
9	Sc0000319	876325	885507	CSA006886	.	-	KIB	gene	.	ID=CSA006886	Sc0000319	884370	884524	MITE_T_3727|Sc0000319|884371|884524|GC|165|F342	.	+	MITE_Tracker	MITE	.	ID=MITE_T_3727|Sc0000319|884371|884524|GC|165|F342
10	Sc0001183	39738	46454	CSA009157	.	+	KIB	gene	.	ID=CSA009157	Sc0001183	40926	41082	MITE_T_4161|Sc0001183|40927|41082|CG|162|F387	.	+	MITE_Tracker	MITE	.	ID=MITE_T_4161|Sc0001183|40927|41082|CG|162|F387
11	Sc0000042	1019986	1045971	CSA006259	.	+	KIB	gene	.	ID=CSA006259	Sc0000042	1042682	1042836	MITE_T_4648|Sc0000042|1042683|1042836|ATAT|71|F454	.	+	MITE_Tracker	MITE	.	ID=MITE_T_4648|Sc0000042|1042683|1042836|ATAT|71|F454
12	Sc0002002	314369	317218	CSA019824	.	-	KIB	gene	.	ID=CSA019824	Sc0002002	316874	317024	MITE_T_4656|Sc0002002|316875|317024|GTG|152|F454	.	+	MITE_Tracker	MITE	.	ID=MITE_T_4656|Sc0002002|316875|317024|GTG|152|F454
13	Sc0001479	478955	484671	CSA003710	.	-	KIB	gene	.	ID=CSA003710	Sc0001479	480803	480956	MITE_T_4959|Sc0001479|480804|480956|GC|17|F497	.	+	MITE_Tracker	MITE	.	ID=MITE_T_4959|Sc0001479|480804|480956|GC|17|F497
14	Sc0002427	123114	132402	CSA018695	.	+	KIB	gene	.	ID=CSA018695	Sc0002427	127002	127155	MITE_T_4992|Sc0002427|127003|127155|TT|152|F504	.	+	MITE_Tracker	MITE	.	ID=MITE_T_4992|Sc0002427|127003|127155|TT|152|F504
15	Sc0001428	227676	239045	CSA022292	.	-	KIB	gene	.	ID=CSA022292	Sc0001428	227952	228093	MITE_T_5039|Sc0001428|227953|228093|TTT|27|F510	.	+	MITE_Tracker	MITE	.	ID=MITE_T_5039|Sc0001428|227953|228093|TTT|27|F510
16	Sc0000335	800825	803532	CSA027000	.	-	KIB	gene	.	ID=CSA027000	Sc0000335	802741	802891	MITE_T_5082|Sc0000335|802742|802891|TAA|48|F514	.	+	MITE_Tracker	MITE	.	ID=MITE_T_5082|Sc0000335|802742|802891|TAA|48|F514
17	Sc0000433	72122	91527	CSA032457	.	-	KIB	gene	.	ID=CSA032457	Sc0000433	89905	90048	MITE_T_5695|Sc0000433|89906|90048|TAA|12|F579	.	+	MITE_Tracker	MITE	.	ID=MITE_T_5695|Sc0000433|89906|90048|TAA|12|F579
18	Sc0002083	116470	131649	CSA033157	.	+	KIB	gene	.	ID=CSA033157	Sc0002083	125773	125916	MITE_T_5954|Sc0002083|125774|125916|AT|146|F609	.	+	MITE_Tracker	MITE	.	ID=MITE_T_5954|Sc0002083|125774|125916|AT|146|F609
19	Sc0004218	77370	114408	CSA035538	.	-	KIB	gene	.	ID=CSA035538	Sc0004218	81621	81746	MITE_T_5958|Sc0004218|81622|81746|AT|129|F609	.	+	MITE_Tracker	MITE	.	ID=MITE_T_5958|Sc0004218|81622|81746|AT|129|F609
20	Sc0002676	61204	73145	CSA036342	.	+	KIB	gene	.	ID=CSA036342	Sc0002676	66165	66290	MITE_T_5959|Sc0002676|66166|66290|ATAT|133|F609	.	+	MITE_Tracker	MITE	.	ID=MITE_T_5959|Sc0002676|66166|66290|ATAT|133|F609
21	Sc0001420	140423	149127	CSA011619	.	-	KIB	gene	.	ID=CSA011619	Sc0001420	143783	143920	MITE_T_6021|Sc0001420|143784|143920|TTA|13|F620	.	+	MITE_Tracker	MITE	.	ID=MITE_T_6021|Sc0001420|143784|143920|TTA|13|F620
22	xfSc0000749	52601	64428	CSA020983	.	+	KIB	gene	.	ID=CSA020983	xfSc0000749	63144	63279	MITE_T_6051|xfSc0000749|63145|63279|TA|14|F626	.	+	MITE_Tracker	MITE	.	ID=MITE_T_6051|xfSc0000749|63145|63279|TA|14|F626
23	xpSc0054555	44953	58404	CSA027766	.	+	KIB	gene	.	ID=CSA027766	xpSc0054555	49568	49709	MITE_T_6089|xpSc0054555|49569|49709|GC|11|F629	.	+	MITE_Tracker	MITE	.	ID=MITE_T_6089|xpSc0054555|49569|49709|GC|11|F629
24	Sc0001173	9267	13862	CSA003603	.	+	KIB	gene	.	ID=CSA003603	Sc0001173	12777	12911	MITE_T_6532|Sc0001173|12778|12911|TTT|14|F684	.	+	MITE_Tracker	MITE	.	ID=MITE_T_6532|Sc0001173|12778|12911|TTT|14|F684
25	Sc0000205	43951	82790	CSA013422	.	-	KIB	gene	.	ID=CSA013422	Sc0000205	61154	61279	MITE_T_6648|Sc0000205|61155|61279|AATGGTTTG|19|F701	.	+	MITE_Tracker	MITE	.	ID=MITE_T_6648|Sc0000205|61155|61279|AATGGTTTG|19|F701
26	Sc0002742	195428	201148	CSA014277	.	-	KIB	gene	.	ID=CSA014277	Sc0002742	197210	197330	MITE_T_7043|Sc0002742|197211|197330|AT|44|F759	.	+	MITE_Tracker	MITE	.	ID=MITE_T_7043|Sc0002742|197211|197330|AT|44|F759
27	Sc0001605	352728	358979	CSA022659	.	-	KIB	gene	.	ID=CSA022659	Sc0001605	353661	353770	MITE_T_7149|Sc0001605|353662|353770|TA|24|F770	.	+	MITE_Tracker	MITE	.	ID=MITE_T_7149|Sc0001605|353662|353770|TA|24|F770
28	Sc0000818	63170	89117	CSA015344	.	-	KIB	gene	.	ID=CSA015344	Sc0000818	67356	67446	MITE_T_7237|Sc0000818|67357|67446|GC|27|F789	.	+	MITE_Tracker	MITE	.	ID=MITE_T_7237|Sc0000818|67357|67446|GC|27|F789
29	Sc0001460	142289	149277	CSA029642	.	-	KIB	gene	.	ID=CSA029642	Sc0001460	145418	145500	MITE_T_7319|Sc0001460|145419|145500|GG|10|F798	.	+	MITE_Tracker	MITE	.	ID=MITE_T_7319|Sc0001460|145419|145500|GG|10|F798
30	Sc0002556	127805	147398	CSA006623	.	-	KIB	gene	.	ID=CSA006623	Sc0002556	132233	132314	MITE_T_7388|Sc0002556|132234|132314|CC|10|F798	.	+	MITE_Tracker	MITE	.	ID=MITE_T_7388|Sc0002556|132234|132314|CC|10|F798
31	Sc0004175	30366	78287	CSA029830	.	+	KIB	gene	.	ID=CSA029830	Sc0004175	36630	37198	MITE_T_8560|Sc0004175|36631|37198|TA|10|F911	.	+	MITE_Tracker	MITE	.	ID=MITE_T_8560|Sc0004175|36631|37198|TA|10|F911
32	Sc0001375	353096	360714	CSA021815	.	-	KIB	gene	.	ID=CSA021815	Sc0001375	355073	355527	MITE_T_9594|Sc0001375|355074|355527|TTT|86|F1039	.	+	MITE_Tracker	MITE	.	ID=MITE_T_9594|Sc0001375|355074|355527|TTT|86|F1039
33	Sc0000020	349490	363173	CSA034266	.	-	KIB	gene	.	ID=CSA034266	Sc0000020	355059	355474	MITE_T_10801|Sc0000020|355060|355474|ATT|16|F1148	.	+	MITE_Tracker	MITE	.	ID=MITE_T_10801|Sc0000020|355060|355474|ATT|16|F1148
34	Sc0002443	124622	126876	CSA035754	.	+	KIB	gene	.	ID=CSA035754	Sc0002443	124859	125204	MITE_T_12870|Sc0002443|124860|125204|AAG|46|F1333	.	+	MITE_Tracker	MITE	.	ID=MITE_T_12870|Sc0002443|124860|125204|AAG|46|F1333
35	Sc0001570	441234	444087	CSA015844	.	+	KIB	gene	.	ID=CSA015844	Sc0001570	441868	442203	MITE_T_13925|Sc0001570|441869|442203|TA|17|F1420	.	+	MITE_Tracker	MITE	.	ID=MITE_T_13925|Sc0001570|441869|442203|TA|17|F1420
36	xfSc0000480	91690	110237	CSA028486	.	-	KIB	gene	.	ID=CSA028486	xfSc0000480	95968	96304	MITE_T_13934|xfSc0000480|95969|96304|AGC|35|F1421	.	+	MITE_Tracker	MITE	.	ID=MITE_T_13934|xfSc0000480|95969|96304|AGC|35|F1421
37	Sc0002610	70644	74564	CSA003051	.	+	KIB	gene	.	ID=CSA003051	Sc0002610	71987	72310	MITE_T_14198|Sc0002610|71988|72310|GC|53|F1434	.	+	MITE_Tracker	MITE	.	ID=MITE_T_14198|Sc0002610|71988|72310|GC|53|F1434
38	Sc0000236	1064465	1068152	CSA020643	.	-	KIB	gene	.	ID=CSA020643	Sc0000236	1066055	1066395	MITE_T_14214|Sc0000236|1066056|1066395|TTATATCTT|71|F1438	.	+	MITE_Tracker	MITE	.	ID=MITE_T_14214|Sc0000236|1066056|1066395|TTATATCTT|71|F1438
39	Sc0003435	178640	207566	CSA021021	.	-	KIB	gene	.	ID=CSA021021	Sc0003435	203082	203421	MITE_T_14215|Sc0003435|203083|203421|AAAAACA|73|F1438	.	+	MITE_Tracker	MITE	.	ID=MITE_T_14215|Sc0003435|203083|203421|AAAAACA|73|F1438
40	Sc0001720	235749	252281	CSA036827	.	+	KIB	gene	.	ID=CSA036827	Sc0001720	249864	250201	MITE_T_14217|Sc0001720|249865|250201|AAAATAAAA|72|F1438	.	+	MITE_Tracker	MITE	.	ID=MITE_T_14217|Sc0001720|249865|250201|AAAATAAAA|72|F1438
41	Sc0001101	200140	206451	CSA014814	.	+	KIB	gene	.	ID=CSA014814	Sc0001101	200385	200712	MITE_T_14288|Sc0001101|200386|200712|GAA|48|F1448	.	+	MITE_Tracker	MITE	.	ID=MITE_T_14288|Sc0001101|200386|200712|GAA|48|F1448
42	xpSc0053272	56040	57741	CSA012393	.	-	KIB	gene	.	ID=CSA012393	xpSc0053272	57059	57371	MITE_T_14401|xpSc0053272|57060|57371|TTA|48|F1466	.	+	MITE_Tracker	MITE	.	ID=MITE_T_14401|xpSc0053272|57060|57371|TTA|48|F1466
43	Sc0000883	451064	453800	CSA036437	.	-	KIB	gene	.	ID=CSA036437	Sc0000883	452428	452758	MITE_T_14598|Sc0000883|452429|452758|TA|49|F1479	.	+	MITE_Tracker	MITE	.	ID=MITE_T_14598|Sc0000883|452429|452758|TA|49|F1479
44	Sc0000677	511337	522701	CSA021726	.	-	KIB	gene	.	ID=CSA021726	Sc0000677	521456	521781	MITE_T_14601|Sc0000677|521457|521781|TATA|46|F1479	.	+	MITE_Tracker	MITE	.	ID=MITE_T_14601|Sc0000677|521457|521781|TATA|46|F1479
45	Sc0000441	427951	445677	CSA007808	.	-	KIB	gene	.	ID=CSA007808	Sc0000441	443951	444277	MITE_T_14654|Sc0000441|443952|444277|GGCC|37|F1485	.	+	MITE_Tracker	MITE	.	ID=MITE_T_14654|Sc0000441|443952|444277|GGCC|37|F1485
46	Sc0000246	843476	862198	CSA028411	.	+	KIB	gene	.	ID=CSA028411	Sc0000246	844773	845066	MITE_T_14680|Sc0000246|844774|845066|TA|15|F1487	.	+	MITE_Tracker	MITE	.	ID=MITE_T_14680|Sc0000246|844774|845066|TA|15|F1487
47	Sc0000188	1108789	1117566	CSA018026	.	-	KIB	gene	.	ID=CSA018026	Sc0000188	1116671	1116931	MITE_T_18175|Sc0000188|1116672|1116931|AATT|271|F1699	.	+	MITE_Tracker	MITE	.	ID=MITE_T_18175|Sc0000188|1116672|1116931|AATT|271|F1699
48	Sc0001221	246586	252961	CSA009871	.	+	KIB	gene	.	ID=CSA009871	Sc0001221	249350	249610	MITE_T_18176|Sc0001221|249351|249610|AATT|269|F1699	.	+	MITE_Tracker	MITE	.	ID=MITE_T_18176|Sc0001221|249351|249610|AATT|269|F1699
49	xpSc0053577	166394	173173	CSA035941	.	+	KIB	gene	.	ID=CSA035941	xpSc0053577	169958	170200	MITE_T_19470|xpSc0053577|169959|170200|ATA|11|F1782	.	+	MITE_Tracker	MITE	.	ID=MITE_T_19470|xpSc0053577|169959|170200|ATA|11|F1782
50	Sc0000710	75021	105671	CSA000484	.	+	KIB	gene	.	ID=CSA000484	Sc0000710	75548	75767	MITE_T_21443|Sc0000710|75549|75767|GGCC|17|F1925	.	+	MITE_Tracker	MITE	.	ID=MITE_T_21443|Sc0000710|75549|75767|GGCC|17|F1925
51	Sc0003438	5548	16501	CSA018302	.	-	KIB	gene	.	ID=CSA018302	Sc0003438	6974	7204	MITE_T_21456|Sc0003438|6975|7204|TTA|17|F1928	.	+	MITE_Tracker	MITE	.	ID=MITE_T_21456|Sc0003438|6975|7204|TTA|17|F1928
52	xpSc0053209	417712	429063	CSA026486	.	+	KIB	gene	.	ID=CSA026486	xpSc0053209	420726	420945	MITE_T_22864|xpSc0053209|420727|420945|TTA|22|F2024	.	+	MITE_Tracker	MITE	.	ID=MITE_T_22864|xpSc0053209|420727|420945|TTA|22|F2024
53	Sc0000057	1278093	1287080	CSA033030	.	+	KIB	gene	.	ID=CSA033030	Sc0000057	1284056	1284281	MITE_T_23027|Sc0000057|1284057|1284281|AT|21|F2043	.	+	MITE_Tracker	MITE	.	ID=MITE_T_23027|Sc0000057|1284057|1284281|AT|21|F2043

## Sheet: Uniq_Geneic_Mites_CSS
		Mites unique in CSS and in Genic region
Sr. No		Start	End
1	Scaffold1858	2792934	2811910	TEA013210	.	-	maker	gene	.	ID=TEA013210;	Scaffold1858	2809934	2810220	MITE_T_206|Scaffold1858|2809935|2810220|TA|15|F27	.	+	MITE_Tracker	MITE	.	ID=MITE_T_206|Scaffold1858|2809935|2810220|TA|15|F27
2	Scaffold3595	2651299	2682014	TEA002042	.	-	maker	gene	.	ID=TEA002042;	Scaffold3595	2677847	2678146	MITE_T_674|Scaffold3595|2677848|2678146|AT|32|F71	.	+	MITE_Tracker	MITE	.	ID=MITE_T_674|Scaffold3595|2677848|2678146|AT|32|F71
3	Scaffold5399	280862	292322	TEA031727	.	-	maker	gene	.	ID=TEA031727;	Scaffold5399	286963	287221	MITE_T_3609|Scaffold5399|286964|287221|TTTG|17|F251	.	+	MITE_Tracker	MITE	.	ID=MITE_T_3609|Scaffold5399|286964|287221|TTTG|17|F251
4	Scaffold4165	475332	481951	TEA015211	.	+	maker	gene	.	ID=TEA015211;	Scaffold4165	477438	477702	MITE_T_5783|Scaffold4165|477439|477702|ATAT|19|F354	.	+	MITE_Tracker	MITE	.	ID=MITE_T_5783|Scaffold4165|477439|477702|ATAT|19|F354
5	Scaffold30	3654229	3679879	TEA009781	.	-	maker	gene	.	ID=TEA009781;	Scaffold30	3665378	3665641	MITE_T_5784|Scaffold30|3665379|3665641|TA|16|F354	.	+	MITE_Tracker	MITE	.	ID=MITE_T_5784|Scaffold30|3665379|3665641|TA|16|F354
6	Scaffold1591	1844954	1868330	TEA009850	.	-	maker	gene	.	ID=TEA009850;	Scaffold1591	1847346	1847596	MITE_T_7141|Scaffold1591|1847347|1847596|AT|27|F443	.	+	MITE_Tracker	MITE	.	ID=MITE_T_7141|Scaffold1591|1847347|1847596|AT|27|F443
7	Scaffold60	411507	421004	TEA019544	.	-	maker	gene	.	ID=TEA019544;	Scaffold60	414169	414406	MITE_T_8663|Scaffold60|414170|414406|GA|14|F575	.	+	MITE_Tracker	MITE	.	ID=MITE_T_8663|Scaffold60|414170|414406|GA|14|F575
8	Scaffold7115	736878	759199	TEA011887	.	+	maker	gene	.	ID=TEA011887;	Scaffold7115	753250	753487	MITE_T_9072|Scaffold7115|753251|753487|GG|10|F608	.	+	MITE_Tracker	MITE	.	ID=MITE_T_9072|Scaffold7115|753251|753487|GG|10|F608
9	Scaffold1006	271095	298661	TEA005247	.	-	maker	gene	.	ID=TEA005247;	Scaffold1006	288262	288485	MITE_T_9578|Scaffold1006|288263|288485|ATT|23|F656	.	+	MITE_Tracker	MITE	.	ID=MITE_T_9578|Scaffold1006|288263|288485|ATT|23|F656
10	Scaffold2309	1284512	1292907	TEA017959	.	-	maker	gene	.	ID=TEA017959;	Scaffold2309	1287613	1287835	MITE_T_9579|Scaffold2309|1287614|1287835|ATT|23|F656	.	+	MITE_Tracker	MITE	.	ID=MITE_T_9579|Scaffold2309|1287614|1287835|ATT|23|F656
11	Scaffold3635	444371	481034	TEA026581	.	-	maker	gene	.	ID=TEA026581;	Scaffold3635	466391	466630	MITE_T_9713|Scaffold3635|466392|466630|ATA|16|F663	.	+	MITE_Tracker	MITE	.	ID=MITE_T_9713|Scaffold3635|466392|466630|ATA|16|F663
12	Scaffold2423	477178	486920	TEA032244	.	+	maker	gene	.	ID=TEA032244;	Scaffold2423	485876	486111	MITE_T_11049|Scaffold2423|485877|486111|TGC|13|F777	.	+	MITE_Tracker	MITE	.	ID=MITE_T_11049|Scaffold2423|485877|486111|TGC|13|F777
13	Scaffold227	930528	935017	TEA024364	.	+	maker	gene	.	ID=TEA024364;	Scaffold227	930750	930981	MITE_T_11050|Scaffold227|930751|930981|AT|13|F777	.	+	MITE_Tracker	MITE	.	ID=MITE_T_11050|Scaffold227|930751|930981|AT|13|F777
14	Scaffold4291	586055	596929	TEA012328	.	-	maker	gene	.	ID=TEA012328;	Scaffold4291	591177	591405	MITE_T_11051|Scaffold4291|591178|591405|TGT|20|F777	.	+	MITE_Tracker	MITE	.	ID=MITE_T_11051|Scaffold4291|591178|591405|TGT|20|F777
15	Scaffold680	563743	582240	TEA028239	.	+	maker	gene	.	ID=TEA028239;	Scaffold680	568476	568707	MITE_T_11366|Scaffold680|568477|568707|TT|17|F815	.	+	MITE_Tracker	MITE	.	ID=MITE_T_11366|Scaffold680|568477|568707|TT|17|F815
16	Scaffold2731	1890197	1897741	TEA014552	.	+	maker	gene	.	ID=TEA014552;	Scaffold2731	1891717	1891942	MITE_T_11974|Scaffold2731|1891718|1891942|GC|12|F830	.	+	MITE_Tracker	MITE	.	ID=MITE_T_11974|Scaffold2731|1891718|1891942|GC|12|F830
17	Scaffold1939	425113	433998	TEA011765	.	-	maker	gene	.	ID=TEA011765;	Scaffold1939	429099	429326	MITE_T_12181|Scaffold1939|429100|429326|TTA|13|F864	.	+	MITE_Tracker	MITE	.	ID=MITE_T_12181|Scaffold1939|429100|429326|TTA|13|F864
18	Scaffold3713	369594	374083	TEA029697	.	+	maker	gene	.	ID=TEA029697;	Scaffold3713	373056	373278	MITE_T_13102|Scaffold3713|373057|373278|AC|12|F952	.	+	MITE_Tracker	MITE	.	ID=MITE_T_13102|Scaffold3713|373057|373278|AC|12|F952
19	Scaffold5806	91408	99309	TEA002342	.	+	maker	gene	.	ID=TEA002342;	Scaffold5806	94573	94797	MITE_T_13139|Scaffold5806|94574|94797|GC|27|F959	.	+	MITE_Tracker	MITE	.	ID=MITE_T_13139|Scaffold5806|94574|94797|GC|27|F959
20	Scaffold2943	1113489	1133890	TEA011786	.	-	maker	gene	.	ID=TEA011786;	Scaffold2943	1117180	1117401	MITE_T_13246|Scaffold2943|1117181|1117401|GGCC|13|F977	.	+	MITE_Tracker	MITE	.	ID=MITE_T_13246|Scaffold2943|1117181|1117401|GGCC|13|F977
21	Scaffold409	2853250	2857378	TEA015260	.	+	maker	gene	.	ID=TEA015260;	Scaffold409	2853976	2854759	MITE_T_13436|Scaffold409|2853977|2854759|ATTAT|27|F1005	.	+	MITE_Tracker	MITE	.	ID=MITE_T_13436|Scaffold409|2853977|2854759|ATTAT|27|F1005
22	Scaffold3463	503424	517236	TEA010740	.	-	maker	gene	.	ID=TEA010740;	Scaffold3463	506780	507000	MITE_T_13577|Scaffold3463|506781|507000|GGCC|14|F1027	.	+	MITE_Tracker	MITE	.	ID=MITE_T_13577|Scaffold3463|506781|507000|GGCC|14|F1027
23	Scaffold712	1211060	1224074	TEA008209	.	-	maker	gene	.	ID=TEA008209;	Scaffold712	1222746	1222953	MITE_T_13899|Scaffold712|1222747|1222953|CAAA|18|F1050	.	+	MITE_Tracker	MITE	.	ID=MITE_T_13899|Scaffold712|1222747|1222953|CAAA|18|F1050
24	Scaffold3698	51573	94143	TEA015696	.	-	maker	gene	.	ID=TEA015696;	Scaffold3698	77206	77408	MITE_T_13900|Scaffold3698|77207|77408|TTGTCAG|16|F1050	.	+	MITE_Tracker	MITE	.	ID=MITE_T_13900|Scaffold3698|77207|77408|TTGTCAG|16|F1050
25	Scaffold2981	222015	229826	TEA016878	.	+	maker	gene	.	ID=TEA016878;	Scaffold2981	228737	228950	MITE_T_14358|Scaffold2981|228738|228950|AG|31|F1074	.	+	MITE_Tracker	MITE	.	ID=MITE_T_14358|Scaffold2981|228738|228950|AG|31|F1074
26	Scaffold30	5086317	5097028	TEA009821	.	+	maker	gene	.	ID=TEA009821;	Scaffold30	5095435	5095642	MITE_T_14359|Scaffold30|5095436|5095642|AGCA|38|F1074	.	+	MITE_Tracker	MITE	.	ID=MITE_T_14359|Scaffold30|5095436|5095642|AGCA|38|F1074
27	Scaffold2373	416097	439268	TEA018710	.	-	maker	gene	.	ID=TEA018710;	Scaffold2373	425711	425922	MITE_T_14379|Scaffold2373|425712|425922|TCT|13|F1077	.	+	MITE_Tracker	MITE	.	ID=MITE_T_14379|Scaffold2373|425712|425922|TCT|13|F1077
28	Scaffold3141	994951	1008409	TEA026921	.	+	maker	gene	.	ID=TEA026921;	Scaffold3141	998964	999166	MITE_T_15051|Scaffold3141|998965|999166|AT|207|F1134	.	+	MITE_Tracker	MITE	.	ID=MITE_T_15051|Scaffold3141|998965|999166|AT|207|F1134
29	Scaffold2051	445702	483838	TEA010286	.	-	maker	gene	.	ID=TEA010286;	Scaffold2051	482200	482399	MITE_T_15187|Scaffold2051|482201|482399|AT|33|F1150	.	+	MITE_Tracker	MITE	.	ID=MITE_T_15187|Scaffold2051|482201|482399|AT|33|F1150
30	Scaffold1878	2989756	2996232	TEA004586	.	+	maker	gene	.	ID=TEA004586;	Scaffold1878	2990402	2990598	MITE_T_15296|Scaffold1878|2990403|2990598|AT|14|F1162	.	+	MITE_Tracker	MITE	.	ID=MITE_T_15296|Scaffold1878|2990403|2990598|AT|14|F1162
31	Scaffold2601	490651	494754	TEA004880	.	-	maker	gene	.	ID=TEA004880;	Scaffold2601	493576	493767	MITE_T_15631|Scaffold2601|493577|493767|GC|11|F1193	.	+	MITE_Tracker	MITE	.	ID=MITE_T_15631|Scaffold2601|493577|493767|GC|11|F1193
32	Scaffold6135	130293	137664	TEA011168	.	+	maker	gene	.	ID=TEA011168;	Scaffold6135	133873	134051	MITE_T_16027|Scaffold6135|133874|134051|GC|17|F1229	.	+	MITE_Tracker	MITE	.	ID=MITE_T_16027|Scaffold6135|133874|134051|GC|17|F1229
33	Scaffold6353	201556	220348	TEA023424	.	-	maker	gene	.	ID=TEA023424;	Scaffold6353	219077	219248	MITE_T_16558|Scaffold6353|219078|219248|TCTCTAT|30|F1285	.	+	MITE_Tracker	MITE	.	ID=MITE_T_16558|Scaffold6353|219078|219248|TCTCTAT|30|F1285
34	Scaffold441	1558377	1567585	TEA019267	.	-	maker	gene	.	ID=TEA019267;	Scaffold441	1560162	1560339	MITE_T_16727|Scaffold441|1560163|1560339|TA|19|F1313	.	+	MITE_Tracker	MITE	.	ID=MITE_T_16727|Scaffold441|1560163|1560339|TA|19|F1313
35	Scaffold4012	627592	640889	TEA002345	.	+	maker	gene	.	ID=TEA002345;	Scaffold4012	629992	630169	MITE_T_16728|Scaffold4012|629993|630169|TA|24|F1313	.	+	MITE_Tracker	MITE	.	ID=MITE_T_16728|Scaffold4012|629993|630169|TA|24|F1313
36	Scaffold558	2788548	2800868	TEA001508	.	+	maker	gene	.	ID=TEA001508;	Scaffold558	2792557	2792727	MITE_T_17154|Scaffold558|2792558|2792727|GC|17|F1371	.	+	MITE_Tracker	MITE	.	ID=MITE_T_17154|Scaffold558|2792558|2792727|GC|17|F1371
37	Scaffold2248	635641	659021	TEA031226	.	-	maker	gene	.	ID=TEA031226;	Scaffold2248	657522	657686	MITE_T_17196|Scaffold2248|657523|657686|AT|10|F1377	.	+	MITE_Tracker	MITE	.	ID=MITE_T_17196|Scaffold2248|657523|657686|AT|10|F1377
38	Scaffold6048	105779	110190	TEA019774	.	+	maker	gene	.	ID=TEA019774;	Scaffold6048	108825	108978	MITE_T_17844|Scaffold6048|108826|108978|ATAT|32|F1445	.	+	MITE_Tracker	MITE	.	ID=MITE_T_17844|Scaffold6048|108826|108978|ATAT|32|F1445
39	Scaffold338	1067173	1074858	TEA012286	.	-	maker	gene	.	ID=TEA012286;	Scaffold338	1068846	1069010	MITE_T_18110|Scaffold338|1068847|1069010|TA|13|F1461	.	+	MITE_Tracker	MITE	.	ID=MITE_T_18110|Scaffold338|1068847|1069010|TA|13|F1461
40	Scaffold813	28828	52533	TEA031269	.	-	maker	gene	.	ID=TEA031269;	Scaffold813	35785	35947	MITE_T_18471|Scaffold813|35786|35947|AT|170|F1487	.	+	MITE_Tracker	MITE	.	ID=MITE_T_18471|Scaffold813|35786|35947|AT|170|F1487
41	Scaffold2764	1528039	1531888	TEA021258	.	+	maker	gene	.	ID=TEA021258;	Scaffold2764	1529241	1529403	MITE_T_18472|Scaffold2764|1529242|1529403|AT|170|F1487	.	+	MITE_Tracker	MITE	.	ID=MITE_T_18472|Scaffold2764|1529242|1529403|AT|170|F1487
42	Scaffold6002	212041	223301	TEA006917	.	+	maker	gene	.	ID=TEA006917;	Scaffold6002	215559	215719	MITE_T_18473|Scaffold6002|215560|215719|AA|40|F1487	.	+	MITE_Tracker	MITE	.	ID=MITE_T_18473|Scaffold6002|215560|215719|AA|40|F1487
43	Scaffold595	1398701	1404707	TEA023082	.	-	maker	gene	.	ID=TEA023082;	Scaffold595	1402565	1402718	MITE_T_18474|Scaffold595|1402566|1402718|TTT|158|F1487	.	+	MITE_Tracker	MITE	.	ID=MITE_T_18474|Scaffold595|1402566|1402718|TTT|158|F1487
44	Scaffold422	528647	538076	TEA032041	.	+	maker	gene	.	ID=TEA032041;	Scaffold422	534939	535087	MITE_T_18477|Scaffold422|534940|535087|TTTTAGAA|70|F1487	.	+	MITE_Tracker	MITE	.	ID=MITE_T_18477|Scaffold422|534940|535087|TTTTAGAA|70|F1487
45	Scaffold1014	43080	59774	TEA004494	.	+	maker	gene	.	ID=TEA004494;	Scaffold1014	53688	53833	MITE_T_18478|Scaffold1014|53689|53833|ATAAA|69|F1487	.	+	MITE_Tracker	MITE	.	ID=MITE_T_18478|Scaffold1014|53689|53833|ATAAA|69|F1487
46	Scaffold3986	326984	329482	TEA010966	.	+	maker	gene	.	ID=TEA010966;	Scaffold3986	328851	329012	MITE_T_18569|Scaffold3986|328852|329012|GC|172|F1501	.	+	MITE_Tracker	MITE	.	ID=MITE_T_18569|Scaffold3986|328852|329012|GC|172|F1501
47	Scaffold689	380784	392154	TEA002227	.	-	maker	gene	.	ID=TEA002227;	Scaffold689	382295	382454	MITE_T_18915|Scaffold689|382296|382454|AT|23|F1546	.	+	MITE_Tracker	MITE	.	ID=MITE_T_18915|Scaffold689|382296|382454|AT|23|F1546
48	Scaffold3198	860194	898610	TEA006457	.	+	maker	gene	.	ID=TEA006457;	Scaffold3198	894509	894666	MITE_T_19583|Scaffold3198|894510|894666|AT|43|F1603	.	+	MITE_Tracker	MITE	.	ID=MITE_T_19583|Scaffold3198|894510|894666|AT|43|F1603
49	Scaffold3157	784141	792286	TEA019947	.	-	maker	gene	.	ID=TEA019947;	Scaffold3157	791206	791362	MITE_T_19609|Scaffold3157|791207|791362|AT|164|F1605	.	+	MITE_Tracker	MITE	.	ID=MITE_T_19609|Scaffold3157|791207|791362|AT|164|F1605
50	Scaffold1950	1106373	1118208	TEA023029	.	-	maker	gene	.	ID=TEA023029;	Scaffold1950	1110681	1110828	MITE_T_20019|Scaffold1950|1110682|1110828|GC|156|F1657	.	+	MITE_Tracker	MITE	.	ID=MITE_T_20019|Scaffold1950|1110682|1110828|GC|156|F1657
51	Scaffold1775	1813912	1822549	TEA007633	.	+	maker	gene	.	ID=TEA007633;	Scaffold1775	1814590	1814743	MITE_T_20042|Scaffold1775|1814591|1814743|GC|39|F1659	.	+	MITE_Tracker	MITE	.	ID=MITE_T_20042|Scaffold1775|1814591|1814743|GC|39|F1659
52	Scaffold3180	335909	341468	TEA018731	.	-	maker	gene	.	ID=TEA018731;	Scaffold3180	336872	337007	MITE_T_20171|Scaffold3180|336873|337007|TG|17|F1674	.	+	MITE_Tracker	MITE	.	ID=MITE_T_20171|Scaffold3180|336873|337007|TG|17|F1674
53	Scaffold854	1113395	1133911	TEA003871	.	-	maker	gene	.	ID=TEA003871;	Scaffold854	1117390	1117535	MITE_T_20235|Scaffold854|1117391|1117535|TA|19|F1683	.	+	MITE_Tracker	MITE	.	ID=MITE_T_20235|Scaffold854|1117391|1117535|TA|19|F1683
54	Scaffold854	1115866	1119087	TEA003882	.	+	maker	gene	.	ID=TEA003882;	Scaffold854	1117390	1117535	MITE_T_20235|Scaffold854|1117391|1117535|TA|19|F1683	.	+	MITE_Tracker	MITE	.	ID=MITE_T_20235|Scaffold854|1117391|1117535|TA|19|F1683
55	Scaffold1939	401664	418681	TEA011769	.	+	maker	gene	.	ID=TEA011769;	Scaffold1939	410544	410689	MITE_T_20236|Scaffold1939|410545|410689|TA|19|F1683	.	+	MITE_Tracker	MITE	.	ID=MITE_T_20236|Scaffold1939|410545|410689|TA|19|F1683
56	Scaffold7778	229839	252903	TEA002264	.	-	maker	gene	.	ID=TEA002264;	Scaffold7778	240077	240218	MITE_T_20510|Scaffold7778|240078|240218|CAA|47|F1718	.	+	MITE_Tracker	MITE	.	ID=MITE_T_20510|Scaffold7778|240078|240218|CAA|47|F1718
57	Scaffold7687	463940	467379	TEA023709	.	-	maker	gene	.	ID=TEA023709;	Scaffold7687	464991	465144	MITE_T_20526|Scaffold7687|464992|465144|TAA|49|F1722	.	+	MITE_Tracker	MITE	.	ID=MITE_T_20526|Scaffold7687|464992|465144|TAA|49|F1722
58	Scaffold2883	282772	306465	TEA028122	.	+	maker	gene	.	ID=TEA028122;	Scaffold2883	288555	288706	MITE_T_20714|Scaffold2883|288556|288706|AT|61|F1743	.	+	MITE_Tracker	MITE	.	ID=MITE_T_20714|Scaffold2883|288556|288706|AT|61|F1743
59	Scaffold3152	36225	50907	TEA025473	.	+	maker	gene	.	ID=TEA025473;	Scaffold3152	50079	50221	MITE_T_20755|Scaffold3152|50080|50221|GC|11|F1750	.	+	MITE_Tracker	MITE	.	ID=MITE_T_20755|Scaffold3152|50080|50221|GC|11|F1750
60	Scaffold7875	226624	239514	TEA000051	.	-	maker	gene	.	ID=TEA000051;	Scaffold7875	231070	231207	MITE_T_21178|Scaffold7875|231071|231207|TTA|30|F1794	.	+	MITE_Tracker	MITE	.	ID=MITE_T_21178|Scaffold7875|231071|231207|TTA|30|F1794
61	Scaffold2901	679305	685611	TEA008926	.	+	maker	gene	.	ID=TEA008926;	Scaffold2901	684612	684759	MITE_T_21181|Scaffold2901|684613|684759|AA|147|F1795	.	+	MITE_Tracker	MITE	.	ID=MITE_T_21181|Scaffold2901|684613|684759|AA|147|F1795
62	Scaffold844	1749997	1775458	TEA027347	.	-	maker	gene	.	ID=TEA027347;	Scaffold844	1773946	1774094	MITE_T_21397|Scaffold844|1773947|1774094|TA|28|F1814	.	+	MITE_Tracker	MITE	.	ID=MITE_T_21397|Scaffold844|1773947|1774094|TA|28|F1814
63	Scaffold487	933722	956157	TEA003443	.	-	maker	gene	.	ID=TEA003443;	Scaffold487	936558	936705	MITE_T_21398|Scaffold487|936559|936705|TA|24|F1814	.	+	MITE_Tracker	MITE	.	ID=MITE_T_21398|Scaffold487|936559|936705|TA|24|F1814
64	Scaffold1336	630418	638364	TEA003477	.	+	maker	gene	.	ID=TEA003477;	Scaffold1336	635229	635375	MITE_T_21447|Scaffold1336|635230|635375|CC|147|F1823	.	+	MITE_Tracker	MITE	.	ID=MITE_T_21447|Scaffold1336|635230|635375|CC|147|F1823
65	Scaffold2930	714178	725437	TEA024603	.	-	maker	gene	.	ID=TEA024603;	Scaffold2930	718127	718269	MITE_T_21724|Scaffold2930|718128|718269|TA|44|F1857	.	+	MITE_Tracker	MITE	.	ID=MITE_T_21724|Scaffold2930|718128|718269|TA|44|F1857
66	Scaffold1839	134591	151890	TEA017610	.	+	maker	gene	.	ID=TEA017610;	Scaffold1839	151363	151502	MITE_T_21754|Scaffold1839|151364|151502|GAGAT|24|F1861	.	+	MITE_Tracker	MITE	.	ID=MITE_T_21754|Scaffold1839|151364|151502|GAGAT|24|F1861
67	Scaffold2810	1113070	1122406	TEA024341	.	-	maker	gene	.	ID=TEA024341;	Scaffold2810	1115799	1115934	MITE_T_21983|Scaffold2810|1115800|1115934|AT|38|F1892	.	+	MITE_Tracker	MITE	.	ID=MITE_T_21983|Scaffold2810|1115800|1115934|AT|38|F1892
68	Scaffold4003	62252	78848	TEA002010	.	-	maker	gene	.	ID=TEA002010;	Scaffold4003	66573	66704	MITE_T_22333|Scaffold4003|66574|66704|gt|138|F1926	.	+	MITE_Tracker	MITE	.	ID=MITE_T_22333|Scaffold4003|66574|66704|gt|138|F1926
69	Scaffold2039	963241	982723	TEA024130	.	+	maker	gene	.	ID=TEA024130;	Scaffold2039	964695	965407	MITE_T_22466|Scaffold2039|964696|965407|AA|19|F1946	.	+	MITE_Tracker	MITE	.	ID=MITE_T_22466|Scaffold2039|964696|965407|AA|19|F1946
70	Scaffold533	412894	424801	TEA011534	.	+	maker	gene	.	ID=TEA011534;	Scaffold533	422864	423551	MITE_T_22467|Scaffold533|422865|423551|TTTGAG|16|F1946	.	+	MITE_Tracker	MITE	.	ID=MITE_T_22467|Scaffold533|422865|423551|TTTGAG|16|F1946
71	Scaffold628	2948150	2951403	TEA008541	.	-	maker	gene	.	ID=TEA008541;	Scaffold628	2948873	2949000	MITE_T_22545|Scaffold628|2948874|2949000|TAACGGT|26|F1954	.	+	MITE_Tracker	MITE	.	ID=MITE_T_22545|Scaffold628|2948874|2949000|TAACGGT|26|F1954
72	Scaffold1809	276831	303867	TEA012439	.	+	maker	gene	.	ID=TEA012439;	Scaffold1809	294448	294580	MITE_T_22603|Scaffold1809|294449|294580|CG|40|F1955	.	+	MITE_Tracker	MITE	.	ID=MITE_T_22603|Scaffold1809|294449|294580|CG|40|F1955
73	Scaffold986	348684	372684	TEA029807	.	-	maker	gene	.	ID=TEA029807;	Scaffold986	353778	353900	MITE_T_22975|Scaffold986|353779|353900|TTT|89|F2005	.	+	MITE_Tracker	MITE	.	ID=MITE_T_22975|Scaffold986|353779|353900|TTT|89|F2005
74	Scaffold751	435182	446213	TEA008047	.	-	maker	gene	.	ID=TEA008047;	Scaffold751	440225	440347	MITE_T_22979|Scaffold751|440226|440347|TTT|89|F2005	.	+	MITE_Tracker	MITE	.	ID=MITE_T_22979|Scaffold751|440226|440347|TTT|89|F2005
75	Scaffold1186	218884	244939	TEA003166	.	-	maker	gene	.	ID=TEA003166;	Scaffold1186	233884	234005	MITE_T_22980|Scaffold1186|233885|234005|AAAG|121|F2005	.	+	MITE_Tracker	MITE	.	ID=MITE_T_22980|Scaffold1186|233885|234005|AAAG|121|F2005
76	Scaffold2602	222445	228561	TEA013222	.	-	maker	gene	.	ID=TEA013222;	Scaffold2602	222450	222569	MITE_T_23040|Scaffold2602|222451|222569|AA|40|F2012	.	+	MITE_Tracker	MITE	.	ID=MITE_T_23040|Scaffold2602|222451|222569|AA|40|F2012
77	Scaffold11150	656319	672016	TEA011515	.	-	maker	gene	.	ID=TEA011515;	Scaffold11150	669394	669512	MITE_T_23099|Scaffold11150|669395|669512|CCC|10|F2022	.	+	MITE_Tracker	MITE	.	ID=MITE_T_23099|Scaffold11150|669395|669512|CCC|10|F2022
78	Scaffold309	103423	113704	TEA012500	.	-	maker	gene	.	ID=TEA012500;	Scaffold309	109374	109477	MITE_T_23272|Scaffold309|109375|109477|TA|30|F2052	.	+	MITE_Tracker	MITE	.	ID=MITE_T_23272|Scaffold309|109375|109477|TA|30|F2052
79	Scaffold4165	766652	785508	TEA015216	.	+	maker	gene	.	ID=TEA015216;	Scaffold4165	775957	776058	MITE_T_23280|Scaffold4165|775958|776058|ATT|21|F2054	.	+	MITE_Tracker	MITE	.	ID=MITE_T_23280|Scaffold4165|775958|776058|ATT|21|F2054
80	Scaffold1107	382393	395910	TEA027781	.	-	maker	gene	.	ID=TEA027781;	Scaffold1107	395184	395284	MITE_T_23281|Scaffold1107|395185|395284|ATT|15|F2054	.	+	MITE_Tracker	MITE	.	ID=MITE_T_23281|Scaffold1107|395185|395284|ATT|15|F2054
81	Scaffold337	159017	190122	TEA017265	.	-	maker	gene	.	ID=TEA017265;	Scaffold337	168582	168681	MITE_T_23282|Scaffold337|168583|168681|AT|24|F2054	.	+	MITE_Tracker	MITE	.	ID=MITE_T_23282|Scaffold337|168583|168681|AT|24|F2054
82	Scaffold760	681013	688226	TEA022337	.	+	maker	gene	.	ID=TEA022337;	Scaffold760	688023	688122	MITE_T_23404|Scaffold760|688024|688122|AAATTT|110|F2058	.	+	MITE_Tracker	MITE	.	ID=MITE_T_23404|Scaffold760|688024|688122|AAATTT|110|F2058
83	Scaffold4102	785769	788828	TEA031131	.	+	maker	gene	.	ID=TEA031131;	Scaffold4102	787317	787415	MITE_T_23426|Scaffold4102|787318|787415|AAATTT|110|F2063	.	+	MITE_Tracker	MITE	.	ID=MITE_T_23426|Scaffold4102|787318|787415|AAATTT|110|F2063
84	Scaffold3650	3124237	3131163	TEA025561	.	-	maker	gene	.	ID=TEA025561;	Scaffold3650	3129285	3129383	MITE_T_23431|Scaffold3650|3129286|3129383|AAATTT|112|F2065	.	+	MITE_Tracker	MITE	.	ID=MITE_T_23431|Scaffold3650|3129286|3129383|AAATTT|112|F2065
85	Scaffold6095	279438	294111	TEA006045	.	+	maker	gene	.	ID=TEA006045;	Scaffold6095	292426	292515	MITE_T_23591|Scaffold6095|292427|292515|GTTT|19|F2074	.	+	MITE_Tracker	MITE	.	ID=MITE_T_23591|Scaffold6095|292427|292515|GTTT|19|F2074
86	Scaffold459	477936	499066	TEA011567	.	+	maker	gene	.	ID=TEA011567;	Scaffold459	486183	486271	MITE_T_23599|Scaffold459|486184|486271|gttt|19|F2074	.	+	MITE_Tracker	MITE	.	ID=MITE_T_23599|Scaffold459|486184|486271|gttt|19|F2074
87	Scaffold3756	58549	69089	TEA032671	.	+	maker	gene	.	ID=TEA032671;	Scaffold3756	64792	64879	MITE_T_23602|Scaffold3756|64793|64879|TA|21|F2074	.	+	MITE_Tracker	MITE	.	ID=MITE_T_23602|Scaffold3756|64793|64879|TA|21|F2074
88	Scaffold643	537389	562290	TEA007797	.	+	maker	gene	.	ID=TEA007797;	Scaffold643	538921	538978	MITE_T_24083|Scaffold643|538922|538978|GTT|10|F2096	.	+	MITE_Tracker	MITE	.	ID=MITE_T_24083|Scaffold643|538922|538978|GTT|10|F2096
89	Scaffold906	447904	456143	TEA008475	.	+	maker	gene	.	ID=TEA008475;	Scaffold906	454232	454289	MITE_T_24084|Scaffold906|454233|454289|AAC|11|F2096	.	+	MITE_Tracker	MITE	.	ID=MITE_T_24084|Scaffold906|454233|454289|AAC|11|F2096
90	Scaffold2802	706234	720969	TEA018323	.	-	maker	gene	.	ID=TEA018323;	Scaffold2802	713934	713982	MITE_T_24148|Scaffold2802|713935|713982|AT|53|F2106	.	+	MITE_Tracker	MITE	.	ID=MITE_T_24148|Scaffold2802|713935|713982|AT|53|F2106
91	Scaffold6937	1581667	1615300	TEA014264	.	+	maker	gene	.	ID=TEA014264;	Scaffold6937	1586519	1587309	MITE_T_24289|Scaffold6937|1586520|1587309|GT|20|F2123	.	+	MITE_Tracker	MITE	.	ID=MITE_T_24289|Scaffold6937|1586520|1587309|GT|20|F2123
92	Scaffold6937	1581667	1615300	TEA014264	.	+	maker	gene	.	ID=TEA014264;	Scaffold6937	1586552	1587251	MITE_T_24292|Scaffold6937|1586553|1587251|CGACAC|10|F2123	.	+	MITE_Tracker	MITE	.	ID=MITE_T_24292|Scaffold6937|1586553|1587251|CGACAC|10|F2123
93	Scaffold2423	659540	685075	TEA032251	.	-	maker	gene	.	ID=TEA032251;	Scaffold2423	677390	678191	MITE_T_24546|Scaffold2423|677391|678191|ATGGCA|18|F2147	.	+	MITE_Tracker	MITE	.	ID=MITE_T_24546|Scaffold2423|677391|678191|ATGGCA|18|F2147
94	Scaffold382	2039495	2046332	TEA022171	.	+	maker	gene	.	ID=TEA022171;	Scaffold382	2044450	2045089	MITE_T_25476|Scaffold382|2044451|2045089|AGAAGTAC|13|F2196	.	+	MITE_Tracker	MITE	.	ID=MITE_T_25476|Scaffold382|2044451|2045089|AGAAGTAC|13|F2196
95	Scaffold407	385345	433893	TEA017900	.	+	maker	gene	.	ID=TEA017900;	Scaffold407	417013	417605	MITE_T_25947|Scaffold407|417014|417605|TAAACATTG|613|F2228	.	+	MITE_Tracker	MITE	.	ID=MITE_T_25947|Scaffold407|417014|417605|TAAACATTG|613|F2228
96	Scaffold407	385345	433893	TEA017900	.	+	maker	gene	.	ID=TEA017900;	Scaffold407	405557	406149	MITE_T_25949|Scaffold407|405558|406149|TAAACATTG|612|F2228	.	+	MITE_Tracker	MITE	.	ID=MITE_T_25949|Scaffold407|405558|406149|TAAACATTG|612|F2228
97	Scaffold237	1485597	1492017	TEA009360	.	+	maker	gene	.	ID=TEA009360;	Scaffold237	1491067	1491689	MITE_T_26045|Scaffold237|1491068|1491689|TA|31|F2240	.	+	MITE_Tracker	MITE	.	ID=MITE_T_26045|Scaffold237|1491068|1491689|TA|31|F2240
98	Scaffold3285	169340	195967	TEA019992	.	-	maker	gene	.	ID=TEA019992;	Scaffold3285	189166	189773	MITE_T_26319|Scaffold3285|189167|189773|GGCC|53|F2259	.	+	MITE_Tracker	MITE	.	ID=MITE_T_26319|Scaffold3285|189167|189773|GGCC|53|F2259
99	Scaffold786	53969	60460	TEA004729	.	+	maker	gene	.	ID=TEA004729;	Scaffold786	55801	56377	MITE_T_26374|Scaffold786|55802|56377|GGCCGGCC|11|F2265	.	+	MITE_Tracker	MITE	.	ID=MITE_T_26374|Scaffold786|55802|56377|GGCCGGCC|11|F2265
100	Scaffold4657	66269	90727	TEA029484	.	+	maker	gene	.	ID=TEA029484;	Scaffold4657	70097	70663	MITE_T_26460|Scaffold4657|70098|70663|TTA|16|F2272	.	+	MITE_Tracker	MITE	.	ID=MITE_T_26460|Scaffold4657|70098|70663|TTA|16|F2272
101	Scaffold6209	63409	68117	TEA015078	.	-	maker	gene	.	ID=TEA015078;	Scaffold6209	65668	66207	MITE_T_26618|Scaffold6209|65669|66207|CG|44|F2289	.	+	MITE_Tracker	MITE	.	ID=MITE_T_26618|Scaffold6209|65669|66207|CG|44|F2289
102	Scaffold4603	1134211	1147079	TEA031878	.	-	maker	gene	.	ID=TEA031878;	Scaffold4603	1140535	1141123	MITE_T_26662|Scaffold4603|1140536|1141123|AT|19|F2293	.	+	MITE_Tracker	MITE	.	ID=MITE_T_26662|Scaffold4603|1140536|1141123|AT|19|F2293
103	Scaffold283	399738	423800	TEA032357	.	+	maker	gene	.	ID=TEA032357;	Scaffold283	421568	422119	MITE_T_27271|Scaffold283|421569|422119|TAA|27|F2347	.	+	MITE_Tracker	MITE	.	ID=MITE_T_27271|Scaffold283|421569|422119|TAA|27|F2347
104	Scaffold4472	397021	403483	TEA025154	.	-	maker	gene	.	ID=TEA025154;	Scaffold4472	400802	401313	MITE_T_27392|Scaffold4472|400803|401313|GC|14|F2364	.	+	MITE_Tracker	MITE	.	ID=MITE_T_27392|Scaffold4472|400803|401313|GC|14|F2364
105	Scaffold981	606555	612535	TEA022849	.	+	maker	gene	.	ID=TEA022849;	Scaffold981	610587	611100	MITE_T_27586|Scaffold981|610588|611100|AAAGGAAA|14|F2389	.	+	MITE_Tracker	MITE	.	ID=MITE_T_27586|Scaffold981|610588|611100|AAAGGAAA|14|F2389
106	Scaffold558	920548	933450	TEA001470	.	+	maker	gene	.	ID=TEA001470;	Scaffold558	925961	926491	MITE_T_27820|Scaffold558|925962|926491|AA|549|F2405	.	+	MITE_Tracker	MITE	.	ID=MITE_T_27820|Scaffold558|925962|926491|AA|549|F2405
107	Scaffold4813	114896	128972	TEA000436	.	+	maker	gene	.	ID=TEA000436;	Scaffold4813	125697	126227	MITE_T_27821|Scaffold4813|125698|126227|AAATTT|571|F2405	.	+	MITE_Tracker	MITE	.	ID=MITE_T_27821|Scaffold4813|125698|126227|AAATTT|571|F2405
108	Scaffold479	104485	113142	TEA006279	.	-	maker	gene	.	ID=TEA006279;	Scaffold479	109598	110122	MITE_T_27823|Scaffold479|109599|110122|AT|541|F2405	.	+	MITE_Tracker	MITE	.	ID=MITE_T_27823|Scaffold479|109599|110122|AT|541|F2405
109	Scaffold3590	376338	381822	TEA007416	.	+	maker	gene	.	ID=TEA007416;	Scaffold3590	377139	377585	MITE_T_28283|Scaffold3590|377140|377585|TA|461|F2465	.	+	MITE_Tracker	MITE	.	ID=MITE_T_28283|Scaffold3590|377140|377585|TA|461|F2465
110	Scaffold809	902145	909514	TEA012834	.	-	maker	gene	.	ID=TEA012834;	Scaffold809	908739	909179	MITE_T_28287|Scaffold809|908740|909179|AT|458|F2465	.	+	MITE_Tracker	MITE	.	ID=MITE_T_28287|Scaffold809|908740|909179|AT|458|F2465
111	Scaffold3650	2855093	2899149	TEA025582	.	-	maker	gene	.	ID=TEA025582;	Scaffold3650	2859998	2860712	MITE_T_28335|Scaffold3650|2859999|2860712|TA|34|F2470	.	+	MITE_Tracker	MITE	.	ID=MITE_T_28335|Scaffold3650|2859999|2860712|TA|34|F2470
112	Scaffold1358	93918	109495	TEA003412	.	-	maker	gene	.	ID=TEA003412;	Scaffold1358	104385	104863	MITE_T_28800|Scaffold1358|104386|104863|CA|36|F2507	.	+	MITE_Tracker	MITE	.	ID=MITE_T_28800|Scaffold1358|104386|104863|CA|36|F2507
113	Scaffold839	264492	283021	TEA024064	.	-	maker	gene	.	ID=TEA024064;	Scaffold839	273700	274182	MITE_T_28906|Scaffold839|273701|274182|GC|17|F2514	.	+	MITE_Tracker	MITE	.	ID=MITE_T_28906|Scaffold839|273701|274182|GC|17|F2514
114	Scaffold1141	192128	236555	TEA004061	.	-	maker	gene	.	ID=TEA004061;	Scaffold1141	196984	197464	MITE_T_28907|Scaffold1141|196985|197464|CTCA|13|F2514	.	+	MITE_Tracker	MITE	.	ID=MITE_T_28907|Scaffold1141|196985|197464|CTCA|13|F2514
115	Scaffold4496	481310	494554	TEA020988	.	+	maker	gene	.	ID=TEA020988;	Scaffold4496	491623	492102	MITE_T_28992|Scaffold4496|491624|492102|TA|11|F2521	.	+	MITE_Tracker	MITE	.	ID=MITE_T_28992|Scaffold4496|491624|492102|TA|11|F2521
116	Scaffold932	2186775	2198951	TEA031506	.	-	maker	gene	.	ID=TEA031506;	Scaffold932	2193964	2194394	MITE_T_29632|Scaffold932|2193965|2194394|TAGTG|442|F2577	.	+	MITE_Tracker	MITE	.	ID=MITE_T_29632|Scaffold932|2193965|2194394|TAGTG|442|F2577
117	Scaffold968	810642	830381	TEA004949	.	+	maker	gene	.	ID=TEA004949;	Scaffold968	821186	821614	MITE_T_29633|Scaffold968|821187|821614|TA|458|F2577	.	+	MITE_Tracker	MITE	.	ID=MITE_T_29633|Scaffold968|821187|821614|TA|458|F2577
118	Scaffold2838	407239	439771	TEA027320	.	-	maker	gene	.	ID=TEA027320;	Scaffold2838	428467	428916	MITE_T_29937|Scaffold2838|428468|428916|CA|10|F2615	.	+	MITE_Tracker	MITE	.	ID=MITE_T_29937|Scaffold2838|428468|428916|CA|10|F2615
119	Scaffold774	254233	276933	TEA010408	.	+	maker	gene	.	ID=TEA010408;	Scaffold774	254512	254952	MITE_T_29941|Scaffold774|254513|254952|CC|52|F2615	.	+	MITE_Tracker	MITE	.	ID=MITE_T_29941|Scaffold774|254513|254952|CC|52|F2615
120	Scaffold910	513450	519033	TEA013351	.	+	maker	gene	.	ID=TEA013351;	Scaffold910	514904	515339	MITE_T_30368|Scaffold910|514905|515339|AA|129|F2667	.	+	MITE_Tracker	MITE	.	ID=MITE_T_30368|Scaffold910|514905|515339|AA|129|F2667
121	Scaffold9207	159355	212645	TEA001553	.	-	maker	gene	.	ID=TEA001553;	Scaffold9207	180054	180488	MITE_T_30369|Scaffold9207|180055|180488|TA|122|F2667	.	+	MITE_Tracker	MITE	.	ID=MITE_T_30369|Scaffold9207|180055|180488|TA|122|F2667
122	Scaffold877	1852491	1858446	TEA030194	.	-	maker	gene	.	ID=TEA030194;	Scaffold877	1856097	1856529	MITE_T_30370|Scaffold877|1856098|1856529|ATA|122|F2667	.	+	MITE_Tracker	MITE	.	ID=MITE_T_30370|Scaffold877|1856098|1856529|ATA|122|F2667
123	Scaffold181	63477	69647	TEA006559	.	+	maker	gene	.	ID=TEA006559;	Scaffold181	68064	68496	MITE_T_30371|Scaffold181|68065|68496|AAA|113|F2667	.	+	MITE_Tracker	MITE	.	ID=MITE_T_30371|Scaffold181|68065|68496|AAA|113|F2667
124	Scaffold2639	137462	145584	TEA010712	.	+	maker	gene	.	ID=TEA010712;	Scaffold2639	143615	144034	MITE_T_30373|Scaffold2639|143616|144034|TTTT|104|F2667	.	+	MITE_Tracker	MITE	.	ID=MITE_T_30373|Scaffold2639|143616|144034|TTTT|104|F2667
125	Scaffold661	1813095	1821138	TEA029851	.	+	maker	gene	.	ID=TEA029851;	Scaffold661	1813102	1813497	MITE_T_30541|Scaffold661|1813103|1813497|CG|106|F2678	.	+	MITE_Tracker	MITE	.	ID=MITE_T_30541|Scaffold661|1813103|1813497|CG|106|F2678
126	Scaffold5542	469775	471039	TEA007704	.	-	maker	gene	.	ID=TEA007704;	Scaffold5542	470633	471061	MITE_T_30691|Scaffold5542|470634|471061|TA|26|F2692	.	+	MITE_Tracker	MITE	.	ID=MITE_T_30691|Scaffold5542|470634|471061|TA|26|F2692
127	Scaffold1757	877905	891132	TEA020856	.	-	maker	gene	.	ID=TEA020856;	Scaffold1757	884651	885063	MITE_T_31177|Scaffold1757|884652|885063|AT|419|F2720	.	+	MITE_Tracker	MITE	.	ID=MITE_T_31177|Scaffold1757|884652|885063|AT|419|F2720
128	Scaffold229	531785	555847	TEA003487	.	+	maker	gene	.	ID=TEA003487;	Scaffold229	538556	538977	MITE_T_31275|Scaffold229|538557|538977|GC|123|F2725	.	+	MITE_Tracker	MITE	.	ID=MITE_T_31275|Scaffold229|538557|538977|GC|123|F2725
129	Scaffold2074	88564	121396	TEA023332	.	-	maker	gene	.	ID=TEA023332;	Scaffold2074	117974	118385	MITE_T_31277|Scaffold2074|117975|118385|GC|115|F2725	.	+	MITE_Tracker	MITE	.	ID=MITE_T_31277|Scaffold2074|117975|118385|GC|115|F2725
130	Scaffold7422	229951	242168	TEA012546	.	+	maker	gene	.	ID=TEA012546;	Scaffold7422	238206	238610	MITE_T_31758|Scaffold7422|238207|238610|TA|422|F2761	.	+	MITE_Tracker	MITE	.	ID=MITE_T_31758|Scaffold7422|238207|238610|TA|422|F2761
131	Scaffold815	124686	131514	TEA011399	.	+	maker	gene	.	ID=TEA011399;	Scaffold815	125838	126241	MITE_T_32275|Scaffold815|125839|126241|TAA|16|F2816	.	+	MITE_Tracker	MITE	.	ID=MITE_T_32275|Scaffold815|125839|126241|TAA|16|F2816
132	Scaffold1291	199075	209002	TEA009598	.	+	maker	gene	.	ID=TEA009598;	Scaffold1291	208145	208548	MITE_T_32323|Scaffold1291|208146|208548|CG|38|F2822	.	+	MITE_Tracker	MITE	.	ID=MITE_T_32323|Scaffold1291|208146|208548|CG|38|F2822
133	Scaffold5328	554916	568735	TEA024820	.	-	maker	gene	.	ID=TEA024820;	Scaffold5328	556539	556922	MITE_T_32622|Scaffold5328|556540|556922|TAA|12|F2846	.	+	MITE_Tracker	MITE	.	ID=MITE_T_32622|Scaffold5328|556540|556922|TAA|12|F2846
134	Scaffold650	623725	635509	TEA033877	.	+	maker	gene	.	ID=TEA033877;	Scaffold650	629955	630349	MITE_T_32763|Scaffold650|629956|630349|TTA|22|F2865	.	+	MITE_Tracker	MITE	.	ID=MITE_T_32763|Scaffold650|629956|630349|TTA|22|F2865
135	Scaffold1116	74985	96085	TEA022331	.	-	maker	gene	.	ID=TEA022331;	Scaffold1116	79502	79893	MITE_T_33032|Scaffold1116|79503|79893|TT|408|F2884	.	+	MITE_Tracker	MITE	.	ID=MITE_T_33032|Scaffold1116|79503|79893|TT|408|F2884
136	Scaffold2074	33395	40179	TEA023335	.	-	maker	gene	.	ID=TEA023335;	Scaffold2074	39288	39669	MITE_T_33367|Scaffold2074|39289|39669|ACAAG|17|F2921	.	+	MITE_Tracker	MITE	.	ID=MITE_T_33367|Scaffold2074|39289|39669|ACAAG|17|F2921
137	Scaffold874	1577992	1584444	TEA026820	.	+	maker	gene	.	ID=TEA026820;	Scaffold874	1583062	1583437	MITE_T_33368|Scaffold874|1583063|1583437|TTA|18|F2921	.	+	MITE_Tracker	MITE	.	ID=MITE_T_33368|Scaffold874|1583063|1583437|TTA|18|F2921
138	Scaffold251	54485	65904	TEA029883	.	-	maker	gene	.	ID=TEA029883;	Scaffold251	64687	65065	MITE_T_33553|Scaffold251|64688|65065|TA|148|F2932	.	+	MITE_Tracker	MITE	.	ID=MITE_T_33553|Scaffold251|64688|65065|TA|148|F2932
139	Scaffold1950	1152282	1164961	TEA023036	.	-	maker	gene	.	ID=TEA023036;	Scaffold1950	1153990	1154362	MITE_T_33751|Scaffold1950|1153991|1154362|TA|21|F2952	.	+	MITE_Tracker	MITE	.	ID=MITE_T_33751|Scaffold1950|1153991|1154362|TA|21|F2952
140	Scaffold3275	344308	348222	TEA023193	.	+	maker	gene	.	ID=TEA023193;	Scaffold3275	345197	345553	MITE_T_33753|Scaffold3275|345198|345553|AT|19|F2952	.	+	MITE_Tracker	MITE	.	ID=MITE_T_33753|Scaffold3275|345198|345553|AT|19|F2952
141	Scaffold3673	45744	72378	TEA024665	.	+	maker	gene	.	ID=TEA024665;	Scaffold3673	66474	66839	MITE_T_34171|Scaffold3673|66475|66839|CG|23|F2984	.	+	MITE_Tracker	MITE	.	ID=MITE_T_34171|Scaffold3673|66475|66839|CG|23|F2984
142	Scaffold2904	949937	1026827	TEA013752	.	+	maker	gene	.	ID=TEA013752;	Scaffold2904	952886	953251	MITE_T_34174|Scaffold2904|952887|953251|TA|26|F2985	.	+	MITE_Tracker	MITE	.	ID=MITE_T_34174|Scaffold2904|952887|953251|TA|26|F2985
143	Scaffold1316	105650	131789	TEA032169	.	-	maker	gene	.	ID=TEA032169;	Scaffold1316	109308	109666	MITE_T_34177|Scaffold1316|109309|109666|GC|41|F2985	.	+	MITE_Tracker	MITE	.	ID=MITE_T_34177|Scaffold1316|109309|109666|GC|41|F2985
144	Scaffold522	386581	400695	TEA004890	.	+	maker	gene	.	ID=TEA004890;	Scaffold522	395170	395511	MITE_T_34178|Scaffold522|395171|395511|TTA|24|F2985	.	+	MITE_Tracker	MITE	.	ID=MITE_T_34178|Scaffold522|395171|395511|TTA|24|F2985
145	Scaffold3322	584658	610287	TEA006096	.	-	maker	gene	.	ID=TEA006096;	Scaffold3322	587489	587820	MITE_T_35139|Scaffold3322|587490|587820|ACA|36|F3026	.	+	MITE_Tracker	MITE	.	ID=MITE_T_35139|Scaffold3322|587490|587820|ACA|36|F3026
146	Scaffold1833	636817	687497	TEA011727	.	-	maker	gene	.	ID=TEA011727;	Scaffold1833	654364	654693	MITE_T_35142|Scaffold1833|654365|654693|ATAA|22|F3026	.	+	MITE_Tracker	MITE	.	ID=MITE_T_35142|Scaffold1833|654365|654693|ATAA|22|F3026
147	Scaffold621	1132089	1145074	TEA021728	.	-	maker	gene	.	ID=TEA021728;	Scaffold621	1137321	1137633	MITE_T_35167|Scaffold621|1137322|1137633|AAT|17|F3026	.	+	MITE_Tracker	MITE	.	ID=MITE_T_35167|Scaffold621|1137322|1137633|AAT|17|F3026
148	Scaffold1291	29844	42509	TEA009591	.	-	maker	gene	.	ID=TEA009591;	Scaffold1291	38071	38402	MITE_T_36411|Scaffold1291|38072|38402|TAT|48|F3111	.	+	MITE_Tracker	MITE	.	ID=MITE_T_36411|Scaffold1291|38072|38402|TAT|48|F3111
149	Scaffold3057	336667	357349	TEA024710	.	-	maker	gene	.	ID=TEA024710;	Scaffold3057	350866	351195	MITE_T_36415|Scaffold3057|350867|351195|TAC|49|F3111	.	+	MITE_Tracker	MITE	.	ID=MITE_T_36415|Scaffold3057|350867|351195|TAC|49|F3111
150	Scaffold2510	1210541	1217892	TEA032835	.	+	maker	gene	.	ID=TEA032835;	Scaffold2510	1214257	1214590	MITE_T_36519|Scaffold2510|1214258|1214590|ATGATATA|12|F3115	.	+	MITE_Tracker	MITE	.	ID=MITE_T_36519|Scaffold2510|1214258|1214590|ATGATATA|12|F3115
151	Scaffold364	954050	961758	TEA003546	.	-	maker	gene	.	ID=TEA003546;	Scaffold364	960156	960498	MITE_T_37144|Scaffold364|960157|960498|AT|39|F3145	.	+	MITE_Tracker	MITE	.	ID=MITE_T_37144|Scaffold364|960157|960498|AT|39|F3145
152	Scaffold434	334706	341611	TEA005299	.	-	maker	gene	.	ID=TEA005299;	Scaffold434	340534	340867	MITE_T_37736|Scaffold434|340535|340867|TAA|21|F3199	.	+	MITE_Tracker	MITE	.	ID=MITE_T_37736|Scaffold434|340535|340867|TAA|21|F3199
153	Scaffold1077	1152824	1157744	TEA005854	.	+	maker	gene	.	ID=TEA005854;	Scaffold1077	1153567	1153895	MITE_T_37737|Scaffold1077|1153568|1153895|TAA|31|F3199	.	+	MITE_Tracker	MITE	.	ID=MITE_T_37737|Scaffold1077|1153568|1153895|TAA|31|F3199
154	Scaffold4019	548194	562067	TEA030278	.	-	maker	gene	.	ID=TEA030278;	Scaffold4019	550693	551020	MITE_T_37739|Scaffold4019|550694|551020|AAA|15|F3199	.	+	MITE_Tracker	MITE	.	ID=MITE_T_37739|Scaffold4019|550694|551020|AAA|15|F3199
