# Supplementary material for: Genome-wide identification and development of miniature inverted-repeat transposable elements and intron length polymorphic markers in tea plant (Camellia sinensis)
Source: Sci Rep. 2022 Sep 28;12:16233. doi: 10.1038/s41598-022-20400-7 (PMC9519581; doi:10.1038/s41598-022-20400-7)
Supplement: Supplementary file 7 — Supplementary Table S4. [file 41598_2022_20400_MOESM7_ESM.xlsx]

## Sheet: Uniq_Comm_CSA_CSS_Stats_Mite
Supplementary Table S4: Common and unique CsMITEs in CSA and CSS genome
Sr No.	Query	Hits		Sr No.	Query	Hits	SCORE	Evalue	Gaps
Mites unique in CSA and not in CSS				Mites common in CSA and in CSS	Mites common CSA and CSS
1	MITE_T_187|Sc0000963|486382|486599|CG|226|F8 TSD_IN:yes MITE_LEN:217	No hits found		1	MITE_T_1|xfSc0002237|6232|6450|CG|20|F1 TSD_IN:yes MITE_LEN:218	> MITE_T_8367|Scaffold2611_CSS|1182209|1182438|GC|53|F547 TSD_IN:yes	298 bits (161)	3e-81	3/220 (1%)
2	MITE_T_190|Sc0002048|44803|45019|AT|13|F9 TSD_IN:yes MITE_LEN:216	No hits found		2	MITE_T_21357|Sc0003058|125867|126096|TTA|15|F1917 TSD_IN:no	> MITE_T_9993|Scaffold2530_CSS|135468|135697|TAA|15|F690 TSD_IN:no	418 bits (226)	2e-117	0/229 (0%)
3	MITE_T_191|Sc0005091|14447|14663|AT|16|F9 TSD_IN:yes MITE_LEN:216	No hits found		3	MITE_T_21372|xfSc0050557|164|390|TTA|15|F1917 TSD_IN:no MITE_LEN:226	> MITE_T_9993|Scaffold2530_CSS|135468|135697|TAA|15|F690 TSD_IN:no	370 bits (200)	7e-103	3/229 (1%)
4	MITE_T_192|Sc0003766|71636|71848|GC|68|F9 TSD_IN:yes MITE_LEN:212	No hits found		4	MITE_T_21361|Sc0002244|665|894|TTA|15|F1917 TSD_IN:no MITE_LEN:229	> MITE_T_9991|Scaffold12471_CSS|142804|143033|TGA|15|F690 TSD_IN:no	390 bits (211)	5e-109	0/229 (0%)
5	MITE_T_863|Sc0001084|561016|561220|TA|57|F55 TSD_IN:yes MITE_LEN:204	No hits found		5	MITE_T_14496|Sc0003185|4937|5232|AGT|22|F1475 TSD_IN:no MITE_LEN:295	> MITE_T_999|Scaffold1128_CSS|6577|6872|AGT|22|F91 TSD_IN:no MITE_LEN:295	540 bits (292)	7e-154	0/295 (0%)
6	MITE_T_866|Sc0002904|42060|42246|TA|11|F55 TSD_IN:yes MITE_LEN:186	No hits found		6	MITE_T_18119|Sc0002522|263056|263293|TTA|12|F1693 TSD_IN:no	> MITE_T_9985|Scaffold747_CSS|1796832|1797069|TAA|13|F690 TSD_IN:no	405 bits (219)	2e-113	0/237 (0%)
7	MITE_T_870|Sc0002504|72928|73131|AATAAAAA|205|F57 TSD_IN:no	No hits found		7	MITE_T_20642|Sc0000646|661838|662075|TAA|13|F1868 TSD_IN:no	> MITE_T_9985|Scaffold747_CSS|1796832|1797069|TAA|13|F690 TSD_IN:no	388 bits (210)	2e-108	0/237 (0%)
8	MITE_T_871|Sc0005105|10520|10723|ATAACA|83|F57 TSD_IN:no	No hits found		8	MITE_T_20643|xpSc0053234|134907|135144|TTA|15|F1868 TSD_IN:no	> MITE_T_9984|Scaffold1045_CSS|168865|169103|TAA|15|F690 TSD_IN:no	388 bits (210)	2e-108	1/238 (0%)
9	MITE_T_872|Sc0001921|117334|117537|ATTTAA|84|F57 TSD_IN:no	No hits found		9	MITE_T_20364|Sc0001356|196952|197192|TTA|25|F1853 TSD_IN:no	> MITE_T_9981|Scaffold3227_CSS|167903|168141|TAA|17|F689 TSD_IN:no	292 bits (158)	2e-79	4/241 (2%)
10	MITE_T_873|Sc0003007|91894|92095|TTTTTATT|201|F57 TSD_IN:no	No hits found		10	MITE_T_19685|xfSc0000018|141973|142207|AT|17|F1798 TSD_IN:yes	> MITE_T_9973|Scaffold918_CSS|262860|263091|AACTA|14|F687 TSD_IN:no	222 bits (120)	2e-58	1/208 (0%)
11	MITE_T_903|xpSc0054269|35918|36118|GAATG|38|F60 TSD_IN:no	No hits found		11	MITE_T_20688|Sc0000343|7201|7430|TCA|17|F1871 TSD_IN:no MITE_LEN:229	> MITE_T_9971|Scaffold1911_CSS|180921|181158|TGA|17|F687 TSD_IN:no	359 bits (194)	2e-99	8/237 (3%)
12	MITE_T_904|Sc0000015|142753|142931|TATATATATA|37|F60 TSD_IN:yes	No hits found		12	MITE_T_20743|Sc0000036|219082|219320|TAA|16|F1878 TSD_IN:no	> MITE_T_9971|Scaffold1911_CSS|180921|181158|TGA|17|F687 TSD_IN:no	333 bits (180)	1e-91	3/239 (1%)
13	MITE_T_905|Sc0006269|39770|39945|ACTAA|26|F60 TSD_IN:no MITE_LEN:175	No hits found		13	MITE_T_15684|Sc0000367|96041|96322|ta|21|F1555 TSD_IN:yes	> MITE_T_997|Scaffold423_CSS|3348583|3348864|TA|21|F90 TSD_IN:yes	459 bits (248)	2e-129	0/281 (0%)
14	MITE_T_911|xfSc0000711|13993|14185|AT|38|F61 TSD_IN:yes MITE_LEN:192	No hits found		14	MITE_T_624|Sc0002330|319099|319310|ATC|22|F32 TSD_IN:no MITE_LEN:211	> MITE_T_9969|Scaffold13940_CSS|127296|127507|GAT|22|F686 TSD_IN:no	379 bits (205)	1e-105	0/211 (0%)
15	MITE_T_1019|Sc0000702|567266|567458|AA|192|F75 TSD_IN:no	No hits found		15	MITE_T_389|Sc0001778|130872|131083|TTA|22|F21 TSD_IN:no MITE_LEN:211	> MITE_T_9968|Scaffold497_CSS|1196505|1196716|TAA|54|F686 TSD_IN:no	340 bits (184)	5e-94	0/211 (0%)
16	MITE_T_1076|Sc0000194|1017424|1017619|TGCA|206|F82 TSD_IN:yes	No hits found		16	MITE_T_746|Sc0001223|97516|97727|GAA|22|F44 TSD_IN:no MITE_LEN:211	> MITE_T_9968|Scaffold497_CSS|1196505|1196716|TAA|54|F686 TSD_IN:no	357 bits (193)	5e-99	0/211 (0%)
17	MITE_T_1077|Sc0001399|432447|432638|TA|197|F82 TSD_IN:yes	No hits found		17	MITE_T_20600|Sc0002169|87118|87337|TAA|13|F1863 TSD_IN:no	> MITE_T_9965|Scaffold2322_CSS|592358|592585|AT|16|F685 TSD_IN:yes	329 bits (178)	1e-90	2/221 (1%)
18	MITE_T_1078|Sc0000958|380451|380630|ATAT|189|F82 TSD_IN:yes	No hits found		18	MITE_T_20590|Sc0004586|53928|54157|TAA|29|F1863 TSD_IN:no	> MITE_T_9964|Scaffold41_CSS|532012|532241|TTA|29|F685 TSD_IN:no	424 bits (229)	5e-119	0/229 (0%)
19	MITE_T_1088|Sc0001294|539864|540056|TA|71|F84 TSD_IN:yes	No hits found		19	MITE_T_20856|Sc0005401|10707|10936|TAA|33|F1885 TSD_IN:no	> MITE_T_9964|Scaffold41_CSS|532012|532241|TTA|29|F685 TSD_IN:no	324 bits (175)	6e-89	0/229 (0%)
20	MITE_T_1152|Sc0001601|286114|286307|AT|204|F90 TSD_IN:yes	No hits found		20	MITE_T_19735|Sc0000036|918473|918719|TAA|18|F1805 TSD_IN:no	> MITE_T_9963|Scaffold3908_CSS|1404832|1405070|TAA|18|F685 TSD_IN:no	359 bits (194)	2e-99	8/246 (3%)
21	MITE_T_1153|Sc0001409|529628|529819|AT|200|F90 TSD_IN:yes	No hits found		21	MITE_T_20569|Sc0000561|153595|153834|TGA|17|F1863 TSD_IN:no	> MITE_T_9963|Scaffold3908_CSS|1404832|1405070|TAA|18|F685 TSD_IN:no	387 bits (209)	7e-108	0/236 (0%)
22	MITE_T_1154|Sc0000174|356840|357021|TA|52|F90 TSD_IN:yes	No hits found		22	MITE_T_20581|xfSc0000129|265861|266091|CC|13|F1863 TSD_IN:no	> MITE_T_9963|Scaffold3908_CSS|1404832|1405070|TAA|18|F685 TSD_IN:no	342 bits (185)	2e-94	3/232 (1%)
23	MITE_T_1189|Sc0004218|39917|40108|ATT|30|F93 TSD_IN:no MITE_LEN:191	No hits found		23	MITE_T_20589|xfSc0024034|786|1015|TAA|12|F1863 TSD_IN:no	> MITE_T_9963|Scaffold3908_CSS|1404832|1405070|TAA|18|F685 TSD_IN:no	346 bits (187)	1e-95	0/229 (0%)
24	MITE_T_1193|Sc0000189|239654|239839|TA|34|F93 TSD_IN:yes	No hits found		24	MITE_T_20215|Sc0002494|27183|27403|GGCC|35|F1837 TSD_IN:yes	> MITE_T_9960|Scaffold31843_CSS|3489|3724|GTT|32|F684 TSD_IN:no	357 bits (193)	5e-99	1/221 (0%)
25	MITE_T_1208|Sc0001344|451017|451208|CA|196|F97 TSD_IN:no	No hits found		25	MITE_T_20130|Sc0002089|5410|5641|TA|32|F1837 TSD_IN:yes MITE_LEN:231	> MITE_T_9958|Scaffold903_CSS|248201|248439|TA|37|F684 TSD_IN:yes	399 bits (216)	9e-112	0/231 (0%)
26	MITE_T_1209|Sc0003286|216945|217130|AT|194|F97 TSD_IN:yes	No hits found		26	MITE_T_20818|xpSc0056850|5799|6023|CTAAA|15|F1883 TSD_IN:no	> MITE_T_9955|Scaffold435_CSS|2574962|2575188|TA|18|F683 TSD_IN:yes	370 bits (200)	7e-103	0/224 (0%)
27	MITE_T_1211|Sc0003631|433|616|TA|190|F97 TSD_IN:yes MITE_LEN:183	No hits found		27	MITE_T_19477|xfSc0018979|874|1100|ATA|11|F1782 TSD_IN:no	> MITE_T_9953|Scaffold1727_CSS|950492|950718|TAA|17|F683 TSD_IN:no	335 bits (181)	3e-92	0/226 (0%)
28	MITE_T_1222|Sc0002722|164380|164570|TA|21|F99 TSD_IN:yes	No hits found		28	MITE_T_19478|xfSc0020531|202|428|TTA|17|F1782 TSD_IN:no MITE_LEN:226	> MITE_T_9953|Scaffold1727_CSS|950492|950718|TAA|17|F683 TSD_IN:no	390 bits (211)	5e-109	0/226 (0%)
29	MITE_T_1234|xfSc0001088|82935|83124|AT|36|F101 TSD_IN:yes	No hits found		29	MITE_T_20817|xpSc0055635|26227|26453|TAT|16|F1883 TSD_IN:no	> MITE_T_9953|Scaffold1727_CSS|950492|950718|TAA|17|F683 TSD_IN:no	374 bits (202)	5e-104	0/226 (0%)
30	MITE_T_1235|Sc0001564|493295|493483|TA|35|F101 TSD_IN:yes	No hits found		30	MITE_T_20820|xfSc0024035|498|719|GC|17|F1883 TSD_IN:yes MITE_LEN:221	> MITE_T_9952|Scaffold1417_CSS|497920|498149|GC|17|F683 TSD_IN:yes	327 bits (177)	4e-90	8/229 (3%)
31	MITE_T_1236|Sc0001556|324229|324407|TTT|27|F101 TSD_IN:no	No hits found		31	MITE_T_22737|xpSc0058073|3262|3489|GGC|14|F2011 TSD_IN:no	> MITE_T_9952|Scaffold1417_CSS|497920|498149|GC|17|F683 TSD_IN:yes	315 bits (170)	3e-86	0/224 (0%)
32	MITE_T_1237|xfSc0027387|348|519|TTATAATAA|34|F101 TSD_IN:yes	No hits found		32	MITE_T_22748|Sc0002112|320975|321194|GCC|14|F2011 TSD_IN:no	> MITE_T_9951|Scaffold2292_CSS|2191605|2191837|TGA|17|F683 TSD_IN:no	316 bits (171)	9e-87	7/226 (3%)
33	MITE_T_1238|Sc0000100|222359|222529|TTTTGAAAA|34|F101 TSD_IN:yes	No hits found		33	MITE_T_15896|xfSc0000339|119557|119790|TTA|17|F1573 TSD_IN:no	> MITE_T_9950|Scaffold180_CSS|792561|792794|TAA|17|F683 TSD_IN:no	398 bits (215)	3e-111	0/233 (0%)
34	MITE_T_1241|Sc0001817|48695|48874|ATTATTAT|75|F102 TSD_IN:yes	No hits found		34	MITE_T_20815|Sc0003726|178880|179117|TA|20|F1883 TSD_IN:yes	> MITE_T_9950|Scaffold180_CSS|792561|792794|TAA|17|F683 TSD_IN:no	359 bits (194)	2e-99	1/234 (0%)
35	MITE_T_1242|Sc0000339|608027|608206|AC|40|F102 TSD_IN:no	No hits found		35	MITE_T_20819|Sc0003622|146967|147191|TTA|11|F1883 TSD_IN:no	> MITE_T_9950|Scaffold180_CSS|792561|792794|TAA|17|F683 TSD_IN:no	350 bits (189)	9e-97	9/233 (4%)
36	MITE_T_1346|Sc0000727|360343|360531|CAC|31|F106 TSD_IN:no	No hits found		36	MITE_T_15873|xfSc0019370|472|721|TATA|30|F1573 TSD_IN:yes	> MITE_T_9949|Scaffold3118_CSS|800102|800335|TTA|17|F683 TSD_IN:no	387 bits (209)	8e-108	0/230 (0%)
37	MITE_T_1854|xpSc0056091|19215|19393|CA|14|F156 TSD_IN:no	No hits found		37	MITE_T_15874|Sc0002027|209428|209676|GT|24|F1573 TSD_IN:no	> MITE_T_9949|Scaffold3118_CSS|800102|800335|TTA|17|F683 TSD_IN:no	405 bits (219)	2e-113	0/231 (0%)
38	MITE_T_1855|Sc0003163|82481|82659|CAA|18|F156 TSD_IN:no MITE_LEN:178	No hits found		38	MITE_T_18254|Sc0000651|781526|781756|GC|16|F1704 TSD_IN:yes	> MITE_T_9949|Scaffold3118_CSS|800102|800335|TTA|17|F683 TSD_IN:no	368 bits (199)	3e-102	3/228 (1%)
39	MITE_T_1856|Sc0000421|686056|686232|CA|17|F156 TSD_IN:no	No hits found		39	MITE_T_21189|Sc0002181|257477|257702|GGC|14|F1905 TSD_IN:no	> MITE_T_9949|Scaffold3118_CSS|800102|800335|TTA|17|F683 TSD_IN:no	340 bits (184)	5e-94	2/227 (1%)
40	MITE_T_1993|Sc0000930|159240|159416|GC|15|F165 TSD_IN:yes	No hits found		40	MITE_T_15895|Sc0002410|108316|108550|ATT|17|F1573 TSD_IN:no	> MITE_T_9948|Scaffold8161_CSS|1446768|1447002|AAT|17|F683 TSD_IN:no	427 bits (231)	4e-120	0/234 (0%)
41	MITE_T_1996|Sc0000159|351272|351449|AT|28|F166 TSD_IN:yes	No hits found		41	MITE_T_18251|Sc0001795|71186|71423|AT|20|F1704 TSD_IN:yes	> MITE_T_9948|Scaffold8161_CSS|1446768|1447002|AAT|17|F683 TSD_IN:no	394 bits (213)	4e-110	0/234 (0%)
42	MITE_T_1997|Sc0004076|145374|145542|AT|28|F166 TSD_IN:yes	No hits found		42	MITE_T_22236|Sc0001414|514735|514963|TTA|30|F1981 TSD_IN:no	> MITE_T_9941|Scaffold854_CSS|1559733|1559961|TAA|30|F681 TSD_IN:no	394 bits (213)	4e-110	0/228 (0%)
43	MITE_T_2234|xfSc0047434|330|498|AT|29|F182 TSD_IN:yes MITE_LEN:168	No hits found		43	MITE_T_15671|Sc0000297|798051|798333|TA|31|F1555 TSD_IN:yes	> MITE_T_994|Scaffold288_CSS|2414907|2415189|TA|31|F90 TSD_IN:yes	505 bits (273)	2e-143	0/282 (0%)
44	MITE_T_2241|Sc0000514|229683|229847|TTAA|177|F184 TSD_IN:yes	No hits found		44	MITE_T_20440|xfSc0000490|14909|15119|AT|10|F1855 TSD_IN:yes	> MITE_T_9936|Scaffold1699_CSS|376273|376483|AT|10|F680 TSD_IN:yes	388 bits (210)	2e-108	0/210 (0%)
45	MITE_T_2317|Sc0001544|325970|326140|AGTACT|12|F197 TSD_IN:yes	No hits found		45	MITE_T_20091|Sc0001235|497950|498162|AT|11|F1835 TSD_IN:yes	> MITE_T_9934|Scaffold1451_CSS|1471824|1472034|AT|11|F680 TSD_IN:yes	340 bits (184)	5e-94	2/212 (1%)
46	MITE_T_2319|Sc0002617|167641|167808|TA|53|F197 TSD_IN:yes	No hits found		46	MITE_T_20119|Sc0001756|388129|388340|AT|11|F1836 TSD_IN:yes	> MITE_T_9932|Scaffold1291_CSS|514936|515147|AT|11|F680 TSD_IN:yes	340 bits (184)	5e-94	2/212 (1%)
47	MITE_T_2332|Sc0000759|11026|11197|TAAAAAT|175|F201 TSD_IN:no	No hits found		47	MITE_T_20439|Sc0002052|358479|358690|AT|11|F1855 TSD_IN:yes	> MITE_T_9932|Scaffold1291_CSS|514936|515147|AT|11|F680 TSD_IN:yes	374 bits (202)	5e-104	0/211 (0%)
48	MITE_T_2333|Sc0005074|50086|50256|ATG|174|F201 TSD_IN:no	No hits found		48	MITE_T_20438|Sc0002167|159296|159507|AT|11|F1855 TSD_IN:yes	> MITE_T_9930|Scaffold46_CSS|1270806|1271017|AT|11|F680 TSD_IN:yes	390 bits (211)	5e-109	0/211 (0%)
49	MITE_T_2334|Sc0002292|37886|38047|GC|167|F201 TSD_IN:yes	No hits found		49	MITE_T_15607|Sc0002651|218210|218494|AT|33|F1555 TSD_IN:yes	> MITE_T_993|Scaffold286_CSS|825090|825372|TA|26|F90 TSD_IN:yes	483 bits (261)	1e-136	0/282 (0%)
50	MITE_T_2378|Sc0000576|502041|502209|AT|24|F205 TSD_IN:yes	No hits found		50	MITE_T_20090|Sc0004207|98785|98998|AT|11|F1835 TSD_IN:yes	> MITE_T_9924|Scaffold1593_CSS|526805|527018|AT|11|F680 TSD_IN:yes	383 bits (207)	8e-107	0/213 (0%)
51	MITE_T_2380|Sc0004954|64554|64722|AT|19|F205 TSD_IN:yes MITE_LEN:168	No hits found		51	MITE_T_20088|Sc0000715|103654|103868|AT|11|F1835 TSD_IN:yes	> MITE_T_9923|Scaffold409_CSS|149243|149456|AT|11|F680 TSD_IN:yes	383 bits (207)	8e-107	1/214 (0%)
52	MITE_T_2389|xfSc0013674|187|352|GC|41|F207 TSD_IN:yes MITE_LEN:165	No hits found		52	MITE_T_20094|Sc0000088|742452|742661|AT|15|F1835 TSD_IN:yes	> MITE_T_9920|Scaffold5658_CSS|51098|51312|TA|12|F680 TSD_IN:yes	331 bits (179)	3e-91	3/211 (1%)
53	MITE_T_2390|Sc0002775|67396|67561|GC|54|F207 TSD_IN:yes MITE_LEN:165	No hits found		53	MITE_T_20427|xpSc0053446|51381|51614|TA|20|F1855 TSD_IN:yes	> MITE_T_9920|Scaffold5658_CSS|51098|51312|TA|12|F680 TSD_IN:yes	342 bits (185)	2e-94	4/211 (2%)
54	MITE_T_2654|Sc0000699|742960|743127|AT|23|F225 TSD_IN:yes	No hits found		54	MITE_T_20432|xpSc0053446|51375|51593|ACTA|17|F1855 TSD_IN:no	> MITE_T_9920|Scaffold5658_CSS|51098|51312|TA|12|F680 TSD_IN:yes	344 bits (186)	4e-95	4/215 (2%)
55	MITE_T_2656|Sc0003002|177309|177477|AT|23|F226 TSD_IN:yes	No hits found		55	MITE_T_20120|xpSc0053214|606510|606717|AT|11|F1836 TSD_IN:yes	> MITE_T_9917|Scaffold1492_CSS|43798|44012|TA|13|F680 TSD_IN:yes	303 bits (164)	6e-83	3/208 (1%)
56	MITE_T_2668|xfSc0035257|388|545|GATC|28|F228 TSD_IN:yes MITE_LEN:157	No hits found		56	MITE_T_19962|Sc0000554|452429|452639|AT|11|F1829 TSD_IN:yes	> MITE_T_9914|Scaffold1479_CSS|459486|459701|TA|13|F680 TSD_IN:yes	305 bits (165)	2e-83	1/211 (0%)
57	MITE_T_2688|Sc0000193|379624|379791|AT|24|F233 TSD_IN:yes	No hits found		57	MITE_T_20111|xpSc0053394|94952|95168|AT|11|F1836 TSD_IN:yes	> MITE_T_9910|Scaffold858_CSS|409224|409439|AT|11|F680 TSD_IN:yes	370 bits (200)	7e-103	3/217 (1%)
58	MITE_T_2690|xpSc0053257|242556|242723|AT|19|F233 TSD_IN:yes	No hits found		58	MITE_T_20112|Sc0001392|141294|141510|AT|11|F1836 TSD_IN:yes	> MITE_T_9910|Scaffold858_CSS|409224|409439|AT|11|F680 TSD_IN:yes	370 bits (200)	7e-103	3/217 (1%)
59	MITE_T_2691|Sc0004261|16228|16395|AT|21|F233 TSD_IN:yes MITE_LEN:167	No hits found		59	MITE_T_20434|Sc0001923|419491|419703|AT|11|F1855 TSD_IN:yes	> MITE_T_9908|Scaffold1881_CSS|1297979|1298195|TA|13|F680 TSD_IN:yes	320 bits (173)	7e-88	2/213 (1%)
60	MITE_T_2693|Sc0000661|186642|186807|AATT|25|F233 TSD_IN:yes	No hits found		60	MITE_T_19123|Sc0000003|2596351|2596579|AT|24|F1758 TSD_IN:yes	> MITE_T_9904|Scaffold480_CSS|2299022|2299247|TA|37|F680 TSD_IN:yes	265 bits (143)	3e-71	1/222 (0%)
61	MITE_T_2699|xpSc0054446|68011|68177|AT|22|F235 TSD_IN:yes	No hits found		61	MITE_T_20401|Sc0003149|255650|255888|TA|37|F1855 TSD_IN:yes	> MITE_T_9904|Scaffold480_CSS|2299022|2299247|TA|37|F680 TSD_IN:yes	344 bits (186)	4e-95	13/238 (5%)
62	MITE_T_2745|Sc0000513|366172|366338|TT|169|F239 TSD_IN:no	No hits found		62	MITE_T_20103|Sc0000176|416256|416496|TA|48|F1836 TSD_IN:yes	> MITE_T_9901|Scaffold5448_CSS|203192|203419|TA|35|F680 TSD_IN:yes	396 bits (214)	1e-110	1/227 (0%)
63	MITE_T_2747|Sc0003008|15050|15209|AAA|165|F239 TSD_IN:no	No hits found		63	MITE_T_20117|Sc0000176|416285|416497|AT|11|F1836 TSD_IN:yes	> MITE_T_9901|Scaffold5448_CSS|203192|203419|TA|35|F680 TSD_IN:yes	355 bits (192)	2e-98	1/205 (0%)
64	MITE_T_2749|Sc0002734|140655|140820|TATATTT|73|F240 TSD_IN:no	No hits found		64	MITE_T_20116|Sc0001605|4926|5138|AT|11|F1836 TSD_IN:yes MITE_LEN:212	> MITE_T_9896|Scaffold1025_CSS|838081|838312|AA|18|F680 TSD_IN:no	309 bits (167)	1e-84	0/212 (0%)
65	MITE_T_2752|xpSc0053516|126249|126412|AA|167|F240 TSD_IN:no	No hits found		65	MITE_T_20256|Sc0001726|348738|348970|TT|22|F1841 TSD_IN:no	> MITE_T_9896|Scaffold1025_CSS|838081|838312|AA|18|F680 TSD_IN:no	333 bits (180)	9e-92	3/233 (1%)
66	MITE_T_2803|xpSc0053270|232671|232837|AT|16|F245 TSD_IN:yes	No hits found		66	MITE_T_20084|Sc0001301|229089|229321|TA|12|F1835 TSD_IN:yes	> MITE_T_9893|Scaffold27375_CSS|28708|28940|TA|12|F680 TSD_IN:yes	424 bits (229)	5e-119	0/232 (0%)
67	MITE_T_2819|Sc0000205|73472|73634|ATTATTA|163|F247 TSD_IN:no	No hits found		67	MITE_T_20083|Sc0001976|362158|362390|TA|22|F1835 TSD_IN:yes	> MITE_T_9891|Scaffold3329_CSS|2111000|2111233|TA|22|F680 TSD_IN:yes	412 bits (223)	1e-115	1/233 (0%)
68	MITE_T_2838|xpSc0055374|19775|19941|AT|19|F250 TSD_IN:yes	No hits found		68	MITE_T_20353|Sc0003582|14054|14287|TA|12|F1851 TSD_IN:yes	> MITE_T_9890|Scaffold2810_CSS|1044159|1044392|TA|12|F680 TSD_IN:yes	431 bits (233)	3e-121	0/233 (0%)
69	MITE_T_2843|Sc0003421|199401|199565|AT|15|F250 TSD_IN:yes	No hits found		69	MITE_T_20419|Sc0000744|628548|628785|TA|22|F1855 TSD_IN:yes	> MITE_T_9885|Scaffold411_CSS|1642914|1643149|TA|22|F680 TSD_IN:yes	409 bits (221)	2e-114	2/237 (1%)
70	MITE_T_2850|Sc0000545|256645|256808|CTT|169|F251 TSD_IN:no	No hits found		70	MITE_T_15609|Sc0003137|237315|237599|AT|33|F1555 TSD_IN:yes	> MITE_T_988|Scaffold3326_CSS|289680|289964|AT|33|F90 TSD_IN:yes	475 bits (257)	2e-134	0/284 (0%)
71	MITE_T_2852|xpSc0057374|200|361|CTTACAAAA|29|F251 TSD_IN:no	No hits found		71	MITE_T_20075|xfSc0000789|93208|93449|AT|23|F1835 TSD_IN:yes	> MITE_T_9879|Scaffold5658_CSS|53828|54064|TA|22|F680 TSD_IN:yes	344 bits (186)	4e-95	3/236 (1%)
72	MITE_T_2921|xpSc0053448|214434|214599|TA|16|F261 TSD_IN:yes	No hits found		72	MITE_T_20716|Sc0000095|853440|853678|TA|22|F1873 TSD_IN:yes	> MITE_T_9877|Scaffold599_CSS|423748|423985|TA|12|F680 TSD_IN:yes	363 bits (196)	1e-100	1/236 (0%)
73	MITE_T_2922|Sc0001662|379602|379765|TA|20|F261 TSD_IN:yes	No hits found		73	MITE_T_17482|Sc0002999|27540|27779|TA|75|F1671 TSD_IN:yes	> MITE_T_9876|Scaffold2223_CSS|908550|908787|TA|57|F680 TSD_IN:yes	305 bits (165)	2e-83	2/235 (1%)
74	MITE_T_2923|Sc0002923|138818|138977|AT|16|F261 TSD_IN:yes	No hits found		74	MITE_T_19858|xpSc0053330|104676|104914|AT|23|F1817 TSD_IN:yes	> MITE_T_9876|Scaffold2223_CSS|908550|908787|TA|57|F680 TSD_IN:yes	355 bits (192)	2e-98	3/233 (1%)
75	MITE_T_3043|Sc0000320|382715|382879|AT|26|F271 TSD_IN:yes	No hits found		75	MITE_T_20406|Sc0008154|170|408|TA|22|F1855 TSD_IN:yes MITE_LEN:238	> MITE_T_9876|Scaffold2223_CSS|908550|908787|TA|57|F680 TSD_IN:yes	331 bits (179)	3e-91	1/234 (0%)
76	MITE_T_3044|Sc0000191|618212|618375|TT|23|F271 TSD_IN:no	No hits found		76	MITE_T_20415|xfSc0001320|58517|58754|TA|56|F1855 TSD_IN:yes	> MITE_T_9876|Scaffold2223_CSS|908550|908787|TA|57|F680 TSD_IN:yes	427 bits (231)	4e-120	0/237 (0%)
77	MITE_T_3045|Sc0000191|609072|609234|TT|23|F271 TSD_IN:no	No hits found		77	MITE_T_20441|xfSc0001320|58546|58755|AT|11|F1855 TSD_IN:yes	> MITE_T_9876|Scaffold2223_CSS|908550|908787|TA|57|F680 TSD_IN:yes	374 bits (202)	5e-104	0/208 (0%)
78	MITE_T_3046|Sc0004865|105873|106020|GC|25|F271 TSD_IN:yes	No hits found		78	MITE_T_20033|Sc0005728|48484|48718|CA|20|F1832 TSD_IN:no	> MITE_T_9874|Scaffold4430_CSS|730161|730398|TG|20|F680 TSD_IN:no	401 bits (217)	3e-112	3/237 (1%)
79	MITE_T_3141|Sc0000036|222945|223105|AT|21|F277 TSD_IN:yes	No hits found		79	MITE_T_20421|Sc0002257|269096|269332|TG|20|F1855 TSD_IN:no	> MITE_T_9874|Scaffold4430_CSS|730161|730398|TG|20|F680 TSD_IN:no	420 bits (227)	7e-118	1/237 (0%)
80	MITE_T_3144|Sc0005084|15691|15852|GC|170|F278 TSD_IN:yes	No hits found		80	MITE_T_19125|Sc0000533|441244|441470|TA|56|F1758 TSD_IN:yes	> MITE_T_9872|Scaffold1492_CSS|45623|45860|TA|74|F680 TSD_IN:yes	318 bits (172)	3e-87	3/219 (1%)
81	MITE_T_3147|Sc0000648|784547|784710|GTAC|177|F279 TSD_IN:yes	No hits found		81	MITE_T_20714|Sc0000031|1151742|1151980|TA|47|F1873 TSD_IN:yes	> MITE_T_9872|Scaffold1492_CSS|45623|45860|TA|74|F680 TSD_IN:yes	383 bits (207)	9e-107	5/240 (2%)
82	MITE_T_3148|Sc0002503|88379|88540|TATA|175|F279 TSD_IN:yes	No hits found		82	MITE_T_20372|Sc0004032|41354|41594|TA|22|F1855 TSD_IN:yes	> MITE_T_9870|Scaffold228_CSS|4796713|4796950|TA|22|F680 TSD_IN:yes	318 bits (172)	3e-87	3/240 (1%)
83	MITE_T_3150|Sc0003239|86269|86432|TA|19|F280 TSD_IN:yes MITE_LEN:163	No hits found		83	MITE_T_17483|Sc0003750|65748|65986|TA|48|F1671 TSD_IN:yes	> MITE_T_9868|Scaffold1196_CSS|207374|207612|TA|48|F680 TSD_IN:yes	351 bits (190)	3e-97	0/238 (0%)
84	MITE_T_3152|xfSc0006644|90|251|TA|14|F280 TSD_IN:yes MITE_LEN:161	No hits found		84	MITE_T_20351|Sc0000103|1215375|1215611|TA|23|F1851 TSD_IN:yes	> MITE_T_9868|Scaffold1196_CSS|207374|207612|TA|48|F680 TSD_IN:yes	316 bits (171)	1e-86	2/238 (1%)
85	MITE_T_3221|Sc0001702|45471|45621|AT|20|F286 TSD_IN:yes MITE_LEN:150	No hits found		85	MITE_T_20291|Sc0000175|321948|322186|TA|22|F1846 TSD_IN:yes	> MITE_T_9867|Scaffold1786_CSS|527333|527571|TA|22|F680 TSD_IN:yes	424 bits (229)	6e-119	0/238 (0%)
86	MITE_T_3306|Sc0001059|338783|338944|ATTC|53|F294 TSD_IN:no	No hits found		86	MITE_T_19322|Sc0000633|21046|21284|AT|23|F1768 TSD_IN:yes	> MITE_T_9866|Scaffold2960_CSS|817695|817933|TA|46|F680 TSD_IN:yes	335 bits (181)	3e-92	4/237 (2%)
87	MITE_T_3308|Sc0003493|64686|64842|TA|170|F294 TSD_IN:yes	No hits found		87	MITE_T_20106|Sc0001756|388130|388369|TA|12|F1836 TSD_IN:yes	> MITE_T_9862|Scaffold1154_CSS|3020203|3020441|TA|40|F680 TSD_IN:yes	390 bits (211)	6e-109	1/239 (0%)
88	MITE_T_3407|Sc0001780|289283|289442|AT|20|F308 TSD_IN:yes	No hits found		88	MITE_T_20340|xfSc0020219|675|915|TA|252|F1851 TSD_IN:yes	> MITE_T_9862|Scaffold1154_CSS|3020203|3020441|TA|40|F680 TSD_IN:yes	342 bits (185)	2e-94	2/240 (1%)
89	MITE_T_3421|Sc0000348|21579|21731|TA|162|F311 TSD_IN:yes	No hits found		89	MITE_T_20393|Sc0002410|177656|177895|TA|12|F1855 TSD_IN:yes	> MITE_T_9862|Scaffold1154_CSS|3020203|3020441|TA|40|F680 TSD_IN:yes	335 bits (181)	3e-92	1/239 (0%)
90	MITE_T_3468|Sc0000389|690255|690409|AAC|12|F315 TSD_IN:no	No hits found		90	MITE_T_20290|Sc0000078|518137|518375|TA|47|F1846 TSD_IN:yes	> MITE_T_9860|Scaffold2438_CSS|736051|736289|TA|47|F680 TSD_IN:yes	424 bits (229)	6e-119	0/238 (0%)
91	MITE_T_3502|xpSc0054559|3287|3447|CGG|11|F318 TSD_IN:no MITE_LEN:160	No hits found		91	MITE_T_20102|Sc0003341|68902|69142|TA|22|F1836 TSD_IN:yes	> MITE_T_9857|Scaffold1429_CSS|740384|740622|TA|22|F680 TSD_IN:yes	387 bits (209)	7e-108	2/240 (1%)
92	MITE_T_3505|Sc0001278|447613|447772|CCG|11|F318 TSD_IN:no	No hits found		92	MITE_T_19127|Sc0001205|557612|557837|TA|35|F1758 TSD_IN:yes	> MITE_T_9856|Scaffold845_CSS|924335|924573|TA|13|F680 TSD_IN:yes	255 bits (138)	2e-68	4/200 (2%)
93	MITE_T_3507|Sc0001649|428950|429106|AT|11|F318 TSD_IN:yes	No hits found		93	MITE_T_19114|Sc0000455|167976|168212|TA|13|F1758 TSD_IN:yes	> MITE_T_9854|Scaffold5690_CSS|13681|13919|TA|30|F680 TSD_IN:yes	339 bits (183)	2e-93	2/238 (1%)
94	MITE_T_3509|Sc0001854|391282|391438|AT|11|F318 TSD_IN:yes	No hits found		94	MITE_T_20431|Sc0000103|1310780|1311003|TA|16|F1855 TSD_IN:yes	> MITE_T_9854|Scaffold5690_CSS|13681|13919|TA|30|F680 TSD_IN:yes	344 bits (186)	4e-95	2/217 (1%)
95	MITE_T_3514|Sc0000180|539769|539918|CCG|11|F318 TSD_IN:no	No hits found		95	MITE_T_20080|Sc0001048|171070|171308|TA|22|F1835 TSD_IN:yes	> MITE_T_9852|Scaffold4504_CSS|229105|229343|TA|22|F680 TSD_IN:yes	407 bits (220)	6e-114	0/238 (0%)
96	MITE_T_3516|Sc0000134|593833|593982|CCG|11|F318 TSD_IN:no	No hits found		96	MITE_T_20397|xfSc0003587|8876|9115|TA|47|F1855 TSD_IN:yes	> MITE_T_9849|Scaffold1420_CSS|1050386|1050624|TA|47|F680 TSD_IN:yes	401 bits (217)	3e-112	3/240 (1%)
97	MITE_T_3519|Sc0000662|454294|454443|CGG|11|F318 TSD_IN:no	No hits found		97	MITE_T_15028|Sc0000484|244087|244371|at|73|F1514 TSD_IN:yes	> MITE_T_9846|Scaffold2673_CSS|689221|689459|TA|48|F680 TSD_IN:yes	363 bits (196)	1e-100	3/234 (1%)
98	MITE_T_3520|Sc0000734|363490|363638|TGG|10|F318 TSD_IN:no	No hits found		98	MITE_T_20032|xfSc0000222|46678|46915|TA|48|F1832 TSD_IN:yes	> MITE_T_9846|Scaffold2673_CSS|689221|689459|TA|48|F680 TSD_IN:yes	427 bits (231)	4e-120	1/238 (0%)
99	MITE_T_3530|xfSc0014881|976|1134|AT|20|F320 TSD_IN:yes MITE_LEN:158	No hits found		99	MITE_T_20036|xfSc0000222|46677|46886|AT|11|F1832 TSD_IN:yes	> MITE_T_9846|Scaffold2673_CSS|689221|689459|TA|48|F680 TSD_IN:yes	374 bits (202)	5e-104	1/209 (0%)
100	MITE_T_3539|Sc0003680|82190|82342|TA|27|F321 TSD_IN:yes MITE_LEN:152	No hits found		100	MITE_T_20424|Sc0001057|227436|227672|TA|22|F1855 TSD_IN:yes	> MITE_T_9846|Scaffold2673_CSS|689221|689459|TA|48|F680 TSD_IN:yes	333 bits (180)	9e-92	4/239 (2%)
101	MITE_T_3579|Sc0004742|78652|78812|AT|37|F323 TSD_IN:yes MITE_LEN:160	No hits found		101	MITE_T_20430|Sc0000951|156962|157186|TA|52|F1855 TSD_IN:yes	> MITE_T_9846|Scaffold2673_CSS|689221|689459|TA|48|F680 TSD_IN:yes	300 bits (162)	9e-82	16/239 (7%)
102	MITE_T_3581|Sc0004935|48784|48942|TA|17|F323 TSD_IN:yes MITE_LEN:158	No hits found		102	MITE_T_20079|Sc0001235|497921|498161|TA|22|F1835 TSD_IN:yes	> MITE_T_9845|Scaffold1451_CSS|1471825|1472063|TA|63|F680 TSD_IN:yes	392 bits (212)	2e-109	2/240 (1%)
103	MITE_T_3629|Sc0004619|102440|102584|GC|11|F331 TSD_IN:yes	No hits found		103	MITE_T_20257|xfSc0000129|43505|43737|TA|25|F1841 TSD_IN:yes	> MITE_T_9845|Scaffold1451_CSS|1471825|1472063|TA|63|F680 TSD_IN:yes	303 bits (164)	7e-83	10/235 (4%)
104	MITE_T_3644|Sc0001151|346866|347018|AT|14|F333 TSD_IN:yes	No hits found		104	MITE_T_19741|Sc0001201|344547|344781|AT|30|F1805 TSD_IN:yes	> MITE_T_9840|Scaffold10581_CSS|160241|160479|CAA|33|F679 TSD_IN:no	311 bits (168)	4e-85	2/235 (1%)
105	MITE_T_3649|Sc0002089|109489|109641|AT|41|F334 TSD_IN:yes	No hits found		105	MITE_T_22995|Sc0001121|357796|358009|CG|24|F2039 TSD_IN:yes	> MITE_T_9840|Scaffold10581_CSS|160241|160479|CAA|33|F679 TSD_IN:no	239 bits (129)	2e-63	3/215 (1%)
106	MITE_T_3682|Sc0000713|238499|238648|AT|18|F337 TSD_IN:yes	No hits found		106	MITE_T_19873|xfSc0028272|565|795|TA|16|F1819 TSD_IN:yes MITE_LEN:230	> MITE_T_9828|Scaffold197_CSS|2341798|2342037|AAT|19|F676 TSD_IN:no	363 bits (196)	1e-100	0/229 (0%)
107	MITE_T_3687|xfSc0040785|288|429|AT|18|F337 TSD_IN:yes MITE_LEN:141	No hits found		107	MITE_T_20577|xpSc0053480|23969|24201|TTA|12|F1863 TSD_IN:no	> MITE_T_9823|Scaffold237_CSS|1416472|1416701|TTA|13|F675 TSD_IN:no	298 bits (161)	3e-81	3/232 (1%)
108	MITE_T_3727|Sc0000319|884371|884524|GC|165|F342 TSD_IN:yes	No hits found		108	MITE_T_21939|xfSc0000485|41582|41811|TAA|16|F1957 TSD_IN:no	> MITE_T_9823|Scaffold237_CSS|1416472|1416701|TTA|13|F675 TSD_IN:no	346 bits (187)	1e-95	0/229 (0%)
109	MITE_T_3878|Sc0004087|176040|176193|GC|159|F362 TSD_IN:yes	No hits found		109	MITE_T_19185|Sc0001860|100143|100379|AT|21|F1765 TSD_IN:yes	> MITE_T_9819|Scaffold2122_CSS|496242|496478|AT|20|F675 TSD_IN:yes	387 bits (209)	7e-108	2/237 (1%)
110	MITE_T_4121|Sc0004438|135663|135820|AT|166|F383 TSD_IN:yes	No hits found		110	MITE_T_20801|Sc0001038|504013|504241|TTA|13|F1882 TSD_IN:no	> MITE_T_9818|Scaffold1710_CSS|160720|160956|ACT|17|F675 TSD_IN:no	394 bits (213)	4e-110	0/228 (0%)
111	MITE_T_4142|Sc0003721|197216|197373|AT|168|F384 TSD_IN:yes	No hits found		111	MITE_T_20802|xpSc0058234|3678|3905|TTA|12|F1882 TSD_IN:no	> MITE_T_9818|Scaffold1710_CSS|160720|160956|ACT|17|F675 TSD_IN:no	270 bits (146)	7e-73	7/231 (3%)
112	MITE_T_4161|Sc0001183|40927|41082|CG|162|F387 TSD_IN:yes	No hits found		112	MITE_T_18750|Sc0002929|280508|280734|CTAAG|18|F1736 TSD_IN:yes	> MITE_T_9811|Scaffold1467_CSS|289403|289630|CTTAG|18|F674 TSD_IN:yes	396 bits (214)	1e-110	1/227 (0%)
113	MITE_T_4580|Sc0001079|356026|356172|AT|14|F439 TSD_IN:yes	No hits found		113	MITE_T_20976|Sc0000171|880344|880573|TAA|14|F1891 TSD_IN:no	> MITE_T_9811|Scaffold1467_CSS|289403|289630|CTTAG|18|F674 TSD_IN:yes	364 bits (197)	3e-101	0/227 (0%)
114	MITE_T_4597|Sc0001815|61491|61646|CG|166|F444 TSD_IN:yes	No hits found		114	MITE_T_21003|Sc0000038|154293|154520|CTGAG|18|F1891 TSD_IN:yes	> MITE_T_9811|Scaffold1467_CSS|289403|289630|CTTAG|18|F674 TSD_IN:yes	359 bits (194)	1e-99	0/227 (0%)
115	MITE_T_4598|Sc0002168|130234|130382|GC|47|F444 TSD_IN:yes	No hits found		115	MITE_T_15644|Sc0003406|204642|204924|TA|31|F1555 TSD_IN:yes	> MITE_T_981|Scaffold546_CSS|1353151|1353446|TATA|40|F90 TSD_IN:yes	477 bits (258)	5e-135	0/282 (0%)
116	MITE_T_4648|Sc0000042|1042683|1042836|ATAT|71|F454 TSD_IN:yes	No hits found		116	MITE_T_15657|xpSc0053643|110412|110694|TA|31|F1555 TSD_IN:yes	> MITE_T_981|Scaffold546_CSS|1353151|1353446|TATA|40|F90 TSD_IN:yes	477 bits (258)	5e-135	0/282 (0%)
117	MITE_T_4653|Sc0002958|66189|66341|AC|154|F454 TSD_IN:no MITE_LEN:152	No hits found		117	MITE_T_21606|xfSc0016437|824|1053|TAA|16|F1943 TSD_IN:no	> MITE_T_9803|Scaffold1749_CSS|2836359|2836588|TAA|16|F674 TSD_IN:no	424 bits (229)	5e-119	0/229 (0%)
118	MITE_T_4656|Sc0002002|316875|317024|GTG|152|F454 TSD_IN:no	No hits found		118	MITE_T_20735|Sc0001727|314665|314895|TAA|16|F1876 TSD_IN:no	> MITE_T_9800|Scaffold2713_CSS|462787|463019|TAA|17|F674 TSD_IN:no	333 bits (180)	9e-92	2/232 (1%)
119	MITE_T_4663|Sc0004976|113784|113934|TA|27|F455 TSD_IN:yes	No hits found		119	MITE_T_13950|xfSc0009718|826|1144|AT|39|F1421 TSD_IN:yes	> MITE_T_98|Scaffold7274_CSS|424009|424329|TA|45|F13 TSD_IN:yes	555 bits (300)	3e-158	0/318 (0%)
120	MITE_T_4694|Sc0001914|243226|243379|ACA|156|F459 TSD_IN:no	No hits found		120	MITE_T_20607|xfSc0001117|81810|82043|TTG|16|F1864 TSD_IN:no	> MITE_T_9799|Scaffold1500_CSS|267045|267278|TT|16|F674 TSD_IN:no	392 bits (212)	2e-109	0/233 (0%)
121	MITE_T_4722|xpSc0059109|1219|1371|AC|156|F461 TSD_IN:no MITE_LEN:152	No hits found		121	MITE_T_20608|Sc0000298|680183|680416|TTG|16|F1864 TSD_IN:no	> MITE_T_9799|Scaffold1500_CSS|267045|267278|TT|16|F674 TSD_IN:no	370 bits (200)	7e-103	0/233 (0%)
122	MITE_T_4793|Sc0002366|171890|172043|GC|163|F474 TSD_IN:yes	No hits found		122	MITE_T_20049|xfSc0032471|641|875|AT|21|F1834 TSD_IN:yes MITE_LEN:234	> MITE_T_9798|Scaffold7911_CSS|781619|781854|AT|21|F674 TSD_IN:yes	405 bits (219)	2e-113	1/235 (0%)
123	MITE_T_4840|Sc0004397|76208|76361|GC|22|F478 TSD_IN:yes MITE_LEN:153	No hits found		123	MITE_T_20673|Sc0000232|938996|939232|AT|21|F1870 TSD_IN:yes	> MITE_T_9797|Scaffold4343_CSS|118991|119227|AT|21|F674 TSD_IN:yes	425 bits (230)	2e-119	0/236 (0%)
124	MITE_T_4841|xpSc0053758|10582|10727|AAT|45|F478 TSD_IN:no	No hits found		124	MITE_T_19174|xfSc0000051|132084|132323|CC|18|F1765 TSD_IN:no	> MITE_T_9795|Scaffold2301_CSS|611177|611415|AT|23|F674 TSD_IN:yes	374 bits (202)	6e-104	0/235 (0%)
125	MITE_T_4842|Sc0004140|123563|123706|AC|22|F478 TSD_IN:no	No hits found		125	MITE_T_22025|Sc0001836|110290|110520|TGA|13|F1961 TSD_IN:no	> MITE_T_9795|Scaffold2301_CSS|611177|611415|AT|23|F674 TSD_IN:yes	257 bits (139)	6e-69	1/230 (0%)
126	MITE_T_4843|Sc0002578|91391|91532|GC|47|F478 TSD_IN:yes MITE_LEN:141	No hits found		126	MITE_T_20301|Sc0001591|98347|98575|TA|20|F1848 TSD_IN:yes	> MITE_T_9791|Scaffold3475_CSS|380690|380918|TA|20|F673 TSD_IN:yes	405 bits (219)	2e-113	0/228 (0%)
127	MITE_T_4844|Sc0000756|65074|65207|TA|17|F478 TSD_IN:yes MITE_LEN:133	No hits found		127	MITE_T_20302|Sc0000247|447067|447295|TA|29|F1848 TSD_IN:yes	> MITE_T_9790|Scaffold1091_CSS|189549|189777|TA|20|F673 TSD_IN:yes	388 bits (210)	2e-108	0/228 (0%)
128	MITE_T_4951|Sc0001018|455358|455503|AT|36|F496 TSD_IN:yes	No hits found		128	MITE_T_14346|Sc0000990|502373|502664|TA|19|F1455 TSD_IN:yes	> MITE_T_979|Scaffold6453_CSS|502765|503056|TA|25|F89 TSD_IN:yes	436 bits (236)	9e-123	0/272 (0%)
129	MITE_T_4957|xpSc0053694|98021|98173|GC|17|F497 TSD_IN:yes	No hits found		129	MITE_T_20299|Sc0001062|595286|595527|TTA|18|F1848 TSD_IN:no	> MITE_T_9788|Scaffold1830_CSS|218795|219034|TAA|18|F673 TSD_IN:no	422 bits (228)	2e-118	2/241 (1%)
130	MITE_T_4958|Sc0000444|660989|661141|GC|17|F497 TSD_IN:yes	No hits found		130	MITE_T_20380|xfSc0000625|89577|89816|TA|22|F1855 TSD_IN:yes	> MITE_T_9786|Scaffold5838_CSS|443996|444234|TA|22|F672 TSD_IN:yes	357 bits (193)	6e-99	3/237 (1%)
131	MITE_T_4959|Sc0001479|480804|480956|GC|17|F497 TSD_IN:yes	No hits found		131	MITE_T_20715|Sc0004513|75039|75277|TA|22|F1873 TSD_IN:yes	> MITE_T_9786|Scaffold5838_CSS|443996|444234|TA|22|F672 TSD_IN:yes	424 bits (229)	6e-119	0/238 (0%)
132	MITE_T_4988|Sc0000821|572458|572606|TA|19|F502 TSD_IN:yes	No hits found		132	MITE_T_20713|Sc0004075|79908|80146|TA|62|F1873 TSD_IN:yes	> MITE_T_9785|Scaffold604_CSS|1806923|1807162|TA|62|F672 TSD_IN:yes	418 bits (226)	3e-117	1/239 (0%)
133	MITE_T_4992|Sc0002427|127003|127155|TT|152|F504 TSD_IN:no	No hits found		133	MITE_T_19859|Sc0000746|418609|418840|TA|48|F1817 TSD_IN:yes	> MITE_T_9784|Scaffold1689_CSS|336268|336499|TA|48|F671 TSD_IN:yes	424 bits (229)	5e-119	0/229 (0%)
134	MITE_T_4993|Sc0000964|489748|489899|TTACTTTTT|154|F504 TSD_IN:no	No hits found		134	MITE_T_20345|Sc0000370|64261|64500|TA|22|F1851 TSD_IN:yes	> MITE_T_9782|Scaffold8306_CSS|161398|161637|TA|22|F671 TSD_IN:yes	442 bits (239)	2e-124	0/239 (0%)
135	MITE_T_4994|Sc0003032|173451|173598|ttattttttt|150|F504 TSD_IN:no	No hits found		135	MITE_T_20328|Sc0003339|40661|40901|TA|22|F1851 TSD_IN:yes	> MITE_T_9781|Scaffold1989_CSS|3570428|3570667|TA|22|F671 TSD_IN:yes	403 bits (218)	7e-113	1/240 (0%)
136	MITE_T_4999|Sc0000004|1110222|1110365|TA|34|F505 TSD_IN:yes	No hits found		136	MITE_T_20005|Sc0001834|300204|300433|TTA|13|F1831 TSD_IN:no	> MITE_T_9779|Scaffold1979_CSS|246112|246341|TAA|13|F670 TSD_IN:no	412 bits (223)	1e-115	0/229 (0%)
137	MITE_T_5006|xpSc0053369|34907|35051|TA|18|F506 TSD_IN:yes	No hits found		137	MITE_T_20122|Sc0004217|4593|4832|CCA|17|F1837 TSD_IN:no MITE_LEN:239	> MITE_T_9776|Scaffold1154_CSS|4482427|4482666|CCA|17|F670 TSD_IN:no	442 bits (239)	2e-124	0/239 (0%)
138	MITE_T_5009|xfSc0000386|42063|42214|TA|54|F507 TSD_IN:yes	No hits found		138	MITE_T_16810|xfSc0000338|77777|78011|GGC|14|F1629 TSD_IN:no	> MITE_T_9770|Scaffold3462_CSS|1549393|1549626|GGC|14|F669 TSD_IN:no	337 bits (182)	7e-93	1/234 (0%)
139	MITE_T_5010|xfSc0000386|43707|43858|TA|54|F507 TSD_IN:yes	No hits found		139	MITE_T_21210|Sc0000087|1124875|1125110|AATT|50|F1909 TSD_IN:yes	> MITE_T_9769|Scaffold1942_CSS|647093|647326|TTA|17|F669 TSD_IN:no	351 bits (190)	3e-97	1/230 (0%)
140	MITE_T_5012|Sc0000106|518912|519060|TA|30|F507 TSD_IN:yes	No hits found		140	MITE_T_19355|Sc0000136|901226|901460|TA|19|F1771 TSD_IN:yes	> MITE_T_9768|Scaffold3533_CSS|1561481|1561715|TA|19|F669 TSD_IN:yes	422 bits (228)	2e-118	0/234 (0%)
141	MITE_T_5039|Sc0001428|227953|228093|TTT|27|F510 TSD_IN:no	No hits found		141	MITE_T_19750|Sc0001796|323570|323806|GCC|14|F1806 TSD_IN:no	> MITE_T_9764|Scaffold2952_CSS|1661189|1661425|GGC|14|F669 TSD_IN:no	370 bits (200)	7e-103	0/236 (0%)
142	MITE_T_5082|Sc0000335|802742|802891|TAA|48|F514 TSD_IN:no	No hits found		142	MITE_T_20040|Sc0001205|590671|590907|GCC|14|F1833 TSD_IN:no	> MITE_T_9764|Scaffold2952_CSS|1661189|1661425|GGC|14|F669 TSD_IN:no	342 bits (185)	2e-94	2/237 (1%)
143	MITE_T_5103|Sc0001836|33722|33867|TAG|12|F514 TSD_IN:no MITE_LEN:145	No hits found		143	MITE_T_21232|Sc0002269|216117|216345|CG|47|F1910 TSD_IN:yes	> MITE_T_9761|Scaffold3500_CSS|1665709|1665938|CG|47|F668 TSD_IN:yes	399 bits (216)	9e-112	1/229 (0%)
144	MITE_T_5277|xfSc0006628|75|224|GC|23|F530 TSD_IN:yes MITE_LEN:149	No hits found		144	MITE_T_21119|xpSc0053209|406036|406271|CG|11|F1900 TSD_IN:yes	> MITE_T_9760|Scaffold974_CSS|640857|641091|CG|11|F668 TSD_IN:yes	272 bits (147)	2e-73	1/235 (0%)
145	MITE_T_5279|Sc0000185|230276|230417|GC|20|F530 TSD_IN:yes	No hits found		145	MITE_T_21122|Sc0004418|117795|118020|CG|11|F1900 TSD_IN:yes	> MITE_T_9760|Scaffold974_CSS|640857|641091|CG|11|F668 TSD_IN:yes	335 bits (181)	3e-92	9/234 (4%)
146	MITE_T_5353|Sc0003480|103372|103521|TA|12|F538 TSD_IN:yes	No hits found		146	MITE_T_14344|Sc0000709|208262|208597|GCTCGAGC|10|F1455 TSD_IN:yes	> MITE_T_976|Scaffold8557_CSS|926|1222|AT|26|F89 TSD_IN:yes MITE_LEN:296	475 bits (257)	2e-134	0/290 (0%)
147	MITE_T_5354|Sc0000934|235582|235729|TA|12|F538 TSD_IN:yes	No hits found		147	MITE_T_14345|Sc0000494|778852|779168|AT|37|F1455 TSD_IN:yes	> MITE_T_976|Scaffold8557_CSS|926|1222|AT|26|F89 TSD_IN:yes MITE_LEN:296	475 bits (257)	2e-134	2/291 (1%)
148	MITE_T_5355|xpSc0054543|7631|7778|AA|11|F538 TSD_IN:no MITE_LEN:147	No hits found		148	MITE_T_20758|Sc0003349|154951|155187|CG|11|F1880 TSD_IN:yes	> MITE_T_9757|Scaffold3102_CSS|137750|137986|CG|11|F668 TSD_IN:yes	425 bits (230)	2e-119	0/236 (0%)
149	MITE_T_5356|Sc0004549|6883|7028|TA|12|F538 TSD_IN:yes MITE_LEN:145	No hits found		149	MITE_T_21121|xfSc0000417|83761|83995|CG|11|F1900 TSD_IN:yes	> MITE_T_9757|Scaffold3102_CSS|137750|137986|CG|11|F668 TSD_IN:yes	351 bits (190)	3e-97	2/236 (1%)
150	MITE_T_5357|Sc0000323|888|1030|TA|10|F538 TSD_IN:yes MITE_LEN:142	No hits found		150	MITE_T_21242|Sc0000688|533911|534138|CG|11|F1910 TSD_IN:yes	> MITE_T_9756|Scaffold1816_CSS|2304780|2305019|GT|14|F668 TSD_IN:no	289 bits (156)	2e-78	8/235 (3%)
151	MITE_T_5472|Sc0000756|34964|35106|TAA|48|F554 TSD_IN:no MITE_LEN:142	No hits found		151	MITE_T_20437|xfSc0000605|92313|92525|AT|11|F1855 TSD_IN:yes	> MITE_T_9752|Scaffold1313_CSS|1040887|1041111|TA|16|F667 TSD_IN:yes	331 bits (179)	3e-91	1/213 (0%)
152	MITE_T_5525|Sc0001099|622052|622188|AT|28|F562 TSD_IN:yes	No hits found		152	MITE_T_20426|Sc0001696|52322|52555|TA|47|F1855 TSD_IN:yes	> MITE_T_9751|Scaffold13658_CSS|710421|710654|TA|73|F667 TSD_IN:yes	403 bits (218)	7e-113	0/233 (0%)
153	MITE_T_5539|Sc0001396|500484|500622|GTAT|23|F564 TSD_IN:no	No hits found		153	MITE_T_20319|Sc0002365|154924|155160|TA|10|F1850 TSD_IN:yes	> MITE_T_9750|Scaffold12283_CSS|1868|2105|TA|10|F667 TSD_IN:yes	398 bits (215)	3e-111	1/237 (0%)
154	MITE_T_5561|Sc0003800|19969|20117|TT|149|F568 TSD_IN:no MITE_LEN:148	No hits found		154	MITE_T_20400|Sc0002024|270401|270639|TA|254|F1855 TSD_IN:yes	> MITE_T_9748|Scaffold65_CSS|2259489|2259726|TA|49|F667 TSD_IN:yes	340 bits (184)	6e-94	1/233 (0%)
155	MITE_T_5565|xpSc0054115|99961|100108|TT|147|F568 TSD_IN:no	No hits found		155	MITE_T_20404|Sc0000494|337862|338100|TA|49|F1855 TSD_IN:yes	> MITE_T_9748|Scaffold65_CSS|2259489|2259726|TA|49|F667 TSD_IN:yes	388 bits (210)	2e-108	1/238 (0%)
156	MITE_T_5572|Sc0000180|1131602|1131748|TT|148|F569 TSD_IN:no	No hits found		156	MITE_T_20410|Sc0001113|305177|305415|TA|49|F1855 TSD_IN:yes	> MITE_T_9748|Scaffold65_CSS|2259489|2259726|TA|49|F667 TSD_IN:yes	388 bits (210)	2e-108	1/238 (0%)
157	MITE_T_5573|Sc0000016|1524036|1524182|TT|146|F569 TSD_IN:no	No hits found		157	MITE_T_19085|Sc0000211|553482|553723|TA|48|F1758 TSD_IN:yes	> MITE_T_9746|Scaffold1479_CSS|459459|459698|TA|46|F667 TSD_IN:yes	366 bits (198)	1e-101	2/241 (1%)
158	MITE_T_5575|Sc0001042|224154|224293|GC|144|F569 TSD_IN:yes	No hits found		158	MITE_T_19851|Sc0000026|1499618|1499859|AT|23|F1817 TSD_IN:yes	> MITE_T_9746|Scaffold1479_CSS|459459|459698|TA|46|F667 TSD_IN:yes	335 bits (181)	3e-92	2/239 (1%)
159	MITE_T_5586|Sc0003586|165381|165528|AA|147|F570 TSD_IN:no	No hits found		159	MITE_T_20030|Sc0001895|161981|162221|TA|46|F1832 TSD_IN:yes	> MITE_T_9746|Scaffold1479_CSS|459459|459698|TA|46|F667 TSD_IN:yes	303 bits (164)	8e-83	3/241 (1%)
160	MITE_T_5653|Sc0000267|84564|84697|AT|21|F573 TSD_IN:yes MITE_LEN:133	No hits found		160	MITE_T_20336|Sc0001415|257284|257524|AT|47|F1851 TSD_IN:yes	> MITE_T_9746|Scaffold1479_CSS|459459|459698|TA|46|F667 TSD_IN:yes	357 bits (193)	6e-99	2/236 (1%)
161	MITE_T_5695|Sc0000433|89906|90048|TAA|12|F579 TSD_IN:no MITE_LEN:142	No hits found		161	MITE_T_20344|Sc0002207|214428|214667|TA|22|F1851 TSD_IN:yes	> MITE_T_9746|Scaffold1479_CSS|459459|459698|TA|46|F667 TSD_IN:yes	326 bits (176)	2e-89	4/241 (2%)
162	MITE_T_5716|Sc0001906|8343|8484|TA|18|F582 TSD_IN:yes MITE_LEN:141	No hits found		162	MITE_T_20391|xfSc0045931|449|688|TA|48|F1855 TSD_IN:yes MITE_LEN:239	> MITE_T_9746|Scaffold1479_CSS|459459|459698|TA|46|F667 TSD_IN:yes	337 bits (182)	7e-93	2/237 (1%)
163	MITE_T_5726|Sc0000380|411670|411811|TA|32|F583 TSD_IN:yes	No hits found		163	MITE_T_20398|xfSc0000270|70593|70832|TA|10|F1855 TSD_IN:yes	> MITE_T_9746|Scaffold1479_CSS|459459|459698|TA|46|F667 TSD_IN:yes	425 bits (230)	2e-119	0/239 (0%)
164	MITE_T_5757|Sc0005340|6669|6798|AT|27|F587 TSD_IN:yes MITE_LEN:129	No hits found		164	MITE_T_20405|Sc0001331|446616|446854|TA|62|F1855 TSD_IN:yes	> MITE_T_9746|Scaffold1479_CSS|459459|459698|TA|46|F667 TSD_IN:yes	374 bits (202)	6e-104	1/239 (0%)
165	MITE_T_5954|Sc0002083|125774|125916|AT|146|F609 TSD_IN:yes	No hits found		165	MITE_T_20409|xpSc0053337|155803|156041|TA|22|F1855 TSD_IN:yes	> MITE_T_9746|Scaffold1479_CSS|459459|459698|TA|46|F667 TSD_IN:yes	331 bits (179)	3e-91	3/235 (1%)
166	MITE_T_5955|Sc0003401|65363|65503|AT|43|F609 TSD_IN:yes MITE_LEN:140	No hits found		166	MITE_T_20414|Sc0002523|311587|311824|TA|12|F1855 TSD_IN:yes	> MITE_T_9746|Scaffold1479_CSS|459459|459698|TA|46|F667 TSD_IN:yes	340 bits (184)	6e-94	4/240 (2%)
167	MITE_T_5956|xfSc0000053|282365|282495|TA|137|F609 TSD_IN:yes	No hits found		167	MITE_T_20417|Sc0000005|802266|802503|AT|97|F1855 TSD_IN:yes	> MITE_T_9746|Scaffold1479_CSS|459459|459698|TA|46|F667 TSD_IN:yes	335 bits (181)	3e-92	6/235 (3%)
168	MITE_T_5957|Sc0001329|551387|551517|TA|137|F609 TSD_IN:yes	No hits found		168	MITE_T_20384|Sc0000147|740868|741107|TA|22|F1855 TSD_IN:yes	> MITE_T_9745|Scaffold507_CSS|554656|554895|TA|22|F667 TSD_IN:yes	436 bits (236)	7e-123	0/239 (0%)
169	MITE_T_5958|Sc0004218|81622|81746|AT|129|F609 TSD_IN:yes	No hits found		169	MITE_T_19062|Sc0002343|109858|110101|AT|24|F1758 TSD_IN:yes	> MITE_T_9742|Scaffold660_CSS|796597|796836|TA|47|F667 TSD_IN:yes	337 bits (182)	8e-93	4/241 (2%)
170	MITE_T_5959|Sc0002676|66166|66290|ATAT|133|F609 TSD_IN:yes	No hits found		170	MITE_T_15586|Sc0000304|1173|1457|AT|30|F1554 TSD_IN:yes MITE_LEN:284	> MITE_T_973|Scaffold656_CSS|1220776|1221060|AT|29|F88 TSD_IN:yes	503 bits (272)	8e-143	0/284 (0%)
171	MITE_T_5980|Sc0000228|605846|605987|GC|36|F612 TSD_IN:yes	No hits found		171	MITE_T_16793|xfSc0035983|693|939|CATA|15|F1629 TSD_IN:no	> MITE_T_9719|Scaffold709_CSS|44966|45203|GG|13|F664 TSD_IN:no	281 bits (152)	4e-76	3/217 (1%)
172	MITE_T_5981|Sc0000006|1593268|1593405|AG|26|F612 TSD_IN:no	No hits found		172	MITE_T_21393|xpSc0057998|2477|2702|GCC|14|F1918 TSD_IN:no	> MITE_T_9718|Scaffold713_CSS|827446|827685|TA|22|F664 TSD_IN:yes	278 bits (150)	4e-75	6/228 (3%)
173	MITE_T_5982|xfSc0002183|6329|6464|CA|35|F612 TSD_IN:no MITE_LEN:135	No hits found		173	MITE_T_21913|Sc0000755|490229|490459|ta|22|F1955 TSD_IN:yes	> MITE_T_9718|Scaffold713_CSS|827446|827685|TA|22|F664 TSD_IN:yes	355 bits (192)	2e-98	9/239 (4%)
174	MITE_T_5987|Sc0000300|537329|537470|TA|18|F614 TSD_IN:yes	No hits found		174	MITE_T_23048|Sc0002568|316585|316802|GCC|14|F2048 TSD_IN:no	> MITE_T_9718|Scaffold713_CSS|827446|827685|TA|22|F664 TSD_IN:yes	285 bits (154)	2e-77	2/203 (1%)
175	MITE_T_5992|xpSc0054009|99934|100064|TA|18|F614 TSD_IN:yes	No hits found		175	MITE_T_22556|Sc0007657|143|352|CG|17|F1996 TSD_IN:yes MITE_LEN:209	> MITE_T_9716|Scaffold120_CSS|737666|737892|GGC|49|F663 TSD_IN:no	219 bits (118)	2e-57	1/182 (1%)
176	MITE_T_5995|Sc0003389|55305|55438|AGCT|24|F615 TSD_IN:yes	No hits found		176	MITE_T_22818|Sc0002912|259176|259394|CG|11|F2020 TSD_IN:yes	> MITE_T_9716|Scaffold120_CSS|737666|737892|GGC|49|F663 TSD_IN:no	387 bits (209)	7e-108	0/218 (0%)
177	MITE_T_6021|Sc0001420|143784|143920|TTA|13|F620 TSD_IN:no	No hits found		177	MITE_T_20266|Sc0000237|381217|381458|AT|18|F1843 TSD_IN:yes	> MITE_T_9712|Scaffold3161_CSS|1325851|1326090|AT|18|F663 TSD_IN:yes	377 bits (204)	4e-105	4/242 (2%)
178	MITE_T_6033|Sc0000462|747178|747317|TAA|13|F622 TSD_IN:no	No hits found		178	MITE_T_15602|xfSc0000101|342419|342704|TTA|22|F1555 TSD_IN:no	> MITE_T_971|Scaffold5697_CSS|100795|101081|TAA|32|F88 TSD_IN:no	483 bits (261)	1e-136	1/286 (0%)
179	MITE_T_6050|Sc0000858|520521|520655|TA|14|F626 TSD_IN:yes	No hits found		179	MITE_T_21663|Sc0000571|316860|317089|TTA|28|F1945 TSD_IN:no	> MITE_T_9705|Scaffold838_CSS|1834303|1834532|TTA|29|F662 TSD_IN:no	424 bits (229)	5e-119	0/229 (0%)
180	MITE_T_6051|xfSc0000749|63145|63279|TA|14|F626 TSD_IN:yes	No hits found		180	MITE_T_18104|Sc0005133|4552|4781|TTA|29|F1692 TSD_IN:no MITE_LEN:229	> MITE_T_9703|Scaffold77_CSS|153151|153380|TTA|29|F662 TSD_IN:no	396 bits (214)	1e-110	0/229 (0%)
181	MITE_T_6089|xpSc0054555|49569|49709|GC|11|F629 TSD_IN:yes	No hits found		181	MITE_T_18443|Sc0000546|54584|54805|GGCC|29|F1717 TSD_IN:yes	> MITE_T_9700|Scaffold4444_CSS|768677|768906|TTA|29|F662 TSD_IN:no	403 bits (218)	7e-113	0/221 (0%)
182	MITE_T_6090|Sc0003263|122129|122257|AA|43|F629 TSD_IN:no	No hits found		182	MITE_T_21702|Sc0000991|137059|137288|TA|31|F1945 TSD_IN:yes	> MITE_T_9700|Scaffold4444_CSS|768677|768906|TTA|29|F662 TSD_IN:no	424 bits (229)	5e-119	0/229 (0%)
183	MITE_T_6091|Sc0000041|871988|872115|AA|42|F629 TSD_IN:no	No hits found		183	MITE_T_21777|Sc0001688|371734|371961|CTTAG|33|F1945 TSD_IN:yes	> MITE_T_9700|Scaffold4444_CSS|768677|768906|TTA|29|F662 TSD_IN:no	420 bits (227)	7e-118	0/227 (0%)
184	MITE_T_6093|Sc0002741|173195|173322|AA|42|F629 TSD_IN:no	No hits found		184	MITE_T_14672|Sc0000681|47602|47920|AT|23|F1487 TSD_IN:yes	> MITE_T_97|Scaffold3435_CSS|882461|882781|TA|23|F13 TSD_IN:no	477 bits (258)	6e-135	0/318 (0%)
185	MITE_T_6141|Sc0000457|207491|207630|TA|45|F635 TSD_IN:yes	No hits found		185	MITE_T_21627|Sc0004559|69117|69347|TAA|30|F1945 TSD_IN:no	> MITE_T_9695|Scaffold1775_CSS|3162951|3163186|AT|33|F662 TSD_IN:yes	412 bits (223)	1e-115	1/230 (0%)
186	MITE_T_6266|Sc0003648|16298|16436|GC|13|F648 TSD_IN:yes MITE_LEN:138	No hits found		186	MITE_T_21629|Sc0004559|72616|72846|TAA|30|F1945 TSD_IN:no	> MITE_T_9695|Scaffold1775_CSS|3162951|3163186|AT|33|F662 TSD_IN:yes	412 bits (223)	1e-115	1/230 (0%)
187	MITE_T_6267|Sc0002512|97754|97888|GC|10|F648 TSD_IN:yes MITE_LEN:134	No hits found		187	MITE_T_21631|Sc0001136|187742|187972|TAA|30|F1945 TSD_IN:no	> MITE_T_9695|Scaffold1775_CSS|3162951|3163186|AT|33|F662 TSD_IN:yes	412 bits (223)	1e-115	1/230 (0%)
188	MITE_T_6268|Sc0000071|370449|370577|TA|10|F648 TSD_IN:yes	No hits found		188	MITE_T_21280|Sc0002399|229734|229963|TAA|17|F1913 TSD_IN:no	> MITE_T_9689|Scaffold608_CSS|818834|819055|TAA|17|F661 TSD_IN:no	294 bits (159)	4e-80	8/229 (3%)
189	MITE_T_6279|Sc0000416|453818|453952|CA|24|F651 TSD_IN:no	No hits found		189	MITE_T_22676|xpSc0054313|74958|75187|TA|16|F2006 TSD_IN:yes	> MITE_T_9681|Scaffold2758_CSS|1550502|1550731|TAA|17|F661 TSD_IN:no	193 bits (104)	2e-49	5/230 (2%)
190	MITE_T_6280|Sc0001209|342953|343084|AC|33|F651 TSD_IN:no	No hits found		190	MITE_T_21069|Sc0004511|16272|16508|TTA|13|F1894 TSD_IN:no	> MITE_T_9675|Scaffold344_CSS|471304|471544|TA|20|F661 TSD_IN:yes	302 bits (163)	3e-82	1/215 (0%)
191	MITE_T_6451|Sc0002243|232781|232916|TA|38|F675 TSD_IN:yes	No hits found		191	MITE_T_2386|Sc0001464|5548|5716|GC|13|F206 TSD_IN:yes MITE_LEN:168	> MITE_T_9672|Scaffold4495_CSS|447739|447979|TA|22|F660 TSD_IN:yes	200 bits (108)	7e-52	1/169 (1%)
192	MITE_T_6452|Sc0006403|22088|22223|GC|43|F675 TSD_IN:yes MITE_LEN:135	No hits found		192	MITE_T_21622|Sc0001070|240673|240904|TA|32|F1945 TSD_IN:yes	> MITE_T_9663|Scaffold5328_CSS|572441|572670|TTA|29|F659 TSD_IN:no	407 bits (220)	5e-114	0/229 (0%)
193	MITE_T_6453|xfSc0000676|58955|59088|TA|12|F675 TSD_IN:yes	No hits found		193	MITE_T_21661|xfSc0033028|556|785|TTA|29|F1945 TSD_IN:no MITE_LEN:229	> MITE_T_9663|Scaffold5328_CSS|572441|572670|TTA|29|F659 TSD_IN:no	418 bits (226)	2e-117	0/229 (0%)
194	MITE_T_6454|Sc0002241|101826|101955|AT|15|F675 TSD_IN:yes	No hits found		194	MITE_T_21669|Sc0000046|230908|231137|TA|31|F1945 TSD_IN:yes	> MITE_T_9663|Scaffold5328_CSS|572441|572670|TTA|29|F659 TSD_IN:no	401 bits (217)	2e-112	0/229 (0%)
195	MITE_T_6455|Sc0001416|366709|366838|AT|15|F675 TSD_IN:yes	No hits found		195	MITE_T_21678|Sc0000497|838009|838238|TTA|29|F1945 TSD_IN:no	> MITE_T_9663|Scaffold5328_CSS|572441|572670|TTA|29|F659 TSD_IN:no	418 bits (226)	2e-117	0/229 (0%)
196	MITE_T_6456|Sc0001066|141377|141504|AT|15|F675 TSD_IN:yes	No hits found		196	MITE_T_21710|Sc0000704|652676|652905|TTA|30|F1945 TSD_IN:no	> MITE_T_9663|Scaffold5328_CSS|572441|572670|TTA|29|F659 TSD_IN:no	412 bits (223)	1e-115	0/229 (0%)
197	MITE_T_6506|xpSc0054125|88096|88230|GAGCTC|10|F681 TSD_IN:yes	No hits found		197	MITE_T_21711|Sc0000101|1162340|1162569|TTA|29|F1945 TSD_IN:no	> MITE_T_9663|Scaffold5328_CSS|572441|572670|TTA|29|F659 TSD_IN:no	418 bits (226)	2e-117	0/229 (0%)
198	MITE_T_6507|Sc0002579|298783|298911|AA|13|F681 TSD_IN:no	No hits found		198	MITE_T_21713|xfSc0044811|133|362|TGA|29|F1945 TSD_IN:no MITE_LEN:229	> MITE_T_9663|Scaffold5328_CSS|572441|572670|TTA|29|F659 TSD_IN:no	418 bits (226)	2e-117	0/229 (0%)
199	MITE_T_6508|Sc0001055|36630|36757|GAGCTC|10|F681 TSD_IN:yes	No hits found		199	MITE_T_21737|xfSc0003862|12332|12561|TTA|29|F1945 TSD_IN:no	> MITE_T_9663|Scaffold5328_CSS|572441|572670|TTA|29|F659 TSD_IN:no	412 bits (223)	1e-115	0/229 (0%)
200	MITE_T_6509|Sc0002480|62094|62227|CG|26|F682 TSD_IN:yes MITE_LEN:133	No hits found		200	MITE_T_21744|xfSc0000001|611584|611813|TAA|29|F1945 TSD_IN:no	> MITE_T_9663|Scaffold5328_CSS|572441|572670|TTA|29|F659 TSD_IN:no	418 bits (226)	2e-117	0/229 (0%)
201	MITE_T_6510|xpSc0053365|179341|179474|CG|14|F682 TSD_IN:yes	No hits found		201	MITE_T_21751|xfSc0000444|137204|137433|TAA|30|F1945 TSD_IN:no	> MITE_T_9663|Scaffold5328_CSS|572441|572670|TTA|29|F659 TSD_IN:no	412 bits (223)	1e-115	0/229 (0%)
202	MITE_T_6511|xfSc0000720|100029|100159|CTGG|10|F682 TSD_IN:no	No hits found		202	MITE_T_19828|Sc0001541|279924|280151|CTAAG|33|F1813 TSD_IN:yes	> MITE_T_9662|Scaffold423_CSS|2090075|2090304|TAA|29|F659 TSD_IN:no	403 bits (218)	7e-113	0/227 (0%)
203	MITE_T_6532|Sc0001173|12778|12911|TTT|14|F684 TSD_IN:no MITE_LEN:133	No hits found		203	MITE_T_20147|Sc0001574|204671|204900|TAA|29|F1837 TSD_IN:no	> MITE_T_9662|Scaffold423_CSS|2090075|2090304|TAA|29|F659 TSD_IN:no	401 bits (217)	2e-112	0/229 (0%)
204	MITE_T_6533|Sc0001490|350552|350685|TTT|27|F684 TSD_IN:no	No hits found		204	MITE_T_20193|Sc0001020|408694|408922|TTA|29|F1837 TSD_IN:no	> MITE_T_9662|Scaffold423_CSS|2090075|2090304|TAA|29|F659 TSD_IN:no	411 bits (222)	4e-115	1/229 (0%)
205	MITE_T_6534|xpSc0053274|382589|382722|TTT|32|F684 TSD_IN:no	No hits found		205	MITE_T_20833|Sc0005995|34828|35057|TAA|29|F1884 TSD_IN:no	> MITE_T_9662|Scaffold423_CSS|2090075|2090304|TAA|29|F659 TSD_IN:no	396 bits (214)	1e-110	0/229 (0%)
206	MITE_T_6535|Sc0001983|344282|344415|TTT|35|F684 TSD_IN:no	No hits found		206	MITE_T_21630|xfSc0000195|182146|182376|TTA|29|F1945 TSD_IN:no	> MITE_T_9662|Scaffold423_CSS|2090075|2090304|TAA|29|F659 TSD_IN:no	407 bits (220)	5e-114	1/230 (0%)
207	MITE_T_6536|Sc0000218|766576|766709|AAA|14|F684 TSD_IN:no	No hits found		207	MITE_T_21633|Sc0003463|40722|40952|TTA|29|F1945 TSD_IN:no	> MITE_T_9662|Scaffold423_CSS|2090075|2090304|TAA|29|F659 TSD_IN:no	407 bits (220)	5e-114	1/230 (0%)
208	MITE_T_6537|Sc0002559|160149|160282|AA|32|F684 TSD_IN:no	No hits found		208	MITE_T_21642|Sc0001934|78650|78879|TTA|29|F1945 TSD_IN:no	> MITE_T_9662|Scaffold423_CSS|2090075|2090304|TAA|29|F659 TSD_IN:no	412 bits (223)	1e-115	0/229 (0%)
209	MITE_T_6538|Sc0004564|80241|80374|AAAG|32|F684 TSD_IN:no	No hits found		209	MITE_T_21643|Sc0001076|109175|109404|TGA|29|F1945 TSD_IN:no	> MITE_T_9662|Scaffold423_CSS|2090075|2090304|TAA|29|F659 TSD_IN:no	401 bits (217)	2e-112	0/229 (0%)
210	MITE_T_6539|Sc0000344|21294|21426|TTT|46|F684 TSD_IN:no MITE_LEN:132	No hits found		210	MITE_T_21651|Sc0000476|816384|816613|TTA|29|F1945 TSD_IN:no	> MITE_T_9662|Scaffold423_CSS|2090075|2090304|TAA|29|F659 TSD_IN:no	412 bits (223)	1e-115	0/229 (0%)
211	MITE_T_6540|Sc0001109|487837|487966|aa|33|F684 TSD_IN:no	No hits found		211	MITE_T_21652|Sc0006664|6183|6412|TAA|29|F1945 TSD_IN:no MITE_LEN:229	> MITE_T_9662|Scaffold423_CSS|2090075|2090304|TAA|29|F659 TSD_IN:no	418 bits (226)	2e-117	0/229 (0%)
212	MITE_T_6556|Sc0005121|49482|49601|TA|33|F687 TSD_IN:yes MITE_LEN:119	No hits found		212	MITE_T_21666|xpSc0053259|178273|178502|TTA|29|F1945 TSD_IN:no	> MITE_T_9662|Scaffold423_CSS|2090075|2090304|TAA|29|F659 TSD_IN:no	418 bits (226)	2e-117	0/229 (0%)
213	MITE_T_6564|Sc0004630|72646|72773|TAA|31|F689 TSD_IN:no MITE_LEN:127	No hits found		213	MITE_T_21706|Sc0001196|175415|175644|TTA|29|F1945 TSD_IN:no	> MITE_T_9662|Scaffold423_CSS|2090075|2090304|TAA|29|F659 TSD_IN:no	418 bits (226)	2e-117	0/229 (0%)
214	MITE_T_6579|Sc0001413|16107|16238|TA|37|F692 TSD_IN:yes MITE_LEN:131	No hits found		214	MITE_T_21723|Sc0000731|604248|604477|TAA|29|F1945 TSD_IN:no	> MITE_T_9662|Scaffold423_CSS|2090075|2090304|TAA|29|F659 TSD_IN:no	412 bits (223)	1e-115	0/226 (0%)
215	MITE_T_6581|xpSc0053284|135234|135364|TA|18|F692 TSD_IN:yes	No hits found		215	MITE_T_21724|Sc0000373|54235|54464|TAA|29|F1945 TSD_IN:no	> MITE_T_9662|Scaffold423_CSS|2090075|2090304|TAA|29|F659 TSD_IN:no	418 bits (226)	2e-117	0/229 (0%)
216	MITE_T_6594|Sc0002807|161666|161792|AT|17|F694 TSD_IN:yes	No hits found		216	MITE_T_21727|xpSc0053287|214629|214858|TTA|29|F1945 TSD_IN:no	> MITE_T_9662|Scaffold423_CSS|2090075|2090304|TAA|29|F659 TSD_IN:no	412 bits (223)	1e-115	0/229 (0%)
217	MITE_T_6606|Sc0001979|336076|336202|TA|37|F697 TSD_IN:yes	No hits found		217	MITE_T_21728|xpSc0058594|2273|2502|TTA|29|F1945 TSD_IN:no	> MITE_T_9662|Scaffold423_CSS|2090075|2090304|TAA|29|F659 TSD_IN:no	418 bits (226)	2e-117	0/229 (0%)
218	MITE_T_6632|Sc0000663|469954|470084|TA|38|F700 TSD_IN:yes	No hits found		218	MITE_T_21763|Sc0002706|26393|26622|TAA|29|F1945 TSD_IN:no	> MITE_T_9662|Scaffold423_CSS|2090075|2090304|TAA|29|F659 TSD_IN:no	407 bits (220)	5e-114	0/229 (0%)
219	MITE_T_6634|Sc0002218|216620|216749|TA|37|F700 TSD_IN:yes	No hits found		219	MITE_T_21764|Sc0001911|404791|405020|TGA|29|F1945 TSD_IN:no	> MITE_T_9662|Scaffold423_CSS|2090075|2090304|TAA|29|F659 TSD_IN:no	407 bits (220)	5e-114	0/229 (0%)
220	MITE_T_6647|xfSc0003880|3483|3607|GAGAAATTT|19|F701 TSD_IN:no	No hits found		220	MITE_T_21792|Sc0001823|116607|116830|GC|28|F1945 TSD_IN:yes	> MITE_T_9662|Scaffold423_CSS|2090075|2090304|TAA|29|F659 TSD_IN:no	390 bits (211)	5e-109	0/223 (0%)
221	MITE_T_6648|Sc0000205|61155|61279|AATGGTTTG|19|F701 TSD_IN:no	No hits found		221	MITE_T_21796|Sc0000468|478465|478688|GC|27|F1945 TSD_IN:yes	> MITE_T_9662|Scaffold423_CSS|2090075|2090304|TAA|29|F659 TSD_IN:no	407 bits (220)	5e-114	0/223 (0%)
222	MITE_T_6661|Sc0005076|64777|64907|AT|50|F704 TSD_IN:yes MITE_LEN:130	No hits found		222	MITE_T_21802|Sc0006698|2810|3033|GC|27|F1945 TSD_IN:yes MITE_LEN:223	> MITE_T_9662|Scaffold423_CSS|2090075|2090304|TAA|29|F659 TSD_IN:no	407 bits (220)	5e-114	0/223 (0%)
223	MITE_T_6670|Sc0000653|153735|153858|CATCA|24|F704 TSD_IN:no	No hits found		223	MITE_T_21803|xfSc0000484|1404|1627|GC|26|F1945 TSD_IN:yes	> MITE_T_9662|Scaffold423_CSS|2090075|2090304|TAA|29|F659 TSD_IN:no	385 bits (208)	2e-107	0/223 (0%)
224	MITE_T_6718|Sc0001734|312495|312624|CAA|23|F710 TSD_IN:no	No hits found		224	MITE_T_21804|Sc0004741|82389|82612|GC|22|F1945 TSD_IN:yes	> MITE_T_9662|Scaffold423_CSS|2090075|2090304|TAA|29|F659 TSD_IN:no	396 bits (214)	1e-110	0/223 (0%)
225	MITE_T_6727|xpSc0056491|4879|5002|GCAAAACAT|26|F710 TSD_IN:no	No hits found		225	MITE_T_21812|Sc0004259|158291|158512|GGCC|29|F1945 TSD_IN:yes	> MITE_T_9662|Scaffold423_CSS|2090075|2090304|TAA|29|F659 TSD_IN:no	409 bits (221)	1e-114	0/221 (0%)
226	MITE_T_6729|Sc0005331|80812|80935|TTAAAAGAG|20|F710 TSD_IN:no	No hits found		226	MITE_T_21817|Sc0000155|391617|391838|GGCC|29|F1945 TSD_IN:yes	> MITE_T_9662|Scaffold423_CSS|2090075|2090304|TAA|29|F659 TSD_IN:no	409 bits (221)	1e-114	0/221 (0%)
227	MITE_T_6733|Sc0000092|1220144|1220267|ATGTTTTGC|26|F710 TSD_IN:no	No hits found		227	MITE_T_21823|Sc0002811|224879|225100|GGCC|29|F1945 TSD_IN:yes	> MITE_T_9662|Scaffold423_CSS|2090075|2090304|TAA|29|F659 TSD_IN:no	409 bits (221)	1e-114	0/221 (0%)
228	MITE_T_6745|Sc0002186|21691|21820|AT|34|F714 TSD_IN:yes MITE_LEN:129	No hits found		228	MITE_T_21824|Sc0000794|64413|64634|GGCC|29|F1945 TSD_IN:yes	> MITE_T_9662|Scaffold423_CSS|2090075|2090304|TAA|29|F659 TSD_IN:no	403 bits (218)	7e-113	0/221 (0%)
229	MITE_T_6746|xpSc0054246|2715|2844|AT|44|F714 TSD_IN:yes MITE_LEN:129	No hits found		229	MITE_T_21834|Sc0000352|357937|358152|CG|24|F1945 TSD_IN:yes	> MITE_T_9662|Scaffold423_CSS|2090075|2090304|TAA|29|F659 TSD_IN:no	381 bits (206)	3e-106	0/215 (0%)
230	MITE_T_6748|Sc0001914|348224|348350|AT|35|F714 TSD_IN:yes	No hits found		230	MITE_T_21842|Sc0001448|112207|112422|CG|24|F1945 TSD_IN:yes	> MITE_T_9662|Scaffold423_CSS|2090075|2090304|TAA|29|F659 TSD_IN:no	381 bits (206)	3e-106	0/215 (0%)
231	MITE_T_6757|Sc0001211|183618|183738|AT|18|F717 TSD_IN:yes	No hits found		231	MITE_T_22152|xfSc0002352|24721|24948|CTAAG|33|F1971 TSD_IN:yes	> MITE_T_9662|Scaffold423_CSS|2090075|2090304|TAA|29|F659 TSD_IN:no	392 bits (212)	1e-109	0/227 (0%)
232	MITE_T_6758|Sc0000429|20917|21036|AT|18|F717 TSD_IN:yes MITE_LEN:119	No hits found		232	MITE_T_20842|Sc0002086|68600|68827|CTAAG|32|F1884 TSD_IN:yes	> MITE_T_9655|Scaffold694_CSS|1726999|1727228|TTA|29|F659 TSD_IN:no	363 bits (196)	1e-100	0/226 (0%)
233	MITE_T_6767|Sc0003357|74627|74746|TA|30|F719 TSD_IN:yes MITE_LEN:119	No hits found		233	MITE_T_21639|Sc0000813|640003|640232|TAA|29|F1945 TSD_IN:no	> MITE_T_9655|Scaffold694_CSS|1726999|1727228|TTA|29|F659 TSD_IN:no	390 bits (211)	5e-109	0/229 (0%)
234	MITE_T_6794|Sc0005621|10334|10461|AA|40|F724 TSD_IN:no MITE_LEN:127	No hits found		234	MITE_T_21774|Sc0001729|79907|80134|CTTAG|33|F1945 TSD_IN:yes	> MITE_T_9655|Scaffold694_CSS|1726999|1727228|TTA|29|F659 TSD_IN:no	405 bits (219)	2e-113	0/225 (0%)
235	MITE_T_6798|Sc0000165|333158|333285|ATGTC|26|F725 TSD_IN:no	No hits found		235	MITE_T_21783|Sc0000649|353514|353741|CTTAG|33|F1945 TSD_IN:yes	> MITE_T_9655|Scaffold694_CSS|1726999|1727228|TTA|29|F659 TSD_IN:no	381 bits (206)	3e-106	0/227 (0%)
236	MITE_T_6803|Sc0001131|63073|63198|GCTAAT|13|F725 TSD_IN:no	No hits found		236	MITE_T_21820|Sc0001856|179620|179841|GGCC|29|F1945 TSD_IN:yes	> MITE_T_9655|Scaffold694_CSS|1726999|1727228|TTA|29|F659 TSD_IN:no	387 bits (209)	7e-108	0/221 (0%)
237	MITE_T_6829|Sc0000165|538185|538311|TT|42|F729 TSD_IN:no	No hits found		237	MITE_T_20133|Sc0000432|896977|897207|TTA|30|F1837 TSD_IN:no	> MITE_T_9654|Scaffold8812_CSS|832611|832840|TAA|29|F659 TSD_IN:no	396 bits (214)	1e-110	1/230 (0%)
238	MITE_T_6832|Sc0004983|100300|100427|AA|42|F730 TSD_IN:no	No hits found		238	MITE_T_20138|Sc0002962|255914|256144|TTA|30|F1837 TSD_IN:no	> MITE_T_9654|Scaffold8812_CSS|832611|832840|TAA|29|F659 TSD_IN:no	396 bits (214)	1e-110	1/230 (0%)
239	MITE_T_6874|Sc0002366|24786|24900|AT|34|F734 TSD_IN:yes MITE_LEN:114	No hits found		239	MITE_T_20765|Sc0001617|355255|355484|TA|30|F1881 TSD_IN:yes	> MITE_T_9654|Scaffold8812_CSS|832611|832840|TAA|29|F659 TSD_IN:no	401 bits (217)	2e-112	0/229 (0%)
240	MITE_T_6877|xfSc0000543|49699|49822|GAGCTC|39|F735 TSD_IN:yes	No hits found		240	MITE_T_21644|Sc0000147|1152195|1152424|TAA|29|F1945 TSD_IN:no	> MITE_T_9654|Scaffold8812_CSS|832611|832840|TAA|29|F659 TSD_IN:no	412 bits (223)	1e-115	0/229 (0%)
241	MITE_T_6887|xpSc0054865|5055|5174|AA|41|F737 TSD_IN:no MITE_LEN:119	No hits found		241	MITE_T_20830|Sc0003904|179172|179401|TAA|29|F1884 TSD_IN:no	> MITE_T_9651|Scaffold6764_CSS|489396|489625|TAA|29|F659 TSD_IN:no	412 bits (223)	1e-115	0/229 (0%)
242	MITE_T_6888|Sc0000376|892167|892291|AT|15|F738 TSD_IN:yes	No hits found		242	MITE_T_21647|Sc0003969|11293|11522|TTA|29|F1945 TSD_IN:no	> MITE_T_9651|Scaffold6764_CSS|489396|489625|TAA|29|F659 TSD_IN:no	424 bits (229)	5e-119	0/229 (0%)
243	MITE_T_6889|Sc0000218|450565|450687|AT|15|F738 TSD_IN:yes	No hits found		243	MITE_T_21656|Sc0004388|134614|134843|TTA|29|F1945 TSD_IN:no	> MITE_T_9651|Scaffold6764_CSS|489396|489625|TAA|29|F659 TSD_IN:no	412 bits (223)	1e-115	0/229 (0%)
244	MITE_T_6890|Sc0003193|97013|97133|AT|21|F738 TSD_IN:yes MITE_LEN:120	No hits found		244	MITE_T_21687|Sc0001101|368757|368986|TAA|29|F1945 TSD_IN:no	> MITE_T_9651|Scaffold6764_CSS|489396|489625|TAA|29|F659 TSD_IN:no	418 bits (226)	2e-117	0/229 (0%)
245	MITE_T_6912|Sc0002264|18825|18946|TACAACTAT|22|F744 TSD_IN:no	No hits found		245	MITE_T_21689|Sc0000105|275912|276141|TTA|28|F1945 TSD_IN:no	> MITE_T_9651|Scaffold6764_CSS|489396|489625|TAA|29|F659 TSD_IN:no	401 bits (217)	2e-112	0/229 (0%)
246	MITE_T_6921|Sc0000881|490140|490261|TCA|27|F746 TSD_IN:no	No hits found		246	MITE_T_21690|Sc0000570|175022|175251|TTA|29|F1945 TSD_IN:no	> MITE_T_9651|Scaffold6764_CSS|489396|489625|TAA|29|F659 TSD_IN:no	412 bits (223)	1e-115	0/229 (0%)
247	MITE_T_6923|Sc0000151|745528|745648|TTA|45|F746 TSD_IN:no	No hits found		247	MITE_T_21755|Sc0001216|438260|438489|TTA|28|F1945 TSD_IN:no	> MITE_T_9651|Scaffold6764_CSS|489396|489625|TAA|29|F659 TSD_IN:no	418 bits (226)	2e-117	0/229 (0%)
248	MITE_T_6924|Sc0003907|1943|2063|TTA|46|F746 TSD_IN:no MITE_LEN:120	No hits found		248	MITE_T_21769|Sc0001564|385015|385243|TTGAG|27|F1945 TSD_IN:no	> MITE_T_9651|Scaffold6764_CSS|489396|489625|TAA|29|F659 TSD_IN:no	392 bits (212)	1e-109	1/228 (0%)
249	MITE_T_6925|Sc0001058|56612|56730|TCA|27|F746 TSD_IN:no MITE_LEN:118	No hits found		249	MITE_T_21810|Sc0005690|21034|21255|GGCC|29|F1945 TSD_IN:yes	> MITE_T_9651|Scaffold6764_CSS|489396|489625|TAA|29|F659 TSD_IN:no	403 bits (218)	7e-113	0/221 (0%)
250	MITE_T_6978|Sc0000088|679400|679518|AAA|34|F753 TSD_IN:no	No hits found		250	MITE_T_21811|Sc0000694|527908|528129|GGCC|29|F1945 TSD_IN:yes	> MITE_T_9651|Scaffold6764_CSS|489396|489625|TAA|29|F659 TSD_IN:no	370 bits (200)	7e-103	0/221 (0%)
251	MITE_T_6979|xpSc0054176|41669|41783|GC|28|F753 TSD_IN:yes	No hits found		251	MITE_T_21825|Sc0005410|2286|2507|GGCC|29|F1945 TSD_IN:yes	> MITE_T_9651|Scaffold6764_CSS|489396|489625|TAA|29|F659 TSD_IN:no	409 bits (221)	1e-114	0/221 (0%)
252	MITE_T_6987|xfSc0027642|546|666|AT|21|F755 TSD_IN:yes MITE_LEN:120	No hits found		252	MITE_T_16928|xpSc0053295|367239|367510|TTT|49|F1635 TSD_IN:no	> MITE_T_9650|Scaffold712_CSS|1832810|1833039|TTA|29|F659 TSD_IN:no	412 bits (223)	1e-115	0/229 (0%)
253	MITE_T_6988|xfSc0038228|925|1044|AT|39|F755 TSD_IN:yes MITE_LEN:119	No hits found		253	MITE_T_16938|xfSc0018639|892|1125|AT|32|F1635 TSD_IN:yes	> MITE_T_9650|Scaffold712_CSS|1832810|1833039|TTA|29|F659 TSD_IN:no	398 bits (215)	3e-111	0/227 (0%)
254	MITE_T_6989|Sc0000543|697279|697398|AT|39|F755 TSD_IN:yes	No hits found		254	MITE_T_20547|Sc0002436|33361|33591|TCA|29|F1859 TSD_IN:no	> MITE_T_9650|Scaffold712_CSS|1832810|1833039|TTA|29|F659 TSD_IN:no	396 bits (214)	1e-110	1/230 (0%)
255	MITE_T_6990|Sc0007122|9178|9297|AT|21|F755 TSD_IN:yes MITE_LEN:119	No hits found		255	MITE_T_21920|Sc0000956|374163|374392|TTA|17|F1956 TSD_IN:no	> MITE_T_9646|Scaffold2031_CSS|163399|163628|TAA|17|F659 TSD_IN:no	363 bits (196)	1e-100	2/230 (1%)
256	MITE_T_7043|Sc0002742|197211|197330|AT|44|F759 TSD_IN:yes	No hits found		256	MITE_T_22133|xfSc0020488|942|1157|CG|11|F1968 TSD_IN:yes	> MITE_T_9642|Scaffold3897_CSS|276905|277134|TAA|17|F659 TSD_IN:no	326 bits (176)	1e-89	0/215 (0%)
257	MITE_T_7044|Sc0002292|329149|329268|AT|44|F759 TSD_IN:yes	No hits found		257	MITE_T_19829|Sc0000234|1060599|1060822|GC|27|F1813 TSD_IN:yes	> MITE_T_9633|Scaffold1334_CSS|514618|514847|TAA|29|F659 TSD_IN:no	401 bits (217)	2e-112	0/223 (0%)
258	MITE_T_7045|Sc0000802|171842|171961|AT|14|F759 TSD_IN:yes	No hits found		258	MITE_T_22146|xfSc0000377|170278|170507|TA|30|F1971 TSD_IN:yes	> MITE_T_9632|Scaffold3426_CSS|755152|755381|TAA|29|F659 TSD_IN:no	412 bits (223)	1e-115	0/229 (0%)
259	MITE_T_7058|Sc0000141|1058211|1058328|GAAC|10|F762 TSD_IN:no	No hits found		259	MITE_T_21694|Sc0001117|11507|11736|TGA|29|F1945 TSD_IN:no	> MITE_T_9631|Scaffold8839_CSS|98061|98290|TAA|29|F659 TSD_IN:no	424 bits (229)	5e-119	0/229 (0%)
260	MITE_T_7059|Sc0001353|8053|8170|GAAC|10|F762 TSD_IN:no MITE_LEN:117	No hits found		260	MITE_T_18440|xpSc0055409|25736|25959|GC|27|F1717 TSD_IN:yes	> MITE_T_9626|Scaffold3879_CSS|490703|490932|TGA|29|F659 TSD_IN:no	407 bits (220)	5e-114	0/223 (0%)
261	MITE_T_7060|Sc0000251|56008|56117|CCGG|10|F762 TSD_IN:yes	No hits found		261	MITE_T_18103|Sc0001776|141936|142165|TTA|29|F1692 TSD_IN:no	> MITE_T_9625|Scaffold1910_CSS|365110|365339|TTA|29|F659 TSD_IN:no	401 bits (217)	2e-112	0/229 (0%)
262	MITE_T_7064|Sc0002060|99696|99809|TA|27|F764 TSD_IN:yes MITE_LEN:113	No hits found		262	MITE_T_20778|Sc0000312|981134|981356|GC|27|F1881 TSD_IN:yes	> MITE_T_9625|Scaffold1910_CSS|365110|365339|TTA|29|F659 TSD_IN:no	399 bits (216)	9e-112	1/223 (0%)
263	MITE_T_7065|xpSc0053885|99129|99241|TA|118|F764 TSD_IN:yes	No hits found		263	MITE_T_21719|xfSc0000592|80499|80728|TAA|30|F1945 TSD_IN:no	> MITE_T_9625|Scaffold1910_CSS|365110|365339|TTA|29|F659 TSD_IN:no	401 bits (217)	2e-112	0/229 (0%)
264	MITE_T_7066|Sc0003070|94440|94547|TA|18|F764 TSD_IN:yes MITE_LEN:107	No hits found		264	MITE_T_22353|Sc0003177|12448|12671|GC|28|F1990 TSD_IN:yes	> MITE_T_9625|Scaffold1910_CSS|365110|365339|TTA|29|F659 TSD_IN:no	390 bits (211)	5e-109	0/223 (0%)
265	MITE_T_7125|Sc0007149|4484|4593|TA|29|F768 TSD_IN:yes MITE_LEN:109	No hits found		265	MITE_T_22557|Sc0000096|1133645|1133874|TTA|30|F1997 TSD_IN:no	> MITE_T_9625|Scaffold1910_CSS|365110|365339|TTA|29|F659 TSD_IN:no	412 bits (223)	1e-115	0/229 (0%)
266	MITE_T_7143|Sc0000227|609979|610089|AGCT|20|F769 TSD_IN:yes	No hits found		266	MITE_T_22681|Sc0001739|10854|11081|CTTAG|33|F2007 TSD_IN:yes	> MITE_T_9625|Scaffold1910_CSS|365110|365339|TTA|29|F659 TSD_IN:no	403 bits (218)	7e-113	0/227 (0%)
267	MITE_T_7146|xpSc0054110|87853|87964|GG|31|F770 TSD_IN:no	No hits found		267	MITE_T_21732|xfSc0001392|24958|25187|TAA|29|F1945 TSD_IN:no	> MITE_T_9624|Scaffold874_CSS|2274892|2275121|TAA|29|F659 TSD_IN:no	418 bits (226)	2e-117	0/229 (0%)
268	MITE_T_7149|Sc0001605|353662|353770|TA|24|F770 TSD_IN:yes	No hits found		268	MITE_T_15900|Sc0001375|230677|230906|TGA|29|F1574 TSD_IN:no	> MITE_T_9623|Scaffold228_CSS|4404697|4404926|TAA|29|F659 TSD_IN:no	418 bits (226)	2e-117	0/229 (0%)
269	MITE_T_7150|Sc0001668|356985|357092|TA|24|F770 TSD_IN:yes	No hits found		269	MITE_T_20141|xpSc0054732|10791|11020|TA|31|F1837 TSD_IN:yes	> MITE_T_9623|Scaffold228_CSS|4404697|4404926|TAA|29|F659 TSD_IN:no	401 bits (217)	2e-112	0/229 (0%)
270	MITE_T_7152|Sc0005593|6490|6590|CC|40|F770 TSD_IN:no MITE_LEN:100	No hits found		270	MITE_T_21650|Sc0001374|401614|401843|TTA|13|F1945 TSD_IN:no	> MITE_T_9622|Scaffold18477_CSS|1227|1456|TTA|29|F659 TSD_IN:no	374 bits (202)	5e-104	0/229 (0%)
271	MITE_T_7163|Sc0001569|131263|131369|AT|116|F772 TSD_IN:yes	No hits found		271	MITE_T_21619|xfSc0001004|43850|44081|TA|31|F1945 TSD_IN:yes	> MITE_T_9619|Scaffold2980_CSS|578568|578799|GC|31|F659 TSD_IN:yes	427 bits (231)	4e-120	0/231 (0%)
272	MITE_T_7165|Sc0002449|149236|149338|TA|110|F772 TSD_IN:yes	No hits found		272	MITE_T_20829|xfSc0015654|1119|1349|TA|15|F1884 TSD_IN:yes	> MITE_T_9614|Scaffold2382_CSS|92501|92734|CT|30|F659 TSD_IN:no	375 bits (203)	2e-104	1/231 (0%)
273	MITE_T_7169|Sc0000366|933701|933801|TA|29|F773 TSD_IN:yes	No hits found		273	MITE_T_18097|Sc0001974|155533|155766|ACT|31|F1692 TSD_IN:no	> MITE_T_9613|Scaffold873_CSS|610689|610922|ACT|31|F659 TSD_IN:no	425 bits (230)	2e-119	0/233 (0%)
274	MITE_T_7181|xpSc0054759|49963|50063|AATT|110|F775 TSD_IN:yes	No hits found		274	MITE_T_16933|Sc0000105|275916|276158|GGCC|18|F1635 TSD_IN:yes	> MITE_T_9612|Scaffold2936_CSS|1571714|1571947|TCT|30|F659 TSD_IN:no	396 bits (214)	1e-110	0/226 (0%)
275	MITE_T_7184|xfSc0001103|7128|7226|AAATTT|110|F776 TSD_IN:yes	No hits found		275	MITE_T_16935|Sc0004857|46017|46258|TA|37|F1635 TSD_IN:yes	> MITE_T_9612|Scaffold2936_CSS|1571714|1571947|TCT|30|F659 TSD_IN:no	424 bits (229)	6e-119	0/232 (0%)
276	MITE_T_7191|Sc0003781|167420|167518|TA|108|F778 TSD_IN:yes	No hits found		276	MITE_T_18090|Sc0000103|22140|22379|GT|33|F1692 TSD_IN:no	> MITE_T_9610|Scaffold2370_CSS|324603|324838|AT|33|F659 TSD_IN:yes	424 bits (229)	6e-119	0/235 (0%)
277	MITE_T_7193|xfSc0000866|35720|35819|CG|109|F779 TSD_IN:yes	No hits found		277	MITE_T_18093|Sc0000137|1278769|1279005|AT|33|F1692 TSD_IN:yes	> MITE_T_9610|Scaffold2370_CSS|324603|324838|AT|33|F659 TSD_IN:yes	412 bits (223)	1e-115	1/236 (0%)
278	MITE_T_7194|xfSc0006709|1397|1491|GC|101|F779 TSD_IN:yes MITE_LEN:94	No hits found		278	MITE_T_16885|Sc0001590|195496|195738|AAATTTTAA|69|F1632 TSD_IN:no	> MITE_T_961|Scaffold2142_CSS|998710|998958|GAAAATT|260|F86 TSD_IN:no	351 bits (190)	3e-97	8/248 (3%)
279	MITE_T_7195|xfSc0006167|1939|2028|TT|95|F779 TSD_IN:no MITE_LEN:89	No hits found		279	MITE_T_18512|xpSc0053231|542603|542858|TTTTT|268|F1726 TSD_IN:no	> MITE_T_961|Scaffold2142_CSS|998710|998958|GAAAATT|260|F86 TSD_IN:no	379 bits (205)	1e-105	5/253 (2%)
280	MITE_T_7196|Sc0003032|153452|153550|AAATTT|111|F780 TSD_IN:yes	No hits found		280	MITE_T_18538|xfSc0001184|59422|59672|GAAAATT|264|F1726 TSD_IN:no	> MITE_T_961|Scaffold2142_CSS|998710|998958|GAAAATT|260|F86 TSD_IN:no	433 bits (234)	1e-121	2/250 (1%)
281	MITE_T_7197|Sc0001328|427880|427978|AAATTT|110|F780 TSD_IN:yes	No hits found		281	MITE_T_16929|xfSc0036877|310|580|ACTAATAGT|15|F1635 TSD_IN:yes	> MITE_T_9607|Scaffold2295_CSS|363599|363834|AT|33|F659 TSD_IN:yes	411 bits (222)	5e-115	0/225 (0%)
282	MITE_T_7205|xpSc0057956|690|786|AAATTT|110|F782 TSD_IN:yes	No hits found		282	MITE_T_16937|Sc0000641|155685|155920|AT|33|F1635 TSD_IN:yes	> MITE_T_9607|Scaffold2295_CSS|363599|363834|AT|33|F659 TSD_IN:yes	416 bits (225)	9e-117	0/231 (0%)
283	MITE_T_7209|Sc0000208|481200|481291|TA|28|F783 TSD_IN:yes	No hits found		283	MITE_T_20307|Sc0000177|1015420|1015653|AAT|32|F1849 TSD_IN:no	> MITE_T_9605|Scaffold4701_CSS|833316|833551|AT|33|F659 TSD_IN:yes	385 bits (208)	3e-107	0/232 (0%)
284	MITE_T_7213|Sc0000256|270972|271673|TGTTAGG|15|F784 TSD_IN:no	No hits found		284	MITE_T_16930|xpSc0053259|178268|178528|TT|22|F1635 TSD_IN:no	> MITE_T_9604|Scaffold4571_CSS|343002|343238|TA|35|F659 TSD_IN:yes	424 bits (229)	6e-119	0/235 (0%)
285	MITE_T_7214|Sc0002126|184625|185326|GGAGGTTGCT|35|F784 TSD_IN:no	No hits found		285	MITE_T_20544|xfSc0007215|2649|2888|TA|34|F1859 TSD_IN:yes	> MITE_T_9604|Scaffold4571_CSS|343002|343238|TA|35|F659 TSD_IN:yes	411 bits (222)	4e-115	0/234 (0%)
286	MITE_T_7215|Sc0002175|193400|194074|CAAATGCA|32|F784 TSD_IN:no	No hits found		286	MITE_T_19832|xfSc0002206|1571|1792|GGCC|29|F1813 TSD_IN:yes	> MITE_T_9602|Scaffold2078_CSS|201247|201486|CCC|33|F659 TSD_IN:no	396 bits (214)	1e-110	0/220 (0%)
287	MITE_T_7216|Sc0002126|184655|185281|GC|138|F784 TSD_IN:yes	No hits found		287	MITE_T_20822|Sc0002505|281344|281579|AT|33|F1884 TSD_IN:yes	> MITE_T_9600|Scaffold182_CSS|425604|425843|AT|36|F659 TSD_IN:yes	403 bits (218)	7e-113	0/233 (0%)
288	MITE_T_7220|Sc0000617|691390|691484|TA|20|F786 TSD_IN:yes	No hits found		288	MITE_T_16841|Sc0006122|437|702|TT|79|F1632 TSD_IN:no MITE_LEN:265	> MITE_T_960|Scaffold2142_CSS|1000157|1000406|GAAAATT|258|F86 TSD_IN:no	344 bits (186)	5e-95	5/252 (2%)
289	MITE_T_7221|xpSc0054344|41823|41916|GA|96|F786 TSD_IN:no MITE_LEN:93	No hits found		289	MITE_T_20543|xfSc0000009|124562|124776|TA|18|F1858 TSD_IN:yes	> MITE_T_9584|Scaffold8626_CSS|272386|272618|TA|18|F657 TSD_IN:yes	302 bits (163)	2e-82	18/232 (8%)
290	MITE_T_7222|Sc0003641|163298|163391|TC|97|F786 TSD_IN:no MITE_LEN:93	No hits found		290	MITE_T_19898|Sc0000326|571624|571864|TAA|13|F1820 TSD_IN:no	> MITE_T_9582|Scaffold1989_CSS|2735079|2735319|TAA|13|F657 TSD_IN:no	433 bits (234)	9e-122	0/240 (0%)
291	MITE_T_7236|Sc0001595|46630|46723|TA|28|F789 TSD_IN:yes MITE_LEN:93	No hits found		291	MITE_T_16527|Sc0002620|171129|171380|TAATTCTTT|256|F1608 TSD_IN:no	> MITE_T_958|Scaffold349_CSS|1419843|1420093|TAATTCTTT|258|F86	451 bits (244)	3e-127	1/251 (0%)
292	MITE_T_7237|Sc0000818|67357|67446|GC|27|F789 TSD_IN:yes MITE_LEN:89	No hits found		292	MITE_T_19037|Sc0001043|329929|330178|TA|30|F1755 TSD_IN:yes	> MITE_T_9571|Scaffold3966_CSS|1058203|1058443|TA|24|F655 TSD_IN:yes	300 bits (162)	1e-81	0/240 (0%)
293	MITE_T_7238|Sc0000239|547507|547596|GC|27|F789 TSD_IN:yes	No hits found		293	MITE_T_21458|Sc0000067|533629|533861|AGCT|18|F1929 TSD_IN:yes	> MITE_T_9571|Scaffold3966_CSS|1058203|1058443|TA|24|F655 TSD_IN:yes	202 bits (109)	3e-52	3/207 (1%)
294	MITE_T_7239|Sc0000923|41067|41156|GC|27|F789 TSD_IN:yes MITE_LEN:89	No hits found		294	MITE_T_22554|Sc0000800|163922|164141|CG|17|F1996 TSD_IN:yes	> MITE_T_9571|Scaffold3966_CSS|1058203|1058443|TA|24|F655 TSD_IN:yes	219 bits (118)	3e-57	1/206 (0%)
295	MITE_T_7245|Sc0003923|18797|18890|AT|98|F791 TSD_IN:yes MITE_LEN:93	No hits found		295	MITE_T_15899|Sc0003285|27236|27465|TTA|29|F1574 TSD_IN:no	> MITE_T_9567|Scaffold3141_CSS|347415|347644|TAA|29|F654 TSD_IN:no	418 bits (226)	2e-117	0/229 (0%)
296	MITE_T_7319|Sc0001460|145419|145500|GG|10|F798 TSD_IN:no MITE_LEN:81	No hits found		296	MITE_T_15901|Sc0001501|313065|313294|TTA|29|F1574 TSD_IN:no	> MITE_T_9567|Scaffold3141_CSS|347415|347644|TAA|29|F654 TSD_IN:no	418 bits (226)	2e-117	0/229 (0%)
297	MITE_T_7325|Sc0003137|64622|64703|CC|10|F798 TSD_IN:no MITE_LEN:81	No hits found		297	MITE_T_19821|Sc0004461|8556|8785|TAA|29|F1813 TSD_IN:no MITE_LEN:229	> MITE_T_9567|Scaffold3141_CSS|347415|347644|TAA|29|F654 TSD_IN:no	412 bits (223)	1e-115	0/229 (0%)
298	MITE_T_7330|xfSc0013358|1492|1572|GG|10|F798 TSD_IN:no MITE_LEN:80	No hits found		298	MITE_T_20838|Sc0000959|273722|273951|TAA|33|F1884 TSD_IN:no	> MITE_T_9567|Scaffold3141_CSS|347415|347644|TAA|29|F654 TSD_IN:no	396 bits (214)	1e-110	0/229 (0%)
299	MITE_T_7360|xpSc0060397|1076|1156|GG|10|F798 TSD_IN:no MITE_LEN:80	No hits found		299	MITE_T_21626|Sc0002633|35124|35354|TTA|30|F1945 TSD_IN:no	> MITE_T_9567|Scaffold3141_CSS|347415|347644|TAA|29|F654 TSD_IN:no	396 bits (214)	1e-110	1/230 (0%)
300	MITE_T_7377|Sc0003069|243687|243767|GG|10|F798 TSD_IN:no MITE_LEN:80	No hits found		300	MITE_T_19111|xpSc0053226|89779|90016|TA|97|F1758 TSD_IN:yes	> MITE_T_9563|Scaffold2423_CSS|1359189|1359426|TA|22|F653 TSD_IN:yes	411 bits (222)	4e-115	0/237 (0%)
301	MITE_T_7381|Sc0000073|238530|238610|CC|10|F798 TSD_IN:no MITE_LEN:80	No hits found		301	MITE_T_19104|xpSc0053294|307176|307415|TA|23|F1758 TSD_IN:yes	> MITE_T_9562|Scaffold4401_CSS|2754214|2754454|TA|22|F653 TSD_IN:yes	326 bits (176)	2e-89	1/240 (0%)
302	MITE_T_7388|Sc0002556|132234|132314|CC|10|F798 TSD_IN:no MITE_LEN:80	No hits found		302	MITE_T_20321|xpSc0053472|115328|115560|TA|23|F1850 TSD_IN:yes	> MITE_T_9562|Scaffold4401_CSS|2754214|2754454|TA|22|F653 TSD_IN:yes	298 bits (161)	3e-81	8/240 (3%)
303	MITE_T_7397|Sc0000935|401571|401651|GG|10|F798 TSD_IN:no MITE_LEN:80	No hits found		303	MITE_T_19116|Sc0001445|196126|196361|TA|13|F1758 TSD_IN:yes	> MITE_T_9550|Scaffold2602_CSS|170876|171111|TA|13|F651 TSD_IN:yes	418 bits (226)	3e-117	0/235 (0%)
304	MITE_T_7403|Sc0002222|167721|167800|GG|10|F798 TSD_IN:no MITE_LEN:79	No hits found		304	MITE_T_20418|Sc0001249|525788|526025|TA|22|F1855 TSD_IN:yes	> MITE_T_9548|Scaffold179_CSS|2913355|2913592|TA|39|F651 TSD_IN:yes	411 bits (222)	4e-115	2/238 (1%)
305	MITE_T_7411|Sc0000071|1415765|1415844|CC|10|F798 TSD_IN:no	No hits found		305	MITE_T_19318|Sc0004002|131041|131284|AT|23|F1768 TSD_IN:yes	> MITE_T_9546|Scaffold3375_CSS|745184|745422|TA|254|F651 TSD_IN:yes	375 bits (203)	2e-104	3/241 (1%)
306	MITE_T_7424|Sc0000356|831041|831116|AAATTT|89|F799 TSD_IN:yes	No hits found		306	MITE_T_20389|Sc0002737|144538|144777|AT|29|F1855 TSD_IN:yes	> MITE_T_9543|Scaffold624_CSS|1452230|1452469|AT|29|F651 TSD_IN:yes	442 bits (239)	2e-124	0/239 (0%)
307	MITE_T_7490|xfSc0005961|3547|3624|GGCC|88|F804 TSD_IN:yes	No hits found		307	MITE_T_20395|Sc0001256|463066|463305|AT|29|F1855 TSD_IN:yes	> MITE_T_9543|Scaffold624_CSS|1452230|1452469|AT|29|F651 TSD_IN:yes	442 bits (239)	2e-124	0/239 (0%)
308	MITE_T_7491|xfSc0009047|198|266|AT|72|F804 TSD_IN:yes MITE_LEN:68	No hits found		308	MITE_T_20289|xpSc0053304|354959|355198|TA|22|F1846 TSD_IN:yes	> MITE_T_9540|Scaffold261_CSS|953476|953715|TA|22|F651 TSD_IN:yes	337 bits (182)	7e-93	0/239 (0%)
309	MITE_T_7492|Sc0000012|889954|890022|AT|74|F804 TSD_IN:yes	No hits found		309	MITE_T_18273|Sc0000488|206354|206610|CTTTC|73|F1706 TSD_IN:no	> MITE_T_954|Scaffold1217_CSS|250883|251135|AAAAA|260|F86 TSD_IN:no	333 bits (180)	1e-91	2/253 (1%)
310	MITE_T_7493|Sc0002750|168789|168864|TT|12|F805 TSD_IN:no MITE_LEN:75	No hits found		310	MITE_T_19082|Sc0000628|24633|24874|TA|48|F1758 TSD_IN:yes	> MITE_T_9538|Scaffold46_CSS|1270807|1271046|TA|56|F651 TSD_IN:yes	372 bits (201)	2e-103	4/242 (2%)
311	MITE_T_7494|Sc0000710|364729|364802|GC|13|F805 TSD_IN:yes	No hits found		311	MITE_T_20026|Sc0000366|53442|53683|TA|22|F1832 TSD_IN:yes	> MITE_T_9538|Scaffold46_CSS|1270807|1271046|TA|56|F651 TSD_IN:yes	333 bits (180)	1e-91	2/241 (1%)
312	MITE_T_7495|Sc0005552|9486|9555|CG|10|F805 TSD_IN:yes MITE_LEN:69	No hits found		312	MITE_T_20379|Sc0002167|159267|159506|TA|56|F1855 TSD_IN:yes	> MITE_T_9538|Scaffold46_CSS|1270807|1271046|TA|56|F651 TSD_IN:yes	442 bits (239)	2e-124	0/239 (0%)
313	MITE_T_7504|xfSc0000316|128129|128195|TA|21|F807 TSD_IN:yes	No hits found		313	MITE_T_20070|Sc0000187|1156557|1156798|AT|23|F1835 TSD_IN:yes	> MITE_T_9534|Scaffold2449_CSS|1111096|1111335|TA|22|F651 TSD_IN:yes	381 bits (206)	3e-106	0/239 (0%)
314	MITE_T_7506|Sc0003641|112252|112317|TA|21|F807 TSD_IN:yes	No hits found		314	MITE_T_20092|Sc0000187|1156557|1156768|AT|11|F1835 TSD_IN:yes	> MITE_T_9534|Scaffold2449_CSS|1111096|1111335|TA|22|F651 TSD_IN:yes	339 bits (183)	2e-93	0/210 (0%)
315	MITE_T_7546|Sc0002636|219271|219334|ACAAA|14|F811 TSD_IN:no	No hits found		315	MITE_T_15026|Sc0002779|72389|72689|CTAG|10|F1514 TSD_IN:yes	> MITE_T_9532|Scaffold2205_CSS|934946|935186|TA|49|F651 TSD_IN:yes	416 bits (225)	1e-116	1/241 (0%)
316	MITE_T_7547|xfSc0000032|114186|114249|TTTGT|25|F811 TSD_IN:no	No hits found		316	MITE_T_19068|Sc0000667|172004|172246|TA|257|F1758 TSD_IN:yes	> MITE_T_9532|Scaffold2205_CSS|934946|935186|TA|49|F651 TSD_IN:yes	324 bits (175)	6e-89	6/244 (2%)
317	MITE_T_7548|Sc0003463|154628|154681|GC|23|F811 TSD_IN:yes	No hits found		317	MITE_T_19058|Sc0001564|472304|472548|AT|13|F1758 TSD_IN:yes	> MITE_T_9531|Scaffold890_CSS|670628|670868|TA|22|F651 TSD_IN:yes	335 bits (181)	3e-92	2/242 (1%)
318	MITE_T_7557|Sc0000018|1160793|1160853|CG|12|F814 TSD_IN:yes	No hits found		318	MITE_T_19110|Sc0000384|483614|483851|TA|22|F1758 TSD_IN:yes	> MITE_T_9531|Scaffold890_CSS|670628|670868|TA|22|F651 TSD_IN:yes	357 bits (193)	6e-99	3/240 (1%)
319	MITE_T_7558|Sc0000085|1322714|1322773|CG|11|F814 TSD_IN:yes	No hits found		319	MITE_T_18533|Sc0001717|156694|156945|TAAATAAAT|255|F1726 TSD_IN:no	> MITE_T_953|Scaffold96_CSS|279723|279975|TTT|72|F86 TSD_IN:no	383 bits (207)	1e-106	3/248 (1%)
320	MITE_T_7559|xpSc0053445|51587|51646|CG|12|F814 TSD_IN:yes	No hits found		320	MITE_T_20331|Sc0002841|246689|246929|TA|13|F1851 TSD_IN:yes	> MITE_T_9528|Scaffold423_CSS|3523511|3523751|TA|13|F651 TSD_IN:yes	444 bits (240)	4e-125	0/240 (0%)
321	MITE_T_7560|Sc0007122|9212|9272|GC|64|F815 TSD_IN:yes MITE_LEN:60	No hits found		321	MITE_T_20095|xpSc0054167|19727|19969|TA|22|F1836 TSD_IN:yes	> MITE_T_9527|Scaffold2042_CSS|1561912|1562152|TA|22|F651 TSD_IN:yes	418 bits (226)	3e-117	2/242 (1%)
322	MITE_T_7561|Sc0000378|191247|191301|CG|58|F815 TSD_IN:yes	No hits found		322	MITE_T_20076|Sc0000599|226368|226608|AT|13|F1835 TSD_IN:yes	> MITE_T_9525|Scaffold845_CSS|2253537|2253777|AT|13|F651 TSD_IN:yes	427 bits (231)	4e-120	0/240 (0%)
323	MITE_T_7562|Sc0003519|92460|92513|CA|56|F815 TSD_IN:no MITE_LEN:53	No hits found		323	MITE_T_19071|Sc0002807|250308|250550|TA|22|F1758 TSD_IN:yes	> MITE_T_9523|Scaffold570_CSS|1344698|1344938|TA|22|F651 TSD_IN:yes	351 bits (190)	3e-97	4/243 (2%)
324	MITE_T_7745|Sc0004025|41660|42447|CG|10|F827 TSD_IN:no MITE_LEN:787	No hits found		324	MITE_T_19317|Sc0004685|71817|72068|TA|54|F1768 TSD_IN:yes	> MITE_T_9523|Scaffold570_CSS|1344698|1344938|TA|22|F651 TSD_IN:yes	350 bits (189)	1e-96	2/238 (1%)
325	MITE_T_7746|Sc0001494|1297|2017|CG|12|F827 TSD_IN:yes MITE_LEN:720	No hits found		325	MITE_T_20068|Sc0002706|56171|56413|AT|23|F1835 TSD_IN:yes	> MITE_T_9523|Scaffold570_CSS|1344698|1344938|TA|22|F651 TSD_IN:yes	324 bits (175)	6e-89	0/238 (0%)
326	MITE_T_7747|Sc0000343|890219|890932|TA|11|F827 TSD_IN:yes	No hits found		326	MITE_T_20324|Sc0000549|587317|587557|TA|22|F1851 TSD_IN:yes	> MITE_T_9523|Scaffold570_CSS|1344698|1344938|TA|22|F651 TSD_IN:yes	366 bits (198)	1e-101	2/241 (1%)
327	MITE_T_7748|xpSc0058709|910|1615|TA|11|F827 TSD_IN:yes MITE_LEN:705	No hits found		327	MITE_T_20332|Sc0000485|722400|722640|TA|22|F1851 TSD_IN:yes	> MITE_T_9523|Scaffold570_CSS|1344698|1344938|TA|22|F651 TSD_IN:yes	366 bits (198)	1e-101	2/241 (1%)
328	MITE_T_8013|Sc0000711|685801|686439|AT|14|F857 TSD_IN:yes	No hits found		328	MITE_T_20334|Sc0006674|23659|23899|TA|22|F1851 TSD_IN:yes	> MITE_T_9523|Scaffold570_CSS|1344698|1344938|TA|22|F651 TSD_IN:yes	355 bits (192)	2e-98	0/240 (0%)
329	MITE_T_8014|Sc0001214|559338|559955|AT|10|F857 TSD_IN:yes	No hits found		329	MITE_T_20376|xfSc0000605|92284|92524|TA|22|F1855 TSD_IN:yes	> MITE_T_9523|Scaffold570_CSS|1344698|1344938|TA|22|F651 TSD_IN:yes	372 bits (201)	2e-103	0/240 (0%)
330	MITE_T_8015|Sc0001825|285519|286125|AT|14|F857 TSD_IN:yes	No hits found		330	MITE_T_20433|Sc0003273|223622|223838|TA|10|F1855 TSD_IN:yes	> MITE_T_9523|Scaffold570_CSS|1344698|1344938|TA|22|F651 TSD_IN:yes	333 bits (180)	9e-92	0/213 (0%)
331	MITE_T_8016|Sc0000037|771796|772402|AAT|14|F857 TSD_IN:no	No hits found		331	MITE_T_15862|Sc0000233|1014563|1014840|ATA|66|F1572 TSD_IN:no	> MITE_T_9519|Scaffold907_CSS|748934|749175|AT|97|F651 TSD_IN:yes	429 bits (232)	1e-120	0/241 (0%)
332	MITE_T_8017|Sc0005257|30873|31478|AT|15|F857 TSD_IN:yes MITE_LEN:605	No hits found		332	MITE_T_20255|Sc0000583|90352|90590|TA|23|F1841 TSD_IN:yes	> MITE_T_9519|Scaffold907_CSS|748934|749175|AT|97|F651 TSD_IN:yes	346 bits (187)	1e-95	1/239 (0%)
333	MITE_T_8018|xpSc0054110|92845|93450|AT|14|F857 TSD_IN:yes	No hits found		333	MITE_T_20093|xpSc0053958|50232|50443|AT|11|F1835 TSD_IN:yes	> MITE_T_9518|Scaffold4208_CSS|1068211|1068423|AT|11|F650 TSD_IN:yes	379 bits (205)	1e-105	1/212 (0%)
334	MITE_T_8019|xpSc0053236|316245|316849|AT|16|F857 TSD_IN:yes	No hits found		334	MITE_T_20293|Sc0002975|40607|40845|TA|12|F1846 TSD_IN:yes	> MITE_T_9517|Scaffold856_CSS|200986|201224|TA|12|F650 TSD_IN:yes	440 bits (238)	5e-124	0/238 (0%)
335	MITE_T_8020|Sc0003443|159650|160250|AT|16|F857 TSD_IN:yes	No hits found		335	MITE_T_19087|Sc0000316|41147|41387|TA|49|F1758 TSD_IN:yes	> MITE_T_9515|Scaffold807_CSS|957575|957815|TA|40|F650 TSD_IN:yes	339 bits (183)	2e-93	2/241 (1%)
336	MITE_T_8021|Sc0001431|202420|203018|AT|14|F857 TSD_IN:yes	No hits found		336	MITE_T_19131|Sc0000047|474451|474667|TA|14|F1758 TSD_IN:yes	> MITE_T_9515|Scaffold807_CSS|957575|957815|TA|40|F650 TSD_IN:yes	388 bits (210)	2e-108	0/213 (0%)
337	MITE_T_8022|Sc0000944|259955|260549|TAA|14|F857 TSD_IN:no	No hits found		337	MITE_T_19958|Sc0000286|531666|531909|TA|74|F1829 TSD_IN:yes	> MITE_T_9515|Scaffold807_CSS|957575|957815|TA|40|F650 TSD_IN:yes	353 bits (191)	8e-98	5/242 (2%)
338	MITE_T_8341|Sc0003574|23665|24258|TA|68|F895 TSD_IN:yes MITE_LEN:593	No hits found		338	MITE_T_19961|xfSc0000201|105850|106088|TA|56|F1829 TSD_IN:yes	> MITE_T_9515|Scaffold807_CSS|957575|957815|TA|40|F650 TSD_IN:yes	364 bits (197)	3e-101	2/237 (1%)
339	MITE_T_8342|Sc0001993|273184|273776|TT|57|F895 TSD_IN:no	No hits found		339	MITE_T_20081|xfSc0001574|1073|1310|TA|22|F1835 TSD_IN:yes	> MITE_T_9515|Scaffold807_CSS|957575|957815|TA|40|F650 TSD_IN:yes	337 bits (182)	7e-93	3/238 (1%)
340	MITE_T_8343|Sc0001045|145759|146347|TA|62|F895 TSD_IN:yes	No hits found		340	MITE_T_20286|Sc0000047|474454|474694|TA|40|F1846 TSD_IN:yes	> MITE_T_9515|Scaffold807_CSS|957575|957815|TA|40|F650 TSD_IN:yes	438 bits (237)	2e-123	0/240 (0%)
341	MITE_T_8344|Sc0000045|1514|2100|TA|68|F895 TSD_IN:yes MITE_LEN:586	No hits found		341	MITE_T_20388|Sc0000921|408532|408771|TA|47|F1855 TSD_IN:yes	> MITE_T_9515|Scaffold807_CSS|957575|957815|TA|40|F650 TSD_IN:yes	381 bits (206)	3e-106	3/241 (1%)
342	MITE_T_8345|Sc0001080|217331|217917|TA|51|F895 TSD_IN:yes	No hits found		342	MITE_T_20399|Sc0002995|124081|124319|TA|47|F1855 TSD_IN:yes	> MITE_T_9515|Scaffold807_CSS|957575|957815|TA|40|F650 TSD_IN:yes	375 bits (203)	2e-104	4/241 (2%)
343	MITE_T_8346|xpSc0053870|428|1014|TA|17|F895 TSD_IN:yes MITE_LEN:586	No hits found		343	MITE_T_20098|xfSc0000026|211356|211597|TA|48|F1836 TSD_IN:yes	> MITE_T_9514|Scaffold1011_CSS|374946|375187|AT|98|F650 TSD_IN:yes	407 bits (220)	6e-114	2/239 (1%)
344	MITE_T_8347|xpSc0055815|20801|21373|TA|25|F895 TSD_IN:yes	No hits found		344	MITE_T_20285|xfSc0000026|215966|216207|TA|22|F1846 TSD_IN:yes	> MITE_T_9514|Scaffold1011_CSS|374946|375187|AT|98|F650 TSD_IN:yes	411 bits (222)	4e-115	2/241 (1%)
345	MITE_T_8348|Sc0001046|332960|333511|TA|46|F895 TSD_IN:yes	No hits found		345	MITE_T_20294|Sc0000476|456934|457161|TA|58|F1846 TSD_IN:yes	> MITE_T_9514|Scaffold1011_CSS|374946|375187|AT|98|F650 TSD_IN:yes	390 bits (211)	5e-109	2/227 (1%)
346	MITE_T_8349|Sc0002395|41353|41903|TA|41|F895 TSD_IN:yes MITE_LEN:550	No hits found		346	MITE_T_20369|Sc0005041|96749|96967|GC|13|F1854 TSD_IN:yes	> MITE_T_9513|Scaffold7690_CSS|407839|408063|GG|13|F649 TSD_IN:no	281 bits (152)	3e-76	3/205 (1%)
347	MITE_T_8358|Sc0001902|72287|72879|GC|10|F898 TSD_IN:yes MITE_LEN:592	No hits found		347	MITE_T_20557|Sc0005172|26420|26656|TATA|25|F1861 TSD_IN:yes	> MITE_T_9513|Scaffold7690_CSS|407839|408063|GG|13|F649 TSD_IN:no	274 bits (148)	6e-74	3/225 (1%)
348	MITE_T_8359|Sc0000243|716963|717550|GC|10|F898 TSD_IN:yes	No hits found		348	MITE_T_21401|Sc0001002|657587|657820|GG|13|F1919 TSD_IN:no	> MITE_T_9512|Scaffold1553_CSS|695586|695819|CC|13|F649 TSD_IN:no	409 bits (221)	2e-114	0/233 (0%)
349	MITE_T_8360|Sc0000119|1338020|1338571|GC|10|F898 TSD_IN:yes	No hits found		349	MITE_T_21412|Sc0004676|128788|129012|CC|21|F1919 TSD_IN:no	> MITE_T_9510|Scaffold2940_CSS|487017|487258|AAA|21|F649 TSD_IN:no	342 bits (185)	1e-94	1/225 (0%)
350	MITE_T_8361|Sc0000963|441952|442479|TGGCCA|10|F898 TSD_IN:yes	No hits found		350	MITE_T_20541|Sc0007171|2322|2552|TAA|38|F1858 TSD_IN:no MITE_LEN:230	> MITE_T_9509|Scaffold2843_CSS|285240|285460|TAA|39|F648 TSD_IN:no	363 bits (196)	1e-100	0/196 (0%)
351	MITE_T_8559|Sc0000016|924829|925404|ATAATAGG|11|F911 TSD_IN:no	No hits found		351	MITE_T_20542|Sc0002409|158003|158233|TAA|38|F1858 TSD_IN:no	> MITE_T_9509|Scaffold2843_CSS|285240|285460|TAA|39|F648 TSD_IN:no	363 bits (196)	1e-100	0/196 (0%)
352	MITE_T_8560|Sc0004175|36631|37198|TA|10|F911 TSD_IN:yes MITE_LEN:567	No hits found		352	MITE_T_23134|Sc0000353|556696|556900|GC|23|F2059 TSD_IN:yes	> MITE_T_9509|Scaffold2843_CSS|285240|285460|TAA|39|F648 TSD_IN:no	182 bits (98)	3e-46	8/186 (4%)
353	MITE_T_8561|Sc0001392|30022|30562|TA|14|F911 TSD_IN:yes MITE_LEN:540	No hits found		353	MITE_T_19035|Sc0002268|333950|334202|AAC|17|F1755 TSD_IN:no	> MITE_T_9508|Scaffold1291_CSS|1279071|1279297|GC|21|F648 TSD_IN:yes	178 bits (96)	5e-45	20/244 (8%)
354	MITE_T_8723|Sc0000185|1073371|1073916|AT|15|F932 TSD_IN:yes	No hits found		354	MITE_T_20721|Sc0002293|259100|259326|GC|21|F1874 TSD_IN:yes	> MITE_T_9508|Scaffold1291_CSS|1279071|1279297|GC|21|F648 TSD_IN:yes	412 bits (223)	1e-115	0/226 (0%)
355	MITE_T_9588|xfSc0000073|224814|225562|AT|32|F1037 TSD_IN:yes	No hits found		355	MITE_T_19897|Sc0000430|885824|886064|ATA|22|F1820 TSD_IN:no	> MITE_T_9507|Scaffold1761_CSS|3136963|3137204|TAT|22|F648 TSD_IN:no	399 bits (216)	9e-112	1/241 (0%)
356	MITE_T_9589|Sc0006233|48702|49416|AT|32|F1037 TSD_IN:yes	No hits found		356	MITE_T_20540|Sc0000288|442979|443213|GC|16|F1858 TSD_IN:yes	> MITE_T_9507|Scaffold1761_CSS|3136963|3137204|TAT|22|F648 TSD_IN:no	257 bits (139)	6e-69	2/206 (1%)
357	MITE_T_9594|Sc0001375|355074|355527|TTT|86|F1039 TSD_IN:no	No hits found		357	MITE_T_19856|Sc0000845|283659|283898|TA|47|F1817 TSD_IN:yes	> MITE_T_9502|Scaffold92_CSS|1414879|1415118|TA|47|F647 TSD_IN:yes	436 bits (236)	7e-123	0/239 (0%)
358	MITE_T_9595|Sc0000000|539588|540034|ATATTAT|95|F1039 TSD_IN:yes	No hits found		358	MITE_T_20392|Sc0005095|1800|2039|AT|13|F1855 TSD_IN:yes MITE_LEN:239	> MITE_T_9501|Scaffold1298_CSS|714202|714441|AT|13|F647 TSD_IN:yes	442 bits (239)	2e-124	0/239 (0%)
359	MITE_T_9596|Sc0000495|794802|795233|AT|80|F1039 TSD_IN:yes	No hits found		359	MITE_T_20288|xpSc0053346|261040|261280|AT|23|F1846 TSD_IN:yes	> MITE_T_9500|Scaffold1024_CSS|314985|315224|AT|13|F647 TSD_IN:yes	387 bits (209)	7e-108	1/240 (0%)
360	MITE_T_9597|xpSc0054086|2019|2428|ATT|65|F1039 TSD_IN:no	No hits found		360	MITE_T_20295|xpSc0053346|261068|261282|TA|10|F1846 TSD_IN:yes	> MITE_T_9500|Scaffold1024_CSS|314985|315224|AT|13|F647 TSD_IN:yes	340 bits (184)	5e-94	1/212 (0%)
361	MITE_T_9632|xfSc0001619|51093|51542|AAATAAA|464|F1045 TSD_IN:no	No hits found		361	MITE_T_14589|Sc0000702|676436|676763|GC|42|F1478 TSD_IN:yes	> MITE_T_95|Scaffold1817_CSS|44092|44400|GC|42|F12 TSD_IN:yes MITE_LEN:308	448 bits (242)	5e-126	19/327 (6%)
362	MITE_T_9723|xpSc0055082|13258|13716|AT|120|F1050 TSD_IN:yes	No hits found		362	MITE_T_20436|Sc0001881|344511|344723|AT|11|F1855 TSD_IN:yes	> MITE_T_9494|Scaffold4422_CSS|1978642|1978854|AT|11|F646 TSD_IN:yes	381 bits (206)	3e-106	0/212 (0%)
363	MITE_T_9724|Sc0001134|222032|222470|CACTT|450|F1050 TSD_IN:no	No hits found		363	MITE_T_15772|Sc0004616|90267|90552|AC|294|F1563 TSD_IN:no	> MITE_T_949|Scaffold146_CSS|353774|354026|TTTTCTAAT|260|F86 TSD_IN:no	392 bits (212)	2e-109	2/249 (1%)
364	MITE_T_9725|xfSc0001709|24922|25354|AT|447|F1050 TSD_IN:yes	No hits found		364	MITE_T_16867|Sc0003441|42754|43007|TTT|72|F1632 TSD_IN:no	> MITE_T_949|Scaffold146_CSS|353774|354026|TTTTCTAAT|260|F86 TSD_IN:no	361 bits (195)	5e-100	3/254 (1%)
365	MITE_T_9729|Sc0003062|215535|215992|TAA|15|F1052 TSD_IN:no	No hits found		365	MITE_T_20034|Sc0000037|21829|22045|TA|13|F1832 TSD_IN:yes	> MITE_T_9489|Scaffold2615_CSS|1435409|1435627|TA|13|F646 TSD_IN:yes	329 bits (178)	1e-90	6/220 (3%)
366	MITE_T_9730|xfSc0001129|25673|26127|TTA|15|F1052 TSD_IN:no	No hits found		366	MITE_T_20110|Sc0002373|228948|229166|TA|13|F1836 TSD_IN:yes	> MITE_T_9489|Scaffold2615_CSS|1435409|1435627|TA|13|F646 TSD_IN:yes	398 bits (215)	3e-111	0/218 (0%)
367	MITE_T_9731|Sc0005516|79451|79896|GC|25|F1052 TSD_IN:yes	No hits found		367	MITE_T_20356|Sc0000485|722427|722643|TA|10|F1851 TSD_IN:yes	> MITE_T_9488|Scaffold1876_CSS|2003635|2003854|TA|10|F646 TSD_IN:yes	357 bits (193)	5e-99	3/219 (1%)
368	MITE_T_9747|Sc0004179|110825|111281|AAGC|466|F1056 TSD_IN:no	No hits found		368	MITE_T_16869|Sc0001149|519612|519865|TAAAT|74|F1632 TSD_IN:no	> MITE_T_948|Scaffold3580_CSS|356126|356378|AAAATTA|258|F86 TSD_IN:no	377 bits (204)	5e-105	3/251 (1%)
369	MITE_T_9749|Sc0000563|407589|408035|AATT|462|F1056 TSD_IN:yes	No hits found		369	MITE_T_20031|Sc0003453|229933|230173|AT|23|F1832 TSD_IN:yes	> MITE_T_9477|Scaffold3382_CSS|698209|698448|TA|22|F646 TSD_IN:yes	291 bits (157)	6e-79	5/241 (2%)
370	MITE_T_9750|Sc0000359|267964|268398|AGT|16|F1056 TSD_IN:no	No hits found		370	MITE_T_20374|xpSc0056844|10192|10432|TA|22|F1855 TSD_IN:yes	> MITE_T_9477|Scaffold3382_CSS|698209|698448|TA|22|F646 TSD_IN:yes	414 bits (224)	3e-116	1/240 (0%)
371	MITE_T_9810|Sc0001896|188187|188595|CG|16|F1063 TSD_IN:yes	No hits found		371	MITE_T_20104|Sc0001881|344512|344752|TA|22|F1836 TSD_IN:yes	> MITE_T_9474|Scaffold4422_CSS|1978613|1978853|TA|12|F646 TSD_IN:yes	427 bits (231)	4e-120	0/240 (0%)
372	MITE_T_9920|xfSc0030069|232|679|TGT|20|F1076 TSD_IN:no MITE_LEN:447	No hits found		372	MITE_T_20096|Sc0004422|77336|77578|AT|57|F1836 TSD_IN:yes	> MITE_T_9471|Scaffold6577_CSS|186704|186944|TA|12|F646 TSD_IN:yes	431 bits (233)	3e-121	1/240 (0%)
373	MITE_T_9921|Sc0001790|175643|176081|TTA|15|F1076 TSD_IN:no	No hits found		373	MITE_T_22658|Sc0000183|505006|505214|TTA|13|F2004 TSD_IN:no	> MITE_T_9467|Scaffold433_CSS|501888|502096|TAA|13|F645 TSD_IN:no	385 bits (208)	2e-107	0/208 (0%)
374	MITE_T_9922|Sc0001135|248332|248763|TAA|15|F1076 TSD_IN:no	No hits found		374	MITE_T_23138|xfSc0000742|101454|101674|TA|18|F2061 TSD_IN:yes	> MITE_T_9461|Scaffold7407_CSS|292834|293060|TTA|17|F645 TSD_IN:no	268 bits (145)	3e-72	6/226 (3%)
375	MITE_T_10003|Sc0000012|1269068|1269513|TT|459|F1083 TSD_IN:no	No hits found		375	MITE_T_20614|xfSc0037210|392|621|TTA|33|F1864 TSD_IN:no MITE_LEN:229	> MITE_T_9454|Scaffold1786_CSS|1342395|1342624|TAA|33|F645 TSD_IN:no	396 bits (214)	1e-110	0/229 (0%)
376	MITE_T_10004|Sc0000295|436712|437154|TA|461|F1083 TSD_IN:yes	No hits found		376	MITE_T_20960|Sc0000037|1414051|1414280|TTA|30|F1891 TSD_IN:no	> MITE_T_9454|Scaffold1786_CSS|1342395|1342624|TAA|33|F645 TSD_IN:no	346 bits (187)	1e-95	0/229 (0%)
377	MITE_T_10139|Sc0000459|140717|141159|AT|15|F1095 TSD_IN:yes	No hits found		377	MITE_T_22154|Sc0001991|135806|136035|TTA|31|F1972 TSD_IN:no	> MITE_T_9454|Scaffold1786_CSS|1342395|1342624|TAA|33|F645 TSD_IN:no	346 bits (187)	1e-95	0/229 (0%)
378	MITE_T_10140|xpSc0054053|86626|87067|TA|20|F1095 TSD_IN:yes	No hits found		378	MITE_T_20247|Sc0003173|243939|244168|TTT|16|F1840 TSD_IN:no	> MITE_T_9451|Scaffold626_CSS|1878230|1878459|TTT|16|F645 TSD_IN:no	418 bits (226)	2e-117	0/229 (0%)
379	MITE_T_10141|Sc0001073|398049|398484|AT|15|F1095 TSD_IN:yes	No hits found		379	MITE_T_22086|xfSc0003341|7080|7300|CTTAG|21|F1963 TSD_IN:yes	> MITE_T_9444|Scaffold938_CSS|739700|739931|CT|21|F645 TSD_IN:no	283 bits (153)	9e-77	1/220 (0%)
380	MITE_T_10142|Sc0001194|301190|301623|AT|33|F1095 TSD_IN:yes	No hits found		380	MITE_T_18522|xpSc0053563|156901|157154|TA|266|F1726 TSD_IN:yes	> MITE_T_944|Scaffold117_CSS|1816382|1816635|TA|268|F86 TSD_IN:yes	451 bits (244)	3e-127	0/253 (0%)
381	MITE_T_10143|Sc0000005|913781|914213|GC|15|F1095 TSD_IN:yes	No hits found		381	MITE_T_18537|Sc0000213|1152510|1152760|AAAA|263|F1726 TSD_IN:no	> MITE_T_944|Scaffold117_CSS|1816382|1816635|TA|268|F86 TSD_IN:yes	353 bits (191)	8e-98	5/254 (2%)
382	MITE_T_10679|Sc0000571|233151|233577|ATAATAT|446|F1135 TSD_IN:yes	No hits found		382	MITE_T_22178|Sc0000610|351992|352219|CTAAG|20|F1975 TSD_IN:yes	> MITE_T_9438|Scaffold1644_CSS|1084111|1084350|CA|21|F645 TSD_IN:no	364 bits (197)	3e-101	0/227 (0%)
383	MITE_T_10681|Sc0000058|1087565|1087984|AAATTT|441|F1135 TSD_IN:yes	No hits found		383	MITE_T_22438|Sc0001865|22349|22577|TTA|16|F1994 TSD_IN:no	> MITE_T_9438|Scaffold1644_CSS|1084111|1084350|CA|21|F645 TSD_IN:no	361 bits (195)	4e-100	1/226 (0%)
384	MITE_T_10799|Sc0004701|27937|28358|TTT|12|F1148 TSD_IN:no	No hits found		384	MITE_T_22205|Sc0002502|39692|39919|AT|21|F1977 TSD_IN:yes	> MITE_T_9437|Scaffold344_CSS|4028325|4028564|AT|21|F645 TSD_IN:yes	320 bits (173)	7e-88	12/239 (5%)
385	MITE_T_10800|Sc0005368|29184|29603|ATA|15|F1148 TSD_IN:no	No hits found		385	MITE_T_20240|Sc0000641|691253|691494|TA|24|F1840 TSD_IN:yes	> MITE_T_9436|Scaffold3282_CSS|465560|465801|TA|24|F645 TSD_IN:yes	424 bits (229)	6e-119	0/241 (0%)
386	MITE_T_10801|Sc0000020|355060|355474|ATT|16|F1148 TSD_IN:no	No hits found		386	MITE_T_20243|Sc0001330|380343|380579|TTA|21|F1840 TSD_IN:no	> MITE_T_9436|Scaffold3282_CSS|465560|465801|TA|24|F645 TSD_IN:yes	361 bits (195)	4e-100	2/235 (1%)
387	MITE_T_10802|Sc0004507|16432|16838|GC|14|F1148 TSD_IN:yes	No hits found		387	MITE_T_19602|Sc0001079|627943|628174|CTA|13|F1792 TSD_IN:no	> MITE_T_9433|Scaffold216_CSS|604136|604365|TAG|13|F644 TSD_IN:no	392 bits (212)	2e-109	2/231 (1%)
388	MITE_T_11039|xfSc0001726|9586|10000|TTA|31|F1170 TSD_IN:no	No hits found		388	MITE_T_19617|Sc0000482|294291|294520|TA|22|F1792 TSD_IN:yes	> MITE_T_9432|Scaffold1001_CSS|289958|290187|TA|22|F644 TSD_IN:yes	418 bits (226)	2e-117	0/229 (0%)
389	MITE_T_11370|xfSc0000718|65432|65839|TA|19|F1203 TSD_IN:yes	No hits found		389	MITE_T_19624|Sc0000382|488520|488749|TAA|14|F1792 TSD_IN:no	> MITE_T_9430|Scaffold1516_CSS|1393182|1393412|TTA|14|F644 TSD_IN:no	368 bits (199)	3e-102	1/230 (0%)
390	MITE_T_11371|Sc0001571|249687|250079|TA|19|F1203 TSD_IN:yes	No hits found		390	MITE_T_17044|Sc0003647|4227|4496|TA|40|F1645 TSD_IN:yes MITE_LEN:269	> MITE_T_9427|Scaffold2067_CSS|885597|885838|TTTT|19|F644 TSD_IN:no	385 bits (208)	3e-107	0/235 (0%)
391	MITE_T_11372|Sc0004481|93479|93866|CG|10|F1203 TSD_IN:yes	No hits found		391	MITE_T_19863|Sc0000007|91939|92183|ATT|22|F1819 TSD_IN:no	> MITE_T_9422|Scaffold2014_CSS|1834602|1834831|TAA|14|F643 TSD_IN:no	401 bits (217)	3e-112	0/229 (0%)
392	MITE_T_11937|Sc0001206|589541|589913|AAT|24|F1259 TSD_IN:no	No hits found		392	MITE_T_19877|Sc0005372|12349|12578|TTA|14|F1819 TSD_IN:no	> MITE_T_9422|Scaffold2014_CSS|1834602|1834831|TAA|14|F643 TSD_IN:no	335 bits (181)	3e-92	0/229 (0%)
393	MITE_T_12258|Sc0000199|746827|747621|CG|12|F1287 TSD_IN:yes	No hits found		393	MITE_T_18516|Sc0003250|108019|108273|TTAATTT|73|F1726 TSD_IN:no	> MITE_T_942|Scaffold8336_CSS|479887|480140|AAAAAAA|264|F86 TSD_IN:no	390 bits (211)	6e-109	1/254 (0%)
394	MITE_T_12259|Sc0002743|179617|180407|GGCC|11|F1287 TSD_IN:yes	No hits found		394	MITE_T_19970|Sc0000057|504349|504590|GA|19|F1831 TSD_IN:no	> MITE_T_9416|Scaffold5003_CSS|231557|231798|AA|19|F643 TSD_IN:no	414 bits (224)	3e-116	0/239 (0%)
395	MITE_T_12260|Sc0000167|250659|251446|CA|14|F1287 TSD_IN:no	No hits found		395	MITE_T_19971|Sc0000418|900977|901218|AA|19|F1831 TSD_IN:no	> MITE_T_9416|Scaffold5003_CSS|231557|231798|AA|19|F643 TSD_IN:no	440 bits (238)	6e-124	0/241 (0%)
396	MITE_T_12261|Sc0000861|268838|269624|GG|10|F1287 TSD_IN:no	No hits found		396	MITE_T_19973|Sc0000547|788001|788240|GT|18|F1831 TSD_IN:no	> MITE_T_9416|Scaffold5003_CSS|231557|231798|AA|19|F643 TSD_IN:no	392 bits (212)	2e-109	0/239 (0%)
397	MITE_T_12262|Sc0000761|475597|476382|CC|10|F1287 TSD_IN:no	No hits found		397	MITE_T_21542|Sc0003647|4868|5098|AT|19|F1936 TSD_IN:yes MITE_LEN:230	> MITE_T_9416|Scaffold5003_CSS|231557|231798|AA|19|F643 TSD_IN:no	313 bits (169)	1e-85	11/235 (5%)
398	MITE_T_12317|xfSc0013932|606|984|AG|33|F1294 TSD_IN:no MITE_LEN:378	No hits found		398	MITE_T_22140|Sc0001537|438086|438315|TAA|17|F1970 TSD_IN:no	> MITE_T_9416|Scaffold5003_CSS|231557|231798|AA|19|F643 TSD_IN:no	407 bits (220)	5e-114	0/229 (0%)
399	MITE_T_12318|Sc0000495|316980|317355|TT|16|F1294 TSD_IN:no	No hits found		399	MITE_T_22298|Sc0003115|101735|101963|TA|20|F1986 TSD_IN:yes	> MITE_T_9416|Scaffold5003_CSS|231557|231798|AA|19|F643 TSD_IN:no	383 bits (207)	9e-107	2/229 (1%)
400	MITE_T_12319|xfSc0031209|633|980|AT|23|F1294 TSD_IN:yes MITE_LEN:347	No hits found		400	MITE_T_17333|Sc0000635|592066|592301|CG|21|F1660 TSD_IN:yes	> MITE_T_9410|Scaffold1486_CSS|87256|87491|CG|40|F642 TSD_IN:yes	407 bits (220)	5e-114	0/235 (0%)
401	MITE_T_12320|Sc0002009|131689|132035|AT|27|F1294 TSD_IN:yes	No hits found		401	MITE_T_17337|xfSc0005613|640|875|CG|40|F1660 TSD_IN:yes MITE_LEN:235	> MITE_T_9410|Scaffold1486_CSS|87256|87491|CG|40|F642 TSD_IN:yes	435 bits (235)	3e-122	0/235 (0%)
402	MITE_T_12321|Sc0000638|458309|458655|AT|27|F1294 TSD_IN:yes	No hits found		402	MITE_T_19325|xpSc0055016|1171|1406|CG|40|F1769 TSD_IN:yes	> MITE_T_9410|Scaffold1486_CSS|87256|87491|CG|40|F642 TSD_IN:yes	424 bits (229)	5e-119	0/235 (0%)
403	MITE_T_12400|Sc0001360|523433|523807|GC|14|F1302 TSD_IN:yes	No hits found		403	MITE_T_19512|Sc0002348|66023|66258|CG|21|F1783 TSD_IN:yes	> MITE_T_9410|Scaffold1486_CSS|87256|87491|CG|40|F642 TSD_IN:yes	412 bits (223)	1e-115	0/235 (0%)
404	MITE_T_12401|Sc0001111|320592|320951|AA|14|F1302 TSD_IN:no	No hits found		404	MITE_T_22820|xfSc0014330|653|848|GC|17|F2020 TSD_IN:yes MITE_LEN:195	> MITE_T_9410|Scaffold1486_CSS|87256|87491|CG|40|F642 TSD_IN:yes	327 bits (177)	4e-90	0/195 (0%)
405	MITE_T_12402|Sc0001805|23638|23987|AT|19|F1302 TSD_IN:yes	No hits found		405	MITE_T_19326|Sc0001018|28878|29113|CG|21|F1769 TSD_IN:yes	> MITE_T_9409|Scaffold217_CSS|1169783|1170018|CG|39|F642 TSD_IN:yes	385 bits (208)	3e-107	0/235 (0%)
406	MITE_T_12529|Sc0001799|214432|214790|CG|23|F1310 TSD_IN:yes	No hits found		406	MITE_T_17342|Sc0004775|118070|118304|CG|21|F1660 TSD_IN:yes	> MITE_T_9405|Scaffold2142_CSS|2850267|2850502|CG|21|F642 TSD_IN:yes	405 bits (219)	2e-113	1/235 (0%)
407	MITE_T_12790|Sc0002195|18978|19717|AT|14|F1326 TSD_IN:yes	No hits found		407	MITE_T_17108|Sc0000584|803190|803425|CG|40|F1648 TSD_IN:yes	> MITE_T_9404|Scaffold688_CSS|535331|535566|CG|40|F642 TSD_IN:yes	412 bits (223)	1e-115	0/235 (0%)
408	MITE_T_12863|Sc0002488|59115|59477|TTTTTTTT|28|F1332 TSD_IN:no	No hits found		408	MITE_T_17331|Sc0003875|186845|187080|CG|40|F1660 TSD_IN:yes	> MITE_T_9404|Scaffold688_CSS|535331|535566|CG|40|F642 TSD_IN:yes	435 bits (235)	3e-122	0/235 (0%)
409	MITE_T_12870|Sc0002443|124860|125204|AAG|46|F1333 TSD_IN:no	No hits found		409	MITE_T_17332|Sc0004390|40330|40565|CG|40|F1660 TSD_IN:yes	> MITE_T_9404|Scaffold688_CSS|535331|535566|CG|40|F642 TSD_IN:yes	418 bits (226)	3e-117	0/235 (0%)
410	MITE_T_13049|Sc0002314|224015|224361|AC|353|F1356 TSD_IN:no	No hits found		410	MITE_T_17334|Sc0004676|122842|123077|CG|40|F1660 TSD_IN:yes	> MITE_T_9404|Scaffold688_CSS|535331|535566|CG|40|F642 TSD_IN:yes	424 bits (229)	5e-119	0/235 (0%)
411	MITE_T_13050|Sc0005051|31114|31472|TAT|36|F1357 TSD_IN:no	No hits found		411	MITE_T_17335|Sc0001225|496498|496733|CG|40|F1660 TSD_IN:yes	> MITE_T_9404|Scaffold688_CSS|535331|535566|CG|40|F642 TSD_IN:yes	412 bits (223)	1e-115	0/235 (0%)
412	MITE_T_13051|Sc0000764|433627|433955|TTAT|22|F1357 TSD_IN:no	No hits found		412	MITE_T_17336|Sc0001774|364873|365108|CG|40|F1660 TSD_IN:yes	> MITE_T_9404|Scaffold688_CSS|535331|535566|CG|40|F642 TSD_IN:yes	435 bits (235)	3e-122	0/235 (0%)
413	MITE_T_13436|Sc0000588|778823|779172|AC|40|F1388 TSD_IN:no	No hits found		413	MITE_T_17338|Sc0002668|145346|145581|CG|40|F1660 TSD_IN:yes	> MITE_T_9404|Scaffold688_CSS|535331|535566|CG|40|F642 TSD_IN:yes	418 bits (226)	3e-117	0/235 (0%)
414	MITE_T_13745|xpSc0053330|109685|110016|TGA|56|F1405 TSD_IN:no	No hits found		414	MITE_T_17339|xpSc0054025|17835|18070|CG|40|F1660 TSD_IN:yes	> MITE_T_9404|Scaffold688_CSS|535331|535566|CG|40|F642 TSD_IN:yes	435 bits (235)	3e-122	0/235 (0%)
415	MITE_T_13790|Sc0001344|490095|490422|GA|27|F1408 TSD_IN:no	No hits found		415	MITE_T_17340|Sc0006925|22771|23006|CG|40|F1660 TSD_IN:yes	> MITE_T_9404|Scaffold688_CSS|535331|535566|CG|40|F642 TSD_IN:yes	418 bits (226)	3e-117	0/235 (0%)
416	MITE_T_13821|xfSc0000639|9292|9640|CA|31|F1412 TSD_IN:no	No hits found		416	MITE_T_17341|Sc0004281|575|810|CG|40|F1660 TSD_IN:yes MITE_LEN:235	> MITE_T_9404|Scaffold688_CSS|535331|535566|CG|40|F642 TSD_IN:yes	412 bits (223)	1e-115	0/235 (0%)
417	MITE_T_13826|Sc0001726|242325|242655|TCT|27|F1412 TSD_IN:no	No hits found		417	MITE_T_19511|Sc0003765|144368|144603|CG|21|F1783 TSD_IN:yes	> MITE_T_9404|Scaffold688_CSS|535331|535566|CG|40|F642 TSD_IN:yes	418 bits (226)	3e-117	0/235 (0%)
418	MITE_T_13839|xfSc0000000|207258|207574|TA|19|F1412 TSD_IN:yes	No hits found		418	MITE_T_21283|Sc0002000|164382|164616|CG|40|F1914 TSD_IN:yes	> MITE_T_9404|Scaffold688_CSS|535331|535566|CG|40|F642 TSD_IN:yes	411 bits (222)	4e-115	1/235 (0%)
419	MITE_T_13870|Sc0001280|65749|66076|GC|52|F1417 TSD_IN:yes	No hits found		419	MITE_T_22821|xfSc0012875|1007|1201|GC|12|F2020 TSD_IN:yes	> MITE_T_9404|Scaffold688_CSS|535331|535566|CG|40|F642 TSD_IN:yes	331 bits (179)	3e-91	0/194 (0%)
420	MITE_T_13925|Sc0001570|441869|442203|TA|17|F1420 TSD_IN:yes	No hits found		420	MITE_T_14041|Sc0000129|78052|78362|AT|13|F1425 TSD_IN:yes	> MITE_T_94|Scaffold2758_CSS|1591920|1592229|AT|19|F12 TSD_IN:yes	494 bits (267)	6e-140	1/310 (0%)
421	MITE_T_13934|xfSc0000480|95969|96304|AGC|35|F1421 TSD_IN:no	No hits found		421	MITE_T_17320|Sc0000563|475777|476020|CG|40|F1660 TSD_IN:yes	> MITE_T_9398|Scaffold941_CSS|140188|140423|CG|40|F642 TSD_IN:yes	399 bits (216)	1e-111	0/222 (0%)
422	MITE_T_13940|Sc0006148|481|811|CTT|35|F1421 TSD_IN:no MITE_LEN:330	No hits found		422	MITE_T_17091|xpSc0053756|114956|115192|CG|40|F1648 TSD_IN:yes	> MITE_T_9397|Scaffold6953_CSS|661732|661968|CG|21|F642 TSD_IN:yes	398 bits (215)	3e-111	2/237 (1%)
423	MITE_T_13941|Sc0001050|149780|150110|CAT|36|F1421 TSD_IN:no	No hits found		423	MITE_T_19389|xfSc0047815|373|623|TA|19|F1776 TSD_IN:yes MITE_LEN:250	> MITE_T_9394|Scaffold3565_CSS|182419|182660|AGGCA|21|F642 TSD_IN:no	348 bits (188)	4e-96	0/239 (0%)
424	MITE_T_13953|Sc0000186|39969|40278|AT|27|F1421 TSD_IN:yes	No hits found		424	MITE_T_20071|Sc0001821|139135|139376|TA|48|F1835 TSD_IN:yes	> MITE_T_9391|Scaffold1480_CSS|277848|278089|TA|48|F641 TSD_IN:yes	435 bits (235)	3e-122	0/241 (0%)
425	MITE_T_14196|xpSc0053210|621242|621583|TAA|19|F1434 TSD_IN:no	No hits found		425	MITE_T_19198|Sc0002674|204900|205133|AT|21|F1765 TSD_IN:yes	> MITE_T_9389|Scaffold1562_CSS|1810990|1811223|AT|21|F640 TSD_IN:yes	398 bits (215)	3e-111	0/233 (0%)
426	MITE_T_14197|Sc0001544|320397|320728|TTA|19|F1434 TSD_IN:no	No hits found		426	MITE_T_17328|Sc0004916|3197|3435|GC|45|F1660 TSD_IN:yes MITE_LEN:238	> MITE_T_9386|Scaffold619_CSS|29005|29243|GC|45|F639 TSD_IN:yes	440 bits (238)	5e-124	0/238 (0%)
427	MITE_T_14198|Sc0002610|71988|72310|GC|53|F1434 TSD_IN:yes	No hits found		427	MITE_T_17324|Sc0004160|39621|39862|TA|47|F1660 TSD_IN:yes	> MITE_T_9384|Scaffold4319_CSS|373048|373289|TAA|45|F639 TSD_IN:no	424 bits (229)	6e-119	0/241 (0%)
428	MITE_T_14214|Sc0000236|1066056|1066395|TTATATCTT|71|F1438 TSD_IN:no	No hits found		428	MITE_T_17343|Sc0001292|37598|37831|TCA|23|F1660 TSD_IN:no	> MITE_T_9384|Scaffold4319_CSS|373048|373289|TAA|45|F639 TSD_IN:no	355 bits (192)	2e-98	8/241 (3%)
429	MITE_T_14215|Sc0003435|203083|203421|AAAAACA|73|F1438 TSD_IN:no	No hits found		429	MITE_T_19502|Sc0003210|237109|237352|TTA|23|F1783 TSD_IN:no	> MITE_T_9384|Scaffold4319_CSS|373048|373289|TAA|45|F639 TSD_IN:no	392 bits (212)	2e-109	2/243 (1%)
430	MITE_T_14216|Sc0001907|404981|405318|TA|74|F1438 TSD_IN:yes	No hits found		430	MITE_T_19507|Sc0004710|80905|81146|TA|25|F1783 TSD_IN:yes	> MITE_T_9384|Scaffold4319_CSS|373048|373289|TAA|45|F639 TSD_IN:no	396 bits (214)	1e-110	0/241 (0%)
431	MITE_T_14217|Sc0001720|249865|250201|AAAATAAAA|72|F1438 TSD_IN:no	No hits found		431	MITE_T_20387|xpSc0055578|22533|22772|TT|52|F1855 TSD_IN:no	> MITE_T_9371|Scaffold5220_CSS|616835|617075|AA|19|F637 TSD_IN:no	414 bits (224)	3e-116	1/240 (0%)
432	MITE_T_14218|Sc0000209|693157|693490|taa|85|F1438 TSD_IN:no	No hits found		432	MITE_T_20330|Sc0000315|846773|847013|TA|22|F1851 TSD_IN:yes	> MITE_T_9370|Scaffold833_CSS|1157758|1157999|TA|22|F637 TSD_IN:yes	427 bits (231)	4e-120	1/241 (0%)
433	MITE_T_14288|Sc0001101|200386|200712|GAA|48|F1448 TSD_IN:no	No hits found		433	MITE_T_16850|Sc0000911|671812|672069|TATTT|264|F1632 TSD_IN:no	> MITE_T_937|Scaffold1910_CSS|1293786|1294040|TTTAAA|277|F86 TSD_IN:yes	405 bits (219)	2e-113	2/256 (1%)
434	MITE_T_14296|Sc0000482|754142|754476|TA|32|F1450 TSD_IN:yes	No hits found		434	MITE_T_20753|Sc0001007|298844|299074|GTT|20|F1879 TSD_IN:no	> MITE_T_9369|Scaffold2542_CSS|2100343|2100572|TAA|13|F636 TSD_IN:no	270 bits (146)	7e-73	1/192 (1%)
435	MITE_T_14352|Sc0000927|446006|446341|TA|98|F1457 TSD_IN:yes	No hits found		435	MITE_T_22218|Sc0000768|191911|192134|GC|14|F1978 TSD_IN:yes	> MITE_T_9369|Scaffold2542_CSS|2100343|2100572|TAA|13|F636 TSD_IN:no	291 bits (157)	5e-79	2/221 (1%)
436	MITE_T_14353|Sc0002591|61905|62239|AT|96|F1457 TSD_IN:yes	No hits found		436	MITE_T_19959|Sc0002357|260422|260662|AT|13|F1829 TSD_IN:yes	> MITE_T_9363|Scaffold1025_CSS|838091|838331|TA|49|F635 TSD_IN:yes	311 bits (168)	5e-85	4/236 (2%)
437	MITE_T_14401|xpSc0053272|57060|57371|TTA|48|F1466 TSD_IN:no	No hits found		437	MITE_T_19960|Sc0001671|237648|237887|TA|48|F1829 TSD_IN:yes	> MITE_T_9363|Scaffold1025_CSS|838091|838331|TA|49|F635 TSD_IN:yes	327 bits (177)	4e-90	3/239 (1%)
438	MITE_T_14420|Sc0005709|18615|18948|TAA|28|F1468 TSD_IN:no	No hits found		438	MITE_T_20029|xpSc0053788|43572|43813|TA|12|F1832 TSD_IN:yes	> MITE_T_9360|Scaffold3491_CSS|394142|394383|TA|12|F635 TSD_IN:yes	429 bits (232)	1e-120	0/241 (0%)
439	MITE_T_14435|Sc0000571|126059|126391|TTA|41|F1471 TSD_IN:no	No hits found		439	MITE_T_20072|Sc0002396|59774|60015|TA|41|F1835 TSD_IN:yes	> MITE_T_9360|Scaffold3491_CSS|394142|394383|TA|12|F635 TSD_IN:yes	351 bits (190)	3e-97	4/243 (2%)
440	MITE_T_14437|Sc0003776|76114|76434|CAA|39|F1471 TSD_IN:no	No hits found		440	MITE_T_20074|Sc0004443|52891|53132|TA|41|F1835 TSD_IN:yes	> MITE_T_9360|Scaffold3491_CSS|394142|394383|TA|12|F635 TSD_IN:yes	351 bits (190)	3e-97	4/243 (2%)
441	MITE_T_14466|Sc0000420|239876|240205|TATA|51|F1473 TSD_IN:yes	No hits found		441	MITE_T_20085|Sc0002396|59801|60018|TA|13|F1835 TSD_IN:yes	> MITE_T_9360|Scaffold3491_CSS|394142|394383|TA|12|F635 TSD_IN:yes	307 bits (166)	5e-84	4/216 (2%)
442	MITE_T_14471|Sc0002622|40751|41083|TA|24|F1474 TSD_IN:yes	No hits found		442	MITE_T_20086|Sc0004443|52888|53105|TA|13|F1835 TSD_IN:yes	> MITE_T_9360|Scaffold3491_CSS|394142|394383|TA|12|F635 TSD_IN:yes	307 bits (166)	5e-84	4/216 (2%)
443	MITE_T_14477|Sc0004461|52490|52816|AT|28|F1474 TSD_IN:yes	No hits found		443	MITE_T_16876|Sc0000830|87476|87727|TTATCCTTT|261|F1632 TSD_IN:no	> MITE_T_936|Scaffold452_CSS|495113|495367|TTTTTTT|266|F86 TSD_IN:no	409 bits (221)	2e-114	3/253 (1%)
444	MITE_T_14598|Sc0000883|452429|452758|TA|49|F1479 TSD_IN:yes	No hits found		444	MITE_T_22768|Sc0000036|1603009|1603237|TCC|231|F2013 TSD_IN:no	> MITE_T_936|Scaffold452_CSS|495113|495367|TTTTTTT|266|F86 TSD_IN:no	254 bits (137)	7e-68	2/147 (1%)
445	MITE_T_14600|xfSc0006368|3212|3537|ATAT|40|F1479 TSD_IN:yes	No hits found		445	MITE_T_20740|Sc0000530|149352|149580|TAA|27|F1877 TSD_IN:no	> MITE_T_9358|Scaffold492_CSS|422176|422404|TTA|29|F634 TSD_IN:no	394 bits (213)	4e-110	0/228 (0%)
446	MITE_T_14601|Sc0000677|521457|521781|TATA|46|F1479 TSD_IN:yes	No hits found		446	MITE_T_22164|Sc0000264|77808|78034|CTTAG|33|F1974 TSD_IN:yes	> MITE_T_9358|Scaffold492_CSS|422176|422404|TTA|29|F634 TSD_IN:no	412 bits (223)	1e-115	0/226 (0%)
447	MITE_T_14616|Sc0000362|463921|464248|TAG|43|F1481 TSD_IN:no	No hits found		447	MITE_T_21896|Sc0000416|786591|786815|GC|26|F1951 TSD_IN:yes	> MITE_T_9355|Scaffold4224_CSS|89033|89263|TTA|29|F634 TSD_IN:no	403 bits (218)	7e-113	0/224 (0%)
448	MITE_T_14619|Sc0001844|400010|400334|GC|43|F1481 TSD_IN:yes	No hits found		448	MITE_T_22170|xfSc0000126|281639|281868|TCA|17|F1975 TSD_IN:no	> MITE_T_9354|Scaffold1605_CSS|710641|710872|TAA|29|F634 TSD_IN:no	309 bits (167)	2e-84	2/231 (1%)
449	MITE_T_14651|Sc0000626|244165|244488|GC|16|F1484 TSD_IN:yes	No hits found		449	MITE_T_22173|xfSc0000126|226538|226767|TCA|17|F1975 TSD_IN:no	> MITE_T_9354|Scaffold1605_CSS|710641|710872|TAA|29|F634 TSD_IN:no	309 bits (167)	2e-84	2/231 (1%)
450	MITE_T_14654|Sc0000441|443952|444277|GGCC|37|F1485 TSD_IN:yes	No hits found		450	MITE_T_22179|Sc0000003|1822459|1822686|CTTAG|33|F1975 TSD_IN:yes	> MITE_T_9352|Scaffold2419_CSS|259618|259859|TA|36|F634 TSD_IN:yes	387 bits (209)	7e-108	0/227 (0%)
451	MITE_T_14680|Sc0000246|844774|845066|TA|15|F1487 TSD_IN:yes	No hits found		451	MITE_T_449|Sc0003859|58924|59606|TAATA|19|F24 TSD_IN:yes	> MITE_T_9350|Scaffold12232_CSS|117394|118077|CTCCTATC|11|F633	680 bits (368)	0	29/680 (4%)
452	MITE_T_14701|Sc0000406|789836|790159|TA|13|F1491 TSD_IN:yes	No hits found		452	MITE_T_441|Sc0000328|86373|87062|TA|11|F24 TSD_IN:yes MITE_LEN:689	> MITE_T_9347|Scaffold2250_CSS|1742983|1743671|TA|11|F633 TSD_IN:yes	1033 bits (559)	0	3/690 (0%)
453	MITE_T_14702|Sc0000082|541603|541926|TA|32|F1491 TSD_IN:yes	No hits found		453	MITE_T_432|Sc0000076|1466706|1467409|ACCGTATG|11|F24 TSD_IN:no	> MITE_T_9344|Scaffold558_CSS|2983404|2984097|ACCGTATG|11|F633	1223 bits (662)	0	10/703 (1%)
454	MITE_T_14703|Sc0001689|341398|341720|TA|13|F1491 TSD_IN:yes	No hits found		454	MITE_T_444|xpSc0054094|100049|100736|CTAGTGGT|11|F24 TSD_IN:no	> MITE_T_9343|Scaffold1593_CSS|1831468|1832162|ACCACTAG|11|F633	926 bits (501)	0	29/705 (4%)
455	MITE_T_14738|Sc0002590|121005|121310|AT|47|F1495 TSD_IN:yes	No hits found		455	MITE_T_433|Sc0001525|264276|264978|TA|19|F24 TSD_IN:yes MITE_LEN:702	> MITE_T_9341|Scaffold5447_CSS|431398|432098|AT|17|F633 TSD_IN:yes	1127 bits (610)	0	4/699 (1%)
456	MITE_T_14739|Sc0000800|244444|244742|AT|32|F1495 TSD_IN:yes	No hits found		456	MITE_T_15777|Sc0000395|127085|127352|TTT|277|F1563 TSD_IN:no	> MITE_T_934|Scaffold4711_CSS|16402|16656|TTT|261|F86 TSD_IN:no	387 bits (209)	8e-108	2/252 (1%)
457	MITE_T_14837|Sc0001400|180251|180560|AT|32|F1505 TSD_IN:yes	No hits found		457	MITE_T_16521|Sc0000010|354635|354891|TGATGAT|261|F1608 TSD_IN:no	> MITE_T_934|Scaffold4711_CSS|16402|16656|TTT|261|F86 TSD_IN:no	420 bits (227)	8e-118	0/254 (0%)
458	MITE_T_14838|Sc0000713|400053|400344|ATG|16|F1505 TSD_IN:no	No hits found		458	MITE_T_16525|xpSc0053366|222086|222340|TATTTTT|264|F1608 TSD_IN:no	> MITE_T_934|Scaffold4711_CSS|16402|16656|TTT|261|F86 TSD_IN:no	412 bits (223)	1e-115	2/254 (1%)
459	MITE_T_14840|Sc0001889|268476|269225|AATT|19|F1506 TSD_IN:yes	No hits found		459	MITE_T_16858|Sc0001711|10248|10503|AAATATA|270|F1632 TSD_IN:no	> MITE_T_934|Scaffold4711_CSS|16402|16656|TTT|261|F86 TSD_IN:no	401 bits (217)	3e-112	3/255 (1%)
460	MITE_T_14841|Sc0000222|194949|195686|AATT|16|F1506 TSD_IN:yes	No hits found		460	MITE_T_16863|Sc0003281|144512|144766|TAACTAATT|260|F1632 TSD_IN:no	> MITE_T_934|Scaffold4711_CSS|16402|16656|TTT|261|F86 TSD_IN:no	425 bits (230)	2e-119	0/254 (0%)
461	MITE_T_14842|Sc0002008|112232|112966|TACAT|21|F1506 TSD_IN:no	No hits found		461	MITE_T_16868|xfSc0000027|66920|67173|TTTATTTTT|258|F1632 TSD_IN:no	> MITE_T_934|Scaffold4711_CSS|16402|16656|TTT|261|F86 TSD_IN:no	429 bits (232)	1e-120	1/254 (0%)
462	MITE_T_14932|Sc0000153|1181806|1182086|TTA|56|F1509 TSD_IN:no	No hits found		462	MITE_T_16881|xpSc0053599|105532|105781|TTTATTTAT|256|F1632 TSD_IN:no	> MITE_T_934|Scaffold4711_CSS|16402|16656|TTT|261|F86 TSD_IN:no	403 bits (218)	8e-113	5/254 (2%)
463	MITE_T_16683|Sc0000376|26690|26962|CA|278|F1621 TSD_IN:no	No hits found		463	MITE_T_16882|Sc0000303|60813|61061|TTTAT|256|F1632 TSD_IN:no	> MITE_T_934|Scaffold4711_CSS|16402|16656|TTT|261|F86 TSD_IN:no	387 bits (209)	8e-108	6/254 (2%)
464	MITE_T_16684|Sc0001536|444661|444929|AT|274|F1621 TSD_IN:yes	No hits found		464	MITE_T_18268|Sc0001048|154618|154876|GTT|265|F1706 TSD_IN:no	> MITE_T_934|Scaffold4711_CSS|16402|16656|TTT|261|F86 TSD_IN:no	418 bits (226)	3e-117	2/254 (1%)
465	MITE_T_16792|Sc0002784|203585|203832|CTTAG|21|F1629 TSD_IN:yes	No hits found		465	MITE_T_18279|Sc0001497|352342|352596|AA|264|F1706 TSD_IN:no	> MITE_T_934|Scaffold4711_CSS|16402|16656|TTT|261|F86 TSD_IN:no	403 bits (218)	8e-113	0/254 (0%)
466	MITE_T_17190|xpSc0054081|8596|8863|CG|13|F1654 TSD_IN:yes	No hits found		466	MITE_T_18288|xpSc0053220|663650|663903|AAATTCTAA|264|F1706 TSD_IN:no	> MITE_T_934|Scaffold4711_CSS|16402|16656|TTT|261|F86 TSD_IN:no	407 bits (220)	6e-114	1/254 (0%)
467	MITE_T_17191|Sc0003311|188290|188545|CG|12|F1654 TSD_IN:yes	No hits found		467	MITE_T_18519|xfSc0005252|6030|6284|AACATAAAA|260|F1726 TSD_IN:no	> MITE_T_934|Scaffold4711_CSS|16402|16656|TTT|261|F86 TSD_IN:no	392 bits (212)	2e-109	0/254 (0%)
468	MITE_T_17387|Sc0004532|38563|38817|AAAG|17|F1664 TSD_IN:no	No hits found		468	MITE_T_18521|Sc0001708|399289|399543|TT|259|F1726 TSD_IN:no	> MITE_T_934|Scaffold4711_CSS|16402|16656|TTT|261|F86 TSD_IN:no	420 bits (227)	8e-118	0/254 (0%)
469	MITE_T_17391|Sc0001832|174193|174459|TTTAAA|76|F1665 TSD_IN:yes	No hits found		469	MITE_T_18526|xfSc0000436|55340|55592|TTTATTT|260|F1726 TSD_IN:no	> MITE_T_934|Scaffold4711_CSS|16402|16656|TTT|261|F86 TSD_IN:no	405 bits (219)	2e-113	4/254 (2%)
470	MITE_T_17392|Sc0000186|1022486|1022723|TA|64|F1665 TSD_IN:yes	No hits found		470	MITE_T_18528|Sc0000019|1596703|1596955|TTT|262|F1726 TSD_IN:no	> MITE_T_934|Scaffold4711_CSS|16402|16656|TTT|261|F86 TSD_IN:no	401 bits (217)	3e-112	2/254 (1%)
471	MITE_T_17393|Sc0003266|19222|19459|TA|13|F1665 TSD_IN:yes	No hits found		471	MITE_T_18539|Sc0001336|263714|263960|GC|260|F1726 TSD_IN:yes	> MITE_T_934|Scaffold4711_CSS|16402|16656|TTT|261|F86 TSD_IN:no	405 bits (219)	2e-113	0/246 (0%)
472	MITE_T_18066|Sc0003722|36105|36363|CT|17|F1686 TSD_IN:no	No hits found		472	MITE_T_22770|Sc0000131|1074924|1075146|TAAAAAAAT|225|F2013 TSD_IN:no	> MITE_T_934|Scaffold4711_CSS|16402|16656|TTT|261|F86 TSD_IN:no	239 bits (129)	2e-63	16/230 (7%)
473	MITE_T_18170|Sc0000864|438854|439114|AT|115|F1698 TSD_IN:yes	No hits found		473	MITE_T_430|Sc0005099|22038|22742|GG|14|F24 TSD_IN:no MITE_LEN:704	> MITE_T_9339|Scaffold682_CSS|1681779|1682488|GG|14|F633 TSD_IN:no	1260 bits (682)	0	5/709 (1%)
474	MITE_T_18173|Sc0000252|1039788|1040048|AATT|272|F1699 TSD_IN:yes	No hits found		474	MITE_T_20955|Sc0000857|518780|519009|TTA|14|F1891 TSD_IN:no	> MITE_T_9336|Scaffold231_CSS|103384|103604|GC|13|F632 TSD_IN:yes	348 bits (188)	3e-96	3/220 (1%)
475	MITE_T_18174|Sc0000252|1060052|1060311|AATT|269|F1699 TSD_IN:yes	No hits found		475	MITE_T_21027|Sc0001420|30946|31168|GC|13|F1891 TSD_IN:yes	> MITE_T_9336|Scaffold231_CSS|103384|103604|GC|13|F632 TSD_IN:yes	375 bits (203)	1e-104	2/222 (1%)
476	MITE_T_18175|Sc0000188|1116672|1116931|AATT|271|F1699 TSD_IN:yes	No hits found		476	MITE_T_22183|Sc0003201|252498|252719|GC|13|F1975 TSD_IN:yes	> MITE_T_9336|Scaffold231_CSS|103384|103604|GC|13|F632 TSD_IN:yes	390 bits (211)	5e-109	1/221 (0%)
477	MITE_T_18176|Sc0001221|249351|249610|AATT|269|F1699 TSD_IN:yes	No hits found		477	MITE_T_20595|Sc0000681|156619|156847|TTA|13|F1863 TSD_IN:no	> MITE_T_9335|Scaffold11188_CSS|573280|573508|TTA|13|F632 TSD_IN:no	327 bits (177)	4e-90	2/229 (1%)
478	MITE_T_18177|Sc0001201|332241|332499|AATT|270|F1699 TSD_IN:yes	No hits found		478	MITE_T_20998|xpSc0053368|198831|199059|TTA|13|F1891 TSD_IN:no	> MITE_T_9335|Scaffold11188_CSS|573280|573508|TTA|13|F632 TSD_IN:no	422 bits (228)	2e-118	0/228 (0%)
479	MITE_T_18179|xpSc0053316|61844|62086|AATT|258|F1699 TSD_IN:yes	No hits found		479	MITE_T_22612|xfSc0006234|825|1053|TAA|13|F2004 TSD_IN:no	> MITE_T_9335|Scaffold11188_CSS|573280|573508|TTA|13|F632 TSD_IN:no	333 bits (180)	9e-92	2/229 (1%)
480	MITE_T_18234|Sc0002661|202199|202456|AAA|16|F1704 TSD_IN:no	No hits found		480	MITE_T_19156|Sc0000189|4546|4797|TA|22|F1763 TSD_IN:yes MITE_LEN:251	> MITE_T_9332|Scaffold5399_CSS|370089|370322|AT|33|F632 TSD_IN:yes	285 bits (154)	3e-77	1/206 (0%)
481	MITE_T_18922|Sc0001943|399408|399658|TA|20|F1747 TSD_IN:yes	No hits found		481	MITE_T_20913|Sc0001287|126197|126430|AT|33|F1891 TSD_IN:yes	> MITE_T_9332|Scaffold5399_CSS|370089|370322|AT|33|F632 TSD_IN:yes	425 bits (230)	2e-119	0/233 (0%)
482	MITE_T_18923|Sc0004305|24466|24715|AAT|13|F1747 TSD_IN:no	No hits found		482	MITE_T_22731|Sc0003147|194038|194256|AGGCCT|12|F2010 TSD_IN:yes	> MITE_T_9332|Scaffold5399_CSS|370089|370322|AT|33|F632 TSD_IN:yes	278 bits (150)	4e-75	5/219 (2%)
483	MITE_T_18992|xfSc0000434|1963|2214|TG|258|F1751 TSD_IN:no	No hits found		483	MITE_T_20748|Sc0001947|41562|41800|GT|17|F1879 TSD_IN:no	> MITE_T_9329|Scaffold1441_CSS|735070|735311|TA|25|F632 TSD_IN:yes	385 bits (208)	3e-107	0/238 (0%)
484	MITE_T_18993|Sc0001559|294629|294879|AT|264|F1751 TSD_IN:yes	No hits found		484	MITE_T_20914|Sc0000441|82365|82597|TTA|17|F1891 TSD_IN:no	> MITE_T_9329|Scaffold1441_CSS|735070|735311|TA|25|F632 TSD_IN:yes	359 bits (194)	2e-99	6/233 (3%)
485	MITE_T_18994|Sc0001889|5510|5755|TG|16|F1751 TSD_IN:no MITE_LEN:245	No hits found		485	MITE_T_22659|Sc0003423|136724|136931|CTTAG|21|F2004 TSD_IN:yes	> MITE_T_9329|Scaffold1441_CSS|735070|735311|TA|25|F632 TSD_IN:yes	298 bits (161)	3e-81	1/171 (1%)
486	MITE_T_18995|Sc0001889|30526|30769|AT|15|F1751 TSD_IN:yes	No hits found		486	MITE_T_16865|Sc0001477|500572|500825|TATAATA|274|F1632 TSD_IN:yes	> MITE_T_932|Scaffold355_CSS|99606|99860|TATTATA|274|F86 TSD_IN:yes	457 bits (247)	6e-129	1/254 (0%)
487	MITE_T_19036|xfSc0000992|4985|5235|TAA|17|F1755 TSD_IN:no	No hits found		487	MITE_T_21014|xfSc0003153|14358|14584|TAA|13|F1891 TSD_IN:no	> MITE_T_9319|Scaffold1759_CSS|1813105|1813331|TTA|13|F630 TSD_IN:no	418 bits (226)	2e-117	0/226 (0%)
488	MITE_T_19153|Sc0000496|224025|224263|GC|11|F1762 TSD_IN:yes	No hits found		488	MITE_T_21008|Sc0002963|244616|244843|CTAAG|33|F1891 TSD_IN:yes	> MITE_T_9318|Scaffold1285_CSS|782855|783082|CTTAG|33|F630 TSD_IN:yes	409 bits (221)	1e-114	0/227 (0%)
489	MITE_T_19456|xpSc0054330|31741|31986|AT|14|F1780 TSD_IN:yes	No hits found		489	MITE_T_21004|xpSc0054065|55450|55677|TA|16|F1891 TSD_IN:yes	> MITE_T_9316|Scaffold1393_CSS|313146|313373|TA|16|F630 TSD_IN:yes	420 bits (227)	7e-118	0/227 (0%)
490	MITE_T_19470|xpSc0053577|169959|170200|ATA|11|F1782 TSD_IN:no	No hits found		490	MITE_T_22577|xpSc0054168|18074|18296|GC|11|F1999 TSD_IN:yes	> MITE_T_9316|Scaffold1393_CSS|313146|313373|TA|16|F630 TSD_IN:yes	315 bits (170)	3e-86	4/223 (2%)
491	MITE_T_19472|Sc0007308|4872|5107|GGC|14|F1782 TSD_IN:no MITE_LEN:235	No hits found		491	MITE_T_19737|Sc0001491|49142|49383|TCA|13|F1805 TSD_IN:no	> MITE_T_9315|Scaffold3486_CSS|205810|206039|TTA|29|F630 TSD_IN:no	302 bits (163)	3e-82	12/241 (5%)
492	MITE_T_19474|xpSc0053823|112892|113126|TA|19|F1782 TSD_IN:yes	No hits found		492	MITE_T_20958|Sc0000807|263114|263343|TAA|33|F1891 TSD_IN:no	> MITE_T_9315|Scaffold3486_CSS|205810|206039|TTA|29|F630 TSD_IN:no	351 bits (190)	3e-97	0/229 (0%)
493	MITE_T_19575|Sc0003846|186477|186725|TTA|18|F1789 TSD_IN:no	No hits found		493	MITE_T_22108|Sc0000157|1178949|1179178|TA|15|F1967 TSD_IN:yes	> MITE_T_9315|Scaffold3486_CSS|205810|206039|TTA|29|F630 TSD_IN:no	368 bits (199)	3e-102	0/229 (0%)
494	MITE_T_19581|xpSc0059166|1838|2087|ACA|14|F1790 TSD_IN:no	No hits found		494	MITE_T_20602|Sc0001057|24278|24517|TA|25|F1864 TSD_IN:yes	> MITE_T_9314|Scaffold546_CSS|2120357|2120587|TAA|18|F630 TSD_IN:no	335 bits (181)	3e-92	1/230 (0%)
495	MITE_T_19583|Sc0000062|382694|382943|TAA|44|F1790 TSD_IN:no	No hits found		495	MITE_T_20744|Sc0000903|17839|18066|TAA|15|F1878 TSD_IN:no	> MITE_T_9314|Scaffold546_CSS|2120357|2120587|TAA|18|F630 TSD_IN:no	344 bits (186)	4e-95	3/230 (1%)
496	MITE_T_19584|Sc0003389|65290|65529|CG|46|F1790 TSD_IN:yes	No hits found		496	MITE_T_20948|Sc0003380|43560|43789|TCT|12|F1891 TSD_IN:no	> MITE_T_9314|Scaffold546_CSS|2120357|2120587|TAA|18|F630 TSD_IN:no	351 bits (190)	3e-97	1/230 (0%)
497	MITE_T_19846|xfSc0012254|1094|1335|TA|12|F1816 TSD_IN:yes	No hits found		497	MITE_T_20987|xpSc0054218|23970|24199|TAA|29|F1891 TSD_IN:no	> MITE_T_9314|Scaffold546_CSS|2120357|2120587|TAA|18|F630 TSD_IN:no	340 bits (184)	5e-94	1/227 (0%)
498	MITE_T_20553|Sc0002171|52035|52274|AATT|86|F1860 TSD_IN:yes	No hits found		498	MITE_T_22046|Sc0001590|151812|152041|TAA|17|F1962 TSD_IN:no	> MITE_T_9314|Scaffold546_CSS|2120357|2120587|TAA|18|F630 TSD_IN:no	307 bits (166)	6e-84	1/230 (0%)
499	MITE_T_20554|Sc0001109|535406|535642|ATATAT|257|F1860 TSD_IN:yes	No hits found		499	MITE_T_22684|Sc0000698|744589|744817|TA|16|F2008 TSD_IN:yes	> MITE_T_9314|Scaffold546_CSS|2120357|2120587|TAA|18|F630 TSD_IN:no	329 bits (178)	1e-90	2/230 (1%)
500	MITE_T_20555|Sc0000046|47112|47346|CCA|237|F1860 TSD_IN:no	No hits found		500	MITE_T_22077|xpSc0053776|108433|108658|TCA|13|F1963 TSD_IN:no	> MITE_T_9313|Scaffold2036_CSS|827583|827817|AT|20|F630 TSD_IN:yes	335 bits (181)	3e-92	5/226 (2%)
501	MITE_T_20561|Sc0003570|188140|188375|AT|16|F1862 TSD_IN:yes	No hits found		501	MITE_T_20573|Sc0005147|98087|98322|AT|20|F1863 TSD_IN:yes	> MITE_T_9312|Scaffold2039_CSS|1649008|1649243|AT|20|F630 TSD_IN:yes	385 bits (208)	3e-107	0/235 (0%)
502	MITE_T_20617|Sc0003641|188934|189162|TA|15|F1864 TSD_IN:yes	No hits found		502	MITE_T_21993|xfSc0000423|48253|48483|TAA|16|F1960 TSD_IN:no	> MITE_T_9312|Scaffold2039_CSS|1649008|1649243|AT|20|F630 TSD_IN:yes	379 bits (205)	1e-105	1/230 (0%)
503	MITE_T_20664|Sc0000445|730169|730407|AAT|34|F1869 TSD_IN:no	No hits found		503	MITE_T_16866|xfSc0000585|100075|100328|AAAATTT|274|F1632 TSD_IN:yes	> MITE_T_931|Scaffold2450_CSS|72658|72912|AAAATTT|280|F86 TSD_IN:yes	424 bits (229)	6e-119	1/254 (0%)
504	MITE_T_20666|Sc0001946|284848|285079|TTA|31|F1869 TSD_IN:no	No hits found		504	MITE_T_20867|Sc0000566|691486|691723|TTA|31|F1886 TSD_IN:no	> MITE_T_9309|Scaffold1484_CSS|853580|853818|TAA|22|F630 TSD_IN:no	361 bits (195)	4e-100	3/239 (1%)
505	MITE_T_20668|Sc0000104|1324382|1324610|TAA|28|F1869 TSD_IN:no	No hits found		505	MITE_T_20953|xpSc0054227|59930|60159|TTA|30|F1891 TSD_IN:no	> MITE_T_9309|Scaffold1484_CSS|853580|853818|TAA|22|F630 TSD_IN:no	370 bits (200)	7e-103	9/238 (4%)
506	MITE_T_20741|xpSc0053636|152955|153176|GC|26|F1877 TSD_IN:yes	No hits found		506	MITE_T_22181|Sc0000702|90088|90311|GC|14|F1975 TSD_IN:yes	> MITE_T_9309|Scaffold1484_CSS|853580|853818|TAA|22|F630 TSD_IN:no	285 bits (154)	3e-77	1/197 (1%)
507	MITE_T_21041|Sc0000029|1280485|1280719|TTA|13|F1892 TSD_IN:no	No hits found		507	MITE_T_20750|Sc0001920|380295|380530|AT|17|F1879 TSD_IN:yes	> MITE_T_9308|Scaffold736_CSS|588863|589103|CTAA|22|F630 TSD_IN:no	344 bits (186)	4e-95	1/235 (0%)
508	MITE_T_21088|Sc0003509|186171|186401|GGC|14|F1895 TSD_IN:no	No hits found		508	MITE_T_21441|Sc0000045|260276|260502|TA|18|F1925 TSD_IN:yes	> MITE_T_9308|Scaffold736_CSS|588863|589103|CTAA|22|F630 TSD_IN:no	287 bits (155)	7e-78	6/227 (3%)
509	MITE_T_21091|xfSc0002306|25997|26224|AT|19|F1895 TSD_IN:yes	No hits found		509	MITE_T_20139|Sc0000061|1030081|1030310|TAA|16|F1837 TSD_IN:no	> MITE_T_9307|Scaffold2408_CSS|888704|888945|AT|23|F630 TSD_IN:yes	390 bits (211)	5e-109	0/229 (0%)
510	MITE_T_21196|Sc0002919|129132|129364|CTTAG|34|F1907 TSD_IN:yes	No hits found		510	MITE_T_20157|Sc0001123|617650|617879|TTA|16|F1837 TSD_IN:no	> MITE_T_9307|Scaffold2408_CSS|888704|888945|AT|23|F630 TSD_IN:yes	396 bits (214)	1e-110	0/229 (0%)
511	MITE_T_21197|Sc0002402|196609|196841|AATT|19|F1907 TSD_IN:yes	No hits found		511	MITE_T_20168|Sc0003187|17683|17912|TTA|16|F1837 TSD_IN:no	> MITE_T_9307|Scaffold2408_CSS|888704|888945|AT|23|F630 TSD_IN:yes	390 bits (211)	5e-109	0/229 (0%)
512	MITE_T_21198|Sc0004516|111217|111447|TA|19|F1907 TSD_IN:yes	No hits found		512	MITE_T_20270|Sc0000441|730906|731147|TTAA|26|F1844 TSD_IN:yes	> MITE_T_9307|Scaffold2408_CSS|888704|888945|AT|23|F630 TSD_IN:yes	414 bits (224)	3e-116	0/236 (0%)
513	MITE_T_21260|Sc0003296|67108|67339|TTA|13|F1911 TSD_IN:no	No hits found		513	MITE_T_20271|xfSc0004441|103|338|GAC|19|F1844 TSD_IN:no MITE_LEN:235	> MITE_T_9307|Scaffold2408_CSS|888704|888945|AT|23|F630 TSD_IN:yes	409 bits (221)	2e-114	0/233 (0%)
514	MITE_T_21281|Sc0000353|656673|656902|TA|26|F1913 TSD_IN:yes	No hits found		514	MITE_T_20272|Sc0006834|23170|23401|TATTT|16|F1844 TSD_IN:no	> MITE_T_9307|Scaffold2408_CSS|888704|888945|AT|23|F630 TSD_IN:yes	405 bits (219)	2e-113	0/231 (0%)
515	MITE_T_21424|Sc0000045|1120030|1120263|ATAT|27|F1921 TSD_IN:yes	No hits found		515	MITE_T_20273|Sc0000530|149582|149812|TA|19|F1844 TSD_IN:yes	> MITE_T_9307|Scaffold2408_CSS|888704|888945|AT|23|F630 TSD_IN:yes	387 bits (209)	7e-108	1/231 (0%)
516	MITE_T_21425|Sc0001118|561366|561582|TAA|13|F1921 TSD_IN:no	No hits found		516	MITE_T_21611|Sc0000544|638089|638320|TAA|13|F1944 TSD_IN:no	> MITE_T_9307|Scaffold2408_CSS|888704|888945|AT|23|F630 TSD_IN:yes	364 bits (197)	3e-101	2/231 (1%)
517	MITE_T_21426|Sc0002454|19436|19669|GTAAAAAGT|45|F1922 TSD_IN:no	No hits found		517	MITE_T_22363|xfSc0000598|79765|79994|TAA|16|F1991 TSD_IN:no	> MITE_T_9307|Scaffold2408_CSS|888704|888945|AT|23|F630 TSD_IN:yes	385 bits (208)	2e-107	0/229 (0%)
518	MITE_T_21427|xpSc0054384|73608|73841|GGAGTCCGGA|91|F1922 TSD_IN:no	No hits found		518	MITE_T_22365|xpSc0054895|28689|28918|TTA|16|F1991 TSD_IN:no	> MITE_T_9307|Scaffold2408_CSS|888704|888945|AT|23|F630 TSD_IN:yes	396 bits (214)	1e-110	0/229 (0%)
519	MITE_T_21428|xfSc0014420|726|959|CAAAAATAA|74|F1922 TSD_IN:no	No hits found		519	MITE_T_22485|Sc0000760|608835|609058|GC|14|F1994 TSD_IN:yes	> MITE_T_9307|Scaffold2408_CSS|888704|888945|AT|23|F630 TSD_IN:yes	346 bits (187)	1e-95	0/223 (0%)
520	MITE_T_21443|Sc0000710|75549|75767|GGCC|17|F1925 TSD_IN:yes	No hits found		520	MITE_T_20895|Sc0003348|64089|64325|AT|21|F1891 TSD_IN:yes	> MITE_T_9306|Scaffold3360_CSS|199302|199544|AA|18|F630 TSD_IN:no	420 bits (227)	7e-118	0/236 (0%)
521	MITE_T_21456|Sc0003438|6975|7204|TTA|17|F1928 TSD_IN:no MITE_LEN:229	No hits found		521	MITE_T_20925|Sc0002355|152843|153073|TA|19|F1891 TSD_IN:yes	> MITE_T_9306|Scaffold3360_CSS|199302|199544|AA|18|F630 TSD_IN:no	351 bits (190)	3e-97	1/230 (0%)
522	MITE_T_21573|xpSc0053783|102505|102735|TAA|27|F1940 TSD_IN:no	No hits found		522	MITE_T_20939|Sc0001236|391875|392105|TAA|17|F1891 TSD_IN:no	> MITE_T_9306|Scaffold3360_CSS|199302|199544|AA|18|F630 TSD_IN:no	409 bits (221)	1e-114	0/230 (0%)
523	MITE_T_21582|Sc0002515|4642|4867|TTA|13|F1940 TSD_IN:no MITE_LEN:225	No hits found		523	MITE_T_20993|xfSc0039634|676|904|TAA|13|F1891 TSD_IN:no MITE_LEN:228	> MITE_T_9306|Scaffold3360_CSS|199302|199544|AA|18|F630 TSD_IN:no	340 bits (184)	5e-94	2/230 (1%)
524	MITE_T_21894|Sc0001836|289295|289523|TAA|12|F1950 TSD_IN:no	No hits found		524	MITE_T_23152|Sc0001253|14027|14241|TA|26|F2063 TSD_IN:yes	> MITE_T_9301|Scaffold4_CSS|877932|878171|AT|39|F629 TSD_IN:yes	348 bits (188)	3e-96	0/212 (0%)
525	MITE_T_21968|Sc0005482|33119|33339|TTA|13|F1957 TSD_IN:no	No hits found		525	MITE_T_498|Sc0000000|2343609|2343808|AT|18|F27 TSD_IN:yes	> MITE_T_9300|Scaffold3435_CSS|977239|977481|TA|40|F629 TSD_IN:yes	357 bits (193)	5e-99	0/199 (0%)
526	MITE_T_21969|Sc0004265|128394|128611|GGCC|13|F1957 TSD_IN:yes	No hits found		526	MITE_T_18513|Sc0000766|128253|128508|AATTTTTAA|262|F1726 TSD_IN:no	> MITE_T_930|Scaffold3335_CSS|213495|213750|AATTTTTAA|262|F86 TSD_IN:no	449 bits (243)	1e-126	0/255 (0%)
527	MITE_T_22022|Sc0001801|736|954|CTAAG|17|F1960 TSD_IN:yes	No hits found		527	MITE_T_15863|xpSc0055393|20652|20924|TTTTAAAA|46|F1572 TSD_IN:yes	> MITE_T_9299|Scaffold2362_CSS|410230|410447|TA|14|F628 TSD_IN:yes	396 bits (214)	1e-110	0/217 (0%)
528	MITE_T_22256|xfSc0035655|353|576|TA|14|F1982 TSD_IN:yes MITE_LEN:223	No hits found		528	MITE_T_20352|Sc0000559|551855|552089|TA|22|F1851 TSD_IN:yes	> MITE_T_9297|Scaffold1592_CSS|716410|716645|TA|250|F628 TSD_IN:yes	399 bits (216)	9e-112	1/235 (0%)
529	MITE_T_22271|Sc0005371|11051|11272|TAA|17|F1984 TSD_IN:no	No hits found		529	MITE_T_20408|Sc0000653|484037|484275|TA|10|F1855 TSD_IN:yes	> MITE_T_9296|Scaffold1195_CSS|239050|239287|TA|10|F628 TSD_IN:yes	411 bits (222)	4e-115	1/238 (0%)
530	MITE_T_22336|Sc0001164|478866|479095|TTA|28|F1989 TSD_IN:no	No hits found		530	MITE_T_19113|Sc0000545|686668|686904|TA|13|F1758 TSD_IN:yes	> MITE_T_9295|Scaffold1007_CSS|2374896|2375134|TA|22|F628 TSD_IN:yes	366 bits (198)	9e-102	2/235 (1%)
531	MITE_T_22570|xpSc0055031|22358|22582|GC|12|F1998 TSD_IN:yes	No hits found		531	MITE_T_20428|Sc0000138|273493|273723|AA|18|F1855 TSD_IN:no	> MITE_T_9293|Scaffold1014_CSS|953146|953386|TA|12|F628 TSD_IN:yes	401 bits (217)	2e-112	1/221 (0%)
532	MITE_T_22571|xfSc0003614|1330|1553|AT|16|F1998 TSD_IN:yes	No hits found		532	MITE_T_15876|xfSc0026666|228|471|AT|25|F1573 TSD_IN:yes MITE_LEN:243	> MITE_T_9285|Scaffold4571_CSS|624599|624831|TAA|17|F627 TSD_IN:no	396 bits (214)	1e-110	1/233 (0%)
533	MITE_T_22575|Sc0000009|506002|506229|TAA|16|F1999 TSD_IN:no	No hits found		533	MITE_T_19475|xfSc0000543|81601|81830|GC|17|F1782 TSD_IN:yes	> MITE_T_9284|Scaffold859_CSS|432238|432471|TTT|17|F627 TSD_IN:no	379 bits (205)	1e-105	0/226 (0%)
534	MITE_T_22590|Sc0000092|1227921|1228149|TTA|19|F2001 TSD_IN:no	No hits found		534	MITE_T_21081|xfSc0036789|749|984|GCC|14|F1895 TSD_IN:no MITE_LEN:235	> MITE_T_9280|Scaffold874_CSS|2323528|2323769|TAA|17|F627 TSD_IN:no	375 bits (203)	2e-104	2/234 (1%)
535	MITE_T_22678|xfSc0019588|455|677|GC|14|F2006 TSD_IN:yes MITE_LEN:222	No hits found		535	MITE_T_15875|Sc0002307|150421|150664|TA|19|F1573 TSD_IN:yes	> MITE_T_9277|Scaffold2311_CSS|650253|650494|TTA|17|F627 TSD_IN:no	435 bits (235)	3e-122	0/241 (0%)
536	MITE_T_22679|xfSc0018765|727|947|TTA|13|F2006 TSD_IN:no MITE_LEN:220	No hits found		536	MITE_T_15878|Sc0000278|20666|20907|TCA|17|F1573 TSD_IN:no	> MITE_T_9277|Scaffold2311_CSS|650253|650494|TTA|17|F627 TSD_IN:no	440 bits (238)	6e-124	0/241 (0%)
537	MITE_T_22714|Sc0003229|126057|126281|GC|10|F2009 TSD_IN:yes	No hits found		537	MITE_T_15879|Sc0002875|5433|5674|TAT|16|F1573 TSD_IN:no MITE_LEN:241	> MITE_T_9277|Scaffold2311_CSS|650253|650494|TTA|17|F627 TSD_IN:no	435 bits (235)	3e-122	0/241 (0%)
538	MITE_T_22729|Sc0000619|72664|72884|GGCC|29|F2010 TSD_IN:yes	No hits found		538	MITE_T_15883|xfSc0017759|131|372|TTA|17|F1573 TSD_IN:no MITE_LEN:241	> MITE_T_9277|Scaffold2311_CSS|650253|650494|TTA|17|F627 TSD_IN:no	418 bits (226)	3e-117	0/241 (0%)
539	MITE_T_22742|xfSc0000712|67711|67936|CG|12|F2011 TSD_IN:yes	No hits found		539	MITE_T_15885|Sc0000679|726925|727166|TAA|17|F1573 TSD_IN:no	> MITE_T_9277|Scaffold2311_CSS|650253|650494|TTA|17|F627 TSD_IN:no	429 bits (232)	1e-120	0/241 (0%)
540	MITE_T_22747|xfSc0013479|1114|1333|GCC|14|F2011 TSD_IN:no	No hits found		540	MITE_T_15887|Sc0000871|642790|643031|TAA|17|F1573 TSD_IN:no	> MITE_T_9277|Scaffold2311_CSS|650253|650494|TTA|17|F627 TSD_IN:no	429 bits (232)	1e-120	0/241 (0%)
541	MITE_T_22788|xpSc0055684|18361|18588|AT|16|F2016 TSD_IN:yes	No hits found		541	MITE_T_15888|Sc0000042|1667003|1667244|TTA|17|F1573 TSD_IN:no	> MITE_T_9277|Scaffold2311_CSS|650253|650494|TTA|17|F627 TSD_IN:no	440 bits (238)	6e-124	0/241 (0%)
542	MITE_T_22862|Sc0001388|496359|496584|AAA|11|F2024 TSD_IN:no	No hits found		542	MITE_T_19467|xfSc0000113|204430|204671|TTA|17|F1782 TSD_IN:no	> MITE_T_9277|Scaffold2311_CSS|650253|650494|TTA|17|F627 TSD_IN:no	407 bits (220)	6e-114	0/241 (0%)
543	MITE_T_22864|xpSc0053209|420727|420945|TTA|22|F2024 TSD_IN:no	No hits found		543	MITE_T_19468|Sc0000501|317502|317743|TAA|12|F1782 TSD_IN:no	> MITE_T_9277|Scaffold2311_CSS|650253|650494|TTA|17|F627 TSD_IN:no	424 bits (229)	6e-119	0/241 (0%)
544	MITE_T_22865|Sc0002922|112367|112593|CTTA|11|F2025 TSD_IN:no	No hits found		544	MITE_T_19469|xpSc0055661|4129|4370|TAA|17|F1782 TSD_IN:no	> MITE_T_9277|Scaffold2311_CSS|650253|650494|TTA|17|F627 TSD_IN:no	401 bits (217)	3e-112	0/241 (0%)
545	MITE_T_22871|xfSc0000210|154748|154960|GGCC|12|F2025 TSD_IN:yes	No hits found		545	MITE_T_23127|xpSc0053516|187144|187363|AC|12|F2059 TSD_IN:no	> MITE_T_9273|Scaffold322_CSS|833363|833578|TTA|18|F626 TSD_IN:no	156 bits (84)	2e-38	8/178 (4%)
546	MITE_T_22872|Sc0000519|1295|1521|AAAA|234|F2026 TSD_IN:no	No hits found		546	MITE_T_23132|xpSc0056681|701|912|TAA|15|F2059 TSD_IN:no MITE_LEN:211	> MITE_T_9273|Scaffold322_CSS|833363|833578|TTA|18|F626 TSD_IN:no	152 bits (82)	3e-37	4/204 (2%)
547	MITE_T_22913|Sc0000120|1331536|1331758|GC|10|F2032 TSD_IN:yes	No hits found		547	MITE_T_23133|Sc0002157|118378|118587|AA|14|F2059 TSD_IN:no	> MITE_T_9273|Scaffold322_CSS|833363|833578|TTA|18|F626 TSD_IN:no	195 bits (105)	4e-50	7/181 (4%)
548	MITE_T_22914|Sc0000026|358948|359162|GT|14|F2032 TSD_IN:no	No hits found		548	MITE_T_23126|xfSc0000597|101532|101753|GC|10|F2059 TSD_IN:yes	> MITE_T_9272|Scaffold3165_CSS|1454496|1454716|GC|18|F626 TSD_IN:yes	182 bits (98)	3e-46	7/177 (4%)
549	MITE_T_22956|xpSc0057379|2119|2341|CCCACAAAC|226|F2034 TSD_IN:no	No hits found		549	MITE_T_19901|xfSc0000178|119454|119680|CG|11|F1820 TSD_IN:yes	> MITE_T_9270|Scaffold23_CSS|394261|394491|CG|17|F626 TSD_IN:yes	261 bits (141)	4e-70	2/205 (1%)
550	MITE_T_22992|Sc0000119|247881|248106|GC|19|F2039 TSD_IN:yes	No hits found		550	MITE_T_23125|xpSc0053441|130148|130369|TTT|16|F2059 TSD_IN:no	> MITE_T_9270|Scaffold23_CSS|394261|394491|CG|17|F626 TSD_IN:yes	172 bits (93)	2e-43	11/201 (5%)
551	MITE_T_22993|Sc0000786|358139|358362|GC|29|F2039 TSD_IN:yes	No hits found		551	MITE_T_20435|Sc0000806|108981|109193|AT|11|F1855 TSD_IN:yes	> MITE_T_9266|Scaffold8367_CSS|30631|30843|AT|11|F625 TSD_IN:yes	337 bits (182)	7e-93	0/212 (0%)
552	MITE_T_23027|Sc0000057|1284057|1284281|AT|21|F2043 TSD_IN:yes	No hits found		552	MITE_T_20089|Sc0004155|3057|3270|AT|11|F1835 TSD_IN:yes MITE_LEN:213	> MITE_T_9265|Scaffold2449_CSS|795551|795764|AT|11|F625 TSD_IN:yes	350 bits (189)	8e-97	2/214 (1%)
553	MITE_T_23047|Sc0000951|475139|475356|CC|19|F2048 TSD_IN:no	No hits found		553	MITE_T_15030|Sc0003808|105949|106223|TTTGAAA|71|F1514 TSD_IN:yes	> MITE_T_9262|Scaffold171_CSS|438634|438859|TA|41|F625 TSD_IN:yes	411 bits (222)	5e-115	1/226 (0%)
554	MITE_T_23129|Sc0000576|556607|556820|GC|14|F2059 TSD_IN:yes	No hits found		554	MITE_T_16851|xpSc0053221|595497|595754|TTTT|268|F1632 TSD_IN:no	> MITE_T_926|Scaffold6540_CSS|275141|275397|aaaa|264|F86 TSD_IN:no	412 bits (223)	1e-115	3/258 (1%)
555	MITE_T_23130|Sc0004053|58641|58854|GC|15|F2059 TSD_IN:yes	No hits found		555	MITE_T_20425|Sc0000214|1132255|1132490|TA|47|F1855 TSD_IN:yes	> MITE_T_9254|Scaffold459_CSS|1021798|1022036|TA|12|F625 TSD_IN:yes	392 bits (212)	2e-109	3/238 (1%)
556	MITE_T_23135|Sc0000964|256302|256523|TA|72|F2060 TSD_IN:yes	No hits found		556	MITE_T_20253|Sc0000413|893591|893831|TA|26|F1841 TSD_IN:yes	> MITE_T_9253|Scaffold4972_CSS|57487|57727|TA|26|F625 TSD_IN:yes	427 bits (231)	4e-120	0/240 (0%)
557	MITE_T_23136|Sc0001058|224082|224301|TA|86|F2060 TSD_IN:yes	No hits found		557	MITE_T_17470|xpSc0054233|58985|59250|TA|22|F1671 TSD_IN:yes	> MITE_T_9252|Scaffold8367_CSS|30632|30872|TA|47|F625 TSD_IN:yes	364 bits (197)	4e-101	2/240 (1%)
558	MITE_T_23137|Sc0000031|1340051|1340264|AT|87|F2060 TSD_IN:yes	No hits found		558	MITE_T_17474|Sc0002999|26109|26353|AT|98|F1671 TSD_IN:yes	> MITE_T_9252|Scaffold8367_CSS|30632|30872|TA|47|F625 TSD_IN:yes	339 bits (183)	2e-93	2/241 (1%)
559	MITE_T_23166|Sc0002472|146074|146286|TA|51|F2065 TSD_IN:yes	No hits found		559	MITE_T_19065|Sc0002210|87227|87470|AT|23|F1758 TSD_IN:yes	> MITE_T_9252|Scaffold8367_CSS|30632|30872|TA|47|F625 TSD_IN:yes	372 bits (201)	2e-103	1/241 (0%)
				560	MITE_T_19092|Sc0002435|185153|185393|AT|48|F1758 TSD_IN:yes	> MITE_T_9252|Scaffold8367_CSS|30632|30872|TA|47|F625 TSD_IN:yes	375 bits (203)	2e-104	2/240 (1%)
				561	MITE_T_19097|Sc0000015|1708936|1709176|TA|12|F1758 TSD_IN:yes	> MITE_T_9252|Scaffold8367_CSS|30632|30872|TA|47|F625 TSD_IN:yes	350 bits (189)	1e-96	4/242 (2%)
				562	MITE_T_19132|xpSc0053506|24945|25160|TG|10|F1758 TSD_IN:no	> MITE_T_9252|Scaffold8367_CSS|30632|30872|TA|47|F625 TSD_IN:yes	326 bits (176)	1e-89	1/213 (0%)
				563	MITE_T_20099|Sc0003095|74353|74594|TA|12|F1836 TSD_IN:yes	> MITE_T_9252|Scaffold8367_CSS|30632|30872|TA|47|F625 TSD_IN:yes	333 bits (180)	1e-91	1/241 (0%)
				564	MITE_T_20413|xpSc0054233|59012|59250|TA|22|F1855 TSD_IN:yes	> MITE_T_9252|Scaffold8367_CSS|30632|30872|TA|47|F625 TSD_IN:yes	364 bits (197)	3e-101	2/240 (1%)
				565	MITE_T_20423|Sc0000106|974905|975141|TA|246|F1855 TSD_IN:yes	> MITE_T_9252|Scaffold8367_CSS|30632|30872|TA|47|F625 TSD_IN:yes	335 bits (181)	3e-92	4/240 (2%)
				566	MITE_T_20375|Sc0004383|135524|135764|TA|12|F1855 TSD_IN:yes	> MITE_T_9249|Scaffold697_CSS|1624155|1624396|AT|13|F625 TSD_IN:yes	431 bits (233)	3e-121	1/240 (0%)
				567	MITE_T_17471|Sc0000105|444933|445196|TA|10|F1671 TSD_IN:yes	> MITE_T_9247|Scaffold481_CSS|763500|763742|TA|12|F625 TSD_IN:yes	326 bits (176)	2e-89	5/245 (2%)
				568	MITE_T_17475|Sc0000105|444933|445176|TA|49|F1671 TSD_IN:yes	> MITE_T_9247|Scaffold481_CSS|763500|763742|TA|12|F625 TSD_IN:yes	326 bits (176)	2e-89	5/245 (2%)
				569	MITE_T_19323|Sc0000312|104425|104663|TA|47|F1768 TSD_IN:yes	> MITE_T_9244|Scaffold993_CSS|98315|98554|TA|47|F624 TSD_IN:yes	418 bits (226)	3e-117	1/239 (0%)
				570	MITE_T_20361|Sc0004034|133|371|TA|47|F1852 TSD_IN:yes MITE_LEN:238	> MITE_T_9243|Scaffold658_CSS|904269|904508|TA|47|F624 TSD_IN:yes	412 bits (223)	1e-115	1/239 (0%)
				571	MITE_T_20077|Sc0001048|118270|118510|TA|12|F1835 TSD_IN:yes	> MITE_T_9242|Scaffold4504_CSS|171611|171850|TA|12|F624 TSD_IN:yes	370 bits (200)	7e-103	3/241 (1%)
				572	MITE_T_19083|Sc0004207|98786|99027|TA|47|F1758 TSD_IN:yes	> MITE_T_9240|Scaffold1593_CSS|526776|527017|TA|46|F624 TSD_IN:yes	435 bits (235)	3e-122	0/241 (0%)
				573	MITE_T_19854|Sc0002636|268047|268287|AT|23|F1817 TSD_IN:yes	> MITE_T_9240|Scaffold1593_CSS|526776|527017|TA|46|F624 TSD_IN:yes	320 bits (173)	8e-88	3/241 (1%)
				574	MITE_T_16860|Sc0005774|7566|7821|TT|266|F1632 TSD_IN:no MITE_LEN:255	> MITE_T_924|Scaffold2292_CSS|286248|286504|TT|264|F86 TSD_IN:no	420 bits (227)	8e-118	2/255 (1%)
				575	MITE_T_19070|Sc0000850|508759|509001|AT|48|F1758 TSD_IN:yes	> MITE_T_9238|Scaffold2245_CSS|1348563|1348805|AT|23|F624 TSD_IN:yes	431 bits (233)	3e-121	0/242 (0%)
				576	MITE_T_16853|xpSc0054078|19918|20174|AAAAAAA|262|F1632 TSD_IN:no	> MITE_T_923|Scaffold1918_CSS|1345874|1346130|AAAAAAA|262|F86 TSD_IN:no	468 bits (253)	3e-132	0/256 (0%)
				577	MITE_T_22226|Sc0004969|50825|51054|TAA|29|F1980 TSD_IN:no	> MITE_T_9226|Scaffold5877_CSS|189349|189570|GGCC|29|F622 TSD_IN:yes	409 bits (221)	1e-114	0/221 (0%)
				578	MITE_T_19454|Sc0000238|102164|102387|GC|28|F1779 TSD_IN:yes	> MITE_T_9224|Scaffold2899_CSS|362838|363061|GC|28|F622 TSD_IN:yes	407 bits (220)	5e-114	0/223 (0%)
				579	MITE_T_21163|Sc0000681|745403|745618|CG|30|F1902 TSD_IN:yes	> MITE_T_9224|Scaffold2899_CSS|362838|363061|GC|28|F622 TSD_IN:yes	370 bits (200)	7e-103	0/215 (0%)
				580	MITE_T_22567|Sc0000079|1024281|1024502|GGCC|35|F1997 TSD_IN:yes	> MITE_T_9223|Scaffold1514_CSS|720609|720832|GC|28|F622 TSD_IN:yes	387 bits (209)	7e-108	0/221 (0%)
				581	MITE_T_20205|Sc0003743|153711|153934|GC|28|F1837 TSD_IN:yes	> MITE_T_9217|Scaffold177_CSS|2433861|2434090|TTA|30|F622 TSD_IN:no	396 bits (214)	1e-110	0/223 (0%)
				582	MITE_T_21717|Sc0000613|343536|343765|TAA|30|F1945 TSD_IN:no	> MITE_T_9217|Scaffold177_CSS|2433861|2434090|TTA|30|F622 TSD_IN:no	412 bits (223)	1e-115	0/226 (0%)
				583	MITE_T_21835|Sc0000386|491121|491336|CG|23|F1945 TSD_IN:yes	> MITE_T_9217|Scaffold177_CSS|2433861|2434090|TTA|30|F622 TSD_IN:no	387 bits (209)	6e-108	0/215 (0%)
				584	MITE_T_20158|Sc0001414|509567|509796|TAA|30|F1837 TSD_IN:no	> MITE_T_9216|Scaffold1915_CSS|114926|115155|TTA|30|F622 TSD_IN:no	396 bits (214)	1e-110	0/229 (0%)
				585	MITE_T_20163|Sc0002294|199040|199269|TTA|30|F1837 TSD_IN:no	> MITE_T_9216|Scaffold1915_CSS|114926|115155|TTA|30|F622 TSD_IN:no	407 bits (220)	5e-114	0/229 (0%)
				586	MITE_T_20183|xfSc0000550|121893|122122|TAA|30|F1837 TSD_IN:no	> MITE_T_9216|Scaffold1915_CSS|114926|115155|TTA|30|F622 TSD_IN:no	401 bits (217)	2e-112	0/229 (0%)
				587	MITE_T_21636|Sc0001121|360251|360480|TA|31|F1945 TSD_IN:yes	> MITE_T_9216|Scaffold1915_CSS|114926|115155|TTA|30|F622 TSD_IN:no	401 bits (217)	2e-112	0/229 (0%)
				588	MITE_T_22558|Sc0001494|248527|248756|tga|30|F1997 TSD_IN:no	> MITE_T_9216|Scaffold1915_CSS|114926|115155|TTA|30|F622 TSD_IN:no	396 bits (214)	1e-110	0/229 (0%)
				589	MITE_T_22562|Sc0000931|319977|320204|CTAAG|34|F1997 TSD_IN:yes	> MITE_T_9216|Scaffold1915_CSS|114926|115155|TTA|30|F622 TSD_IN:no	392 bits (212)	1e-109	0/227 (0%)
				590	MITE_T_20176|Sc0001032|232742|232971|TAA|35|F1837 TSD_IN:no	> MITE_T_9214|Scaffold229_CSS|600516|600745|TAA|35|F622 TSD_IN:no	407 bits (220)	5e-114	0/229 (0%)
				591	MITE_T_21766|Sc0000471|146251|146479|TTA|30|F1945 TSD_IN:no	> MITE_T_9212|Scaffold2902_CSS|7603|7832|TAA|30|F622 TSD_IN:no	388 bits (210)	2e-108	1/229 (0%)
				592	MITE_T_22564|Sc0004908|92968|93191|GC|29|F1997 TSD_IN:yes	> MITE_T_9212|Scaffold2902_CSS|7603|7832|TAA|30|F622 TSD_IN:no	411 bits (222)	4e-115	0/222 (0%)
				593	MITE_T_22566|xfSc0000190|57563|57784|GGCC|30|F1997 TSD_IN:yes	> MITE_T_9212|Scaffold2902_CSS|7603|7832|TAA|30|F622 TSD_IN:no	396 bits (214)	1e-110	0/220 (0%)
				594	MITE_T_18570|Sc0001155|528391|528622|AT|32|F1730 TSD_IN:yes	> MITE_T_9202|Scaffold180_CSS|1013474|1013703|TAA|30|F622 TSD_IN:no	385 bits (208)	3e-107	0/229 (0%)
				595	MITE_T_20156|Sc0004739|101501|101730|TTA|30|F1837 TSD_IN:no	> MITE_T_9201|Scaffold4398_CSS|46198|46427|TTA|30|F622 TSD_IN:no	401 bits (217)	2e-112	0/229 (0%)
				596	MITE_T_20178|Sc0003549|20008|20237|TAA|30|F1837 TSD_IN:no	> MITE_T_9201|Scaffold4398_CSS|46198|46427|TTA|30|F622 TSD_IN:no	401 bits (217)	2e-112	0/229 (0%)
				597	MITE_T_20182|Sc0000240|622754|622983|TTA|30|F1837 TSD_IN:no	> MITE_T_9201|Scaffold4398_CSS|46198|46427|TTA|30|F622 TSD_IN:no	401 bits (217)	2e-112	0/229 (0%)
				598	MITE_T_20768|Sc0000721|81954|82183|TAA|30|F1881 TSD_IN:no	> MITE_T_9201|Scaffold4398_CSS|46198|46427|TTA|30|F622 TSD_IN:no	401 bits (217)	2e-112	0/229 (0%)
				599	MITE_T_20769|Sc0000998|292981|293210|TTA|35|F1881 TSD_IN:no	> MITE_T_9201|Scaffold4398_CSS|46198|46427|TTA|30|F622 TSD_IN:no	396 bits (214)	1e-110	0/229 (0%)
				600	MITE_T_21668|Sc0000944|423451|423680|TTA|30|F1945 TSD_IN:no	> MITE_T_9201|Scaffold4398_CSS|46198|46427|TTA|30|F622 TSD_IN:no	418 bits (226)	2e-117	0/229 (0%)
				601	MITE_T_21671|Sc0000879|331088|331317|TTA|30|F1945 TSD_IN:no	> MITE_T_9201|Scaffold4398_CSS|46198|46427|TTA|30|F622 TSD_IN:no	412 bits (223)	1e-115	0/229 (0%)
				602	MITE_T_21745|xpSc0054685|18474|18703|TTA|30|F1945 TSD_IN:no	> MITE_T_9201|Scaffold4398_CSS|46198|46427|TTA|30|F622 TSD_IN:no	407 bits (220)	5e-114	0/226 (0%)
				603	MITE_T_18442|Sc0000898|14342|14563|GGCC|29|F1717 TSD_IN:yes	> MITE_T_9199|Scaffold174_CSS|415170|415399|TTA|28|F622 TSD_IN:no	398 bits (215)	3e-111	0/221 (0%)
				604	MITE_T_21839|Sc0002944|72113|72328|CG|25|F1945 TSD_IN:yes	> MITE_T_9197|Scaffold3355_CSS|156372|156601|TAA|30|F622 TSD_IN:no	375 bits (203)	1e-104	0/215 (0%)
				605	MITE_T_20314|xfSc0001529|59161|59390|TTA|30|F1849 TSD_IN:no	> MITE_T_9195|Scaffold1192_CSS|458679|458908|TTA|30|F622 TSD_IN:no	407 bits (220)	5e-114	0/229 (0%)
				606	MITE_T_20316|Sc0000721|196837|197064|CTAAG|34|F1849 TSD_IN:yes	> MITE_T_9195|Scaffold1192_CSS|458679|458908|TTA|30|F622 TSD_IN:no	414 bits (224)	3e-116	0/227 (0%)
				607	MITE_T_18514|Sc0001697|444167|444422|AAAAAACA|263|F1726 TSD_IN:no	> MITE_T_919|Scaffold1605_CSS|704975|705232|AAACG|270|F86 TSD_IN:no	390 bits (211)	6e-109	0/247 (0%)
				608	MITE_T_20308|Sc0000141|718455|718688|AA|31|F1849 TSD_IN:no	> MITE_T_9186|Scaffold3418_CSS|232260|232493|TT|31|F622 TSD_IN:no	425 bits (230)	2e-119	0/233 (0%)
				609	MITE_T_22103|Sc0000009|144408|144623|GC|56|F1966 TSD_IN:yes	> MITE_T_9180|Scaffold319_CSS|148821|149036|GC|56|F621 TSD_IN:yes	387 bits (209)	6e-108	0/215 (0%)
				610	MITE_T_22105|xpSc0054188|60892|61098|AATT|56|F1966 TSD_IN:yes	> MITE_T_9180|Scaffold319_CSS|148821|149036|GC|56|F621 TSD_IN:yes	296 bits (160)	1e-80	5/208 (2%)
				611	MITE_T_16518|xpSc0053550|28861|29118|AATAA|75|F1608 TSD_IN:no	> MITE_T_918|Scaffold3559_CSS|112961|113218|AATAA|264|F86 TSD_IN:no	357 bits (193)	6e-99	2/254 (1%)
				612	MITE_T_18464|Sc0000210|594441|594695|ATT|52|F1720 TSD_IN:no	> MITE_T_918|Scaffold3559_CSS|112961|113218|AATAA|264|F86 TSD_IN:no	339 bits (183)	2e-93	6/255 (2%)
				613	MITE_T_18531|Sc0000095|500012|500263|TAAAAAAAT|258|F1726 TSD_IN:no	> MITE_T_918|Scaffold3559_CSS|112961|113218|AATAA|264|F86 TSD_IN:no	366 bits (198)	1e-101	4/254 (2%)
				614	MITE_T_20268|Sc0003147|247831|248062|TAA|17|F1843 TSD_IN:no	> MITE_T_9176|Scaffold9683_CSS|6719|6958|AT|21|F620 TSD_IN:yes	368 bits (199)	3e-102	2/233 (1%)
				615	MITE_T_20108|Sc0005652|72095|72320|TA|34|F1836 TSD_IN:yes	> MITE_T_9168|Scaffold741_CSS|2074666|2074891|TA|16|F618 TSD_IN:yes	399 bits (216)	9e-112	0/225 (0%)
				616	MITE_T_19107|Sc0003918|125012|125251|AT|49|F1758 TSD_IN:yes	> MITE_T_9164|Scaffold981_CSS|862268|862507|AT|23|F618 TSD_IN:yes	392 bits (212)	2e-109	0/239 (0%)
				617	MITE_T_19108|Sc0000769|265856|266095|TA|49|F1758 TSD_IN:yes	> MITE_T_9161|Scaffold6201_CSS|148184|148426|TA|12|F618 TSD_IN:yes	366 bits (198)	9e-102	3/242 (1%)
				618	MITE_T_16839|Sc0000236|794528|794794|TT|276|F1632 TSD_IN:no	> MITE_T_916|Scaffold1269_CSS|421203|421461|TT|264|F86 TSD_IN:no	390 bits (211)	6e-109	12/268 (4%)
				619	MITE_T_17102|Sc0000313|739650|739885|CG|29|F1648 TSD_IN:yes	> MITE_T_9158|Scaffold1505_CSS|599669|599904|CG|11|F617 TSD_IN:yes	335 bits (181)	3e-92	0/235 (0%)
				620	MITE_T_17084|xpSc0054765|41452|41688|CG|39|F1648 TSD_IN:yes	> MITE_T_9156|Scaffold46_CSS|766462|766698|CG|11|F617 TSD_IN:yes	375 bits (203)	2e-104	2/237 (1%)
				621	MITE_T_17063|Sc0003071|87781|88041|ATA|61|F1648 TSD_IN:no	> MITE_T_9153|Scaffold1290_CSS|261097|261339|AAA|48|F617 TSD_IN:no	407 bits (220)	6e-114	0/241 (0%)
				622	MITE_T_17105|Sc0004345|29715|29950|GCC|48|F1648 TSD_IN:no	> MITE_T_9153|Scaffold1290_CSS|261097|261339|AAA|48|F617 TSD_IN:no	374 bits (202)	6e-104	0/232 (0%)
				623	MITE_T_17113|xfSc0015036|471|702|AAGCCTC|11|F1648 TSD_IN:no	> MITE_T_9153|Scaffold1290_CSS|261097|261339|AAA|48|F617 TSD_IN:no	370 bits (200)	7e-103	0/230 (0%)
				624	MITE_T_17117|xpSc0053502|59632|59859|CG|11|F1648 TSD_IN:yes	> MITE_T_9153|Scaffold1290_CSS|261097|261339|AAA|48|F617 TSD_IN:no	364 bits (197)	3e-101	0/227 (0%)
				625	MITE_T_18473|Sc0001214|160241|160487|AA|18|F1721 TSD_IN:no	> MITE_T_9153|Scaffold1290_CSS|261097|261339|AAA|48|F617 TSD_IN:no	407 bits (220)	6e-114	1/242 (0%)
				626	MITE_T_18477|Sc0001065|544708|544936|CG|11|F1721 TSD_IN:yes	> MITE_T_9153|Scaffold1290_CSS|261097|261339|AAA|48|F617 TSD_IN:no	387 bits (209)	7e-108	1/228 (0%)
				627	MITE_T_22809|xfSc0019270|246|473|CG|47|F2020 TSD_IN:yes MITE_LEN:227	> MITE_T_9153|Scaffold1290_CSS|261097|261339|AAA|48|F617 TSD_IN:no	375 bits (203)	1e-104	0/227 (0%)
				628	MITE_T_5170|Sc0000613|621460|622178|TGTT|16|F522 TSD_IN:no	> MITE_T_9144|Scaffold2930_CSS|55098|55824|AT|17|F616 TSD_IN:yes	911 bits (493)	0	22/726 (3%)
				629	MITE_T_5171|xpSc0054025|19952|20670|TATATATA|21|F522 TSD_IN:yes	> MITE_T_9144|Scaffold2930_CSS|55098|55824|AT|17|F616 TSD_IN:yes	846 bits (458)	0	17/680 (3%)
				630	MITE_T_16847|Sc0000036|1604275|1604534|TCC|268|F1632 TSD_IN:no	> MITE_T_914|Scaffold154_CSS|4418305|4418563|GGA|266|F86 TSD_IN:no	460 bits (249)	5e-130	1/259 (0%)
				631	MITE_T_19954|Sc0000585|188971|189205|CC|13|F1828 TSD_IN:no	> MITE_T_9138|Scaffold790_CSS|388482|388716|CC|12|F615 TSD_IN:no	394 bits (213)	4e-110	0/234 (0%)
				632	MITE_T_19944|Sc0001761|404129|404365|CG|10|F1828 TSD_IN:yes	> MITE_T_9137|Scaffold1466_CSS|861543|861778|CG|10|F615 TSD_IN:yes	407 bits (220)	6e-114	1/236 (0%)
				633	MITE_T_19353|Sc0003730|15557|15793|GG|13|F1771 TSD_IN:no	> MITE_T_9135|Scaffold4908_CSS|311070|311306|CC|13|F615 TSD_IN:no	326 bits (176)	2e-89	2/237 (1%)
				634	MITE_T_18520|Sc0000525|256901|257155|ATTGTAA|262|F1726 TSD_IN:no	> MITE_T_913|Scaffold10799_CSS|385294|385552|AAATA|268|F86 TSD_IN:no	433 bits (234)	1e-121	2/256 (1%)
				635	MITE_T_20317|Sc0000029|323232|323472|TA|23|F1850 TSD_IN:yes	> MITE_T_9129|Scaffold1200_CSS|733197|733437|TA|23|F614 TSD_IN:yes	444 bits (240)	4e-125	0/240 (0%)
				636	MITE_T_20318|Sc0000014|1659702|1659942|TA|97|F1850 TSD_IN:yes	> MITE_T_9129|Scaffold1200_CSS|733197|733437|TA|23|F614 TSD_IN:yes	427 bits (231)	4e-120	0/240 (0%)
				637	MITE_T_20323|Sc0000014|1659699|1659915|TA|13|F1850 TSD_IN:yes	> MITE_T_9129|Scaffold1200_CSS|733197|733437|TA|23|F614 TSD_IN:yes	377 bits (204)	4e-105	0/213 (0%)
				638	MITE_T_16739|Sc0002794|281155|281409|CG|16|F1626 TSD_IN:yes	> MITE_T_9123|Scaffold3446_CSS|30481|30708|CG|44|F613 TSD_IN:yes	375 bits (203)	2e-104	0/227 (0%)
				639	MITE_T_16743|xpSc0054189|15621|15848|CG|44|F1626 TSD_IN:yes	> MITE_T_9123|Scaffold3446_CSS|30481|30708|CG|44|F613 TSD_IN:yes	387 bits (209)	7e-108	0/227 (0%)
				640	MITE_T_16744|Sc0003360|128450|128676|CG|29|F1626 TSD_IN:yes	> MITE_T_9123|Scaffold3446_CSS|30481|30708|CG|44|F613 TSD_IN:yes	379 bits (205)	1e-105	1/227 (0%)
				641	MITE_T_21273|Sc0006085|521|748|CG|44|F1912 TSD_IN:yes MITE_LEN:227	> MITE_T_9123|Scaffold3446_CSS|30481|30708|CG|44|F613 TSD_IN:yes	414 bits (224)	3e-116	0/227 (0%)
				642	MITE_T_21274|Sc0000789|80163|80389|CG|30|F1912 TSD_IN:yes	> MITE_T_9123|Scaffold3446_CSS|30481|30708|CG|44|F613 TSD_IN:yes	351 bits (190)	2e-97	1/227 (0%)
				643	MITE_T_21275|Sc0003452|19400|19626|CG|44|F1912 TSD_IN:yes	> MITE_T_9123|Scaffold3446_CSS|30481|30708|CG|44|F613 TSD_IN:yes	390 bits (211)	5e-109	1/227 (0%)
				644	MITE_T_21276|xfSc0025854|879|1096|CG|40|F1912 TSD_IN:yes	> MITE_T_9123|Scaffold3446_CSS|30481|30708|CG|44|F613 TSD_IN:yes	318 bits (172)	2e-87	2/203 (1%)
				645	MITE_T_21277|Sc0000941|449219|449428|CG|30|F1912 TSD_IN:yes	> MITE_T_9123|Scaffold3446_CSS|30481|30708|CG|44|F613 TSD_IN:yes	335 bits (181)	2e-92	0/181 (0%)
				646	MITE_T_22826|Sc0003753|66463|66690|CG|44|F2021 TSD_IN:yes	> MITE_T_9123|Scaffold3446_CSS|30481|30708|CG|44|F613 TSD_IN:yes	375 bits (203)	1e-104	0/227 (0%)
				647	MITE_T_21216|xfSc0001325|5807|6034|CG|48|F1909 TSD_IN:yes	> MITE_T_9122|Scaffold7286_CSS|983407|983634|CG|48|F613 TSD_IN:yes	387 bits (209)	7e-108	0/227 (0%)
				648	MITE_T_21270|Sc0000524|549970|550198|CG|45|F1912 TSD_IN:yes	> MITE_T_9122|Scaffold7286_CSS|983407|983634|CG|48|F613 TSD_IN:yes	359 bits (194)	2e-99	1/228 (0%)
				649	MITE_T_21272|xfSc0001056|91797|92024|CG|46|F1912 TSD_IN:yes	> MITE_T_9122|Scaffold7286_CSS|983407|983634|CG|48|F613 TSD_IN:yes	398 bits (215)	3e-111	0/227 (0%)
				650	MITE_T_2|Sc0003837|125565|125779|CG|28|F1 TSD_IN:yes MITE_LEN:214	> MITE_T_9118|Scaffold399_CSS|3547601|3547828|CG|48|F613 TSD_IN:yes	296 bits (160)	1e-80	2/203 (1%)
				651	MITE_T_21271|Sc0001802|28881|29108|CG|46|F1912 TSD_IN:yes	> MITE_T_9118|Scaffold399_CSS|3547601|3547828|CG|48|F613 TSD_IN:yes	387 bits (209)	7e-108	0/227 (0%)
				652	MITE_T_22813|Sc0000220|723317|723544|CG|39|F2020 TSD_IN:yes	> MITE_T_9118|Scaffold399_CSS|3547601|3547828|CG|48|F613 TSD_IN:yes	398 bits (215)	3e-111	0/227 (0%)
				653	MITE_T_16741|Sc0003882|69085|69320|CG|12|F1626 TSD_IN:yes	> MITE_T_9114|Scaffold4303_CSS|278433|278668|CG|19|F613 TSD_IN:yes	385 bits (208)	3e-107	0/235 (0%)
				654	MITE_T_19545|Sc0000458|666731|666968|CG|12|F1784 TSD_IN:yes	> MITE_T_9113|Scaffold1028_CSS|924270|924505|CG|22|F613 TSD_IN:yes	375 bits (203)	2e-104	2/237 (1%)
				655	MITE_T_19547|xfSc0000021|257839|258075|CG|12|F1784 TSD_IN:yes	> MITE_T_9110|Scaffold3455_CSS|280206|280441|CG|12|F613 TSD_IN:yes	379 bits (205)	1e-105	1/236 (0%)
				656	MITE_T_19550|Sc0003494|19248|19483|CG|40|F1784 TSD_IN:yes	> MITE_T_9110|Scaffold3455_CSS|280206|280441|CG|12|F613 TSD_IN:yes	390 bits (211)	6e-109	2/236 (1%)
				657	MITE_T_19551|Sc0002522|360|595|CG|12|F1784 TSD_IN:yes MITE_LEN:235	> MITE_T_9110|Scaffold3455_CSS|280206|280441|CG|12|F613 TSD_IN:yes	385 bits (208)	3e-107	0/235 (0%)
				658	MITE_T_21178|Sc0002291|230643|230841|CG|11|F1903 TSD_IN:yes	> MITE_T_9110|Scaffold3455_CSS|280206|280441|CG|12|F613 TSD_IN:yes	265 bits (143)	3e-71	0/179 (0%)
				659	MITE_T_21179|Sc0001229|369457|369655|CG|11|F1903 TSD_IN:yes	> MITE_T_9110|Scaffold3455_CSS|280206|280441|CG|12|F613 TSD_IN:yes	265 bits (143)	3e-71	0/179 (0%)
				660	MITE_T_21266|Sc0000347|657093|657328|CG|41|F1912 TSD_IN:yes	> MITE_T_9110|Scaffold3455_CSS|280206|280441|CG|12|F613 TSD_IN:yes	390 bits (211)	6e-109	0/235 (0%)
				661	MITE_T_21268|Sc0000041|247824|248058|CG|12|F1912 TSD_IN:yes	> MITE_T_9110|Scaffold3455_CSS|280206|280441|CG|12|F613 TSD_IN:yes	388 bits (210)	2e-108	3/236 (1%)
				662	MITE_T_21269|Sc0000951|517637|517871|CG|40|F1912 TSD_IN:yes	> MITE_T_9110|Scaffold3455_CSS|280206|280441|CG|12|F613 TSD_IN:yes	399 bits (216)	9e-112	1/235 (0%)
				663	MITE_T_19935|xpSc0053777|133939|134176|CG|11|F1827 TSD_IN:yes	> MITE_T_9103|Scaffold3036_CSS|889256|889494|CG|11|F612 TSD_IN:yes	399 bits (216)	9e-112	1/238 (0%)
				664	MITE_T_19701|Sc0002089|390496|390736|ATT|32|F1801 TSD_IN:no	> MITE_T_9101|Scaffold568_CSS|1083192|1083424|CTTAG|34|F611 TSD_IN:yes	324 bits (175)	6e-89	1/233 (0%)
				665	MITE_T_19702|Sc0003996|82224|82458|TTA|30|F1801 TSD_IN:no	> MITE_T_9101|Scaffold568_CSS|1083192|1083424|CTTAG|34|F611 TSD_IN:yes	396 bits (214)	1e-110	0/226 (0%)
				666	MITE_T_19703|xpSc0055356|29581|29815|TTA|30|F1801 TSD_IN:no	> MITE_T_9101|Scaffold568_CSS|1083192|1083424|CTTAG|34|F611 TSD_IN:yes	368 bits (199)	3e-102	0/232 (0%)
				667	MITE_T_18842|Sc0001822|34129|34365|TAA|30|F1740 TSD_IN:no	> MITE_T_9100|Scaffold5449_CSS|438966|439202|TTA|30|F611 TSD_IN:no	409 bits (221)	2e-114	0/233 (0%)
				668	MITE_T_19155|Sc0001822|34134|34360|AGGCCT|30|F1762 TSD_IN:yes	> MITE_T_9100|Scaffold5449_CSS|438966|439202|TTA|30|F611 TSD_IN:no	396 bits (214)	1e-110	0/226 (0%)
				669	MITE_T_19460|xpSc0053853|70498|70746|TTA|31|F1781 TSD_IN:no	> MITE_T_9100|Scaffold5449_CSS|438966|439202|TTA|30|F611 TSD_IN:no	267 bits (144)	1e-71	6/231 (3%)
				670	MITE_T_16846|Sc0000908|668214|668474|AAA|270|F1632 TSD_IN:no	> MITE_T_910|Scaffold9399_CSS|161053|161312|AAA|272|F86 TSD_IN:no	446 bits (241)	1e-125	1/260 (0%)
				671	MITE_T_19560|Sc0000000|1523472|1523717|TTT|17|F1786 TSD_IN:no	> MITE_T_9099|Scaffold3277_CSS|486700|486940|GC|29|F611 TSD_IN:yes	215 bits (116)	4e-56	5/215 (2%)
				672	MITE_T_18839|xpSc0053895|7367|7620|AT|35|F1740 TSD_IN:yes	> MITE_T_9097|Scaffold18435_CSS|1340|1583|AT|35|F611 TSD_IN:yes	374 bits (202)	6e-104	0/223 (0%)
				673	MITE_T_21457|Sc0002682|273468|273701|AGCT|23|F1929 TSD_IN:yes	> MITE_T_9096|Scaffold2091_CSS|775218|775444|CG|10|F610 TSD_IN:yes	219 bits (118)	3e-57	10/210 (5%)
				674	MITE_T_19843|Sc0004390|85233|85459|GGC|20|F1815 TSD_IN:no	> MITE_T_9095|Scaffold4066_CSS|239402|239635|CC|14|F610 TSD_IN:no	219 bits (118)	3e-57	1/188 (1%)
				675	MITE_T_22563|Sc0001025|196827|197054|CTAAG|34|F1997 TSD_IN:yes	> MITE_T_9089|Scaffold1104_CSS|1873600|1873827|CTAAG|34|F609 TSD_IN:yes	420 bits (227)	7e-118	0/227 (0%)
				676	MITE_T_20140|Sc0006012|52658|52887|TAA|30|F1837 TSD_IN:no	> MITE_T_9086|Scaffold661_CSS|286898|287127|TAA|30|F609 TSD_IN:no	418 bits (226)	2e-117	0/229 (0%)
				677	MITE_T_20150|Sc0002977|279619|279848|TAA|30|F1837 TSD_IN:no	> MITE_T_9086|Scaffold661_CSS|286898|287127|TAA|30|F609 TSD_IN:no	379 bits (205)	1e-105	0/229 (0%)
				678	MITE_T_16849|Sc0003039|140283|140542|GTT|270|F1632 TSD_IN:no	> MITE_T_908|Scaffold825_CSS|47904|48164|AAC|272|F86 TSD_IN:no	468 bits (253)	3e-132	1/260 (0%)
				679	MITE_T_19947|Sc0000753|231264|231499|CC|13|F1828 TSD_IN:no	> MITE_T_9074|Scaffold2119_CSS|358217|358452|GG|13|F608 TSD_IN:no	357 bits (193)	6e-99	0/235 (0%)
				680	MITE_T_19951|Sc0002968|245015|245250|GG|13|F1828 TSD_IN:no	> MITE_T_9074|Scaffold2119_CSS|358217|358452|GG|13|F608 TSD_IN:no	368 bits (199)	3e-102	0/235 (0%)
				681	MITE_T_21220|xfSc0005926|4582|4808|AT|14|F1909 TSD_IN:yes	> MITE_T_9074|Scaffold2119_CSS|358217|358452|GG|13|F608 TSD_IN:no	326 bits (176)	2e-89	1/210 (0%)
				682	MITE_T_21215|Sc0001041|518580|518814|CC|13|F1909 TSD_IN:no	> MITE_T_9072|Scaffold7115_CSS|753251|753487|GG|10|F608 TSD_IN:no	324 bits (175)	6e-89	2/236 (1%)
				683	MITE_T_19946|Sc0005842|36872|37108|GG|13|F1828 TSD_IN:no	> MITE_T_9071|Scaffold2435_CSS|477645|477881|GG|12|F608 TSD_IN:no	331 bits (179)	3e-91	2/237 (1%)
				684	MITE_T_19950|xfSc0016317|267|502|CG|11|F1828 TSD_IN:yes MITE_LEN:235	> MITE_T_9071|Scaffold2435_CSS|477645|477881|GG|12|F608 TSD_IN:no	296 bits (160)	1e-80	1/215 (0%)
				685	MITE_T_19945|Sc0001631|170324|170560|CG|11|F1828 TSD_IN:yes	> MITE_T_9070|Scaffold751_CSS|375205|375441|CG|11|F608 TSD_IN:yes	436 bits (236)	7e-123	0/236 (0%)
				686	MITE_T_16524|Sc0001937|320594|320848|AATTAAAAA|259|F1608 TSD_IN:no	> MITE_T_907|Scaffold592_CSS|2684082|2684343|TTAA|278|F86 TSD_IN:yes	394 bits (213)	5e-110	3/254 (1%)
				687	MITE_T_16837|xpSc0053984|36977|37244|AT|276|F1632 TSD_IN:yes	> MITE_T_907|Scaffold592_CSS|2684082|2684343|TTAA|278|F86 TSD_IN:yes	350 bits (189)	1e-96	0/261 (0%)
				688	MITE_T_16871|Sc0000176|372013|372265|AATAAAAAA|262|F1632 TSD_IN:no	> MITE_T_907|Scaffold592_CSS|2684082|2684343|TTAA|278|F86 TSD_IN:yes	409 bits (221)	2e-114	1/252 (0%)
				689	MITE_T_18282|xpSc0053982|78285|78538|AAAAAAA|263|F1706 TSD_IN:no	> MITE_T_907|Scaffold592_CSS|2684082|2684343|TTAA|278|F86 TSD_IN:yes	401 bits (217)	3e-112	2/254 (1%)
				690	MITE_T_18284|Sc0000772|164120|164373|TAAAAAT|264|F1706 TSD_IN:no	> MITE_T_907|Scaffold592_CSS|2684082|2684343|TTAA|278|F86 TSD_IN:yes	429 bits (232)	1e-120	0/253 (0%)
				691	MITE_T_18518|Sc0000878|445720|445974|AAAAAGA|265|F1726 TSD_IN:no	> MITE_T_907|Scaffold592_CSS|2684082|2684343|TTAA|278|F86 TSD_IN:yes	407 bits (220)	6e-114	1/254 (0%)
				692	MITE_T_18527|xpSc0053253|219927|220179|TA|262|F1726 TSD_IN:yes	> MITE_T_907|Scaffold592_CSS|2684082|2684343|TTAA|278|F86 TSD_IN:yes	375 bits (203)	2e-104	3/253 (1%)
				693	MITE_T_19537|Sc0004633|65664|65907|CC|13|F1784 TSD_IN:no	> MITE_T_9068|Scaffold2613_CSS|2981681|2981924|GG|13|F608 TSD_IN:no	427 bits (231)	4e-120	0/243 (0%)
				694	MITE_T_19937|xfSc0024925|675|918|CC|13|F1828 TSD_IN:no MITE_LEN:243	> MITE_T_9068|Scaffold2613_CSS|2981681|2981924|GG|13|F608 TSD_IN:no	399 bits (216)	1e-111	0/243 (0%)
				695	MITE_T_19905|Sc0000424|394227|394471|CC|13|F1822 TSD_IN:no	> MITE_T_9066|Scaffold1299_CSS|516279|516522|GG|13|F608 TSD_IN:no	355 bits (192)	2e-98	1/244 (0%)
				696	MITE_T_18362|Sc0006406|6213|6457|GG|10|F1711 TSD_IN:no MITE_LEN:244	> MITE_T_9064|Scaffold5_CSS|797642|797885|GG|10|F608 TSD_IN:no	433 bits (234)	9e-122	1/244 (0%)
				697	MITE_T_19906|Sc0007193|8181|8424|CC|13|F1822 TSD_IN:no MITE_LEN:243	> MITE_T_9064|Scaffold5_CSS|797642|797885|GG|10|F608 TSD_IN:no	383 bits (207)	1e-106	0/243 (0%)
				698	MITE_T_19938|Sc0001804|358862|359105|GG|10|F1828 TSD_IN:no	> MITE_T_9064|Scaffold5_CSS|797642|797885|GG|10|F608 TSD_IN:no	438 bits (237)	2e-123	0/243 (0%)
				699	MITE_T_19941|Sc0002448|1629|1871|CC|13|F1828 TSD_IN:no MITE_LEN:242	> MITE_T_9064|Scaffold5_CSS|797642|797885|GG|10|F608 TSD_IN:no	398 bits (215)	3e-111	1/243 (0%)
				700	MITE_T_21184|Sc0005475|25460|25678|TG|20|F1904 TSD_IN:no	> MITE_T_9064|Scaffold5_CSS|797642|797885|GG|10|F608 TSD_IN:no	331 bits (179)	3e-91	1/207 (0%)
				701	MITE_T_20363|Sc0001090|310592|310803|AT|11|F1852 TSD_IN:yes	> MITE_T_9063|Scaffold1290_CSS|3269488|3269699|AT|11|F607 TSD_IN:yes	313 bits (169)	1e-85	0/211 (0%)
				702	MITE_T_19056|Sc0000561|513184|513429|TT|62|F1758 TSD_IN:no	> MITE_T_9061|Scaffold1497_CSS|465368|465581|AT|11|F607 TSD_IN:yes	394 bits (213)	4e-110	0/213 (0%)
				703	MITE_T_20322|Sc0001399|98422|98649|TA|22|F1850 TSD_IN:yes	> MITE_T_9057|Scaffold2419_CSS|545625|545852|TA|22|F607 TSD_IN:yes	420 bits (227)	7e-118	0/227 (0%)
				704	MITE_T_20420|Sc0000342|325089|325325|TA|48|F1855 TSD_IN:yes	> MITE_T_9054|Scaffold921_CSS|734573|734809|TA|48|F607 TSD_IN:yes	436 bits (236)	7e-123	0/236 (0%)
				705	MITE_T_20360|Sc0001161|528538|528776|TA|52|F1852 TSD_IN:yes	> MITE_T_9053|Scaffold257_CSS|5646674|5646910|TA|48|F607 TSD_IN:yes	339 bits (183)	2e-93	4/233 (2%)
				706	MITE_T_19073|Sc0000406|3863|4105|AT|49|F1758 TSD_IN:yes MITE_LEN:242	> MITE_T_9052|Scaffold5220_CSS|891499|891736|AT|13|F607 TSD_IN:yes	387 bits (209)	7e-108	5/242 (2%)
				707	MITE_T_15773|xfSc0001585|40081|40363|TA|296|F1563 TSD_IN:yes	> MITE_T_905|Scaffold7466_CSS|477912|478175|TT|274|F86 TSD_IN:no	399 bits (216)	1e-111	1/250 (0%)
				708	MITE_T_15786|Sc0001962|422889|423138|AAAACAAAA|256|F1563 TSD_IN:no	> MITE_T_905|Scaffold7466_CSS|477912|478175|TT|274|F86 TSD_IN:no	403 bits (218)	8e-113	3/250 (1%)
				709	MITE_T_16516|Sc0001549|349307|349577|ATGA|282|F1608 TSD_IN:no	> MITE_T_905|Scaffold7466_CSS|477912|478175|TT|274|F86 TSD_IN:no	412 bits (223)	1e-115	5/268 (2%)
				710	MITE_T_16531|Sc0002735|310786|311033|TTAA|265|F1608 TSD_IN:yes	> MITE_T_905|Scaffold7466_CSS|477912|478175|TT|274|F86 TSD_IN:no	300 bits (162)	1e-81	20/259 (8%)
				711	MITE_T_16844|Sc0000926|238953|239216|AA|80|F1632 TSD_IN:no	> MITE_T_905|Scaffold7466_CSS|477912|478175|TT|274|F86 TSD_IN:no	370 bits (200)	8e-103	6/266 (2%)
				712	MITE_T_16848|Sc0001009|68099|68358|AAAA|77|F1632 TSD_IN:no	> MITE_T_905|Scaffold7466_CSS|477912|478175|TT|274|F86 TSD_IN:no	398 bits (215)	4e-111	3/253 (1%)
				713	MITE_T_16880|Sc0002501|271288|271537|TATTATTTT|258|F1632 TSD_IN:no	> MITE_T_905|Scaffold7466_CSS|477912|478175|TT|274|F86 TSD_IN:no	420 bits (227)	8e-118	1/249 (0%)
				714	MITE_T_16884|xfSc0039128|171|413|TTTTAAAA|50|F1632 TSD_IN:yes	> MITE_T_905|Scaffold7466_CSS|477912|478175|TT|274|F86 TSD_IN:no	298 bits (161)	4e-81	10/250 (4%)
				715	MITE_T_16886|Sc0000174|387085|387326|CA|27|F1632 TSD_IN:no	> MITE_T_905|Scaffold7466_CSS|477912|478175|TT|274|F86 TSD_IN:no	311 bits (168)	5e-85	7/226 (3%)
				716	MITE_T_17182|Sc0002256|296449|296704|TTG|74|F1652 TSD_IN:no	> MITE_T_905|Scaffold7466_CSS|477912|478175|TT|274|F86 TSD_IN:no	396 bits (214)	1e-110	1/251 (0%)
				717	MITE_T_18517|Sc0004251|28041|28295|AATAA|72|F1726 TSD_IN:no	> MITE_T_905|Scaffold7466_CSS|477912|478175|TT|274|F86 TSD_IN:no	387 bits (209)	8e-108	2/252 (1%)
				718	MITE_T_18524|Sc0002503|68633|68886|AATTTTA|73|F1726 TSD_IN:no	> MITE_T_905|Scaffold7466_CSS|477912|478175|TT|274|F86 TSD_IN:no	407 bits (220)	6e-114	3/252 (1%)
				719	MITE_T_18534|Sc0002604|285397|285648|AAATG|262|F1726 TSD_IN:no	> MITE_T_905|Scaffold7466_CSS|477912|478175|TT|274|F86 TSD_IN:no	403 bits (218)	8e-113	1/249 (0%)
				720	MITE_T_18540|xfSc0000449|139025|139266|gc|253|F1726 TSD_IN:yes	> MITE_T_905|Scaffold7466_CSS|477912|478175|TT|274|F86 TSD_IN:no	388 bits (210)	2e-108	1/241 (0%)
				721	MITE_T_20396|Sc0000680|254423|254662|TA|22|F1855 TSD_IN:yes	> MITE_T_9049|Scaffold4319_CSS|849375|849614|TA|22|F607 TSD_IN:yes	348 bits (188)	3e-96	4/241 (2%)
				722	MITE_T_20717|Sc0001208|389942|390179|TA|12|F1873 TSD_IN:yes	> MITE_T_9049|Scaffold4319_CSS|849375|849614|TA|22|F607 TSD_IN:yes	374 bits (202)	6e-104	2/239 (1%)
				723	MITE_T_20343|Sc0004233|143097|143336|TA|12|F1851 TSD_IN:yes	> MITE_T_9048|Scaffold3756_CSS|546131|546370|TA|12|F607 TSD_IN:yes	436 bits (236)	7e-123	0/239 (0%)
				724	MITE_T_20402|Sc0002507|327825|328063|TA|12|F1855 TSD_IN:yes	> MITE_T_9048|Scaffold3756_CSS|546131|546370|TA|12|F607 TSD_IN:yes	368 bits (199)	3e-102	1/239 (0%)
				725	MITE_T_20403|Sc0000406|468180|468418|TA|22|F1855 TSD_IN:yes	> MITE_T_9047|Scaffold377_CSS|531607|531846|TA|96|F607 TSD_IN:yes	396 bits (214)	1e-110	1/239 (0%)
				726	MITE_T_20107|Sc0002776|186436|186665|TA|22|F1836 TSD_IN:yes	> MITE_T_9045|Scaffold1804_CSS|689535|689774|TA|48|F607 TSD_IN:yes	276 bits (149)	2e-74	3/208 (1%)
				727	MITE_T_20411|Sc0001260|291639|291877|TA|48|F1855 TSD_IN:yes	> MITE_T_9045|Scaffold1804_CSS|689535|689774|TA|48|F607 TSD_IN:yes	418 bits (226)	3e-117	1/239 (0%)
				728	MITE_T_19106|Sc0000002|1052400|1052639|TA|25|F1758 TSD_IN:yes	> MITE_T_9044|Scaffold1290_CSS|3269459|3269698|TA|25|F607 TSD_IN:yes	420 bits (227)	7e-118	0/239 (0%)
				729	MITE_T_17480|xpSc0055318|18434|18675|TA|49|F1671 TSD_IN:yes	> MITE_T_9041|Scaffold1562_CSS|2369949|2370189|AT|49|F607 TSD_IN:yes	344 bits (186)	4e-95	3/239 (1%)
				730	MITE_T_19094|xpSc0053207|388182|388422|AT|49|F1758 TSD_IN:yes	> MITE_T_9041|Scaffold1562_CSS|2369949|2370189|AT|49|F607 TSD_IN:yes	444 bits (240)	4e-125	0/240 (0%)
				731	MITE_T_19845|Sc0001310|2505|2747|TA|22|F1816 TSD_IN:yes MITE_LEN:242	> MITE_T_9041|Scaffold1562_CSS|2369949|2370189|AT|49|F607 TSD_IN:yes	339 bits (183)	2e-93	4/242 (2%)
				732	MITE_T_20370|xpSc0053614|73913|74153|AT|49|F1855 TSD_IN:yes	> MITE_T_9041|Scaffold1562_CSS|2369949|2370189|AT|49|F607 TSD_IN:yes	377 bits (204)	4e-105	0/237 (0%)
				733	MITE_T_20371|Sc0003922|150489|150729|TA|13|F1855 TSD_IN:yes	> MITE_T_9041|Scaffold1562_CSS|2369949|2370189|AT|49|F607 TSD_IN:yes	331 bits (179)	3e-91	2/240 (1%)
				734	MITE_T_20422|Sc0001395|89927|90163|TA|48|F1855 TSD_IN:yes	> MITE_T_9041|Scaffold1562_CSS|2369949|2370189|AT|49|F607 TSD_IN:yes	344 bits (186)	4e-95	4/239 (2%)
				735	MITE_T_16526|Sc0001924|331976|332229|TT|73|F1608 TSD_IN:no	> MITE_T_904|Scaffold4940_CSS|206958|207222|AA|280|F86 TSD_IN:no	396 bits (214)	1e-110	2/254 (1%)
				736	MITE_T_16840|xfSc0022315|893|1159|TA|115|F1632 TSD_IN:yes	> MITE_T_904|Scaffold4940_CSS|206958|207222|AA|280|F86 TSD_IN:no	331 bits (179)	4e-91	2/258 (1%)
				737	MITE_T_19089|Sc0000580|392142|392382|TA|47|F1758 TSD_IN:yes	> MITE_T_9038|Scaffold1965_CSS|199626|199866|TA|51|F607 TSD_IN:yes	422 bits (228)	2e-118	0/240 (0%)
				738	MITE_T_20335|Sc0000088|1181324|1181564|TA|63|F1851 TSD_IN:yes	> MITE_T_9036|Scaffold179_CSS|334887|335127|TA|63|F607 TSD_IN:yes	438 bits (237)	2e-123	0/240 (0%)
				739	MITE_T_20359|Sc0000950|290669|290909|AT|76|F1852 TSD_IN:yes	> MITE_T_9034|Scaffold5476_CSS|224449|224689|TA|22|F607 TSD_IN:yes	342 bits (185)	2e-94	4/241 (2%)
				740	MITE_T_19098|Sc0005228|8500|8740|TA|48|F1758 TSD_IN:yes MITE_LEN:240	> MITE_T_9033|Scaffold1315_CSS|156838|157078|TA|48|F607 TSD_IN:yes	438 bits (237)	2e-123	0/240 (0%)
				741	MITE_T_19853|Sc0005228|9431|9671|TA|48|F1817 TSD_IN:yes MITE_LEN:240	> MITE_T_9033|Scaffold1315_CSS|156838|157078|TA|48|F607 TSD_IN:yes	444 bits (240)	4e-125	0/240 (0%)
				742	MITE_T_20358|Sc0002132|34705|34945|AT|13|F1852 TSD_IN:yes	> MITE_T_9032|Scaffold1579_CSS|1659810|1660051|AT|13|F607 TSD_IN:yes	398 bits (215)	3e-111	1/237 (0%)
				743	MITE_T_19103|Sc0001309|212414|212653|TA|12|F1758 TSD_IN:yes	> MITE_T_9031|Scaffold1904_CSS|719726|719967|TA|23|F607 TSD_IN:yes	361 bits (195)	4e-100	4/242 (2%)
				744	MITE_T_19844|Sc0001310|2789|3033|TA|22|F1816 TSD_IN:yes MITE_LEN:244	> MITE_T_9031|Scaffold1904_CSS|719726|719967|TA|23|F607 TSD_IN:yes	337 bits (182)	8e-93	5/245 (2%)
				745	MITE_T_19857|xfSc0000981|39421|39660|TA|11|F1817 TSD_IN:yes	> MITE_T_9031|Scaffold1904_CSS|719726|719967|TA|23|F607 TSD_IN:yes	316 bits (171)	1e-86	2/241 (1%)
				746	MITE_T_20078|Sc0003368|38294|38534|TA|13|F1835 TSD_IN:yes	> MITE_T_9031|Scaffold1904_CSS|719726|719967|TA|23|F607 TSD_IN:yes	340 bits (184)	6e-94	1/239 (0%)
				747	MITE_T_20362|Sc0000445|371485|371722|TA|47|F1852 TSD_IN:yes	> MITE_T_9031|Scaffold1904_CSS|719726|719967|TA|23|F607 TSD_IN:yes	322 bits (174)	2e-88	6/240 (3%)
				748	MITE_T_20383|Sc0000668|615628|615867|TA|22|F1855 TSD_IN:yes	> MITE_T_9031|Scaffold1904_CSS|719726|719967|TA|23|F607 TSD_IN:yes	344 bits (186)	4e-95	6/243 (2%)
				749	MITE_T_17477|Sc0002730|27268|27509|TA|19|F1671 TSD_IN:yes	> MITE_T_9030|Scaffold4787_CSS|542868|543109|TA|19|F607 TSD_IN:yes	446 bits (241)	1e-125	0/241 (0%)
				750	MITE_T_19319|Sc0000873|696126|696367|AT|43|F1768 TSD_IN:yes	> MITE_T_9030|Scaffold4787_CSS|542868|543109|TA|19|F607 TSD_IN:yes	302 bits (163)	3e-82	2/236 (1%)
				751	MITE_T_20113|Sc0003095|74381|74596|TTA|10|F1836 TSD_IN:no	> MITE_T_9030|Scaffold4787_CSS|542868|543109|TA|19|F607 TSD_IN:yes	300 bits (162)	9e-82	0/213 (0%)
				752	MITE_T_20339|Sc0002427|107284|107524|TA|48|F1851 TSD_IN:yes	> MITE_T_9029|Scaffold1332_CSS|61011|61252|TA|62|F607 TSD_IN:yes	327 bits (177)	4e-90	3/242 (1%)
				753	MITE_T_20377|Sc0000687|646131|646371|TA|22|F1855 TSD_IN:yes	> MITE_T_9029|Scaffold1332_CSS|61011|61252|TA|62|F607 TSD_IN:yes	316 bits (171)	1e-86	1/241 (0%)
				754	MITE_T_20386|Sc0002442|14164|14403|TA|22|F1855 TSD_IN:yes	> MITE_T_9029|Scaffold1332_CSS|61011|61252|TA|62|F607 TSD_IN:yes	422 bits (228)	2e-118	2/241 (1%)
				755	MITE_T_19076|Sc0001294|462189|462430|TA|22|F1758 TSD_IN:yes	> MITE_T_9028|Scaffold3132_CSS|216584|216825|TA|22|F607 TSD_IN:yes	440 bits (238)	6e-124	0/241 (0%)
				756	MITE_T_19077|Sc0000716|544663|544904|TA|97|F1758 TSD_IN:yes	> MITE_T_9024|Scaffold2212_CSS|763944|764185|TA|62|F607 TSD_IN:yes	418 bits (226)	3e-117	2/242 (1%)
				757	MITE_T_19078|Sc0000007|1319171|1319412|TA|47|F1758 TSD_IN:yes	> MITE_T_9023|Scaffold1341_CSS|1147658|1147899|TA|47|F607 TSD_IN:yes	435 bits (235)	3e-122	0/241 (0%)
				758	MITE_T_20109|Sc0000026|312686|312910|AT|13|F1836 TSD_IN:yes	> MITE_T_9022|Scaffold2262_CSS|612534|612775|TA|48|F607 TSD_IN:yes	313 bits (169)	1e-85	3/222 (1%)
				759	MITE_T_20292|xpSc0054395|25521|25759|AT|47|F1846 TSD_IN:yes	> MITE_T_9022|Scaffold2262_CSS|612534|612775|TA|48|F607 TSD_IN:yes	305 bits (165)	2e-83	7/241 (3%)
				760	MITE_T_20327|Sc0002807|256261|256501|TA|22|F1851 TSD_IN:yes	> MITE_T_9022|Scaffold2262_CSS|612534|612775|TA|48|F607 TSD_IN:yes	333 bits (180)	1e-91	9/245 (4%)
				761	MITE_T_20347|xfSc0001972|21338|21577|TA|63|F1851 TSD_IN:yes	> MITE_T_9022|Scaffold2262_CSS|612534|612775|TA|48|F607 TSD_IN:yes	333 bits (180)	1e-91	2/241 (1%)
				762	MITE_T_20378|Sc0000366|57046|57286|TA|22|F1855 TSD_IN:yes	> MITE_T_9022|Scaffold2262_CSS|612534|612775|TA|48|F607 TSD_IN:yes	322 bits (174)	2e-88	3/242 (1%)
				763	MITE_T_19090|Sc0005901|30293|30533|TA|47|F1758 TSD_IN:yes	> MITE_T_9021|Scaffold8983_CSS|197146|197387|TA|48|F607 TSD_IN:yes	374 bits (202)	6e-104	1/236 (0%)
				764	MITE_T_19067|Sc0000316|613245|613488|AT|13|F1758 TSD_IN:yes	> MITE_T_9018|Scaffold5729_CSS|527772|528015|AT|13|F607 TSD_IN:yes	433 bits (234)	9e-122	0/243 (0%)
				765	MITE_T_21895|Sc0001204|70793|71024|TAA|13|F1951 TSD_IN:no	> MITE_T_9016|Scaffold8812_CSS|569689|569920|TTA|13|F606 TSD_IN:no	427 bits (231)	4e-120	0/231 (0%)
				766	MITE_T_21897|Sc0000150|665343|665563|TTA|31|F1951 TSD_IN:no	> MITE_T_9016|Scaffold8812_CSS|569689|569920|TTA|13|F606 TSD_IN:no	200 bits (108)	9e-52	3/188 (2%)
				767	MITE_T_20835|Sc0002101|60536|60765|TA|37|F1884 TSD_IN:yes	> MITE_T_9007|Scaffold3334_CSS|195500|195723|GC|33|F605 TSD_IN:yes	412 bits (223)	1e-115	0/223 (0%)
				768	MITE_T_16838|Sc0003655|200074|200341|AT|81|F1632 TSD_IN:yes	> MITE_T_900|Scaffold1050_CSS|235778|236044|AT|83|F86 TSD_IN:yes	388 bits (210)	2e-108	1/265 (0%)
				769	MITE_T_14038|Sc0003085|71775|72093|CATG|11|F1425 TSD_IN:yes	> MITE_T_90|Scaffold1913_CSS|24522|24840|CATG|11|F12 TSD_IN:yes	505 bits (273)	3e-143	0/318 (0%)
				770	MITE_T_14705|Sc0003251|117705|118016|TAGGT|43|F1492 TSD_IN:no	> MITE_T_9|Scaffold522_CSS|2176921|2177232|TAGGT|43|F3 TSD_IN:no	531 bits (287)	4e-151	0/311 (0%)
				771	MITE_T_14712|Sc0001207|536320|536615|GC|37|F1492 TSD_IN:yes	> MITE_T_9|Scaffold522_CSS|2176921|2177232|TAGGT|43|F3 TSD_IN:no	451 bits (244)	3e-127	0/295 (0%)
				772	MITE_T_19837|Sc0001188|121423|121659|GG|13|F1814 TSD_IN:no	> MITE_T_8999|Scaffold1911_CSS|678006|678240|CC|13|F604 TSD_IN:no	291 bits (157)	6e-79	6/238 (3%)
				773	MITE_T_21432|Sc0000830|600562|600787|CC|14|F1923 TSD_IN:no	> MITE_T_8999|Scaffold1911_CSS|678006|678240|CC|13|F604 TSD_IN:no	289 bits (156)	2e-78	1/208 (0%)
				774	MITE_T_22807|Sc0002633|288936|289149|CG|19|F2019 TSD_IN:yes	> MITE_T_8999|Scaffold1911_CSS|678006|678240|CC|13|F604 TSD_IN:no	261 bits (141)	4e-70	7/205 (3%)
				775	MITE_T_19908|Sc0000001|2495159|2495401|CC|13|F1822 TSD_IN:no	> MITE_T_8995|Scaffold3629_CSS|1766770|1767013|GG|13|F604 TSD_IN:no	353 bits (191)	7e-98	3/244 (1%)
				776	MITE_T_19926|Sc0002211|107643|107886|CC|13|F1825 TSD_IN:no	> MITE_T_8995|Scaffold3629_CSS|1766770|1767013|GG|13|F604 TSD_IN:no	405 bits (219)	2e-113	0/243 (0%)
				777	MITE_T_19934|xpSc0053436|169511|169754|GG|13|F1827 TSD_IN:no	> MITE_T_8995|Scaffold3629_CSS|1766770|1767013|GG|13|F604 TSD_IN:no	372 bits (201)	2e-103	0/243 (0%)
				778	MITE_T_16798|xfSc0013794|604|847|GG|13|F1629 TSD_IN:no MITE_LEN:243	> MITE_T_8994|Scaffold3930_CSS|187869|188112|GG|13|F604 TSD_IN:no	372 bits (201)	2e-103	0/243 (0%)
				779	MITE_T_18365|xpSc0053477|44949|45191|CC|13|F1711 TSD_IN:no	> MITE_T_8994|Scaffold3930_CSS|187869|188112|GG|13|F604 TSD_IN:no	387 bits (209)	7e-108	1/243 (0%)
				780	MITE_T_18386|xpSc0053263|20904|21147|CC|10|F1712 TSD_IN:no	> MITE_T_8994|Scaffold3930_CSS|187869|188112|GG|13|F604 TSD_IN:no	388 bits (210)	2e-108	0/243 (0%)
				781	MITE_T_19390|Sc0005941|17025|17274|AT|19|F1776 TSD_IN:yes	> MITE_T_8994|Scaffold3930_CSS|187869|188112|GG|13|F604 TSD_IN:no	339 bits (183)	2e-93	3/242 (1%)
				782	MITE_T_19535|xpSc0054182|84950|85193|CC|13|F1784 TSD_IN:no	> MITE_T_8994|Scaffold3930_CSS|187869|188112|GG|13|F604 TSD_IN:no	377 bits (204)	4e-105	0/243 (0%)
				783	MITE_T_19538|Sc0000218|559817|560060|CC|13|F1784 TSD_IN:no	> MITE_T_8994|Scaffold3930_CSS|187869|188112|GG|13|F604 TSD_IN:no	399 bits (216)	1e-111	0/243 (0%)
				784	MITE_T_19840|xpSc0054105|73231|73461|CG|11|F1814 TSD_IN:yes	> MITE_T_8994|Scaffold3930_CSS|187869|188112|GG|13|F604 TSD_IN:no	302 bits (163)	3e-82	7/236 (3%)
				785	MITE_T_19925|Sc0004177|65584|65827|GG|13|F1825 TSD_IN:no	> MITE_T_8994|Scaffold3930_CSS|187869|188112|GG|13|F604 TSD_IN:no	344 bits (186)	5e-95	0/243 (0%)
				786	MITE_T_19356|Sc0003391|217704|217938|TA|20|F1771 TSD_IN:yes	> MITE_T_8989|Scaffold4608_CSS|580800|581026|CG|40|F603 TSD_IN:yes	239 bits (129)	2e-63	2/184 (1%)
				787	MITE_T_21193|xfSc0001039|8232|8458|CG|40|F1906 TSD_IN:yes	> MITE_T_8989|Scaffold4608_CSS|580800|581026|CG|40|F603 TSD_IN:yes	418 bits (226)	2e-117	0/226 (0%)
				788	MITE_T_22831|Sc0000817|653980|654200|CA|13|F2022 TSD_IN:no	> MITE_T_8989|Scaffold4608_CSS|580800|581026|CG|40|F603 TSD_IN:yes	252 bits (136)	3e-67	2/200 (1%)
				789	MITE_T_19536|Sc0003960|59526|59769|CG|30|F1784 TSD_IN:yes	> MITE_T_8982|Scaffold1076_CSS|2003085|2003328|CG|13|F603 TSD_IN:yes	377 bits (204)	4e-105	2/244 (1%)
				790	MITE_T_19548|Sc0002633|231834|232069|CG|13|F1784 TSD_IN:yes	> MITE_T_8982|Scaffold1076_CSS|2003085|2003328|CG|13|F603 TSD_IN:yes	387 bits (209)	7e-108	0/218 (0%)
				791	MITE_T_21194|xfSc0007119|482|699|CA|30|F1906 TSD_IN:no MITE_LEN:217	> MITE_T_8981|Scaffold2459_CSS|2056204|2056447|CG|13|F603 TSD_IN:yes	311 bits (168)	4e-85	4/212 (2%)
				792	MITE_T_18366|Sc0000256|67137|67379|AT|24|F1711 TSD_IN:yes	> MITE_T_8974|Scaffold1571_CSS|632122|632365|AT|24|F602 TSD_IN:yes	420 bits (227)	7e-118	1/243 (0%)
				793	MITE_T_21850|Sc0001410|413819|414049|TCA|30|F1946 TSD_IN:no	> MITE_T_8971|Scaffold2676_CSS|377356|377586|TCA|17|F601 TSD_IN:no	392 bits (212)	2e-109	0/230 (0%)
				794	MITE_T_21125|Sc0000239|76108|76343|AT|20|F1901 TSD_IN:yes	> MITE_T_8969|Scaffold267_CSS|610961|611196|AT|20|F601 TSD_IN:yes	424 bits (229)	5e-119	0/235 (0%)
				795	MITE_T_20677|Sc0004204|53564|53799|AT|21|F1870 TSD_IN:yes	> MITE_T_8968|Scaffold874_CSS|421909|422144|AT|21|F601 TSD_IN:yes	401 bits (217)	3e-112	0/235 (0%)
				796	MITE_T_19030|Sc0005898|182|419|TTG|32|F1754 TSD_IN:no MITE_LEN:237	> MITE_T_8961|Scaffold845_CSS|1352188|1352432|CA|24|F600 TSD_IN:no	337 bits (182)	7e-93	8/237 (3%)
				797	MITE_T_19180|Sc0003475|23361|23599|GAT|37|F1765 TSD_IN:no	> MITE_T_8961|Scaffold845_CSS|1352188|1352432|CA|24|F600 TSD_IN:no	344 bits (186)	4e-95	3/239 (1%)
				798	MITE_T_19234|Sc0000883|249832|250061|TCA|17|F1765 TSD_IN:no	> MITE_T_8961|Scaffold845_CSS|1352188|1352432|CA|24|F600 TSD_IN:no	368 bits (199)	3e-102	0/226 (0%)
				799	MITE_T_20685|Sc0002007|335192|335430|AT|25|F1871 TSD_IN:yes	> MITE_T_8961|Scaffold845_CSS|1352188|1352432|CA|24|F600 TSD_IN:no	359 bits (194)	2e-99	4/238 (2%)
				800	MITE_T_21601|Sc0000663|710570|710801|AA|16|F1943 TSD_IN:no	> MITE_T_8961|Scaffold845_CSS|1352188|1352432|CA|24|F600 TSD_IN:no	372 bits (201)	2e-103	0/231 (0%)
				801	MITE_T_15893|Sc0005817|50707|50944|GC|17|F1573 TSD_IN:yes	> MITE_T_8955|Scaffold2113_CSS|440586|440823|GC|16|F598 TSD_IN:yes	422 bits (228)	2e-118	0/237 (0%)
				802	MITE_T_15894|Sc0005099|2235|2472|GC|16|F1573 TSD_IN:yes MITE_LEN:237	> MITE_T_8955|Scaffold2113_CSS|440586|440823|GC|16|F598 TSD_IN:yes	416 bits (225)	9e-117	0/237 (0%)
				803	MITE_T_21099|Sc0000612|122960|123189|GC|17|F1897 TSD_IN:yes	> MITE_T_8954|Scaffold113_CSS|116905|117142|GC|16|F598 TSD_IN:yes	379 bits (205)	1e-105	0/211 (0%)
				804	MITE_T_19445|Sc0001234|84889|85109|AT|11|F1778 TSD_IN:yes	> MITE_T_8950|Scaffold844_CSS|707452|707672|AT|11|F597 TSD_IN:yes	407 bits (220)	5e-114	0/220 (0%)
				805	MITE_T_19446|Sc0005085|87840|88060|AT|11|F1778 TSD_IN:yes	> MITE_T_8950|Scaffold844_CSS|707452|707672|AT|11|F597 TSD_IN:yes	407 bits (220)	5e-114	0/220 (0%)
				806	MITE_T_19448|Sc0000529|322940|323160|AT|11|F1778 TSD_IN:yes	> MITE_T_8950|Scaffold844_CSS|707452|707672|AT|11|F597 TSD_IN:yes	396 bits (214)	1e-110	0/220 (0%)
				807	MITE_T_19431|Sc0004270|126177|126400|GGC|11|F1778 TSD_IN:no	> MITE_T_8944|Scaffold409_CSS|1237512|1237735|GCC|11|F597 TSD_IN:no	401 bits (217)	2e-112	0/223 (0%)
				808	MITE_T_19416|xfSc0001513|49821|50051|GGC|11|F1778 TSD_IN:no	> MITE_T_8943|Scaffold214_CSS|898107|898331|GCC|11|F597 TSD_IN:no	387 bits (209)	7e-108	6/230 (3%)
				809	MITE_T_19419|Sc0000123|360482|360706|GCC|11|F1778 TSD_IN:no	> MITE_T_8943|Scaffold214_CSS|898107|898331|GCC|11|F597 TSD_IN:no	409 bits (221)	1e-114	0/224 (0%)
				810	MITE_T_19420|Sc0002196|207606|207830|GGC|11|F1778 TSD_IN:no	> MITE_T_8943|Scaffold214_CSS|898107|898331|GCC|11|F597 TSD_IN:no	414 bits (224)	3e-116	0/224 (0%)
				811	MITE_T_19422|xpSc0055213|24109|24333|GGC|11|F1778 TSD_IN:no	> MITE_T_8943|Scaffold214_CSS|898107|898331|GCC|11|F597 TSD_IN:no	409 bits (221)	1e-114	0/224 (0%)
				812	MITE_T_19424|Sc0000161|105751|105975|GGC|11|F1778 TSD_IN:no	> MITE_T_8943|Scaffold214_CSS|898107|898331|GCC|11|F597 TSD_IN:no	414 bits (224)	3e-116	0/224 (0%)
				813	MITE_T_19426|Sc0001286|162008|162232|GGC|11|F1778 TSD_IN:no	> MITE_T_8943|Scaffold214_CSS|898107|898331|GCC|11|F597 TSD_IN:no	409 bits (221)	1e-114	0/224 (0%)
				814	MITE_T_19423|Sc0005148|26219|26443|GCC|11|F1778 TSD_IN:no	> MITE_T_8940|Scaffold5598_CSS|86001|86225|GGC|11|F597 TSD_IN:no	409 bits (221)	1e-114	0/224 (0%)
				815	MITE_T_19425|xfSc0001244|34562|34786|GGC|11|F1778 TSD_IN:no	> MITE_T_8936|Scaffold639_CSS|928176|928400|GCC|11|F597 TSD_IN:no	398 bits (215)	3e-111	0/224 (0%)
				816	MITE_T_16523|Sc0002013|372520|372774|AAAATAA|261|F1608 TSD_IN:no	> MITE_T_893|Scaffold172_CSS|22585|22855|AATT|292|F86 TSD_IN:yes	407 bits (220)	6e-114	3/249 (1%)
				817	MITE_T_19428|Sc0007240|9742|9966|GGC|11|F1778 TSD_IN:no MITE_LEN:224	> MITE_T_8929|Scaffold3346_CSS|1633988|1634212|GGC|11|F597 TSD_IN:no	398 bits (215)	3e-111	0/224 (0%)
				818	MITE_T_19430|Sc0002146|384728|384952|GGC|11|F1778 TSD_IN:no	> MITE_T_8926|Scaffold4495_CSS|1431974|1432198|GGC|11|F597 TSD_IN:no	409 bits (221)	1e-114	0/224 (0%)
				819	MITE_T_19421|Sc0003206|151196|151420|GCC|11|F1778 TSD_IN:no	> MITE_T_8920|Scaffold991_CSS|52647|52871|GCC|11|F597 TSD_IN:no	403 bits (218)	7e-113	0/224 (0%)
				820	MITE_T_21548|xpSc0053761|43400|43624|GCC|11|F1937 TSD_IN:no	> MITE_T_8920|Scaffold991_CSS|52647|52871|GCC|11|F597 TSD_IN:no	414 bits (224)	3e-116	0/224 (0%)
				821	MITE_T_21549|xfSc0013467|935|1159|GGC|11|F1937 TSD_IN:no	> MITE_T_8920|Scaffold991_CSS|52647|52871|GCC|11|F597 TSD_IN:no	414 bits (224)	3e-116	0/224 (0%)
				822	MITE_T_21550|Sc0001849|152148|152372|GCC|11|F1937 TSD_IN:no	> MITE_T_8920|Scaffold991_CSS|52647|52871|GCC|11|F597 TSD_IN:no	403 bits (218)	7e-113	0/224 (0%)
				823	MITE_T_21552|Sc0003645|114519|114743|GCC|11|F1937 TSD_IN:no	> MITE_T_8920|Scaffold991_CSS|52647|52871|GCC|11|F597 TSD_IN:no	409 bits (221)	1e-114	0/224 (0%)
				824	MITE_T_16832|Sc0002604|182720|182991|GT|288|F1632 TSD_IN:no	> MITE_T_892|Scaffold4017_CSS|678538|678809|AC|284|F86 TSD_IN:no	501 bits (271)	3e-142	0/271 (0%)
				825	MITE_T_19410|Sc0003296|165707|165939|TGA|15|F1778 TSD_IN:no	> MITE_T_8910|Scaffold841_CSS|124388|124621|TA|18|F597 TSD_IN:yes	399 bits (216)	9e-112	0/231 (0%)
				826	MITE_T_19414|xfSc0014627|372|603|TAAG|14|F1778 TSD_IN:no	> MITE_T_8910|Scaffold841_CSS|124388|124621|TA|18|F597 TSD_IN:yes	411 bits (222)	4e-115	0/228 (0%)
				827	MITE_T_19403|xfSc0001545|59590|59823|TA|18|F1778 TSD_IN:yes	> MITE_T_8908|Scaffold1673_CSS|265418|265651|GA|15|F597 TSD_IN:no	418 bits (226)	3e-117	0/232 (0%)
				828	MITE_T_19417|Sc0000232|765660|765885|GC|14|F1778 TSD_IN:yes	> MITE_T_8908|Scaffold1673_CSS|265418|265651|GA|15|F597 TSD_IN:no	409 bits (221)	1e-114	0/224 (0%)
				829	MITE_T_19396|Sc0003624|69517|69767|TA|25|F1778 TSD_IN:yes	> MITE_T_8906|Scaffold601_CSS|699562|699795|AA|15|F597 TSD_IN:no	431 bits (233)	3e-121	0/233 (0%)
				830	MITE_T_19398|Sc0000416|28972|29207|TA|18|F1778 TSD_IN:yes	> MITE_T_8906|Scaffold601_CSS|699562|699795|AA|15|F597 TSD_IN:no	429 bits (232)	1e-120	0/232 (0%)
				831	MITE_T_19399|Sc0002808|156263|156496|TG|15|F1778 TSD_IN:no	> MITE_T_8906|Scaffold601_CSS|699562|699795|AA|15|F597 TSD_IN:no	431 bits (233)	3e-121	0/233 (0%)
				832	MITE_T_19402|Sc0006688|25632|25865|TA|18|F1778 TSD_IN:yes	> MITE_T_8906|Scaffold601_CSS|699562|699795|AA|15|F597 TSD_IN:no	429 bits (232)	1e-120	0/232 (0%)
				833	MITE_T_19404|Sc0001509|330516|330749|TA|17|F1778 TSD_IN:yes	> MITE_T_8906|Scaffold601_CSS|699562|699795|AA|15|F597 TSD_IN:no	431 bits (233)	3e-121	0/233 (0%)
				834	MITE_T_19415|Sc0000039|1662483|1662714|TAA|15|F1778 TSD_IN:no	> MITE_T_8906|Scaffold601_CSS|699562|699795|AA|15|F597 TSD_IN:no	420 bits (227)	7e-118	1/231 (0%)
				835	MITE_T_19408|Sc0001586|466938|467170|TAA|15|F1778 TSD_IN:no	> MITE_T_8904|Scaffold2436_CSS|154652|154896|TA|22|F597 TSD_IN:yes	381 bits (206)	3e-106	0/230 (0%)
				836	MITE_T_22744|Sc0005965|9380|9600|GCC|14|F2011 TSD_IN:no MITE_LEN:220	> MITE_T_8900|Scaffold171_CSS|639395|639607|CG|11|F595 TSD_IN:yes	364 bits (197)	3e-101	0/212 (0%)
				837	MITE_T_16763|Sc0000311|908808|909079|AT|83|F1628 TSD_IN:yes	> MITE_T_890|Scaffold4925_CSS|267319|267590|AT|83|F86 TSD_IN:yes	479 bits (259)	1e-135	0/271 (0%)
				838	MITE_T_21190|Sc0003816|88639|88849|CG|11|F1905 TSD_IN:yes	> MITE_T_8899|Scaffold214_CSS|1856686|1856905|GCC|14|F595 TSD_IN:no	316 bits (171)	8e-87	1/211 (0%)
				839	MITE_T_22753|xfSc0037255|655|866|CG|11|F2011 TSD_IN:yes MITE_LEN:211	> MITE_T_8899|Scaffold214_CSS|1856686|1856905|GCC|14|F595 TSD_IN:no	318 bits (172)	2e-87	0/211 (0%)
				840	MITE_T_21096|Sc0002873|218363|218591|GGC|14|F1896 TSD_IN:no	> MITE_T_8895|Scaffold1185_CSS|2159574|2159802|GCC|14|F595 TSD_IN:no	405 bits (219)	2e-113	0/228 (0%)
				841	MITE_T_18918|xpSc0055252|7585|7818|TA|19|F1746 TSD_IN:yes	> MITE_T_8894|Scaffold2313_CSS|669135|669369|GGC|14|F595 TSD_IN:no	324 bits (175)	6e-89	9/234 (4%)
				842	MITE_T_21085|xfSc0000309|51043|51278|GCC|14|F1895 TSD_IN:no	> MITE_T_8894|Scaffold2313_CSS|669135|669369|GGC|14|F595 TSD_IN:no	339 bits (183)	2e-93	3/236 (1%)
				843	MITE_T_21083|Sc0003777|143481|143716|GCC|14|F1895 TSD_IN:no	> MITE_T_8893|Scaffold12186_CSS|63217|63452|GCC|14|F595 TSD_IN:no	407 bits (220)	5e-114	0/235 (0%)
				844	MITE_T_16515|Sc0000264|20618|20892|TA|285|F1608 TSD_IN:yes	> MITE_T_888|Scaffold2112_CSS|108878|109151|TA|286|F86 TSD_IN:yes	399 bits (216)	1e-111	1/274 (0%)
				845	MITE_T_16833|Sc0003668|3636|3906|AA|78|F1632 TSD_IN:no MITE_LEN:270	> MITE_T_888|Scaffold2112_CSS|108878|109151|TA|286|F86 TSD_IN:yes	305 bits (165)	2e-83	4/254 (2%)
				846	MITE_T_17075|xfSc0001861|31671|31919|CG|12|F1648 TSD_IN:yes	> MITE_T_8879|Scaffold285_CSS|1895985|1896229|CG|12|F594 TSD_IN:yes	366 bits (198)	1e-101	4/248 (2%)
				847	MITE_T_17106|Sc0001151|559138|559373|CG|46|F1648 TSD_IN:yes	> MITE_T_8872|Scaffold302_CSS|541757|541992|CG|39|F593 TSD_IN:yes	374 bits (202)	6e-104	0/235 (0%)
				848	MITE_T_19557|Sc0000360|115803|116039|CG|12|F1785 TSD_IN:yes	> MITE_T_8870|Scaffold3128_CSS|332639|332874|CG|42|F593 TSD_IN:yes	346 bits (187)	1e-95	1/236 (0%)
				849	MITE_T_17099|Sc0005637|75522|75757|CG|12|F1648 TSD_IN:yes	> MITE_T_8869|Scaffold774_CSS|749589|749824|CG|12|F593 TSD_IN:yes	390 bits (211)	6e-109	0/235 (0%)
				850	MITE_T_19902|Sc0001734|263947|264191|TA|21|F1821 TSD_IN:yes	> MITE_T_8861|Scaffold3725_CSS|1048062|1048306|TA|48|F592 TSD_IN:yes	324 bits (175)	6e-89	2/245 (1%)
				851	MITE_T_23099|Sc0000428|368315|368529|CTAAG|20|F2056 TSD_IN:yes	> MITE_T_8860|Scaffold2800_CSS|1033583|1033797|CTAAG|20|F591 TSD_IN:yes	396 bits (214)	1e-110	0/214 (0%)
				852	MITE_T_22156|Sc0000637|694161|694382|TAA|29|F1972 TSD_IN:no	> MITE_T_8857|Scaffold4391_CSS|340726|340947|TAA|29|F591 TSD_IN:no	387 bits (209)	7e-108	0/221 (0%)
				853	MITE_T_22651|Sc0005304|712|931|CTTAG|16|F2004 TSD_IN:yes	> MITE_T_8857|Scaffold4391_CSS|340726|340947|TAA|29|F591 TSD_IN:no	278 bits (150)	4e-75	0/198 (0%)
				854	MITE_T_22449|Sc0000916|397036|397264|TAA|29|F1994 TSD_IN:no	> MITE_T_8853|Scaffold5124_CSS|127214|127443|TTA|29|F591 TSD_IN:no	366 bits (198)	9e-102	1/229 (0%)
				855	MITE_T_20968|xfSc0000026|465167|465396|TAA|10|F1891 TSD_IN:no	> MITE_T_8852|Scaffold520_CSS|937203|937432|TTA|10|F591 TSD_IN:no	424 bits (229)	5e-119	0/229 (0%)
				856	MITE_T_20638|Sc0004394|61363|61585|TTA|26|F1867 TSD_IN:no	> MITE_T_8851|Scaffold659_CSS|31420|31649|TTA|30|F591 TSD_IN:no	217 bits (117)	9e-57	9/230 (4%)
				857	MITE_T_22498|Sc0000209|66879|67101|TA|31|F1994 TSD_IN:yes	> MITE_T_8851|Scaffold659_CSS|31420|31649|TTA|30|F591 TSD_IN:no	326 bits (176)	1e-89	8/228 (4%)
				858	MITE_T_20746|Sc0000302|179079|179301|TTA|13|F1878 TSD_IN:no	> MITE_T_8850|Scaffold1135_CSS|663216|663445|TAA|18|F591 TSD_IN:no	250 bits (135)	9e-67	0/192 (0%)
				859	MITE_T_20747|xpSc0053682|108252|108474|TTA|13|F1878 TSD_IN:no	> MITE_T_8850|Scaffold1135_CSS|663216|663445|TAA|18|F591 TSD_IN:no	250 bits (135)	9e-67	0/192 (0%)
				860	MITE_T_16854|Sc0001515|164050|164306|TTATTCT|265|F1632 TSD_IN:no	> MITE_T_885|Scaffold8197_CSS|87755|88030|AT|288|F86 TSD_IN:yes	383 bits (207)	1e-106	2/256 (1%)
				861	MITE_T_21016|Sc0000019|181054|181279|CTAAG|20|F1891 TSD_IN:yes	> MITE_T_8845|Scaffold2099_CSS|1641699|1641928|TAA|16|F591 TSD_IN:no	340 bits (184)	5e-94	2/224 (1%)
				862	MITE_T_22519|Sc0000036|175810|176030|GGCC|16|F1994 TSD_IN:yes	> MITE_T_8845|Scaffold2099_CSS|1641699|1641928|TAA|16|F591 TSD_IN:no	287 bits (155)	7e-78	1/219 (0%)
				863	MITE_T_20967|Sc0005578|35330|35559|TTA|18|F1891 TSD_IN:no	> MITE_T_8844|Scaffold2804_CSS|599892|600121|TTA|30|F591 TSD_IN:no	340 bits (184)	5e-94	2/230 (1%)
				864	MITE_T_21022|xfSc0005047|7008|7231|GC|17|F1891 TSD_IN:yes	> MITE_T_8844|Scaffold2804_CSS|599892|600121|TTA|30|F591 TSD_IN:no	335 bits (181)	2e-92	2/224 (1%)
				865	MITE_T_22107|Sc0000273|689729|689958|TA|14|F1967 TSD_IN:yes	> MITE_T_8843|Scaffold81_CSS|1220858|1221088|TA|16|F591 TSD_IN:yes	361 bits (195)	4e-100	0/228 (0%)
				866	MITE_T_22792|Sc0003355|229969|230193|AC|15|F2016 TSD_IN:no	> MITE_T_8839|Scaffold612_CSS|1359810|1360041|TCA|16|F591 TSD_IN:no	193 bits (104)	2e-49	5/227 (2%)
				867	MITE_T_19770|Sc0003265|4086|4314|TTA|17|F1807 TSD_IN:no MITE_LEN:228	> MITE_T_8838|Scaffold1571_CSS|1600792|1601027|AT|21|F591 TSD_IN:yes	355 bits (192)	2e-98	1/229 (0%)
				868	MITE_T_20904|Sc0000646|194006|194241|AT|21|F1891 TSD_IN:yes	> MITE_T_8836|Scaffold5112_CSS|1210316|1210551|AT|16|F591 TSD_IN:yes	372 bits (201)	2e-103	0/231 (0%)
				869	MITE_T_22115|Sc0001192|63816|64045|TTA|17|F1968 TSD_IN:no	> MITE_T_8836|Scaffold5112_CSS|1210316|1210551|AT|16|F591 TSD_IN:yes	368 bits (199)	3e-102	0/229 (0%)
				870	MITE_T_16517|Sc0004613|77021|77279|CTTTT|73|F1608 TSD_IN:no	> MITE_T_883|Scaffold5796_CSS|291314|291610|TAATTA|318|F86 TSD_IN:yes	385 bits (208)	3e-107	3/255 (1%)
				871	MITE_T_16855|Sc0000436|522481|522736|TTTTT|264|F1632 TSD_IN:no	> MITE_T_883|Scaffold5796_CSS|291314|291610|TAATTA|318|F86 TSD_IN:yes	411 bits (222)	5e-115	2/250 (1%)
				872	MITE_T_18292|Sc0004301|88199|88451|TAAATAATT|264|F1706 TSD_IN:no	> MITE_T_883|Scaffold5796_CSS|291314|291610|TAATTA|318|F86 TSD_IN:yes	420 bits (227)	8e-118	1/252 (0%)
				873	MITE_T_19084|Sc0001840|253296|253537|AT|47|F1758 TSD_IN:yes	> MITE_T_8821|Scaffold950_CSS|1788626|1788867|AT|47|F589 TSD_IN:yes	424 bits (229)	6e-119	0/241 (0%)
				874	MITE_T_19075|xfSc0000173|143129|143370|TA|47|F1758 TSD_IN:yes	> MITE_T_8819|Scaffold225_CSS|56861|57102|TA|52|F589 TSD_IN:yes	363 bits (196)	1e-100	0/241 (0%)
				875	MITE_T_19852|xfSc0001324|8668|8908|TA|11|F1817 TSD_IN:yes	> MITE_T_8819|Scaffold225_CSS|56861|57102|TA|52|F589 TSD_IN:yes	339 bits (183)	2e-93	1/241 (0%)
				876	MITE_T_19855|Sc0003776|13292|13532|TA|11|F1817 TSD_IN:yes	> MITE_T_8819|Scaffold225_CSS|56861|57102|TA|52|F589 TSD_IN:yes	339 bits (183)	2e-93	1/241 (0%)
				877	MITE_T_20069|Sc0006397|8137|8378|TA|22|F1835 TSD_IN:yes MITE_LEN:241	> MITE_T_8819|Scaffold225_CSS|56861|57102|TA|52|F589 TSD_IN:yes	355 bits (192)	2e-98	0/237 (0%)
				878	MITE_T_20073|Sc0003030|233728|233969|TA|52|F1835 TSD_IN:yes	> MITE_T_8819|Scaffold225_CSS|56861|57102|TA|52|F589 TSD_IN:yes	440 bits (238)	6e-124	0/241 (0%)
				879	MITE_T_20101|Sc0001605|4897|5137|TA|96|F1836 TSD_IN:yes MITE_LEN:240	> MITE_T_8819|Scaffold225_CSS|56861|57102|TA|52|F589 TSD_IN:yes	350 bits (189)	1e-96	1/241 (0%)
				880	MITE_T_19063|Sc0004345|156975|157218|GT|19|F1758 TSD_IN:no	> MITE_T_8817|Scaffold3165_CSS|2033701|2033944|AC|21|F589 TSD_IN:no	427 bits (231)	4e-120	0/243 (0%)
				881	MITE_T_19066|Sc0000713|545463|545706|GT|19|F1758 TSD_IN:no	> MITE_T_8817|Scaffold3165_CSS|2033701|2033944|AC|21|F589 TSD_IN:no	433 bits (234)	9e-122	0/243 (0%)
				882	MITE_T_19057|Sc0004417|3254|3498|TT|22|F1758 TSD_IN:no MITE_LEN:244	> MITE_T_8816|Scaffold471_CSS|2287491|2287735|AA|22|F589 TSD_IN:no	435 bits (235)	3e-122	0/244 (0%)
				883	MITE_T_19352|Sc0000126|3420|3660|TA|19|F1771 TSD_IN:yes MITE_LEN:240	> MITE_T_8813|Scaffold364_CSS|229269|229503|GGC|14|F588 TSD_IN:no	322 bits (174)	2e-88	2/232 (1%)
				884	MITE_T_19745|Sc0007379|2695|2938|GGC|10|F1806 TSD_IN:no MITE_LEN:243	> MITE_T_8803|Scaffold214_CSS|2071692|2071936|GGC|14|F588 TSD_IN:no	355 bits (192)	2e-98	1/244 (0%)
				885	MITE_T_16415|Sc0004409|20451|20694|GC|40|F1602 TSD_IN:yes	> MITE_T_880|Scaffold11333_CSS|93180|93437|GC|22|F85 TSD_IN:yes	346 bits (187)	1e-95	14/257 (5%)
				886	MITE_T_19405|Sc0003618|203157|203389|TAA|15|F1778 TSD_IN:no	> MITE_T_8792|Scaffold138_CSS|780794|781026|TAA|15|F587 TSD_IN:no	429 bits (232)	1e-120	0/232 (0%)
				887	MITE_T_19409|xfSc0001238|36572|36804|TAA|15|F1778 TSD_IN:no	> MITE_T_8792|Scaffold138_CSS|780794|781026|TAA|15|F587 TSD_IN:no	412 bits (223)	1e-115	0/232 (0%)
				888	MITE_T_19411|xpSc0054698|55061|55293|TTA|15|F1778 TSD_IN:no	> MITE_T_8792|Scaffold138_CSS|780794|781026|TAA|15|F587 TSD_IN:no	412 bits (223)	1e-115	0/232 (0%)
				889	MITE_T_21464|Sc0000027|67724|67955|TTAG|14|F1930 TSD_IN:no	> MITE_T_8792|Scaffold138_CSS|780794|781026|TAA|15|F587 TSD_IN:no	394 bits (213)	4e-110	0/228 (0%)
				890	MITE_T_19429|xpSc0053326|30218|30442|GGC|11|F1778 TSD_IN:no	> MITE_T_8791|Scaffold1851_CSS|1534774|1535006|TTA|15|F587 TSD_IN:no	375 bits (203)	1e-104	0/224 (0%)
				891	MITE_T_21551|Sc0001029|575538|575762|GCC|11|F1937 TSD_IN:no	> MITE_T_8787|Scaffold982_CSS|1398902|1399138|TA|19|F587 TSD_IN:yes	353 bits (191)	7e-98	1/225 (0%)
				892	MITE_T_19406|Sc0003702|194660|194892|TAA|15|F1778 TSD_IN:no	> MITE_T_8786|Scaffold4206_CSS|661416|661657|GGT|19|F587 TSD_IN:no	412 bits (223)	1e-115	0/232 (0%)
				893	MITE_T_19407|Sc0000239|924945|925177|TAA|15|F1778 TSD_IN:no	> MITE_T_8786|Scaffold4206_CSS|661416|661657|GGT|19|F587 TSD_IN:no	429 bits (232)	1e-120	0/232 (0%)
				894	MITE_T_19412|Sc0000741|417167|417399|TTA|15|F1778 TSD_IN:no	> MITE_T_8786|Scaffold4206_CSS|661416|661657|GGT|19|F587 TSD_IN:no	429 bits (232)	1e-120	0/232 (0%)
				895	MITE_T_19418|Sc0003883|55530|55755|TGA|15|F1778 TSD_IN:no	> MITE_T_8786|Scaffold4206_CSS|661416|661657|GGT|19|F587 TSD_IN:no	355 bits (192)	2e-98	7/232 (3%)
				896	MITE_T_2385|xpSc0054147|4169|4338|GC|18|F206 TSD_IN:yes MITE_LEN:169	> MITE_T_8780|Scaffold1387_CSS|1320729|1320962|GCC|14|F585 TSD_IN:no	154 bits (83)	6e-38	10/166 (6%)
				897	MITE_T_21555|Sc0002514|215959|216191|GCC|14|F1938 TSD_IN:no	> MITE_T_8780|Scaffold1387_CSS|1320729|1320962|GCC|14|F585 TSD_IN:no	424 bits (229)	5e-119	1/233 (0%)
				898	MITE_T_20539|Sc0001877|346004|346243|TA|19|F1858 TSD_IN:yes	> MITE_T_8779|Scaffold4012_CSS|805991|806230|TA|19|F585 TSD_IN:yes	425 bits (230)	2e-119	0/239 (0%)
				899	MITE_T_19677|Sc0002534|142788|143035|TAAAA|28|F1796 TSD_IN:no	> MITE_T_8778|Scaffold1695_CSS|618698|618939|TA|19|F585 TSD_IN:yes	196 bits (106)	1e-50	6/208 (3%)
				900	MITE_T_19553|Sc0000568|391676|391906|GG|49|F1784 TSD_IN:no	> MITE_T_8772|Scaffold908_CSS|1916661|1916896|GG|13|F584 TSD_IN:no	318 bits (172)	3e-87	3/210 (1%)
				901	MITE_T_19930|Sc0004206|160516|160749|CG|11|F1825 TSD_IN:yes	> MITE_T_8771|Scaffold2076_CSS|695190|695425|CG|11|F584 TSD_IN:yes	383 bits (207)	9e-107	2/235 (1%)
				902	MITE_T_19936|xfSc0001044|89155|89390|CC|13|F1827 TSD_IN:no	> MITE_T_8768|Scaffold4104_CSS|579714|579950|GG|13|F584 TSD_IN:no	313 bits (169)	1e-85	1/236 (0%)
				903	MITE_T_19836|Sc0004061|178699|178943|GG|13|F1814 TSD_IN:no	> MITE_T_8760|Scaffold641_CSS|369171|369415|CC|13|F584 TSD_IN:no	363 bits (196)	1e-100	2/245 (1%)
				904	MITE_T_19942|xpSc0054253|59594|59835|CC|13|F1828 TSD_IN:no	> MITE_T_8760|Scaffold641_CSS|369171|369415|CC|13|F584 TSD_IN:no	348 bits (188)	3e-96	3/244 (1%)
				905	MITE_T_16737|xpSc0053392|84636|84908|TA|60|F1626 TSD_IN:yes	> MITE_T_8749|Scaffold313_CSS|1104376|1104611|CG|44|F582 TSD_IN:yes	407 bits (220)	6e-114	0/235 (0%)
				906	MITE_T_16738|Sc0001953|340030|340288|TA|40|F1626 TSD_IN:yes	> MITE_T_8749|Scaffold313_CSS|1104376|1104611|CG|44|F582 TSD_IN:yes	379 bits (205)	1e-105	1/236 (0%)
				907	MITE_T_16740|Sc0002331|248443|248695|TA|47|F1626 TSD_IN:yes	> MITE_T_8749|Scaffold313_CSS|1104376|1104611|CG|44|F582 TSD_IN:yes	401 bits (217)	3e-112	1/236 (0%)
				908	MITE_T_16742|Sc0002650|260734|260967|CG|39|F1626 TSD_IN:yes	> MITE_T_8749|Scaffold313_CSS|1104376|1104611|CG|44|F582 TSD_IN:yes	377 bits (204)	4e-105	2/235 (1%)
				909	MITE_T_19549|Sc0006668|31245|31480|CG|30|F1784 TSD_IN:yes	> MITE_T_8749|Scaffold313_CSS|1104376|1104611|CG|44|F582 TSD_IN:yes	385 bits (208)	3e-107	0/235 (0%)
				910	MITE_T_19552|xpSc0054964|37896|38131|CG|44|F1784 TSD_IN:yes	> MITE_T_8749|Scaffold313_CSS|1104376|1104611|CG|44|F582 TSD_IN:yes	396 bits (214)	1e-110	0/235 (0%)
				911	MITE_T_21267|xpSc0060162|728|963|CG|40|F1912 TSD_IN:yes MITE_LEN:235	> MITE_T_8749|Scaffold313_CSS|1104376|1104611|CG|44|F582 TSD_IN:yes	401 bits (217)	3e-112	0/235 (0%)
				912	MITE_T_19904|Sc0002764|258395|258618|GT|11|F1821 TSD_IN:no	> MITE_T_8743|Scaffold181_CSS|2726567|2726811|CG|12|F582 TSD_IN:yes	261 bits (141)	4e-70	2/181 (1%)
				913	MITE_T_22707|Sc0002947|178801|179002|TTA|17|F2008 TSD_IN:no	> MITE_T_8733|Scaffold3249_CSS|2191888|2192089|TAA|17|F579 TSD_IN:no	316 bits (171)	8e-87	0/201 (0%)
				914	MITE_T_22709|xfSc0000106|25372|25573|TTA|17|F2008 TSD_IN:no	> MITE_T_8733|Scaffold3249_CSS|2191888|2192089|TAA|17|F579 TSD_IN:no	316 bits (171)	8e-87	0/201 (0%)
				915	MITE_T_23101|Sc0000644|419328|419529|TAA|17|F2056 TSD_IN:no	> MITE_T_8733|Scaffold3249_CSS|2191888|2192089|TAA|17|F579 TSD_IN:no	333 bits (180)	8e-92	0/198 (0%)
				916	MITE_T_23102|Sc0001231|144201|144400|CTAAG|21|F2056 TSD_IN:yes	> MITE_T_8733|Scaffold3249_CSS|2191888|2192089|TAA|17|F579 TSD_IN:no	329 bits (178)	1e-90	0/199 (0%)
				917	MITE_T_21313|xfSc0029140|353|575|TGA|17|F1916 TSD_IN:no MITE_LEN:222	> MITE_T_8723|Scaffold1660_CSS|456978|457203|TCA|17|F579 TSD_IN:no	329 bits (178)	1e-90	3/222 (1%)
				918	MITE_T_19274|Sc0000029|1273492|1273721|TTA|17|F1765 TSD_IN:no	> MITE_T_8716|Scaffold2491_CSS|329587|329815|TTA|17|F579 TSD_IN:no	405 bits (219)	2e-113	1/229 (0%)
				919	MITE_T_21923|Sc0003775|127193|127422|TAA|13|F1956 TSD_IN:no	> MITE_T_8715|Scaffold251_CSS|1713510|1713738|TAA|16|F579 TSD_IN:no	377 bits (204)	4e-105	1/229 (0%)
				920	MITE_T_22158|Sc0000756|429245|429474|TAA|13|F1973 TSD_IN:no	> MITE_T_8711|Scaffold2164_CSS|763782|764011|TAA|13|F579 TSD_IN:no	424 bits (229)	5e-119	0/229 (0%)
				921	MITE_T_19239|Sc0001861|246803|247032|TTA|16|F1765 TSD_IN:no	> MITE_T_8710|Scaffold1523_CSS|728085|728314|TA|19|F579 TSD_IN:yes	368 bits (199)	3e-102	0/229 (0%)
				922	MITE_T_16403|Sc0000414|552275|552535|CA|14|F1602 TSD_IN:no	> MITE_T_871|Scaffold478_CSS|16812|17070|GC|15|F85 TSD_IN:yes MITE_LEN:258	455 bits (246)	2e-128	0/258 (0%)
				923	MITE_T_16406|Sc0001749|105159|105417|GC|15|F1602 TSD_IN:yes	> MITE_T_871|Scaffold478_CSS|16812|17070|GC|15|F85 TSD_IN:yes MITE_LEN:258	455 bits (246)	2e-128	0/258 (0%)
				924	MITE_T_16407|Sc0002659|137745|138003|GC|51|F1602 TSD_IN:yes	> MITE_T_871|Scaffold478_CSS|16812|17070|GC|15|F85 TSD_IN:yes MITE_LEN:258	460 bits (249)	5e-130	0/258 (0%)
				925	MITE_T_16409|xpSc0053224|310784|311042|GC|51|F1602 TSD_IN:yes	> MITE_T_871|Scaffold478_CSS|16812|17070|GC|15|F85 TSD_IN:yes MITE_LEN:258	457 bits (247)	6e-129	0/256 (0%)
				926	MITE_T_16410|Sc0000417|574211|574469|GC|22|F1602 TSD_IN:yes	> MITE_T_871|Scaffold478_CSS|16812|17070|GC|15|F85 TSD_IN:yes MITE_LEN:258	466 bits (252)	1e-131	0/258 (0%)
				927	MITE_T_22364|Sc0002132|364399|364628|TAA|17|F1991 TSD_IN:no	> MITE_T_8706|Scaffold1911_CSS|155299|155528|TTA|17|F579 TSD_IN:no	385 bits (208)	2e-107	0/229 (0%)
				928	MITE_T_22574|xfSc0008060|2314|2543|TAA|17|F1999 TSD_IN:no	> MITE_T_8706|Scaffold1911_CSS|155299|155528|TTA|17|F579 TSD_IN:no	363 bits (196)	1e-100	2/230 (1%)
				929	MITE_T_22694|Sc0003821|108270|108496|CTTAG|21|F2008 TSD_IN:yes	> MITE_T_8706|Scaffold1911_CSS|155299|155528|TTA|17|F579 TSD_IN:no	363 bits (196)	1e-100	1/227 (0%)
				930	MITE_T_22028|Sc0001359|64776|65005|tta|17|F1961 TSD_IN:no	> MITE_T_8704|Scaffold1770_CSS|2047000|2047229|TAA|17|F579 TSD_IN:no	418 bits (226)	2e-117	0/229 (0%)
				931	MITE_T_22393|Sc0004308|96366|96595|tta|17|F1993 TSD_IN:no	> MITE_T_8704|Scaffold1770_CSS|2047000|2047229|TAA|17|F579 TSD_IN:no	390 bits (211)	5e-109	0/229 (0%)
				932	MITE_T_20733|Sc0002012|33778|34008|TCA|17|F1876 TSD_IN:no	> MITE_T_8702|Scaffold566_CSS|1037425|1037655|TCA|17|F579 TSD_IN:no	425 bits (230)	1e-119	0/230 (0%)
				933	MITE_T_20923|Sc0002027|395260|395491|TA|19|F1891 TSD_IN:yes	> MITE_T_8701|Scaffold17_CSS|341432|341663|TA|19|F579 TSD_IN:yes	422 bits (228)	2e-118	0/231 (0%)
				934	MITE_T_19031|Sc0001566|37091|37327|TA|22|F1754 TSD_IN:yes	> MITE_T_8699|Scaffold3790_CSS|61985|62217|TA|20|F579 TSD_IN:yes	385 bits (208)	3e-107	1/227 (0%)
				935	MITE_T_21436|Sc0000715|62716|62949|TTA|17|F1924 TSD_IN:no	> MITE_T_8698|Scaffold6255_CSS|791498|791731|TAA|17|F579 TSD_IN:no	420 bits (227)	7e-118	0/233 (0%)
				936	MITE_T_21440|Sc0000001|1970171|1970404|ATAT|24|F1925 TSD_IN:yes	> MITE_T_8697|Scaffold1241_CSS|391102|391336|ATT|20|F579 TSD_IN:no	418 bits (226)	3e-117	0/232 (0%)
				937	MITE_T_20922|Sc0000133|317092|317323|TTA|16|F1891 TSD_IN:no	> MITE_T_8695|Scaffold870_CSS|710536|710773|TTA|17|F579 TSD_IN:no	302 bits (163)	3e-82	6/235 (3%)
				938	MITE_T_19187|Sc0000073|1096230|1096465|AT|21|F1765 TSD_IN:yes	> MITE_T_8692|Scaffold4746_CSS|255928|256172|AT|28|F579 TSD_IN:yes	377 bits (204)	4e-105	0/231 (0%)
				939	MITE_T_19652|Sc0000960|454298|454528|TTA|17|F1794 TSD_IN:no	> MITE_T_8692|Scaffold4746_CSS|255928|256172|AT|28|F579 TSD_IN:yes	374 bits (202)	5e-104	1/230 (0%)
				940	MITE_T_19931|Sc0000126|1018949|1019192|TTT|23|F1826 TSD_IN:no	> MITE_T_8692|Scaffold4746_CSS|255928|256172|AT|28|F579 TSD_IN:yes	375 bits (203)	2e-104	0/230 (0%)
				941	MITE_T_19933|Sc0002722|198829|199063|AT|21|F1826 TSD_IN:yes	> MITE_T_8692|Scaffold4746_CSS|255928|256172|AT|28|F579 TSD_IN:yes	372 bits (201)	2e-103	0/231 (0%)
				942	MITE_T_22008|Sc0000530|454734|454963|TTA|17|F1960 TSD_IN:no	> MITE_T_8692|Scaffold4746_CSS|255928|256172|AT|28|F579 TSD_IN:yes	396 bits (214)	1e-110	0/229 (0%)
				943	MITE_T_22016|Sc0002759|258158|258386|TTA|17|F1960 TSD_IN:no	> MITE_T_8692|Scaffold4746_CSS|255928|256172|AT|28|F579 TSD_IN:yes	394 bits (213)	4e-110	1/229 (0%)
				944	MITE_T_22168|Sc0001063|634312|634541|TAA|17|F1975 TSD_IN:no	> MITE_T_8692|Scaffold4746_CSS|255928|256172|AT|28|F579 TSD_IN:yes	390 bits (211)	5e-109	0/226 (0%)
				945	MITE_T_22392|xpSc0056832|2863|3092|TAA|16|F1993 TSD_IN:no	> MITE_T_8692|Scaffold4746_CSS|255928|256172|AT|28|F579 TSD_IN:yes	385 bits (208)	2e-107	0/229 (0%)
				946	MITE_T_717|xfSc0000557|124911|125122|TGA|17|F40 TSD_IN:no	> MITE_T_8691|Scaffold1250_CSS|999990|1000201|TGA|17|F578 TSD_IN:no	390 bits (211)	5e-109	0/211 (0%)
				947	MITE_T_19910|xfSc0000125|1528|1768|TA|33|F1823 TSD_IN:yes	> MITE_T_8689|Scaffold3099_CSS|486917|487139|TTT|16|F578 TSD_IN:no	394 bits (213)	4e-110	0/222 (0%)
				948	MITE_T_19911|xfSc0025494|577|799|TAA|22|F1823 TSD_IN:no MITE_LEN:222	> MITE_T_8689|Scaffold3099_CSS|486917|487139|TTT|16|F578 TSD_IN:no	377 bits (204)	4e-105	0/222 (0%)
				949	MITE_T_19912|xfSc0037050|111|333|TTG|22|F1823 TSD_IN:no MITE_LEN:222	> MITE_T_8689|Scaffold3099_CSS|486917|487139|TTT|16|F578 TSD_IN:no	399 bits (216)	9e-112	0/222 (0%)
				950	MITE_T_19913|Sc0004474|46962|47178|GC|17|F1823 TSD_IN:yes	> MITE_T_8688|Scaffold5883_CSS|265671|265893|TTA|18|F578 TSD_IN:no	383 bits (207)	8e-107	0/216 (0%)
				951	MITE_T_19909|xpSc0056217|16543|16787|TAA|29|F1823 TSD_IN:no	> MITE_T_8686|Scaffold1230_CSS|313347|313591|TAA|29|F578 TSD_IN:no	451 bits (244)	3e-127	0/244 (0%)
				952	MITE_T_16404|Sc0003773|104160|104420|TG|38|F1602 TSD_IN:no	> MITE_T_868|Scaffold1334_CSS|73570|73828|GC|39|F85 TSD_IN:yes	472 bits (255)	2e-133	0/258 (0%)
				953	MITE_T_16405|Sc0003278|11324|11582|GC|39|F1602 TSD_IN:yes	> MITE_T_868|Scaffold1334_CSS|73570|73828|GC|39|F85 TSD_IN:yes	460 bits (249)	5e-130	0/258 (0%)
				954	MITE_T_16408|Sc0001231|444049|444307|GC|39|F1602 TSD_IN:yes	> MITE_T_868|Scaffold1334_CSS|73570|73828|GC|39|F85 TSD_IN:yes	466 bits (252)	1e-131	0/258 (0%)
				955	MITE_T_16412|Sc0002144|71337|71594|GC|15|F1602 TSD_IN:yes	> MITE_T_868|Scaffold1334_CSS|73570|73828|GC|39|F85 TSD_IN:yes	442 bits (239)	2e-124	1/258 (0%)
				956	MITE_T_16414|Sc0000783|394544|394793|GC|55|F1602 TSD_IN:yes	> MITE_T_868|Scaffold1334_CSS|73570|73828|GC|39|F85 TSD_IN:yes	357 bits (193)	6e-99	9/258 (3%)
				957	MITE_T_21028|Sc0000186|567754|567975|TTA|17|F1891 TSD_IN:no	> MITE_T_8677|Scaffold879_CSS|1059783|1060004|TAA|17|F576 TSD_IN:no	331 bits (179)	3e-91	0/221 (0%)
				958	MITE_T_23087|Sc0001528|505145|505365|TAA|21|F2056 TSD_IN:no	> MITE_T_8677|Scaffold879_CSS|1059783|1060004|TAA|17|F576 TSD_IN:no	324 bits (175)	5e-89	1/221 (0%)
				959	MITE_T_21603|Sc0000140|998532|998761|TTA|17|F1943 TSD_IN:no	> MITE_T_8676|Scaffold550_CSS|793519|793741|TAA|17|F576 TSD_IN:no	361 bits (195)	4e-100	9/230 (4%)
				960	MITE_T_22264|Sc0002066|74203|74431|TAA|16|F1983 TSD_IN:no	> MITE_T_8673|Scaffold1296_CSS|1582460|1582688|TTA|15|F576 TSD_IN:no	405 bits (219)	2e-113	0/228 (0%)
				961	MITE_T_22466|Sc0000145|219597|219823|TTA|16|F1994 TSD_IN:no	> MITE_T_8673|Scaffold1296_CSS|1582460|1582688|TTA|15|F576 TSD_IN:no	292 bits (158)	2e-79	6/230 (3%)
				962	MITE_T_19214|Sc0000033|175308|175538|TTA|17|F1765 TSD_IN:no	> MITE_T_8671|Scaffold1970_CSS|2119532|2119761|TCA|17|F576 TSD_IN:no	357 bits (193)	5e-99	1/230 (0%)
				963	MITE_T_22054|Sc0002007|82602|82831|TAA|17|F1963 TSD_IN:no	> MITE_T_8671|Scaffold1970_CSS|2119532|2119761|TCA|17|F576 TSD_IN:no	351 bits (190)	3e-97	0/229 (0%)
				964	MITE_T_21898|Sc0001310|335011|335241|TA|19|F1952 TSD_IN:yes	> MITE_T_8670|Scaffold3556_CSS|553311|553540|TA|19|F576 TSD_IN:yes	407 bits (220)	5e-114	1/230 (0%)
				965	MITE_T_20354|Sc0001098|577979|578211|TA|22|F1851 TSD_IN:yes	> MITE_T_8658|Scaffold1466_CSS|1884697|1884929|TA|56|F574 TSD_IN:yes	407 bits (220)	5e-114	0/232 (0%)
				966	MITE_T_19115|Sc0000133|265226|265461|TA|12|F1758 TSD_IN:yes	> MITE_T_8656|Scaffold51_CSS|293976|294213|TA|12|F574 TSD_IN:yes	392 bits (212)	2e-109	2/237 (1%)
				967	MITE_T_20407|Sc0003745|77674|77912|TA|22|F1855 TSD_IN:yes	> MITE_T_8655|Scaffold2164_CSS|1039113|1039351|TA|22|F574 TSD_IN:yes	440 bits (238)	5e-124	0/238 (0%)
				968	MITE_T_20087|Sc0002396|8823|9040|TA|13|F1835 TSD_IN:yes MITE_LEN:217	> MITE_T_8654|Scaffold1731_CSS|336292|336531|TA|25|F574 TSD_IN:yes	300 bits (162)	9e-82	4/215 (2%)
				969	MITE_T_20296|Sc0000906|285307|285548|TA|22|F1847 TSD_IN:yes	> MITE_T_8654|Scaffold1731_CSS|336292|336531|TA|25|F574 TSD_IN:yes	350 bits (189)	1e-96	4/242 (2%)
				970	MITE_T_20252|Sc0000616|190084|190324|TA|22|F1841 TSD_IN:yes	> MITE_T_8651|Scaffold237_CSS|809595|809835|TA|22|F574 TSD_IN:yes	427 bits (231)	4e-120	0/240 (0%)
				971	MITE_T_19059|Sc0002719|233480|233724|CAA|48|F1758 TSD_IN:no	> MITE_T_8649|Scaffold2105_CSS|41977|42217|TA|48|F574 TSD_IN:yes	444 bits (240)	4e-125	0/240 (0%)
				972	MITE_T_17476|Sc0000183|615939|616181|AT|74|F1671 TSD_IN:yes	> MITE_T_8647|Scaffold1856_CSS|851749|851989|TA|49|F574 TSD_IN:yes	316 bits (171)	1e-86	2/241 (1%)
				973	MITE_T_19850|Sc0002923|141033|141274|AT|18|F1817 TSD_IN:yes	> MITE_T_8646|Scaffold454_CSS|742129|742370|TA|22|F574 TSD_IN:yes	361 bits (195)	4e-100	2/241 (1%)
				974	MITE_T_20027|Sc0000199|617237|617478|TA|22|F1832 TSD_IN:yes	> MITE_T_8646|Scaffold454_CSS|742129|742370|TA|22|F574 TSD_IN:yes	313 bits (169)	1e-85	6/244 (2%)
				975	MITE_T_20333|Sc0000665|541605|541845|TA|47|F1851 TSD_IN:yes	> MITE_T_8646|Scaffold454_CSS|742129|742370|TA|22|F574 TSD_IN:yes	322 bits (174)	2e-88	5/243 (2%)
				976	MITE_T_20348|Sc0000554|452400|452638|TA|251|F1851 TSD_IN:yes	> MITE_T_8646|Scaffold454_CSS|742129|742370|TA|22|F574 TSD_IN:yes	353 bits (191)	7e-98	3/241 (1%)
				977	MITE_T_20394|Sc0001081|567676|567915|TA|252|F1855 TSD_IN:yes	> MITE_T_8646|Scaffold454_CSS|742129|742370|TA|22|F574 TSD_IN:yes	427 bits (231)	4e-120	2/241 (1%)
				978	MITE_T_21068|Sc0000440|739458|739679|AT|11|F1893 TSD_IN:yes	> MITE_T_8613|Scaffold2838_CSS|1663037|1663258|AT|11|F571 TSD_IN:yes	409 bits (221)	1e-114	0/221 (0%)
				979	MITE_T_21292|xpSc0053744|79469|79702|TTA|15|F1915 TSD_IN:no	> MITE_T_8613|Scaffold2838_CSS|1663037|1663258|AT|11|F571 TSD_IN:yes	359 bits (194)	2e-99	0/221 (0%)
				980	MITE_T_22902|Sc0001259|205972|206193|AT|10|F2030 TSD_IN:yes	> MITE_T_8613|Scaffold2838_CSS|1663037|1663258|AT|11|F571 TSD_IN:yes	353 bits (191)	7e-98	0/221 (0%)
				981	MITE_T_1727|Sc0001349|411426|412116|GCCCGA|16|F142 TSD_IN:no	> MITE_T_8603|Scaffold5598_CSS|314040|314763|CCACCA|16|F570 TSD_IN:no	937 bits (507)	0	1/634 (0%)
				982	MITE_T_1726|xfSc0001153|21601|22326|GGT|23|F142 TSD_IN:no	> MITE_T_8601|Scaffold7464_CSS|104932|105657|GGT|23|F570 TSD_IN:no	1323 bits (716)	0	0/725 (0%)
				983	MITE_T_16954|Sc0002446|148892|149156|GC|14|F1636 TSD_IN:yes	> MITE_T_860|Scaffold1856_CSS|1786821|1787085|GC|16|F85 TSD_IN:yes	438 bits (237)	2e-123	0/264 (0%)
				984	MITE_T_22725|xpSc0053470|30823|31044|TTA|13|F2010 TSD_IN:no	> MITE_T_8599|Scaffold4003_CSS|905566|905787|TTA|13|F569 TSD_IN:no	398 bits (215)	3e-111	0/221 (0%)
				985	MITE_T_22341|xpSc0053506|35777|36001|GCC|25|F1989 TSD_IN:no	> MITE_T_8598|Scaffold4726_CSS|30205|30430|GCC|10|F569 TSD_IN:no	392 bits (212)	1e-109	1/225 (0%)
				986	MITE_T_18127|Sc0000272|95944|96181|TCA|33|F1694 TSD_IN:no	> MITE_T_8595|Scaffold1845_CSS|2129510|2129739|TAA|13|F569 TSD_IN:no	335 bits (181)	3e-92	0/229 (0%)
				987	MITE_T_18129|xpSc0058158|883|1119|AT|18|F1694 TSD_IN:yes	> MITE_T_8595|Scaffold1845_CSS|2129510|2129739|TAA|13|F569 TSD_IN:no	302 bits (163)	3e-82	0/223 (0%)
				988	MITE_T_20559|Sc0001736|52459|52698|ATAT|40|F1862 TSD_IN:yes	> MITE_T_8595|Scaffold1845_CSS|2129510|2129739|TAA|13|F569 TSD_IN:no	335 bits (181)	3e-92	0/229 (0%)
				989	MITE_T_20560|Sc0001736|53306|53545|ATAT|40|F1862 TSD_IN:yes	> MITE_T_8595|Scaffold1845_CSS|2129510|2129739|TAA|13|F569 TSD_IN:no	335 bits (181)	3e-92	0/229 (0%)
				990	MITE_T_22322|Sc0001639|164599|164828|TAA|33|F1987 TSD_IN:no	> MITE_T_8595|Scaffold1845_CSS|2129510|2129739|TAA|13|F569 TSD_IN:no	418 bits (226)	2e-117	0/229 (0%)
				991	MITE_T_20863|Sc0003006|100279|100501|TC|22|F1885 TSD_IN:no	> MITE_T_8594|Scaffold2379_CSS|788521|788750|TTA|13|F569 TSD_IN:no	320 bits (173)	7e-88	3/220 (1%)
				992	MITE_T_18126|Sc0000121|884421|884664|AA|35|F1694 TSD_IN:no	> MITE_T_8593|Scaffold9207_CSS|199521|199750|TTA|29|F569 TSD_IN:no	401 bits (217)	3e-112	0/229 (0%)
				993	MITE_T_22345|xfSc0034467|650|871|GGCC|31|F1989 TSD_IN:yes	> MITE_T_8593|Scaffold9207_CSS|199521|199750|TTA|29|F569 TSD_IN:no	292 bits (158)	1e-79	2/222 (1%)
				994	MITE_T_16558|Sc0002356|336322|336567|GC|18|F1611 TSD_IN:yes	> MITE_T_8589|Scaffold3908_CSS|924321|924566|GC|18|F568 TSD_IN:yes	448 bits (242)	3e-126	0/245 (0%)
				995	MITE_T_16561|Sc0003375|167173|167417|GC|17|F1611 TSD_IN:yes	> MITE_T_8588|Scaffold4817_CSS|392879|393124|GC|18|F568 TSD_IN:yes	381 bits (206)	3e-106	0/242 (0%)
				996	MITE_T_20764|Sc0000142|631336|631566|TTA|28|F1881 TSD_IN:no	> MITE_T_8572|Scaffold2145_CSS|736050|736279|TAA|29|F567 TSD_IN:no	351 bits (190)	3e-97	1/230 (0%)
				997	MITE_T_20824|Sc0000989|549338|549573|AT|33|F1884 TSD_IN:yes	> MITE_T_8571|Scaffold1786_CSS|30595|30824|TTA|29|F567 TSD_IN:no	407 bits (220)	5e-114	0/229 (0%)
				998	MITE_T_20836|Sc0000339|558009|558238|AAATA|28|F1884 TSD_IN:no	> MITE_T_8571|Scaffold1786_CSS|30595|30824|TTA|29|F567 TSD_IN:no	383 bits (207)	9e-107	2/229 (1%)
				999	MITE_T_21155|Sc0000912|421600|421827|TAA|23|F1902 TSD_IN:no	> MITE_T_8570|Scaffold9911_CSS|13371|13600|TAA|29|F567 TSD_IN:no	383 bits (207)	9e-107	2/229 (1%)
				1000	MITE_T_20169|xfSc0046026|646|875|TCA|30|F1837 TSD_IN:no MITE_LEN:229	> MITE_T_8569|Scaffold3727_CSS|619092|619321|TTA|29|F567 TSD_IN:no	396 bits (214)	1e-110	0/229 (0%)
				1001	MITE_T_20174|xfSc0002390|22856|23085|TTA|30|F1837 TSD_IN:no	> MITE_T_8569|Scaffold3727_CSS|619092|619321|TTA|29|F567 TSD_IN:no	396 bits (214)	1e-110	0/229 (0%)
				1002	MITE_T_21634|xfSc0000374|129261|129491|TAA|29|F1945 TSD_IN:no	> MITE_T_8568|Scaffold854_CSS|1279880|1280109|TTA|29|F567 TSD_IN:no	396 bits (214)	1e-110	1/230 (0%)
				1003	MITE_T_21691|Sc0001643|78335|78564|TAA|29|F1945 TSD_IN:no	> MITE_T_8568|Scaffold854_CSS|1279880|1280109|TTA|29|F567 TSD_IN:no	401 bits (217)	2e-112	0/229 (0%)
				1004	MITE_T_21827|xpSc0054613|421|642|GGCC|35|F1945 TSD_IN:yes	> MITE_T_8566|Scaffold1241_CSS|685371|685602|TA|32|F567 TSD_IN:yes	348 bits (188)	3e-96	0/221 (0%)
				1005	MITE_T_20548|Sc0004369|156083|156312|TAA|30|F1859 TSD_IN:no	> MITE_T_8563|Scaffold2942_CSS|577303|577534|AA|29|F567 TSD_IN:no	374 bits (202)	5e-104	0/229 (0%)
				1006	MITE_T_20545|Sc0000677|452702|452937|AT|16|F1859 TSD_IN:yes	> MITE_T_8557|Scaffold3245_CSS|1836710|1836947|TA|34|F567 TSD_IN:yes	372 bits (201)	2e-103	0/231 (0%)
				1007	MITE_T_20123|xfSc0012114|668|907|ATA|34|F1837 TSD_IN:no MITE_LEN:239	> MITE_T_8554|Scaffold2024_CSS|643932|644171|TG|34|F567 TSD_IN:no	374 bits (202)	6e-104	0/235 (0%)
				1008	MITE_T_18425|xfSc0001071|92777|93016|TT|33|F1717 TSD_IN:no	> MITE_T_8553|Scaffold854_CSS|1632820|1633059|AA|33|F567 TSD_IN:no	431 bits (233)	3e-121	0/239 (0%)
				1009	MITE_T_19112|Sc0007499|3749|3986|TA|250|F1758 TSD_IN:yes	> MITE_T_8547|Scaffold26_CSS|693879|694115|TA|254|F566 TSD_IN:yes	414 bits (224)	3e-116	1/237 (0%)
				1010	MITE_T_16356|Sc0001114|571401|571671|GC|54|F1602 TSD_IN:yes	> MITE_T_854|Scaffold2459_CSS|884432|884702|GC|54|F85 TSD_IN:yes	477 bits (258)	5e-135	0/270 (0%)
				1011	MITE_T_493|Sc0003533|112882|113092|taa|17|F27 TSD_IN:no MITE_LEN:210	> MITE_T_8537|Scaffold816_CSS|159063|159273|TAA|17|F565 TSD_IN:no	388 bits (210)	2e-108	0/210 (0%)
				1012	MITE_T_23005|xfSc0001312|20793|21007|TA|25|F2042 TSD_IN:yes	> MITE_T_8535|Scaffold2113_CSS|287246|287460|TA|25|F565 TSD_IN:yes	351 bits (190)	2e-97	0/214 (0%)
				1013	MITE_T_19914|Sc0000446|577968|578211|AT|39|F1824 TSD_IN:yes	> MITE_T_8532|Scaffold754_CSS|454267|454513|TA|37|F565 TSD_IN:yes	422 bits (228)	2e-118	1/244 (0%)
				1014	MITE_T_21649|Sc0002063|225452|225681|TAA|29|F1945 TSD_IN:no	> MITE_T_8527|Scaffold413_CSS|1351567|1351796|TTA|29|F564 TSD_IN:no	418 bits (226)	2e-117	0/229 (0%)
				1015	MITE_T_18108|Sc0002566|8742|8971|TTA|29|F1692 TSD_IN:no MITE_LEN:229	> MITE_T_8522|Scaffold624_CSS|208449|208678|TAA|29|F564 TSD_IN:no	424 bits (229)	5e-119	0/229 (0%)
				1016	MITE_T_18110|Sc0002958|36999|37227|TAA|29|F1692 TSD_IN:no	> MITE_T_8522|Scaffold624_CSS|208449|208678|TAA|29|F564 TSD_IN:no	416 bits (225)	9e-117	1/229 (0%)
				1017	MITE_T_21146|Sc0001117|214612|214841|TTA|29|F1902 TSD_IN:no	> MITE_T_8522|Scaffold624_CSS|208449|208678|TAA|29|F564 TSD_IN:no	407 bits (220)	5e-114	0/229 (0%)
				1018	MITE_T_21701|Sc0000345|728074|728303|TAA|30|F1945 TSD_IN:no	> MITE_T_8522|Scaffold624_CSS|208449|208678|TAA|29|F564 TSD_IN:no	407 bits (220)	5e-114	0/229 (0%)
				1019	MITE_T_22348|xfSc0043244|265|494|TAA|29|F1990 TSD_IN:no MITE_LEN:229	> MITE_T_8522|Scaffold624_CSS|208449|208678|TAA|29|F564 TSD_IN:no	407 bits (220)	5e-114	0/229 (0%)
				1020	MITE_T_22352|xpSc0053994|14719|14946|CTTAG|33|F1990 TSD_IN:yes	> MITE_T_8522|Scaffold624_CSS|208449|208678|TAA|29|F564 TSD_IN:no	409 bits (221)	1e-114	0/227 (0%)
				1021	MITE_T_18426|Sc0000951|93181|93418|AT|34|F1717 TSD_IN:yes	> MITE_T_8520|Scaffold4860_CSS|800248|800477|TTA|29|F564 TSD_IN:no	418 bits (226)	3e-117	0/229 (0%)
				1022	MITE_T_21653|Sc0001506|96347|96576|TTA|29|F1945 TSD_IN:no	> MITE_T_8518|Scaffold397_CSS|2886482|2886711|TAA|29|F564 TSD_IN:no	401 bits (217)	2e-112	0/229 (0%)
				1023	MITE_T_16373|xfSc0029038|409|679|GC|54|F1602 TSD_IN:yes MITE_LEN:270	> MITE_T_851|Scaffold3993_CSS|86146|86416|GC|54|F85 TSD_IN:yes	477 bits (258)	5e-135	0/270 (0%)
				1024	MITE_T_19757|Sc0002262|198656|198900|AT|24|F1807 TSD_IN:yes	> MITE_T_8506|Scaffold11583_CSS|28903|29146|AT|24|F563 TSD_IN:yes	422 bits (228)	2e-118	1/244 (0%)
				1025	MITE_T_17060|Sc0000593|435231|435470|AA|17|F1647 TSD_IN:no	> MITE_T_8503|Scaffold3031_CSS|373436|373675|AT|20|F562 TSD_IN:yes	387 bits (209)	7e-108	0/236 (0%)
				1026	MITE_T_14228|Sc0000357|220048|220368|AT|38|F1440 TSD_IN:yes	> MITE_T_85|Scaffold932_CSS|2187236|2187556|AT|17|F12 TSD_IN:yes	569 bits (308)	9e-163	0/320 (0%)
				1027	MITE_T_17058|Sc0001914|263781|264025|AG|20|F1647 TSD_IN:no	> MITE_T_8499|Scaffold4508_CSS|69026|69272|AT|19|F562 TSD_IN:yes	355 bits (192)	2e-98	6/246 (2%)
				1028	MITE_T_17055|Sc0001234|380050|380308|AT|25|F1647 TSD_IN:yes	> MITE_T_8498|Scaffold3843_CSS|393819|394065|AT|20|F562 TSD_IN:yes	422 bits (228)	2e-118	0/243 (0%)
				1029	MITE_T_17056|xpSc0053248|465179|465434|TA|24|F1647 TSD_IN:yes	> MITE_T_8498|Scaffold3843_CSS|393819|394065|AT|20|F562 TSD_IN:yes	438 bits (237)	2e-123	0/243 (0%)
				1030	MITE_T_19676|Sc0000119|691261|691508|AT|59|F1796 TSD_IN:no	> MITE_T_8488|Scaffold3415_CSS|636848|637089|TTAA|60|F561 TSD_IN:yes	440 bits (238)	6e-124	0/241 (0%)
				1031	MITE_T_19678|Sc0002204|323911|324147|TTA|14|F1796 TSD_IN:no	> MITE_T_8488|Scaffold3415_CSS|636848|637089|TTAA|60|F561 TSD_IN:yes	272 bits (147)	2e-73	4/236 (2%)
				1032	MITE_T_17668|Sc0004159|82657|82889|GC|13|F1680 TSD_IN:yes	> MITE_T_8478|Scaffold2613_CSS|3095750|3095989|GC|13|F560 TSD_IN:yes	368 bits (199)	3e-102	7/239 (3%)
				1033	MITE_T_17657|Sc0004148|108009|108255|GC|18|F1680 TSD_IN:yes	> MITE_T_8477|Scaffold523_CSS|781932|782178|GC|18|F560 TSD_IN:yes	427 bits (231)	4e-120	0/246 (0%)
				1034	MITE_T_19830|Sc0002636|253846|254069|GC|14|F1813 TSD_IN:yes	> MITE_T_8473|Scaffold146_CSS|831044|831271|CTAAG|21|F559 TSD_IN:yes	363 bits (196)	1e-100	2/224 (1%)
				1035	MITE_T_22406|Sc0000533|687758|687982|GC|15|F1993 TSD_IN:yes	> MITE_T_8473|Scaffold146_CSS|831044|831271|CTAAG|21|F559 TSD_IN:yes	357 bits (193)	5e-99	1/224 (0%)
				1036	MITE_T_20061|Sc0000543|763542|763770|TAA|17|F1834 TSD_IN:no	> MITE_T_8470|Scaffold3740_CSS|1164240|1164469|TTA|17|F559 TSD_IN:no	394 bits (213)	4e-110	1/229 (0%)
				1037	MITE_T_20592|Sc0002100|150906|151135|TTA|17|F1863 TSD_IN:no	> MITE_T_8470|Scaffold3740_CSS|1164240|1164469|TTA|17|F559 TSD_IN:no	379 bits (205)	1e-105	0/229 (0%)
				1038	MITE_T_22004|Sc0001092|20039|20268|TAA|17|F1960 TSD_IN:no	> MITE_T_8470|Scaffold3740_CSS|1164240|1164469|TTA|17|F559 TSD_IN:no	379 bits (205)	1e-105	0/229 (0%)
				1039	MITE_T_22246|Sc0000010|1107352|1107581|TTA|30|F1982 TSD_IN:no	> MITE_T_8470|Scaffold3740_CSS|1164240|1164469|TTA|17|F559 TSD_IN:no	368 bits (199)	3e-102	0/229 (0%)
				1040	MITE_T_22453|Sc0002514|8849|9077|TT|16|F1994 TSD_IN:no MITE_LEN:228	> MITE_T_8470|Scaffold3740_CSS|1164240|1164469|TTA|17|F559 TSD_IN:no	355 bits (192)	2e-98	1/229 (0%)
				1041	MITE_T_16359|Sc0000201|514436|514706|GC|54|F1602 TSD_IN:yes	> MITE_T_847|Scaffold1824_CSS|812627|812897|GC|54|F85 TSD_IN:yes	488 bits (264)	2e-138	0/270 (0%)
				1042	MITE_T_21602|xfSc0000015|515968|516197|TA|19|F1943 TSD_IN:yes	> MITE_T_8468|Scaffold1326_CSS|29187|29416|TAA|17|F559 TSD_IN:no	363 bits (196)	1e-100	0/229 (0%)
				1043	MITE_T_19653|Sc0000207|808410|808639|TAA|17|F1794 TSD_IN:no	> MITE_T_8466|Scaffold660_CSS|3780780|3781009|TAA|17|F559 TSD_IN:no	374 bits (202)	5e-104	2/230 (1%)
				1044	MITE_T_21282|Sc0001439|19411|19634|GC|13|F1913 TSD_IN:yes	> MITE_T_8466|Scaffold660_CSS|3780780|3781009|TAA|17|F559 TSD_IN:no	281 bits (152)	3e-76	0/203 (0%)
				1045	MITE_T_22169|Sc0000486|726041|726270|TTT|15|F1975 TSD_IN:no	> MITE_T_8465|Scaffold219_CSS|1375052|1375281|TTT|15|F559 TSD_IN:no	368 bits (199)	3e-102	0/229 (0%)
				1046	MITE_T_21610|xpSc0053409|204545|204773|TAA|17|F1943 TSD_IN:no	> MITE_T_8462|Scaffold1041_CSS|392410|392639|TTA|17|F559 TSD_IN:no	318 bits (172)	3e-87	2/227 (1%)
				1047	MITE_T_18749|Sc0002373|61341|61570|TAA|17|F1736 TSD_IN:no	> MITE_T_8460|Scaffold4603_CSS|806341|806571|TA|18|F559 TSD_IN:yes	318 bits (172)	3e-87	1/230 (0%)
				1048	MITE_T_21521|Sc0003062|224596|224825|TTA|16|F1934 TSD_IN:no	> MITE_T_8460|Scaffold4603_CSS|806341|806571|TA|18|F559 TSD_IN:yes	329 bits (178)	1e-90	1/227 (0%)
				1049	MITE_T_20533|Sc0000014|338764|338996|CTA|15|F1857 TSD_IN:no	> MITE_T_8458|Scaffold709_CSS|1567916|1568149|CTA|28|F559 TSD_IN:no	368 bits (199)	3e-102	3/234 (1%)
				1050	MITE_T_19651|xfSc0001525|8542|8790|TA|32|F1794 TSD_IN:yes	> MITE_T_8456|Scaffold682_CSS|1644548|1644795|TA|32|F559 TSD_IN:yes	433 bits (234)	1e-121	1/247 (0%)
				1051	MITE_T_20625|Sc0001792|287742|287981|TA|24|F1866 TSD_IN:yes	> MITE_T_8452|Scaffold279_CSS|117700|117939|TAA|23|F558 TSD_IN:no	425 bits (230)	2e-119	0/239 (0%)
				1052	MITE_T_20626|Sc0001946|273123|273362|TAA|23|F1866 TSD_IN:no	> MITE_T_8452|Scaffold279_CSS|117700|117939|TAA|23|F558 TSD_IN:no	431 bits (233)	3e-121	0/239 (0%)
				1053	MITE_T_278|Sc0005249|81951|82162|TTA|23|F15 TSD_IN:no MITE_LEN:211	> MITE_T_8445|Scaffold404_CSS|1102751|1102990|TATA|41|F557 TSD_IN:yes	363 bits (196)	1e-100	0/211 (0%)
				1054	MITE_T_598|Sc0000225|390182|390393|TAA|23|F30 TSD_IN:no MITE_LEN:211	> MITE_T_8445|Scaffold404_CSS|1102751|1102990|TATA|41|F557 TSD_IN:yes	385 bits (208)	2e-107	0/211 (0%)
				1055	MITE_T_605|Sc0001456|424666|424875|CTTAG|22|F30 TSD_IN:yes	> MITE_T_8445|Scaffold404_CSS|1102751|1102990|TATA|41|F557 TSD_IN:yes	339 bits (183)	2e-93	0/207 (0%)
				1056	MITE_T_774|xfSc0024447|909|1118|TTTAG|21|F49 TSD_IN:no MITE_LEN:209	> MITE_T_8445|Scaffold404_CSS|1102751|1102990|TATA|41|F557 TSD_IN:yes	381 bits (206)	3e-106	0/209 (0%)
				1057	MITE_T_780|Sc0001692|265918|266123|GC|22|F49 TSD_IN:yes MITE_LEN:205	> MITE_T_8445|Scaffold404_CSS|1102751|1102990|TATA|41|F557 TSD_IN:yes	374 bits (202)	5e-104	0/205 (0%)
				1058	MITE_T_19915|Sc0000225|390160|390390|GC|11|F1824 TSD_IN:yes	> MITE_T_8445|Scaffold404_CSS|1102751|1102990|TATA|41|F557 TSD_IN:yes	387 bits (209)	7e-108	0/212 (0%)
				1059	MITE_T_20484|Sc0001612|148156|148367|TAA|23|F1856 TSD_IN:no	> MITE_T_8445|Scaffold404_CSS|1102751|1102990|TATA|41|F557 TSD_IN:yes	379 bits (205)	1e-105	0/208 (0%)
				1060	MITE_T_23012|Sc0002310|264568|264779|TTA|23|F2042 TSD_IN:no	> MITE_T_8445|Scaffold404_CSS|1102751|1102990|TATA|41|F557 TSD_IN:yes	390 bits (211)	5e-109	0/211 (0%)
				1061	MITE_T_23013|Sc0000312|593517|593728|TTA|23|F2042 TSD_IN:no	> MITE_T_8445|Scaffold404_CSS|1102751|1102990|TATA|41|F557 TSD_IN:yes	385 bits (208)	2e-107	0/211 (0%)
				1062	MITE_T_20647|Sc0000251|838725|838954|TTA|16|F1868 TSD_IN:no	> MITE_T_8441|Scaffold1804_CSS|629233|629462|TAA|16|F556 TSD_IN:no	412 bits (223)	1e-115	0/229 (0%)
				1063	MITE_T_19662|Sc0002394|349917|350146|TAA|16|F1795 TSD_IN:no	> MITE_T_8439|Scaffold435_CSS|2592325|2592554|TAA|16|F556 TSD_IN:no	401 bits (217)	2e-112	0/226 (0%)
				1064	MITE_T_19664|Sc0000385|422169|422398|TTA|16|F1795 TSD_IN:no	> MITE_T_8439|Scaffold435_CSS|2592325|2592554|TAA|16|F556 TSD_IN:no	385 bits (208)	2e-107	0/229 (0%)
				1065	MITE_T_19665|Sc0001483|55372|55601|TAA|16|F1795 TSD_IN:no	> MITE_T_8439|Scaffold435_CSS|2592325|2592554|TAA|16|F556 TSD_IN:no	401 bits (217)	2e-112	0/226 (0%)
				1066	MITE_T_19670|Sc0004559|5054|5283|ttA|16|F1795 TSD_IN:no MITE_LEN:229	> MITE_T_8439|Scaffold435_CSS|2592325|2592554|TAA|16|F556 TSD_IN:no	390 bits (211)	5e-109	0/229 (0%)
				1067	MITE_T_19673|Sc0004663|2893|3120|CTTAG|20|F1795 TSD_IN:yes	> MITE_T_8439|Scaffold435_CSS|2592325|2592554|TAA|16|F556 TSD_IN:no	414 bits (224)	3e-116	0/227 (0%)
				1068	MITE_T_19674|Sc0000008|1967286|1967509|GC|15|F1795 TSD_IN:yes	> MITE_T_8439|Scaffold435_CSS|2592325|2592554|TAA|16|F556 TSD_IN:no	407 bits (220)	5e-114	0/223 (0%)
				1069	MITE_T_21339|Sc0000651|70379|70608|TGA|16|F1917 TSD_IN:no	> MITE_T_8439|Scaffold435_CSS|2592325|2592554|TAA|16|F556 TSD_IN:no	424 bits (229)	5e-119	0/229 (0%)
				1070	MITE_T_19659|xfSc0005662|3358|3606|GGCC|29|F1795 TSD_IN:yes	> MITE_T_8430|Scaffold1791_CSS|210387|210616|TAA|16|F556 TSD_IN:no	399 bits (216)	1e-111	0/225 (0%)
				1071	MITE_T_19660|Sc0000730|146795|147024|TTA|16|F1795 TSD_IN:no	> MITE_T_8430|Scaffold1791_CSS|210387|210616|TAA|16|F556 TSD_IN:no	407 bits (220)	5e-114	0/229 (0%)
				1072	MITE_T_19669|Sc0000106|112827|113056|TAA|16|F1795 TSD_IN:no	> MITE_T_8430|Scaffold1791_CSS|210387|210616|TAA|16|F556 TSD_IN:no	379 bits (205)	1e-105	0/229 (0%)
				1073	MITE_T_19671|xfSc0005662|3381|3610|TTA|16|F1795 TSD_IN:no	> MITE_T_8430|Scaffold1791_CSS|210387|210616|TAA|16|F556 TSD_IN:no	407 bits (220)	5e-114	0/229 (0%)
				1074	MITE_T_19672|Sc0006135|49469|49698|TGA|16|F1795 TSD_IN:no	> MITE_T_8430|Scaffold1791_CSS|210387|210616|TAA|16|F556 TSD_IN:no	396 bits (214)	1e-110	0/229 (0%)
				1075	MITE_T_19675|Sc0006322|30775|30996|GGCC|16|F1795 TSD_IN:yes	> MITE_T_8430|Scaffold1791_CSS|210387|210616|TAA|16|F556 TSD_IN:no	359 bits (194)	1e-99	0/221 (0%)
				1076	MITE_T_20648|Sc0000250|11888|12117|TAA|16|F1868 TSD_IN:no	> MITE_T_8430|Scaffold1791_CSS|210387|210616|TAA|16|F556 TSD_IN:no	335 bits (181)	3e-92	0/229 (0%)
				1077	MITE_T_16945|Sc0001710|307521|307791|GC|44|F1636 TSD_IN:yes	> MITE_T_843|Scaffold5399_CSS|114713|114983|GC|54|F85 TSD_IN:yes	468 bits (253)	3e-132	0/268 (0%)
				1078	MITE_T_19666|Sc0000688|12427|12656|TAA|16|F1795 TSD_IN:no	> MITE_T_8427|Scaffold2184_CSS|1814111|1814340|TTC|15|F556 TSD_IN:no	418 bits (226)	2e-117	0/229 (0%)
				1079	MITE_T_20251|Sc0002398|33240|33480|TA|22|F1841 TSD_IN:yes	> MITE_T_8409|Scaffold584_CSS|1099581|1099821|TA|22|F554 TSD_IN:yes	416 bits (225)	9e-117	0/240 (0%)
				1080	MITE_T_19086|Sc0000907|52660|52900|TA|12|F1758 TSD_IN:yes	> MITE_T_8405|Scaffold8165_CSS|448205|448449|TT|47|F554 TSD_IN:no	357 bits (193)	6e-99	2/239 (1%)
				1081	MITE_T_19088|xfSc0021323|347|587|TA|22|F1758 TSD_IN:yes MITE_LEN:240	> MITE_T_8405|Scaffold8165_CSS|448205|448449|TT|47|F554 TSD_IN:no	351 bits (190)	3e-97	4/240 (2%)
				1082	MITE_T_19122|Sc0001548|384692|384920|AA|18|F1758 TSD_IN:no	> MITE_T_8405|Scaffold8165_CSS|448205|448449|TT|47|F554 TSD_IN:no	320 bits (173)	7e-88	5/224 (2%)
				1083	MITE_T_19126|Sc0004110|94523|94748|TA|26|F1758 TSD_IN:yes	> MITE_T_8405|Scaffold8165_CSS|448205|448449|TT|47|F554 TSD_IN:no	327 bits (177)	4e-90	1/226 (0%)
				1084	MITE_T_20025|Sc0000010|1193060|1193302|at|48|F1832 TSD_IN:yes	> MITE_T_8405|Scaffold8165_CSS|448205|448449|TT|47|F554 TSD_IN:no	342 bits (185)	2e-94	2/237 (1%)
				1085	MITE_T_20028|Sc0000741|720814|721055|AT|48|F1832 TSD_IN:yes	> MITE_T_8405|Scaffold8165_CSS|448205|448449|TT|47|F554 TSD_IN:no	375 bits (203)	2e-104	1/237 (0%)
				1086	MITE_T_20287|xfSc0000717|71069|71309|TA|46|F1846 TSD_IN:yes	> MITE_T_8405|Scaffold8165_CSS|448205|448449|TT|47|F554 TSD_IN:no	368 bits (199)	3e-102	2/239 (1%)
				1087	MITE_T_20298|Sc0000792|121489|121724|AT|13|F1847 TSD_IN:yes	> MITE_T_8405|Scaffold8165_CSS|448205|448449|TT|47|F554 TSD_IN:no	259 bits (140)	2e-69	3/211 (1%)
				1088	MITE_T_20320|Sc0000997|649716|649948|TA|42|F1850 TSD_IN:yes	> MITE_T_8405|Scaffold8165_CSS|448205|448449|TT|47|F554 TSD_IN:no	257 bits (139)	6e-69	10/234 (4%)
				1089	MITE_T_20338|xfSc0001608|37862|38102|TA|47|F1851 TSD_IN:yes	> MITE_T_8405|Scaffold8165_CSS|448205|448449|TT|47|F554 TSD_IN:no	379 bits (205)	1e-105	0/235 (0%)
				1090	MITE_T_20381|Sc0000381|696910|697149|TA|22|F1855 TSD_IN:yes	> MITE_T_8405|Scaffold8165_CSS|448205|448449|TT|47|F554 TSD_IN:no	377 bits (204)	4e-105	1/238 (0%)
				1091	MITE_T_20429|xfSc0000399|135831|136057|TA|42|F1855 TSD_IN:yes	> MITE_T_8405|Scaffold8165_CSS|448205|448449|TT|47|F554 TSD_IN:no	346 bits (187)	1e-95	2/227 (1%)
				1092	MITE_T_16400|Sc0001188|62067|62336|GC|53|F1602 TSD_IN:yes	> MITE_T_840|Scaffold305_CSS|3336352|3336622|GC|55|F85 TSD_IN:yes	453 bits (245)	8e-128	1/267 (0%)
				1093	MITE_T_16765|xfSc0000934|27275|27517|GC|68|F1628 TSD_IN:yes	> MITE_T_8399|Scaffold4662_CSS|196500|196742|GC|68|F553 TSD_IN:yes	392 bits (212)	2e-109	2/243 (1%)
				1094	MITE_T_17567|Sc0000525|524537|524781|GC|70|F1679 TSD_IN:yes	> MITE_T_8396|Scaffold5356_CSS|165587|165831|GC|70|F553 TSD_IN:yes	424 bits (229)	6e-119	0/244 (0%)
				1095	MITE_T_18466|Sc0000241|177157|177409|TTATTTT|72|F1720 TSD_IN:no	> MITE_T_8395|Scaffold8983_CSS|39423|39671|TTTTTATTT|255|F553 TSD_IN:no	355 bits (192)	2e-98	2/250 (1%)
				1096	MITE_T_20941|xfSc0001217|778|1008|TA|15|F1891 TSD_IN:yes	> MITE_T_8393|Scaffold1760_CSS|2260258|2260486|TTA|13|F552 TSD_IN:no	316 bits (171)	9e-87	1/229 (0%)
				1097	MITE_T_22454|Sc0001262|517376|517604|TTA|29|F1994 TSD_IN:no	> MITE_T_8389|Scaffold2459_CSS|779048|779277|TTA|16|F551 TSD_IN:no	344 bits (186)	4e-95	1/229 (0%)
				1098	MITE_T_22160|Sc0002864|292740|292969|TTA|13|F1973 TSD_IN:no	> MITE_T_8386|Scaffold3377_CSS|582911|583141|TTA|31|F550 TSD_IN:no	363 bits (196)	1e-100	1/230 (0%)
				1099	MITE_T_22401|Sc0001728|332339|332567|TTA|26|F1993 TSD_IN:no	> MITE_T_8381|Scaffold656_CSS|2225288|2225516|TAA|26|F549 TSD_IN:no	411 bits (222)	4e-115	0/228 (0%)
				1100	MITE_T_16348|Sc0001734|339238|339514|TAA|56|F1602 TSD_IN:no	> MITE_T_838|Scaffold3477_CSS|247031|247301|GC|54|F85 TSD_IN:yes	472 bits (255)	2e-133	0/270 (0%)
				1101	MITE_T_16394|Sc0004176|105222|105492|GC|54|F1602 TSD_IN:yes	> MITE_T_838|Scaffold3477_CSS|247031|247301|GC|54|F85 TSD_IN:yes	444 bits (240)	5e-125	0/270 (0%)
				1102	MITE_T_16942|xpSc0053221|97263|97533|GC|54|F1636 TSD_IN:yes	> MITE_T_838|Scaffold3477_CSS|247031|247301|GC|54|F85 TSD_IN:yes	477 bits (258)	5e-135	0/270 (0%)
				1103	MITE_T_21258|xfSc0000808|79798|80033|TTA|17|F1911 TSD_IN:no	> MITE_T_8379|Scaffold471_CSS|1722855|1723090|TTA|17|F549 TSD_IN:no	435 bits (235)	3e-122	0/235 (0%)
				1104	MITE_T_21534|Sc0000677|714131|714352|TAA|31|F1934 TSD_IN:no	> MITE_T_8379|Scaffold471_CSS|1722855|1723090|TTA|17|F549 TSD_IN:no	161 bits (87)	4e-40	18/234 (8%)
				1105	MITE_T_17990|Sc0001486|28927|29171|GGC|17|F1684 TSD_IN:no	> MITE_T_8375|Scaffold306_CSS|452926|453170|GCC|17|F548 TSD_IN:no	440 bits (238)	6e-124	0/244 (0%)
				1106	MITE_T_18417|xpSc0056334|8873|9118|GC|17|F1715 TSD_IN:yes	> MITE_T_8374|Scaffold2796_CSS|1184054|1184299|GC|14|F548 TSD_IN:yes	420 bits (227)	7e-118	0/245 (0%)
				1107	MITE_T_17725|Sc0000325|874279|874535|TA|24|F1684 TSD_IN:yes	> MITE_T_8372|Scaffold8336_CSS|520320|520565|GC|18|F548 TSD_IN:yes	438 bits (237)	2e-123	1/244 (0%)
				1108	MITE_T_17954|Sc0000525|852264|852511|TGT|19|F1684 TSD_IN:no	> MITE_T_8371|Scaffold371_CSS|1526995|1527242|TGT|19|F548 TSD_IN:no	412 bits (223)	1e-115	0/247 (0%)
				1109	MITE_T_21222|Sc0001101|170405|170624|GCTAAG|14|F1909 TSD_IN:no	> MITE_T_8367|Scaffold2611_CSS|1182209|1182438|GC|53|F547 TSD_IN:yes	324 bits (175)	5e-89	2/197 (1%)
				1110	MITE_T_21415|Sc0001871|87105|87322|GCC|33|F1919 TSD_IN:no	> MITE_T_8367|Scaffold2611_CSS|1182209|1182438|GC|53|F547 TSD_IN:yes	311 bits (168)	4e-85	0/195 (0%)
				1111	MITE_T_21916|Sc0002123|35362|35571|CG|13|F1955 TSD_IN:yes	> MITE_T_8367|Scaffold2611_CSS|1182209|1182438|GC|53|F547 TSD_IN:yes	261 bits (141)	4e-70	3/197 (2%)
				1112	MITE_T_22828|xfSc0000299|69335|69553|CG|39|F2021 TSD_IN:yes	> MITE_T_8367|Scaffold2611_CSS|1182209|1182438|GC|53|F547 TSD_IN:yes	298 bits (161)	3e-81	0/200 (0%)
				1113	MITE_T_23049|xfSc0018723|212|429|GC|15|F2048 TSD_IN:yes MITE_LEN:217	> MITE_T_8367|Scaffold2611_CSS|1182209|1182438|GC|53|F547 TSD_IN:yes	254 bits (137)	7e-68	0/203 (0%)
				1114	MITE_T_120|Sc0001226|432282|432483|CA|32|F6 TSD_IN:no MITE_LEN:201	> MITE_T_8366|Scaffold1989_CSS|176131|176364|TTA|50|F547 TSD_IN:no	326 bits (176)	1e-89	0/200 (0%)
				1115	MITE_T_21410|Sc0000285|147720|147945|CC|14|F1919 TSD_IN:no	> MITE_T_8364|Scaffold14457_CSS|155874|156111|GC|23|F547 TSD_IN:yes	296 bits (160)	1e-80	0/202 (0%)
				1116	MITE_T_16709|xfSc0000652|9718|9962|TA|25|F1622 TSD_IN:yes	> MITE_T_8359|Scaffold892_CSS|1118079|1118320|TTA|23|F547 TSD_IN:no	401 bits (217)	3e-112	0/241 (0%)
				1117	MITE_T_16713|Sc0003240|109848|110089|TA|25|F1622 TSD_IN:yes	> MITE_T_8359|Scaffold892_CSS|1118079|1118320|TTA|23|F547 TSD_IN:no	346 bits (187)	1e-95	2/239 (1%)
				1118	MITE_T_16718|xpSc0053989|82823|83060|GC|22|F1622 TSD_IN:yes	> MITE_T_8359|Scaffold892_CSS|1118079|1118320|TTA|23|F547 TSD_IN:no	411 bits (222)	4e-115	0/237 (0%)
				1119	MITE_T_16710|Sc0001011|119308|119551|TA|52|F1622 TSD_IN:yes	> MITE_T_8358|Scaffold2501_CSS|601765|602006|TGT|49|F547 TSD_IN:no	363 bits (196)	1e-100	0/241 (0%)
				1120	MITE_T_16687|xfSc0014061|781|1047|TT|65|F1622 TSD_IN:no MITE_LEN:266	> MITE_T_8357|Scaffold3038_CSS|675967|676208|TAA|53|F547 TSD_IN:no	407 bits (220)	6e-114	0/238 (0%)
				1121	MITE_T_16695|xfSc0000131|27493|27743|TA|60|F1622 TSD_IN:yes	> MITE_T_8357|Scaffold3038_CSS|675967|676208|TAA|53|F547 TSD_IN:no	418 bits (226)	3e-117	0/241 (0%)
				1122	MITE_T_16714|Sc0000280|972075|972316|TGA|53|F1622 TSD_IN:no	> MITE_T_8357|Scaffold3038_CSS|675967|676208|TAA|53|F547 TSD_IN:no	396 bits (214)	1e-110	0/241 (0%)
				1123	MITE_T_16715|Sc0004613|71258|71499|AA|50|F1622 TSD_IN:no	> MITE_T_8357|Scaffold3038_CSS|675967|676208|TAA|53|F547 TSD_IN:no	418 bits (226)	3e-117	0/241 (0%)
				1124	MITE_T_16716|Sc0005968|23654|23894|TA|54|F1622 TSD_IN:yes	> MITE_T_8357|Scaffold3038_CSS|675967|676208|TAA|53|F547 TSD_IN:no	405 bits (219)	2e-113	1/241 (0%)
				1125	MITE_T_16717|Sc0005060|87165|87404|TTA|53|F1622 TSD_IN:no	> MITE_T_8357|Scaffold3038_CSS|675967|676208|TAA|53|F547 TSD_IN:no	405 bits (219)	2e-113	2/241 (1%)
				1126	MITE_T_17325|xfSc0013667|1195|1436|TA|54|F1660 TSD_IN:yes	> MITE_T_8357|Scaffold3038_CSS|675967|676208|TAA|53|F547 TSD_IN:no	407 bits (220)	6e-114	0/241 (0%)
				1127	MITE_T_16705|Sc0004676|134751|134997|AT|57|F1622 TSD_IN:yes	> MITE_T_8352|Scaffold533_CSS|902068|902311|TA|55|F547 TSD_IN:yes	416 bits (225)	1e-116	0/243 (0%)
				1128	MITE_T_16708|Sc0002307|7140|7384|TA|56|F1622 TSD_IN:yes MITE_LEN:244	> MITE_T_8352|Scaffold533_CSS|902068|902311|TA|55|F547 TSD_IN:yes	436 bits (236)	7e-123	0/242 (0%)
				1129	MITE_T_16711|Sc0000548|284861|285102|TAA|50|F1622 TSD_IN:no	> MITE_T_8352|Scaffold533_CSS|902068|902311|TA|55|F547 TSD_IN:yes	418 bits (226)	3e-117	0/241 (0%)
				1130	MITE_T_16383|Sc0001794|110926|111196|GC|54|F1602 TSD_IN:yes	> MITE_T_835|Scaffold670_CSS|1090825|1091095|GC|54|F85 TSD_IN:yes	494 bits (267)	5e-140	0/270 (0%)
				1131	MITE_T_16950|Sc0001100|288346|288616|GC|54|F1636 TSD_IN:yes	> MITE_T_835|Scaffold670_CSS|1090825|1091095|GC|54|F85 TSD_IN:yes	466 bits (252)	1e-131	0/270 (0%)
				1132	MITE_T_119|Sc0004206|70905|71122|TG|30|F6 TSD_IN:no MITE_LEN:217	> MITE_T_8346|Scaffold712_CSS|1862759|1863004|GC|49|F547 TSD_IN:yes	383 bits (207)	8e-107	0/216 (0%)
				1133	MITE_T_122|Sc0003418|85315|85494|GC|22|F6 TSD_IN:yes MITE_LEN:179	> MITE_T_8346|Scaffold712_CSS|1862759|1863004|GC|49|F547 TSD_IN:yes	320 bits (173)	5e-88	0/179 (0%)
				1134	MITE_T_123|Sc0001296|223006|223185|GC|21|F6 TSD_IN:yes MITE_LEN:179	> MITE_T_8346|Scaffold712_CSS|1862759|1863004|GC|49|F547 TSD_IN:yes	331 bits (179)	3e-91	0/179 (0%)
				1135	MITE_T_17312|Sc0000533|168997|169243|GC|48|F1660 TSD_IN:yes	> MITE_T_8346|Scaffold712_CSS|1862759|1863004|GC|49|F547 TSD_IN:yes	418 bits (226)	3e-117	0/244 (0%)
				1136	MITE_T_18367|Sc0003882|45615|45851|CG|42|F1711 TSD_IN:yes	> MITE_T_8346|Scaffold712_CSS|1862759|1863004|GC|49|F547 TSD_IN:yes	340 bits (184)	6e-94	1/236 (0%)
				1137	MITE_T_17314|Sc0002890|274862|275107|GC|23|F1660 TSD_IN:yes	> MITE_T_8340|Scaffold3650_CSS|1919981|1920230|TTA|49|F547 TSD_IN:no	420 bits (227)	7e-118	0/245 (0%)
				1138	MITE_T_19546|Sc0000427|98884|99120|CG|29|F1784 TSD_IN:yes	> MITE_T_8337|Scaffold2628_CSS|284332|284568|CG|29|F546 TSD_IN:yes	436 bits (236)	7e-123	0/236 (0%)
				1139	MITE_T_19312|Sc0000195|818901|819126|TA|26|F1766 TSD_IN:yes	> MITE_T_8332|Scaffold1474_CSS|735033|735257|TAA|47|F545 TSD_IN:no	335 bits (181)	3e-92	2/224 (1%)
				1140	MITE_T_20284|Sc0002083|390615|390839|TTA|49|F1845 TSD_IN:no	> MITE_T_8332|Scaffold1474_CSS|735033|735257|TAA|47|F545 TSD_IN:no	364 bits (197)	3e-101	0/224 (0%)
				1141	MITE_T_16352|Sc0000790|622948|623218|GC|54|F1602 TSD_IN:yes	> MITE_T_833|Scaffold626_CSS|1400847|1401117|GC|54|F85 TSD_IN:yes	483 bits (261)	1e-136	0/270 (0%)
				1142	MITE_T_21392|Sc0000334|994197|994422|GG|19|F1918 TSD_IN:no	> MITE_T_8325|Scaffold2133_CSS|400201|400438|GC|53|F545 TSD_IN:yes	281 bits (152)	3e-76	2/204 (1%)
				1143	MITE_T_17321|xfSc0000310|383|626|tta|23|F1660 TSD_IN:no MITE_LEN:243	> MITE_T_8322|Scaffold3721_CSS|921889|922130|TAA|45|F545 TSD_IN:no	342 bits (185)	2e-94	2/243 (1%)
				1144	MITE_T_17327|Sc0000272|78943|79183|TTA|47|F1660 TSD_IN:no	> MITE_T_8322|Scaffold3721_CSS|921889|922130|TAA|45|F545 TSD_IN:no	394 bits (213)	4e-110	1/241 (0%)
				1145	MITE_T_19556|xfSc0028978|113|354|TAA|22|F1785 TSD_IN:no MITE_LEN:241	> MITE_T_8322|Scaffold3721_CSS|921889|922130|TAA|45|F545 TSD_IN:no	401 bits (217)	3e-112	0/241 (0%)
				1146	MITE_T_17309|xfSc0010439|950|1198|AT|29|F1660 TSD_IN:yes	> MITE_T_8321|Scaffold2936_CSS|343573|343814|TTA|23|F545 TSD_IN:no	418 bits (226)	3e-117	2/242 (1%)
				1147	MITE_T_20276|Sc0001045|155318|155559|TCA|53|F1845 TSD_IN:no	> MITE_T_8321|Scaffold2936_CSS|343573|343814|TTA|23|F545 TSD_IN:no	412 bits (223)	1e-115	0/241 (0%)
				1148	MITE_T_20277|Sc0002268|87519|87759|TT|45|F1845 TSD_IN:no	> MITE_T_8321|Scaffold2936_CSS|343573|343814|TTA|23|F545 TSD_IN:no	383 bits (207)	9e-107	2/235 (1%)
				1149	MITE_T_20279|xfSc0006210|3558|3794|GC|19|F1845 TSD_IN:yes	> MITE_T_8321|Scaffold2936_CSS|343573|343814|TTA|23|F545 TSD_IN:no	374 bits (202)	6e-104	0/232 (0%)
				1150	MITE_T_19532|Sc0000817|561563|561808|AC|24|F1784 TSD_IN:no	> MITE_T_8317|Scaffold1502_CSS|696578|696819|TAA|23|F545 TSD_IN:no	320 bits (173)	8e-88	2/231 (1%)
				1151	MITE_T_20267|Sc0001447|415872|416110|TA|26|F1843 TSD_IN:yes	> MITE_T_8317|Scaffold1502_CSS|696578|696819|TAA|23|F545 TSD_IN:no	204 bits (110)	8e-53	10/211 (5%)
				1152	MITE_T_18474|Sc0000282|204314|204555|TAA|34|F1721 TSD_IN:no	> MITE_T_8316|Scaffold11054_CSS|35505|35746|TGA|53|F545 TSD_IN:no	335 bits (181)	3e-92	0/241 (0%)
				1153	MITE_T_19309|Sc0001313|335457|335700|TAA|53|F1766 TSD_IN:no	> MITE_T_8316|Scaffold11054_CSS|35505|35746|TGA|53|F545 TSD_IN:no	409 bits (221)	2e-114	2/243 (1%)
				1154	MITE_T_19310|Sc0001793|444404|444647|ATAT|58|F1766 TSD_IN:yes	> MITE_T_8316|Scaffold11054_CSS|35505|35746|TGA|53|F545 TSD_IN:no	399 bits (216)	1e-111	1/235 (0%)
				1155	MITE_T_19311|Sc0004043|41012|41253|TA|54|F1766 TSD_IN:yes	> MITE_T_8316|Scaffold11054_CSS|35505|35746|TGA|53|F545 TSD_IN:no	396 bits (214)	1e-110	0/241 (0%)
				1156	MITE_T_20275|Sc0001421|337690|337931|TCA|53|F1845 TSD_IN:no	> MITE_T_8316|Scaffold11054_CSS|35505|35746|TGA|53|F545 TSD_IN:no	412 bits (223)	1e-115	0/241 (0%)
				1157	MITE_T_16712|xfSc0000620|118077|118318|AT|48|F1622 TSD_IN:yes	> MITE_T_8315|Scaffold2164_CSS|2222066|2222307|AT|48|F545 TSD_IN:yes	446 bits (241)	1e-125	0/241 (0%)
				1158	MITE_T_19509|Sc0001906|34479|34715|AT|26|F1783 TSD_IN:yes	> MITE_T_8314|Scaffold682_CSS|398858|399100|TA|58|F545 TSD_IN:yes	331 bits (179)	3e-91	1/228 (0%)
				1159	MITE_T_20281|xfSc0000684|4652|4885|TAA|52|F1845 TSD_IN:no	> MITE_T_8314|Scaffold682_CSS|398858|399100|TA|58|F545 TSD_IN:yes	375 bits (203)	2e-104	1/234 (0%)
				1160	MITE_T_17323|Sc0000043|439527|439768|TTA|23|F1660 TSD_IN:no	> MITE_T_8311|Scaffold1737_CSS|109356|109600|TA|55|F545 TSD_IN:yes	412 bits (223)	1e-115	0/241 (0%)
				1161	MITE_T_19510|xpSc0053228|551899|552134|AAA|48|F1783 TSD_IN:no	> MITE_T_8311|Scaffold1737_CSS|109356|109600|TA|55|F545 TSD_IN:yes	375 bits (203)	2e-104	1/219 (0%)
				1162	MITE_T_19500|Sc0003046|243504|243749|GC|22|F1783 TSD_IN:yes	> MITE_T_8310|Scaffold4104_CSS|681536|681781|GC|45|F545 TSD_IN:yes	414 bits (224)	3e-116	0/245 (0%)
				1163	MITE_T_16358|xfSc0000849|91797|92067|GC|54|F1602 TSD_IN:yes	> MITE_T_831|Scaffold10391_CSS|78828|79098|GC|54|F85 TSD_IN:yes	466 bits (252)	1e-131	0/270 (0%)
				1164	MITE_T_16365|Sc0000129|587|857|GC|54|F1602 TSD_IN:yes MITE_LEN:270	> MITE_T_831|Scaffold10391_CSS|78828|79098|GC|54|F85 TSD_IN:yes	483 bits (261)	1e-136	0/270 (0%)
				1165	MITE_T_16367|Sc0001705|314774|315044|GC|53|F1602 TSD_IN:yes	> MITE_T_831|Scaffold10391_CSS|78828|79098|GC|54|F85 TSD_IN:yes	488 bits (264)	2e-138	0/270 (0%)
				1166	MITE_T_16370|Sc0001476|290237|290507|GC|55|F1602 TSD_IN:yes	> MITE_T_831|Scaffold10391_CSS|78828|79098|GC|54|F85 TSD_IN:yes	477 bits (258)	5e-135	0/270 (0%)
				1167	MITE_T_16374|Sc0000051|22093|22363|GC|54|F1602 TSD_IN:yes	> MITE_T_831|Scaffold10391_CSS|78828|79098|GC|54|F85 TSD_IN:yes	472 bits (255)	2e-133	0/270 (0%)
				1168	MITE_T_16380|Sc0000261|989651|989921|GC|54|F1602 TSD_IN:yes	> MITE_T_831|Scaffold10391_CSS|78828|79098|GC|54|F85 TSD_IN:yes	488 bits (264)	2e-138	0/270 (0%)
				1169	MITE_T_16382|Sc0002533|226628|226898|GC|54|F1602 TSD_IN:yes	> MITE_T_831|Scaffold10391_CSS|78828|79098|GC|54|F85 TSD_IN:yes	479 bits (259)	1e-135	0/268 (0%)
				1170	MITE_T_16385|Sc0003574|6737|7007|GC|54|F1602 TSD_IN:yes MITE_LEN:270	> MITE_T_831|Scaffold10391_CSS|78828|79098|GC|54|F85 TSD_IN:yes	483 bits (261)	1e-136	0/270 (0%)
				1171	MITE_T_16943|Sc0000027|1571422|1571692|GC|54|F1636 TSD_IN:yes	> MITE_T_831|Scaffold10391_CSS|78828|79098|GC|54|F85 TSD_IN:yes	472 bits (255)	2e-133	0/267 (0%)
				1172	MITE_T_16946|xfSc0000016|270706|270976|GC|55|F1636 TSD_IN:yes	> MITE_T_831|Scaffold10391_CSS|78828|79098|GC|54|F85 TSD_IN:yes	483 bits (261)	1e-136	0/270 (0%)
				1173	MITE_T_17318|Sc0002944|22430|22675|GC|23|F1660 TSD_IN:yes	> MITE_T_8309|Scaffold2776_CSS|565476|565721|GC|45|F545 TSD_IN:yes	431 bits (233)	3e-121	0/245 (0%)
				1174	MITE_T_19497|Sc0002228|333027|333274|CG|24|F1783 TSD_IN:yes	> MITE_T_8307|Scaffold293_CSS|354226|354472|CG|24|F545 TSD_IN:yes	429 bits (232)	1e-120	0/244 (0%)
				1175	MITE_T_17319|Sc0000412|181745|181989|TA|48|F1660 TSD_IN:yes	> MITE_T_8303|Scaffold2437_CSS|40631|40880|AT|60|F545 TSD_IN:yes	416 bits (225)	1e-116	0/237 (0%)
				1176	MITE_T_17326|Sc0001795|398696|398937|TAA|53|F1660 TSD_IN:no	> MITE_T_8303|Scaffold2437_CSS|40631|40880|AT|60|F545 TSD_IN:yes	407 bits (220)	6e-114	0/241 (0%)
				1177	MITE_T_19308|Sc0001978|108977|109221|TA|53|F1766 TSD_IN:yes	> MITE_T_8303|Scaffold2437_CSS|40631|40880|AT|60|F545 TSD_IN:yes	390 bits (211)	6e-109	0/244 (0%)
				1178	MITE_T_19505|Sc0002729|164691|164932|TTA|47|F1783 TSD_IN:no	> MITE_T_8303|Scaffold2437_CSS|40631|40880|AT|60|F545 TSD_IN:yes	357 bits (193)	6e-99	0/241 (0%)
				1179	MITE_T_17329|Sc0001644|346941|347177|GC|25|F1660 TSD_IN:yes	> MITE_T_8291|Scaffold2290_CSS|726522|726763|TTA|23|F543 TSD_IN:no	374 bits (202)	6e-104	0/232 (0%)
				1180	MITE_T_22830|Sc0001406|131771|131998|CG|17|F2022 TSD_IN:yes	> MITE_T_8289|Scaffold540_CSS|1229668|1229912|TA|26|F543 TSD_IN:yes	287 bits (155)	7e-78	0/227 (0%)
				1181	MITE_T_19302|Sc0000297|412530|412781|TC|32|F1766 TSD_IN:no	> MITE_T_8282|Scaffold2376_CSS|309377|309626|TGA|58|F542 TSD_IN:no	433 bits (234)	1e-121	0/249 (0%)
				1182	MITE_T_20278|Sc0002400|286436|286673|AAT|52|F1845 TSD_IN:no	> MITE_T_8282|Scaffold2376_CSS|309377|309626|TGA|58|F542 TSD_IN:no	337 bits (182)	7e-93	0/233 (0%)
				1183	MITE_T_20416|Sc0003263|242887|243124|TA|22|F1855 TSD_IN:yes	> MITE_T_8281|Scaffold893_CSS|1533357|1533593|TA|22|F541 TSD_IN:yes	403 bits (218)	7e-113	1/237 (0%)
				1184	MITE_T_20297|Sc0004066|138564|138804|TA|61|F1847 TSD_IN:yes	> MITE_T_8279|Scaffold3673_CSS|103440|103680|TA|29|F541 TSD_IN:yes	416 bits (225)	9e-117	0/240 (0%)
				1185	MITE_T_20784|Sc0000289|617501|617738|GTTT|14|F1882 TSD_IN:no	> MITE_T_8276|Scaffold288_CSS|1448659|1448880|TTA|34|F540 TSD_IN:no	246 bits (133)	1e-65	12/232 (5%)
				1186	MITE_T_20791|Sc0004743|78707|78936|TAA|13|F1882 TSD_IN:no	> MITE_T_8276|Scaffold288_CSS|1448659|1448880|TTA|34|F540 TSD_IN:no	289 bits (156)	2e-78	8/229 (3%)
				1187	MITE_T_20800|Sc0000272|373195|373423|TAA|12|F1882 TSD_IN:no	> MITE_T_8276|Scaffold288_CSS|1448659|1448880|TTA|34|F540 TSD_IN:no	298 bits (161)	3e-81	9/229 (4%)
				1188	MITE_T_21049|xfSc0002598|22241|22468|TAA|13|F1892 TSD_IN:no	> MITE_T_8275|Scaffold592_CSS|2088276|2088505|TAA|13|F540 TSD_IN:no	255 bits (138)	2e-68	4/227 (2%)
				1189	MITE_T_20794|Sc0000009|2083528|2083757|TAA|30|F1882 TSD_IN:no	> MITE_T_8274|Scaffold2684_CSS|792046|792275|TAA|27|F540 TSD_IN:no	291 bits (157)	6e-79	2/230 (1%)
				1190	MITE_T_20799|Sc0001420|214291|214519|TTA|27|F1882 TSD_IN:no	> MITE_T_8274|Scaffold2684_CSS|792046|792275|TAA|27|F540 TSD_IN:no	366 bits (198)	9e-102	1/229 (0%)
				1191	MITE_T_20789|Sc0003494|77967|78197|TTA|29|F1882 TSD_IN:no	> MITE_T_8273|Scaffold286_CSS|972428|972658|TTA|29|F540 TSD_IN:no	420 bits (227)	7e-118	0/230 (0%)
				1192	MITE_T_20806|Sc0004527|25588|25811|AC|25|F1882 TSD_IN:no	> MITE_T_8271|Scaffold2853_CSS|429600|429837|TA|19|F540 TSD_IN:yes	276 bits (149)	2e-74	4/223 (2%)
				1193	MITE_T_21058|Sc0001140|567585|567800|GC|10|F1892 TSD_IN:yes	> MITE_T_8271|Scaffold2853_CSS|429600|429837|TA|19|F540 TSD_IN:yes	274 bits (148)	5e-74	4/219 (2%)
				1194	MITE_T_20811|Sc0000570|178999|179220|TAA|13|F1882 TSD_IN:no	> MITE_T_8268|Scaffold5786_CSS|8661|8899|ATAT|26|F540 TSD_IN:yes	243 bits (131)	2e-64	2/222 (1%)
				1195	MITE_T_20814|xpSc0053343|274304|274519|TA|14|F1882 TSD_IN:yes	> MITE_T_8268|Scaffold5786_CSS|8661|8899|ATAT|26|F540 TSD_IN:yes	274 bits (148)	5e-74	0/181 (0%)
				1196	MITE_T_21056|Sc0003846|147154|147375|TGA|13|F1892 TSD_IN:no	> MITE_T_8268|Scaffold5786_CSS|8661|8899|ATAT|26|F540 TSD_IN:yes	342 bits (185)	1e-94	0/218 (0%)
				1197	MITE_T_21957|xfSc0045810|563|785|TAA|12|F1957 TSD_IN:no MITE_LEN:222	> MITE_T_8267|Scaffold11188_CSS|105606|105844|AAAG|17|F540 TSD_IN:no	292 bits (158)	2e-79	1/207 (0%)
				1198	MITE_T_22677|Sc0005510|73543|73765|GC|11|F2006 TSD_IN:yes	> MITE_T_8267|Scaffold11188_CSS|105606|105844|AAAG|17|F540 TSD_IN:no	239 bits (129)	2e-63	2/223 (1%)
				1199	MITE_T_23036|Sc0001597|441355|441578|GC|11|F2045 TSD_IN:yes	> MITE_T_8267|Scaffold11188_CSS|105606|105844|AAAG|17|F540 TSD_IN:no	311 bits (168)	4e-85	1/223 (0%)
				1200	MITE_T_20796|Sc0002574|57745|57974|TGA|13|F1882 TSD_IN:no	> MITE_T_8266|Scaffold643_CSS|186987|187226|TA|35|F540 TSD_IN:yes	329 bits (178)	1e-90	1/230 (0%)
				1201	MITE_T_21516|Sc0000453|520203|520434|TA|19|F1934 TSD_IN:yes	> MITE_T_8266|Scaffold643_CSS|186987|187226|TA|35|F540 TSD_IN:yes	276 bits (149)	2e-74	1/231 (0%)
				1202	MITE_T_22202|Sc0001265|396607|396835|TAA|29|F1977 TSD_IN:no	> MITE_T_8266|Scaffold643_CSS|186987|187226|TA|35|F540 TSD_IN:yes	296 bits (160)	1e-80	2/230 (1%)
				1203	MITE_T_20637|xpSc0062518|399|628|TA|31|F1867 TSD_IN:yes MITE_LEN:229	> MITE_T_8264|Scaffold1474_CSS|1547418|1547667|AT|39|F540 TSD_IN:yes	241 bits (130)	6e-64	4/207 (2%)
				1204	MITE_T_15498|xfSc0000309|51422|51671|AT|24|F1548 TSD_IN:yes	> MITE_T_8258|Scaffold2076_CSS|1099159|1099401|AA|16|F538 TSD_IN:no	375 bits (203)	2e-104	1/237 (0%)
				1205	MITE_T_22738|Sc0001046|323209|323436|GCC|13|F2011 TSD_IN:no	> MITE_T_8256|Scaffold4916_CSS|601512|601760|TA|19|F538 TSD_IN:yes	303 bits (164)	7e-83	1/207 (0%)
				1206	MITE_T_21188|Sc0003047|187293|187520|GCC|14|F1905 TSD_IN:no	> MITE_T_8254|Scaffold450_CSS|2394160|2394409|TAC|16|F538 TSD_IN:no	316 bits (171)	9e-87	0/207 (0%)
				1207	MITE_T_15497|Sc0000497|588935|589184|TA|19|F1548 TSD_IN:yes	> MITE_T_8253|Scaffold993_CSS|425825|426074|TAA|17|F538 TSD_IN:no	449 bits (243)	1e-126	0/249 (0%)
				1208	MITE_T_17484|Sc0000723|674831|675095|GTTA|24|F1672 TSD_IN:no	> MITE_T_8253|Scaffold993_CSS|425825|426074|TAA|17|F538 TSD_IN:no	411 bits (222)	5e-115	0/249 (0%)
				1209	MITE_T_17485|Sc0001868|394167|394417|TTA|17|F1672 TSD_IN:no	> MITE_T_8253|Scaffold993_CSS|425825|426074|TAA|17|F538 TSD_IN:no	405 bits (219)	2e-113	1/250 (0%)
				1210	MITE_T_17488|Sc0003100|54826|55075|TTA|17|F1672 TSD_IN:no	> MITE_T_8253|Scaffold993_CSS|425825|426074|TAA|17|F538 TSD_IN:no	433 bits (234)	1e-121	0/249 (0%)
				1211	MITE_T_17489|Sc0006844|26011|26260|TTA|17|F1672 TSD_IN:no	> MITE_T_8253|Scaffold993_CSS|425825|426074|TAA|17|F538 TSD_IN:no	416 bits (225)	1e-116	0/249 (0%)
				1212	MITE_T_17490|Sc0004357|922|1171|TAA|17|F1672 TSD_IN:no MITE_LEN:249	> MITE_T_8253|Scaffold993_CSS|425825|426074|TAA|17|F538 TSD_IN:no	433 bits (234)	1e-121	0/249 (0%)
				1213	MITE_T_18916|Sc0001528|386959|387204|GC|16|F1746 TSD_IN:yes	> MITE_T_8253|Scaffold993_CSS|425825|426074|TAA|17|F538 TSD_IN:no	403 bits (218)	7e-113	0/245 (0%)
				1214	MITE_T_19465|Sc0001062|441593|441842|TAA|17|F1782 TSD_IN:no	> MITE_T_8253|Scaffold993_CSS|425825|426074|TAA|17|F538 TSD_IN:no	438 bits (237)	2e-123	0/249 (0%)
				1215	MITE_T_19582|xfSc0039499|692|941|TGA|17|F1790 TSD_IN:no MITE_LEN:249	> MITE_T_8253|Scaffold993_CSS|425825|426074|TAA|17|F538 TSD_IN:no	438 bits (237)	2e-123	0/249 (0%)
				1216	MITE_T_15494|Sc0005792|4624|4879|TAA|25|F1548 TSD_IN:no MITE_LEN:255	> MITE_T_8250|Scaffold692_CSS|198369|198610|TGA|17|F537 TSD_IN:no	374 bits (202)	6e-104	1/239 (0%)
				1217	MITE_T_18243|xfSc0029949|727|976|aaA|16|F1704 TSD_IN:no MITE_LEN:249	> MITE_T_8248|Scaffold5206_CSS|222969|223218|AAA|10|F537 TSD_IN:no	427 bits (231)	4e-120	0/249 (0%)
				1218	MITE_T_19368|xfSc0038788|577|820|GCC|15|F1772 TSD_IN:no MITE_LEN:243	> MITE_T_8242|Scaffold52_CSS|471447|471696|TAA|18|F535 TSD_IN:no	390 bits (211)	6e-109	0/238 (0%)
				1219	MITE_T_21914|xfSc0000078|133067|133297|TA|19|F1955 TSD_IN:yes	> MITE_T_8239|Scaffold3556_CSS|530978|531213|GG|13|F534 TSD_IN:no	296 bits (160)	1e-80	1/203 (0%)
				1220	MITE_T_19943|Sc0003084|53654|53893|TA|14|F1828 TSD_IN:yes	> MITE_T_8237|Scaffold3614_CSS|1065421|1065660|TA|14|F534 TSD_IN:yes	403 bits (218)	7e-113	0/239 (0%)
				1221	MITE_T_21388|Sc0005085|84144|84378|GG|48|F1918 TSD_IN:no	> MITE_T_8235|Scaffold15505_CSS|155826|156067|AAA|16|F534 TSD_IN:no	320 bits (173)	7e-88	1/231 (0%)
				1222	MITE_T_18387|Sc0001313|557082|557323|TAA|17|F1712 TSD_IN:no	> MITE_T_8233|Scaffold3615_CSS|497922|498163|TTA|17|F534 TSD_IN:no	385 bits (208)	3e-107	0/241 (0%)
				1223	MITE_T_18388|Sc0003505|197913|198152|TAA|17|F1712 TSD_IN:no	> MITE_T_8233|Scaffold3615_CSS|497922|498163|TTA|17|F534 TSD_IN:no	377 bits (204)	4e-105	2/241 (1%)
				1224	MITE_T_18384|Sc0006038|48629|48874|GC|16|F1712 TSD_IN:yes	> MITE_T_8229|Scaffold1667_CSS|212421|212666|GC|16|F534 TSD_IN:yes	436 bits (236)	7e-123	0/245 (0%)
				1225	MITE_T_18369|Sc0000010|986325|986560|CG|13|F1711 TSD_IN:yes	> MITE_T_8220|Scaffold2325_CSS|388449|388698|ACA|16|F534 TSD_IN:no	390 bits (211)	6e-109	0/235 (0%)
				1226	MITE_T_18373|Sc0000866|694416|694674|TA|24|F1712 TSD_IN:yes	> MITE_T_8220|Scaffold2325_CSS|388449|388698|ACA|16|F534 TSD_IN:no	392 bits (212)	2e-109	1/249 (0%)
				1227	MITE_T_18374|Sc0000736|712478|712734|TAA|21|F1712 TSD_IN:no	> MITE_T_8220|Scaffold2325_CSS|388449|388698|ACA|16|F534 TSD_IN:no	444 bits (240)	5e-125	0/249 (0%)
				1228	MITE_T_18377|Sc0003782|201487|201736|TTA|17|F1712 TSD_IN:no	> MITE_T_8220|Scaffold2325_CSS|388449|388698|ACA|16|F534 TSD_IN:no	405 bits (219)	2e-113	0/249 (0%)
				1229	MITE_T_18378|Sc0000321|507474|507723|TTA|14|F1712 TSD_IN:no	> MITE_T_8220|Scaffold2325_CSS|388449|388698|ACA|16|F534 TSD_IN:no	422 bits (228)	2e-118	0/249 (0%)
				1230	MITE_T_18379|Sc0000830|396413|396662|TAA|17|F1712 TSD_IN:no	> MITE_T_8220|Scaffold2325_CSS|388449|388698|ACA|16|F534 TSD_IN:no	405 bits (219)	2e-113	0/249 (0%)
				1231	MITE_T_18381|Sc0005941|14950|15197|TTA|17|F1712 TSD_IN:no	> MITE_T_8220|Scaffold2325_CSS|388449|388698|ACA|16|F534 TSD_IN:no	425 bits (230)	2e-119	2/246 (1%)
				1232	MITE_T_18385|Sc0000572|828723|828968|GC|16|F1712 TSD_IN:yes	> MITE_T_8220|Scaffold2325_CSS|388449|388698|ACA|16|F534 TSD_IN:no	398 bits (215)	3e-111	0/245 (0%)
				1233	MITE_T_18360|Sc0000782|395118|395369|TA|21|F1711 TSD_IN:yes	> MITE_T_8218|Scaffold2743_CSS|7958|8207|TAA|17|F534 TSD_IN:no	401 bits (217)	3e-112	0/244 (0%)
				1234	MITE_T_18368|xpSc0054075|63595|63830|CG|13|F1711 TSD_IN:yes	> MITE_T_8218|Scaffold2743_CSS|7958|8207|TAA|17|F534 TSD_IN:no	385 bits (208)	3e-107	0/235 (0%)
				1235	MITE_T_19733|Sc0000580|324402|324636|TTA|17|F1804 TSD_IN:no	> MITE_T_8217|Scaffold423_CSS|3896123|3896349|AT|19|F533 TSD_IN:yes	222 bits (120)	2e-58	4/206 (2%)
				1236	MITE_T_19732|Sc0004532|126212|126458|AT|21|F1804 TSD_IN:yes	> MITE_T_8215|Scaffold2326_CSS|647054|647299|AT|21|F533 TSD_IN:yes	420 bits (227)	7e-118	1/246 (0%)
				1237	MITE_T_19964|Sc0000930|30558|30799|TAA|23|F1830 TSD_IN:no	> MITE_T_8214|Scaffold337_CSS|541870|542119|CA|56|F533 TSD_IN:no	285 bits (154)	3e-77	2/230 (1%)
				1238	MITE_T_19965|Sc0000969|54870|55111|TAA|23|F1830 TSD_IN:no	> MITE_T_8214|Scaffold337_CSS|541870|542119|CA|56|F533 TSD_IN:no	291 bits (157)	6e-79	2/230 (1%)
				1239	MITE_T_18392|Sc0002139|100718|100950|GCC|14|F1712 TSD_IN:no	> MITE_T_8213|Scaffold2283_CSS|579894|580126|GGC|14|F532 TSD_IN:no	401 bits (217)	3e-112	0/232 (0%)
				1240	MITE_T_21191|Sc0002368|188695|188930|CG|17|F1906 TSD_IN:yes	> MITE_T_8212|Scaffold1019_CSS|2038053|2038288|CG|17|F532 TSD_IN:yes	346 bits (187)	1e-95	0/235 (0%)
				1241	MITE_T_19948|xfSc0014804|1176|1411|CG|11|F1828 TSD_IN:yes	> MITE_T_8211|Scaffold6029_CSS|179211|179447|CG|39|F532 TSD_IN:yes	396 bits (214)	1e-110	1/236 (0%)
				1242	MITE_T_21180|xpSc0063412|201|436|CG|11|F1904 TSD_IN:yes MITE_LEN:235	> MITE_T_8211|Scaffold6029_CSS|179211|179447|CG|39|F532 TSD_IN:yes	379 bits (205)	1e-105	1/236 (0%)
				1243	MITE_T_21213|Sc0003087|183210|183445|CG|39|F1909 TSD_IN:yes	> MITE_T_8211|Scaffold6029_CSS|179211|179447|CG|39|F532 TSD_IN:yes	390 bits (211)	6e-109	1/236 (0%)
				1244	MITE_T_21223|Sc0001136|35486|35704|CG|41|F1909 TSD_IN:yes	> MITE_T_8211|Scaffold6029_CSS|179211|179447|CG|39|F532 TSD_IN:yes	342 bits (185)	1e-94	2/207 (1%)
				1245	MITE_T_19542|xpSc0053681|81481|81722|TTA|26|F1784 TSD_IN:no	> MITE_T_8209|Scaffold491_CSS|807731|807972|TAT|25|F532 TSD_IN:no	390 bits (211)	6e-109	0/241 (0%)
				1246	MITE_T_19903|xfSc0019062|257|491|GGC|14|F1821 TSD_IN:no MITE_LEN:234	> MITE_T_8209|Scaffold491_CSS|807731|807972|TAT|25|F532 TSD_IN:no	313 bits (169)	1e-85	2/209 (1%)
				1247	MITE_T_22827|xfSc0039628|761|987|CG|10|F2021 TSD_IN:yes MITE_LEN:226	> MITE_T_8209|Scaffold491_CSS|807731|807972|TAT|25|F532 TSD_IN:no	283 bits (153)	9e-77	1/208 (0%)
				1248	MITE_T_21408|Sc0000061|1254032|1254264|GCC|22|F1919 TSD_IN:no	> MITE_T_8207|Scaffold497_CSS|1605777|1606022|GC|44|F532 TSD_IN:yes	340 bits (184)	6e-94	0/208 (0%)
				1249	MITE_T_18376|Sc0000112|808798|809047|TAA|45|F1712 TSD_IN:no	> MITE_T_8202|Scaffold475_CSS|671397|671646|ACA|44|F532 TSD_IN:no	429 bits (232)	1e-120	0/241 (0%)
				1250	MITE_T_18380|Sc0003518|58362|58611|TTA|45|F1712 TSD_IN:no	> MITE_T_8202|Scaffold475_CSS|671397|671646|ACA|44|F532 TSD_IN:no	424 bits (229)	6e-119	0/241 (0%)
				1251	MITE_T_19516|Sc0000939|358640|358889|TAA|17|F1784 TSD_IN:no	> MITE_T_8202|Scaffold475_CSS|671397|671646|ACA|44|F532 TSD_IN:no	416 bits (225)	1e-116	0/249 (0%)
				1252	MITE_T_19520|Sc0000332|824598|824847|TAA|45|F1784 TSD_IN:no	> MITE_T_8202|Scaffold475_CSS|671397|671646|ACA|44|F532 TSD_IN:no	438 bits (237)	2e-123	0/249 (0%)
				1253	MITE_T_19524|Sc0004528|96845|97094|TTAA|48|F1784 TSD_IN:yes	> MITE_T_8202|Scaffold475_CSS|671397|671646|ACA|44|F532 TSD_IN:no	418 bits (226)	3e-117	0/241 (0%)
				1254	MITE_T_19526|xfSc0000613|107931|108180|TTA|45|F1784 TSD_IN:no	> MITE_T_8202|Scaffold475_CSS|671397|671646|ACA|44|F532 TSD_IN:no	418 bits (226)	3e-117	0/241 (0%)
				1255	MITE_T_16375|Sc0005475|62042|62312|GC|54|F1602 TSD_IN:yes	> MITE_T_820|Scaffold3537_CSS|1324237|1324507|GC|54|F85 TSD_IN:yes	488 bits (264)	2e-138	0/270 (0%)
				1256	MITE_T_16393|xfSc0024736|839|1109|GC|17|F1602 TSD_IN:yes	> MITE_T_820|Scaffold3537_CSS|1324237|1324507|GC|54|F85 TSD_IN:yes	466 bits (252)	1e-131	0/270 (0%)
				1257	MITE_T_16953|Sc0004989|16337|16606|GC|54|F1636 TSD_IN:yes	> MITE_T_820|Scaffold3537_CSS|1324237|1324507|GC|54|F85 TSD_IN:yes	464 bits (251)	4e-131	1/270 (0%)
				1258	MITE_T_19895|xpSc0054543|50131|50375|GC|15|F1820 TSD_IN:yes	> MITE_T_8199|Scaffold17846_CSS|399573|399822|TA|27|F532 TSD_IN:yes	267 bits (144)	1e-71	9/245 (4%)
				1259	MITE_T_19489|Sc0000431|586459|586708|TAA|20|F1783 TSD_IN:no	> MITE_T_8189|Scaffold2002_CSS|793903|794152|TAA|45|F531 TSD_IN:no	399 bits (216)	1e-111	0/249 (0%)
				1260	MITE_T_16689|Sc0000306|992948|993205|TA|28|F1622 TSD_IN:yes	> MITE_T_8188|Scaffold200_CSS|439086|439335|TTA|23|F531 TSD_IN:no	411 bits (222)	5e-115	0/249 (0%)
				1261	MITE_T_17275|xfSc0000904|48483|48734|AT|26|F1660 TSD_IN:yes	> MITE_T_8188|Scaffold200_CSS|439086|439335|TTA|23|F531 TSD_IN:no	399 bits (216)	1e-111	0/249 (0%)
				1262	MITE_T_19482|Sc0002422|175485|175734|TTA|23|F1783 TSD_IN:no	> MITE_T_8188|Scaffold200_CSS|439086|439335|TTA|23|F531 TSD_IN:no	411 bits (222)	5e-115	0/249 (0%)
				1263	MITE_T_148|xfSc0000861|20916|21127|TTA|27|F7 TSD_IN:no MITE_LEN:211	> MITE_T_8185|Scaffold1259_CSS|159540|159751|TTA|18|F530 TSD_IN:no	351 bits (190)	2e-97	0/211 (0%)
				1264	MITE_T_21878|xfSc0010928|1429|1640|TTA|31|F1947 TSD_IN:no	> MITE_T_8185|Scaffold1259_CSS|159540|159751|TTA|18|F530 TSD_IN:no	313 bits (169)	1e-85	0/208 (0%)
				1265	MITE_T_571|xfSc0035134|578|776|AT|23|F28 TSD_IN:yes MITE_LEN:198	> MITE_T_8183|Scaffold206_CSS|697419|697630|TTA|27|F530 TSD_IN:no	350 bits (189)	8e-97	0/198 (0%)
				1266	MITE_T_739|xfSc0000668|117687|117898|TAA|22|F42 TSD_IN:no	> MITE_T_8182|Scaffold3245_CSS|2729494|2729705|TAA|22|F530 TSD_IN:no	390 bits (211)	5e-109	0/211 (0%)
				1267	MITE_T_406|Sc0005623|8041|8252|TTA|23|F22 TSD_IN:no MITE_LEN:211	> MITE_T_8181|Scaffold1007_CSS|2507279|2507490|TAA|23|F530 TSD_IN:no	374 bits (202)	5e-104	0/211 (0%)
				1268	MITE_T_257|Sc0003171|197762|197973|TAA|23|F14 TSD_IN:no MITE_LEN:211	> MITE_T_8180|Scaffold1760_CSS|1040611|1040822|TAA|23|F530 TSD_IN:no	385 bits (208)	2e-107	0/211 (0%)
				1269	MITE_T_21418|xfSc0000215|57571|57803|AT|36|F1920 TSD_IN:yes	> MITE_T_8171|Scaffold4208_CSS|456415|456639|TA|26|F530 TSD_IN:yes	359 bits (194)	2e-99	0/218 (0%)
				1270	MITE_T_21445|Sc0001736|65915|66141|AT|40|F1926 TSD_IN:yes	> MITE_T_8171|Scaffold4208_CSS|456415|456639|TA|26|F530 TSD_IN:yes	364 bits (197)	3e-101	0/218 (0%)
				1271	MITE_T_226|Sc0004816|120343|120554|TAA|23|F13 TSD_IN:no MITE_LEN:211	> MITE_T_8170|Scaffold3580_CSS|607750|607974|TT|29|F530 TSD_IN:no	368 bits (199)	2e-102	0/208 (0%)
				1272	MITE_T_250|xpSc0053413|164155|164367|AT|26|F14 TSD_IN:yes	> MITE_T_8170|Scaffold3580_CSS|607750|607974|TT|29|F530 TSD_IN:no	374 bits (202)	5e-104	0/208 (0%)
				1273	MITE_T_425|Sc0004535|126256|126455|AT|19|F23 TSD_IN:yes MITE_LEN:199	> MITE_T_8170|Scaffold3580_CSS|607750|607974|TT|29|F530 TSD_IN:no	335 bits (181)	2e-92	0/199 (0%)
				1274	MITE_T_556|Sc0003931|122737|122942|GC|22|F28 TSD_IN:yes MITE_LEN:205	> MITE_T_8170|Scaffold3580_CSS|607750|607974|TT|29|F530 TSD_IN:no	333 bits (180)	8e-92	0/204 (0%)
				1275	MITE_T_670|Sc0000232|765892|766103|TAA|27|F38 TSD_IN:no MITE_LEN:211	> MITE_T_8170|Scaffold3580_CSS|607750|607974|TT|29|F530 TSD_IN:no	346 bits (187)	1e-95	0/211 (0%)
				1276	MITE_T_782|Sc0001655|391277|391480|GGCC|18|F49 TSD_IN:yes	> MITE_T_8170|Scaffold3580_CSS|607750|607974|TT|29|F530 TSD_IN:no	353 bits (191)	6e-98	0/203 (0%)
				1277	MITE_T_20478|Sc0003200|33375|33586|TTA|23|F1856 TSD_IN:no	> MITE_T_8170|Scaffold3580_CSS|607750|607974|TT|29|F530 TSD_IN:no	340 bits (184)	5e-94	0/211 (0%)
				1278	MITE_T_21419|Sc0000165|551059|551282|AT|23|F1920 TSD_IN:yes	> MITE_T_8170|Scaffold3580_CSS|607750|607974|TT|29|F530 TSD_IN:no	353 bits (191)	7e-98	0/212 (0%)
				1279	MITE_T_19899|Sc0000508|442199|442436|GC|40|F1820 TSD_IN:yes	> MITE_T_8166|Scaffold1857_CSS|3365725|3365975|TA|26|F529 TSD_IN:yes	244 bits (132)	5e-65	4/218 (2%)
				1280	MITE_T_23098|Sc0000336|526130|526344|CG|12|F2056 TSD_IN:yes	> MITE_T_8164|Scaffold2982_CSS|1723118|1723332|CG|12|F528 TSD_IN:yes	363 bits (196)	1e-100	0/214 (0%)
				1281	MITE_T_22517|Sc0003092|202378|202598|TAA|11|F1994 TSD_IN:no	> MITE_T_8163|Scaffold8059_CSS|56041|56261|TAA|30|F528 TSD_IN:no	329 bits (178)	1e-90	2/218 (1%)
				1282	MITE_T_22520|Sc0000031|1473994|1474214|TAA|17|F1994 TSD_IN:no	> MITE_T_8163|Scaffold8059_CSS|56041|56261|TAA|30|F528 TSD_IN:no	363 bits (196)	1e-100	0/217 (0%)
				1283	MITE_T_22766|Sc0002334|409|629|TTA|17|F2012 TSD_IN:no MITE_LEN:220	> MITE_T_8163|Scaffold8059_CSS|56041|56261|TAA|30|F528 TSD_IN:no	246 bits (133)	1e-65	0/217 (0%)
				1284	MITE_T_22482|Sc0000761|682556|682779|GC|16|F1994 TSD_IN:yes	> MITE_T_8160|Scaffold2145_CSS|618556|618778|GC|16|F528 TSD_IN:yes	399 bits (216)	9e-112	1/223 (0%)
				1285	MITE_T_16387|xpSc0062658|337|607|GC|54|F1602 TSD_IN:yes MITE_LEN:270	> MITE_T_816|Scaffold1366_CSS|595939|596209|GC|54|F85 TSD_IN:yes	477 bits (258)	5e-135	0/270 (0%)
				1286	MITE_T_21309|xpSc0055394|2268|2496|GA|20|F1916 TSD_IN:no	> MITE_T_8156|Scaffold20934_CSS|2932|3159|TCA|21|F528 TSD_IN:no	346 bits (187)	1e-95	2/227 (1%)
				1287	MITE_T_20995|xfSc0000795|86742|86970|TAA|13|F1891 TSD_IN:no	> MITE_T_8155|Scaffold624_CSS|324978|325206|TTA|13|F528 TSD_IN:no	416 bits (225)	9e-117	0/228 (0%)
				1288	MITE_T_22444|Sc0000118|379715|379943|TTA|17|F1994 TSD_IN:no	> MITE_T_8153|Scaffold2683_CSS|589953|590181|TAA|17|F528 TSD_IN:no	377 bits (204)	4e-105	0/228 (0%)
				1289	MITE_T_22249|Sc0003661|61799|62028|TTA|17|F1982 TSD_IN:no	> MITE_T_8151|Scaffold1553_CSS|622830|623058|TTA|17|F528 TSD_IN:no	383 bits (207)	9e-107	1/229 (0%)
				1290	MITE_T_22441|Sc0002034|249125|249353|TAA|17|F1994 TSD_IN:no	> MITE_T_8151|Scaffold1553_CSS|622830|623058|TTA|17|F528 TSD_IN:no	322 bits (174)	2e-88	0/228 (0%)
				1291	MITE_T_22446|Sc0003041|107667|107895|TAA|17|F1994 TSD_IN:no	> MITE_T_8151|Scaffold1553_CSS|622830|623058|TTA|17|F528 TSD_IN:no	422 bits (228)	2e-118	0/228 (0%)
				1292	MITE_T_22428|Sc0002686|280847|281076|TTA|17|F1994 TSD_IN:no	> MITE_T_8150|Scaffold851_CSS|642853|643082|TAA|17|F528 TSD_IN:no	418 bits (226)	2e-117	0/229 (0%)
				1293	MITE_T_21543|Sc0002515|199410|199632|TTA|13|F1936 TSD_IN:no	> MITE_T_8149|Scaffold529_CSS|784478|784707|TAA|13|F528 TSD_IN:no	272 bits (147)	2e-73	9/230 (4%)
				1294	MITE_T_20742|Sc0002150|309459|309678|GC|28|F1877 TSD_IN:yes	> MITE_T_8147|Scaffold558_CSS|3329|3558|TAA|11|F528 TSD_IN:no MITE_LEN:229	193 bits (104)	2e-49	8/222 (4%)
				1295	MITE_T_21863|Sc0001699|235544|235772|TAA|17|F1946 TSD_IN:no	> MITE_T_8145|Scaffold3728_CSS|139237|139466|TAA|17|F528 TSD_IN:no	327 bits (177)	4e-90	3/230 (1%)
				1296	MITE_T_22452|Sc0000473|596943|597171|TAA|17|F1994 TSD_IN:no	> MITE_T_8144|Scaffold2547_CSS|223670|223899|TAA|17|F528 TSD_IN:no	272 bits (147)	2e-73	1/229 (0%)
				1297	MITE_T_20875|Sc0001704|89879|90108|TA|18|F1886 TSD_IN:yes	> MITE_T_8142|Scaffold497_CSS|2062561|2062790|TA|18|F528 TSD_IN:yes	418 bits (226)	2e-117	0/226 (0%)
				1298	MITE_T_20580|Sc0000244|1082980|1083210|TTA|17|F1863 TSD_IN:no	> MITE_T_8140|Scaffold875_CSS|1600784|1601014|TTA|17|F528 TSD_IN:no	403 bits (218)	7e-113	2/231 (1%)
				1299	MITE_T_19756|Sc0003042|201867|202113|TT|23|F1807 TSD_IN:no	> MITE_T_8131|Scaffold1196_CSS|165917|166163|AAA|23|F528 TSD_IN:no	433 bits (234)	1e-121	0/246 (0%)
				1300	MITE_T_22005|Sc0007129|612|841|TAA|17|F1960 TSD_IN:no MITE_LEN:229	> MITE_T_8130|Scaffold996_CSS|127769|128015|TA|27|F528 TSD_IN:yes	368 bits (199)	3e-102	0/229 (0%)
				1301	MITE_T_22273|Sc0000616|91027|91256|TAA|16|F1985 TSD_IN:no	> MITE_T_8130|Scaffold996_CSS|127769|128015|TA|27|F528 TSD_IN:yes	374 bits (202)	5e-104	0/229 (0%)
				1302	MITE_T_22278|xfSc0000144|296607|296828|TCA|16|F1985 TSD_IN:no	> MITE_T_8130|Scaffold996_CSS|127769|128015|TA|27|F528 TSD_IN:yes	361 bits (195)	4e-100	8/229 (3%)
				1303	MITE_T_20722|Sc0002407|322331|322569|AA|17|F1875 TSD_IN:no	> MITE_T_8127|Scaffold423_CSS|891063|891292|TTA|13|F527 TSD_IN:no	401 bits (217)	3e-112	0/229 (0%)
				1304	MITE_T_20730|Sc0001044|285543|285772|TAA|13|F1875 TSD_IN:no	> MITE_T_8127|Scaffold423_CSS|891063|891292|TTA|13|F527 TSD_IN:no	407 bits (220)	5e-114	0/229 (0%)
				1305	MITE_T_18128|Sc0000223|990248|990485|TA|17|F1694 TSD_IN:yes	> MITE_T_8125|Scaffold659_CSS|2754910|2755147|TA|18|F527 TSD_IN:yes	405 bits (219)	2e-113	0/237 (0%)
				1306	MITE_T_19868|Sc0003158|4242|4479|TA|17|F1819 TSD_IN:yes MITE_LEN:237	> MITE_T_8125|Scaffold659_CSS|2754910|2755147|TA|18|F527 TSD_IN:yes	411 bits (222)	4e-115	0/237 (0%)
				1307	MITE_T_20729|Sc0000025|1453127|1453356|TTA|13|F1875 TSD_IN:no	> MITE_T_8125|Scaffold659_CSS|2754910|2755147|TA|18|F527 TSD_IN:yes	335 bits (181)	3e-92	0/229 (0%)
				1308	MITE_T_19462|Sc0007098|2006|2256|TAA|12|F1782 TSD_IN:no MITE_LEN:250	> MITE_T_8115|Scaffold1047_CSS|951128|951377|TTA|13|F526 TSD_IN:no	422 bits (228)	2e-118	1/250 (0%)
				1309	MITE_T_18242|Sc0002433|303466|303715|TGA|17|F1704 TSD_IN:no	> MITE_T_8114|Scaffold2385_CSS|237353|237602|CA|16|F526 TSD_IN:no	438 bits (237)	2e-123	0/249 (0%)
				1310	MITE_T_18239|Sc0002178|176593|176843|TTA|17|F1704 TSD_IN:no	> MITE_T_8113|Scaffold2965_CSS|127048|127297|TTA|17|F526 TSD_IN:no	405 bits (219)	2e-113	1/250 (0%)
				1311	MITE_T_15319|Sc0001944|400311|400564|TA|20|F1533 TSD_IN:yes	> MITE_T_8112|Scaffold36_CSS|113791|114040|TAA|17|F526 TSD_IN:no	416 bits (225)	1e-116	1/250 (0%)
				1312	MITE_T_15320|Sc0002288|13541|13790|AAA|16|F1533 TSD_IN:no	> MITE_T_8106|Scaffold3460_CSS|295010|295260|AT|18|F526 TSD_IN:yes	455 bits (246)	2e-128	1/250 (0%)
				1313	MITE_T_19558|Sc0000375|91923|92172|TA|15|F1786 TSD_IN:yes	> MITE_T_8104|Scaffold408_CSS|32260|32507|ATTG|14|F525 TSD_IN:no	268 bits (145)	3e-72	3/213 (1%)
				1314	MITE_T_19561|xfSc0009668|295|540|TTT|17|F1786 TSD_IN:no MITE_LEN:245	> MITE_T_8103|Scaffold1199_CSS|816683|816931|TA|19|F525 TSD_IN:yes	219 bits (118)	3e-57	10/240 (4%)
				1315	MITE_T_20280|Sc0000059|427819|428054|TA|25|F1845 TSD_IN:yes	> MITE_T_8100|Scaffold669_CSS|638305|638538|TGA|53|F524 TSD_IN:no	370 bits (200)	7e-103	0/233 (0%)
				1316	MITE_T_20282|xpSc0055209|32153|32386|TAA|53|F1845 TSD_IN:no	> MITE_T_8100|Scaffold669_CSS|638305|638538|TGA|53|F524 TSD_IN:no	364 bits (197)	3e-101	0/233 (0%)
				1317	MITE_T_14020|Sc0001237|410673|411001|GC|42|F1425 TSD_IN:yes	> MITE_T_81|Scaffold378_CSS|1292911|1293232|AT|18|F12 TSD_IN:yes	405 bits (219)	3e-113	1/322 (0%)
				1318	MITE_T_14339|Sc0000162|153172|153492|AT|18|F1454 TSD_IN:yes	> MITE_T_81|Scaffold378_CSS|1292911|1293232|AT|18|F12 TSD_IN:yes	558 bits (302)	2e-159	1/321 (0%)
				1319	MITE_T_14340|Sc0003309|191288|191608|AT|46|F1454 TSD_IN:yes	> MITE_T_81|Scaffold378_CSS|1292911|1293232|AT|18|F12 TSD_IN:yes	409 bits (221)	2e-114	1/321 (0%)
				1320	MITE_T_18472|xfSc0042858|457|707|TTA|23|F1721 TSD_IN:no MITE_LEN:250	> MITE_T_8096|Scaffold1739_CSS|255318|255567|TTA|23|F524 TSD_IN:no	388 bits (210)	2e-108	1/250 (0%)
				1321	MITE_T_19490|xfSc0000135|1183|1432|TAA|23|F1783 TSD_IN:no	> MITE_T_8096|Scaffold1739_CSS|255318|255567|TTA|23|F524 TSD_IN:no	433 bits (234)	1e-121	0/249 (0%)
				1322	MITE_T_19485|Sc0001335|177919|178168|TGA|23|F1783 TSD_IN:no	> MITE_T_8094|Scaffold3918_CSS|1512532|1512781|TAA|45|F524 TSD_IN:no	405 bits (219)	2e-113	0/249 (0%)
				1323	MITE_T_19495|Sc0001135|363604|363853|TAA|23|F1783 TSD_IN:no	> MITE_T_8094|Scaffold3918_CSS|1512532|1512781|TAA|45|F524 TSD_IN:no	377 bits (204)	5e-105	2/250 (1%)
				1324	MITE_T_17286|Sc0003347|56060|56309|TTA|23|F1660 TSD_IN:no	> MITE_T_8092|Scaffold1303_CSS|1849475|1849725|TTA|23|F524 TSD_IN:no	416 bits (225)	1e-116	1/250 (0%)
				1325	MITE_T_19957|xfSc0000219|23283|23509|CG|10|F1828 TSD_IN:yes	> MITE_T_8091|Scaffold5308_CSS|144719|144946|CG|11|F523 TSD_IN:yes	335 bits (181)	3e-92	3/228 (1%)
				1326	MITE_T_19939|xpSc0054331|20490|20733|CC|13|F1828 TSD_IN:no	> MITE_T_8087|Scaffold874_CSS|1322791|1323033|CC|13|F523 TSD_IN:no	414 bits (224)	3e-116	1/243 (0%)
				1327	MITE_T_18382|Sc0000148|1026168|1026415|AT|25|F1712 TSD_IN:yes	> MITE_T_8086|Scaffold1429_CSS|47308|47555|AT|25|F523 TSD_IN:yes	429 bits (232)	1e-120	0/247 (0%)
				1328	MITE_T_19927|xpSc0054680|58726|58966|GTT|20|F1825 TSD_IN:no	> MITE_T_8086|Scaffold1429_CSS|47308|47555|AT|25|F523 TSD_IN:yes	302 bits (163)	3e-82	2/242 (1%)
				1329	MITE_T_17264|xpSc0053561|41960|42215|AT|50|F1660 TSD_IN:yes	> MITE_T_8082|Scaffold2859_CSS|1115945|1116194|TCA|23|F522 TSD_IN:no	427 bits (231)	5e-120	0/249 (0%)
				1330	MITE_T_19966|Sc0000958|541474|541709|GC|21|F1830 TSD_IN:yes	> MITE_T_8075|Scaffold1343_CSS|821859|822109|AAA|14|F521 TSD_IN:no	226 bits (122)	2e-59	13/240 (5%)
				1331	MITE_T_21592|Sc0002265|401|625|GGT|10|F1941 TSD_IN:no MITE_LEN:224	> MITE_T_8072|Scaffold6888_CSS|335967|336187|AT|10|F520 TSD_IN:yes	396 bits (214)	1e-110	0/220 (0%)
				1332	MITE_T_21589|xfSc0038653|297|521|ACC|10|F1941 TSD_IN:no MITE_LEN:224	> MITE_T_8071|Scaffold5090_CSS|297361|297581|AT|10|F520 TSD_IN:yes	401 bits (217)	2e-112	0/220 (0%)
				1333	MITE_T_16401|Sc0000739|679655|679924|GC|54|F1602 TSD_IN:yes	> MITE_T_807|Scaffold347_CSS|483102|483374|CA|53|F85 TSD_IN:no	475 bits (257)	2e-134	1/270 (0%)
				1334	MITE_T_16959|Sc0002638|187443|187713|GC|55|F1637 TSD_IN:yes	> MITE_T_807|Scaffold347_CSS|483102|483374|CA|53|F85 TSD_IN:no	490 bits (265)	6e-139	0/268 (0%)
				1335	MITE_T_21547|Sc0003361|186267|186491|GC|13|F1937 TSD_IN:yes	> MITE_T_8069|Scaffold930_CSS|1465437|1465657|AT|10|F520 TSD_IN:yes	379 bits (205)	1e-105	0/220 (0%)
				1336	MITE_T_21590|Sc0006577|15858|16082|AGC|10|F1941 TSD_IN:no	> MITE_T_8069|Scaffold930_CSS|1465437|1465657|AT|10|F520 TSD_IN:yes	396 bits (214)	1e-110	0/220 (0%)
				1337	MITE_T_23141|xpSc0056177|1421|1641|AT|10|F2062 TSD_IN:yes	> MITE_T_8069|Scaffold930_CSS|1465437|1465657|AT|10|F520 TSD_IN:yes	385 bits (208)	2e-107	0/220 (0%)
				1338	MITE_T_23144|Sc0001118|478154|478374|AT|11|F2062 TSD_IN:yes	> MITE_T_8069|Scaffold930_CSS|1465437|1465657|AT|10|F520 TSD_IN:yes	379 bits (205)	1e-105	0/220 (0%)
				1339	MITE_T_23145|Sc0000269|625193|625413|AT|11|F2062 TSD_IN:yes	> MITE_T_8069|Scaffold930_CSS|1465437|1465657|AT|10|F520 TSD_IN:yes	379 bits (205)	1e-105	0/220 (0%)
				1340	MITE_T_23149|Sc0002351|68680|68900|AT|11|F2062 TSD_IN:yes	> MITE_T_8069|Scaffold930_CSS|1465437|1465657|AT|10|F520 TSD_IN:yes	385 bits (208)	2e-107	0/220 (0%)
				1341	MITE_T_23000|Sc0002515|115616|115836|AT|10|F2041 TSD_IN:yes	> MITE_T_8059|Scaffold2423_CSS|33912|34132|AT|10|F520 TSD_IN:yes	401 bits (217)	2e-112	0/220 (0%)
				1342	MITE_T_23003|Sc0003162|203980|204200|AT|11|F2041 TSD_IN:yes	> MITE_T_8059|Scaffold2423_CSS|33912|34132|AT|10|F520 TSD_IN:yes	368 bits (199)	2e-102	0/220 (0%)
				1343	MITE_T_18614|Sc0000105|341773|342006|TA|17|F1732 TSD_IN:yes	> MITE_T_8050|Scaffold179_CSS|1541766|1541996|CTAAG|19|F520 TSD_IN:yes	420 bits (227)	7e-118	0/230 (0%)
				1344	MITE_T_21587|Sc0005115|86822|87054|TAA|15|F1941 TSD_IN:no	> MITE_T_8050|Scaffold179_CSS|1541766|1541996|CTAAG|19|F520 TSD_IN:yes	414 bits (224)	3e-116	0/230 (0%)
				1345	MITE_T_18637|Sc0000180|1035310|1035541|CTAG|19|F1732 TSD_IN:yes	> MITE_T_8048|Scaffold2727_CSS|323737|323968|CTAG|19|F520 TSD_IN:yes	422 bits (228)	2e-118	0/231 (0%)
				1346	MITE_T_21588|Sc0001124|423901|424133|TAA|15|F1941 TSD_IN:no	> MITE_T_8045|Scaffold2623_CSS|1089654|1089886|TAA|15|F520 TSD_IN:no	418 bits (226)	2e-117	0/232 (0%)
				1347	MITE_T_16641|Sc0001083|75686|75919|TA|18|F1615 TSD_IN:yes	> MITE_T_8043|Scaffold1195_CSS|72217|72449|TTA|15|F520 TSD_IN:no	418 bits (226)	3e-117	0/232 (0%)
				1348	MITE_T_18608|Sc0004582|27022|27257|TA|19|F1732 TSD_IN:yes	> MITE_T_8043|Scaffold1195_CSS|72217|72449|TTA|15|F520 TSD_IN:no	424 bits (229)	5e-119	0/232 (0%)
				1349	MITE_T_21565|Sc0000331|879502|879722|AT|11|F1939 TSD_IN:yes	> MITE_T_8042|Scaffold1045_CSS|1460029|1460261|ATT|15|F520 TSD_IN:no	401 bits (217)	2e-112	0/220 (0%)
				1350	MITE_T_16351|Sc0005771|31842|32116|AT|56|F1602 TSD_IN:yes	> MITE_T_804|Scaffold30_CSS|1656435|1656709|ATTAC|54|F85 TSD_IN:no	484 bits (262)	3e-137	0/274 (0%)
				1351	MITE_T_16349|Sc0001957|424047|424322|GC|53|F1602 TSD_IN:yes	> MITE_T_803|Scaffold2490_CSS|214830|215105|GC|53|F85 TSD_IN:yes	497 bits (269)	4e-141	0/275 (0%)
				1352	MITE_T_19773|Sc0000255|463148|463392|TA|23|F1808 TSD_IN:yes	> MITE_T_8025|Scaffold1343_CSS|597273|597519|TGT|21|F520 TSD_IN:no	401 bits (217)	3e-112	0/238 (0%)
				1353	MITE_T_16640|Sc0000021|274428|274702|AT|14|F1615 TSD_IN:yes	> MITE_T_8023|Scaffold3345_CSS|767819|768069|TA|26|F520 TSD_IN:yes	429 bits (232)	1e-120	0/244 (0%)
				1354	MITE_T_16643|Sc0000851|619989|620221|TTA|15|F1615 TSD_IN:no	> MITE_T_8023|Scaffold3345_CSS|767819|768069|TA|26|F520 TSD_IN:yes	390 bits (211)	5e-109	0/232 (0%)
				1355	MITE_T_21558|xfSc0008208|2617|2849|TTA|15|F1939 TSD_IN:no	> MITE_T_8023|Scaffold3345_CSS|767819|768069|TA|26|F520 TSD_IN:yes	401 bits (217)	3e-112	0/229 (0%)
				1356	MITE_T_21560|Sc0001666|91046|91271|GC|14|F1939 TSD_IN:yes	> MITE_T_8023|Scaffold3345_CSS|767819|768069|TA|26|F520 TSD_IN:yes	381 bits (206)	3e-106	0/224 (0%)
				1357	MITE_T_21562|Sc0001573|457406|457630|GGC|11|F1939 TSD_IN:no	> MITE_T_8023|Scaffold3345_CSS|767819|768069|TA|26|F520 TSD_IN:yes	414 bits (224)	3e-116	0/224 (0%)
				1358	MITE_T_21569|Sc0005173|2193|2413|AT|10|F1939 TSD_IN:yes MITE_LEN:220	> MITE_T_8023|Scaffold3345_CSS|767819|768069|TA|26|F520 TSD_IN:yes	396 bits (214)	1e-110	0/220 (0%)
				1359	MITE_T_21591|Sc0001270|382105|382329|GCC|11|F1941 TSD_IN:no	> MITE_T_8023|Scaffold3345_CSS|767819|768069|TA|26|F520 TSD_IN:yes	392 bits (212)	1e-109	0/224 (0%)
				1360	MITE_T_19587|Sc0005573|59038|59274|AC|10|F1791 TSD_IN:no	> MITE_T_8022|Scaffold1851_CSS|2018851|2019085|CG|11|F519 TSD_IN:yes	405 bits (219)	2e-113	0/234 (0%)
				1361	MITE_T_19588|Sc0003720|76712|76948|AC|10|F1791 TSD_IN:no	> MITE_T_8022|Scaffold1851_CSS|2018851|2019085|CG|11|F519 TSD_IN:yes	405 bits (219)	2e-113	0/234 (0%)
				1362	MITE_T_19589|xfSc0002864|5600|5836|GT|10|F1791 TSD_IN:no	> MITE_T_8022|Scaffold1851_CSS|2018851|2019085|CG|11|F519 TSD_IN:yes	405 bits (219)	2e-113	0/234 (0%)
				1363	MITE_T_19585|xfSc0000117|34299|34548|TATA|22|F1791 TSD_IN:yes	> MITE_T_8021|Scaffold3475_CSS|167519|167769|TA|20|F519 TSD_IN:yes	412 bits (223)	1e-115	1/248 (0%)
				1364	MITE_T_16184|Sc0003942|64584|64861|TATA|36|F1591 TSD_IN:yes	> MITE_T_802|Scaffold3500_CSS|700660|700935|GA|22|F85 TSD_IN:no	446 bits (241)	1e-125	0/271 (0%)
				1365	MITE_T_19723|Sc0000342|378874|379085|TTT|19|F1802 TSD_IN:no	> MITE_T_8019|Scaffold2632_CSS|249802|250031|ATT|20|F518 TSD_IN:no	263 bits (142)	1e-70	2/191 (1%)
				1366	MITE_T_18057|xpSc0054525|39415|39637|CTG|10|F1684 TSD_IN:no	> MITE_T_8018|Scaffold2650_CSS|119162|119398|GAT|16|F518 TSD_IN:no	383 bits (207)	9e-107	0/222 (0%)
				1367	MITE_T_19722|xfSc0001391|40202|40428|AT|23|F1802 TSD_IN:yes	> MITE_T_8018|Scaffold2650_CSS|119162|119398|GAT|16|F518 TSD_IN:no	287 bits (155)	7e-78	0/209 (0%)
				1368	MITE_T_17979|xpSc0054794|29209|29454|GC|13|F1684 TSD_IN:yes	> MITE_T_8015|Scaffold4401_CSS|229793|230038|GC|18|F518 TSD_IN:yes	375 bits (203)	2e-104	0/245 (0%)
				1369	MITE_T_18415|Sc0000142|1060941|1061193|AT|18|F1715 TSD_IN:yes	> MITE_T_8015|Scaffold4401_CSS|229793|230038|GC|18|F518 TSD_IN:yes	348 bits (188)	4e-96	0/245 (0%)
				1370	MITE_T_18008|Sc0000383|769945|770187|CATTG|19|F1684 TSD_IN:yes	> MITE_T_8008|Scaffold10722_CSS|85907|86145|CAATG|19|F516 TSD_IN:yes	383 bits (207)	1e-106	4/242 (2%)
				1371	MITE_T_17244|Sc0003418|210355|210601|AAT|18|F1659 TSD_IN:no	> MITE_T_8004|Scaffold1471_CSS|577316|577562|AAT|20|F516 TSD_IN:no	383 bits (207)	1e-106	0/246 (0%)
				1372	MITE_T_19705|Sc0001617|89412|89659|GGCC|16|F1802 TSD_IN:yes	> MITE_T_8003|Scaffold21357_CSS|63261|63509|AAT|20|F516 TSD_IN:no	383 bits (207)	1e-106	7/244 (3%)
				1373	MITE_T_17237|xfSc0000657|69038|69289|AAT|16|F1659 TSD_IN:no	> MITE_T_8002|Scaffold3918_CSS|715155|715406|AAT|16|F516 TSD_IN:no	464 bits (251)	3e-131	0/251 (0%)
				1374	MITE_T_19639|Sc0000896|572820|573042|TAA|13|F1792 TSD_IN:no	> MITE_T_8001|Scaffold487_CSS|1090829|1091051|TTA|13|F515 TSD_IN:no	377 bits (204)	4e-105	0/222 (0%)
				1375	MITE_T_14736|Sc0002636|205967|206277|TTA|36|F1495 TSD_IN:no	> MITE_T_80|Scaffold4631_CSS|151390|151699|TA|18|F11 TSD_IN:yes	346 bits (187)	2e-95	11/310 (4%)
				1376	MITE_T_20003|Sc0001399|297791|298020|TCA|14|F1831 TSD_IN:no	> MITE_T_7994|Scaffold264_CSS|239340|239569|TAA|14|F515 TSD_IN:no	401 bits (217)	2e-112	0/229 (0%)
				1377	MITE_T_20010|Sc0000092|818607|818836|TAA|12|F1831 TSD_IN:no	> MITE_T_7994|Scaffold264_CSS|239340|239569|TAA|14|F515 TSD_IN:no	401 bits (217)	2e-112	0/229 (0%)
				1378	MITE_T_20143|Sc0000417|720223|720452|TAA|30|F1837 TSD_IN:no	> MITE_T_7994|Scaffold264_CSS|239340|239569|TAA|14|F515 TSD_IN:no	401 bits (217)	2e-112	0/229 (0%)
				1379	MITE_T_20188|Sc0000060|1079264|1079493|TTA|13|F1837 TSD_IN:no	> MITE_T_7994|Scaffold264_CSS|239340|239569|TAA|14|F515 TSD_IN:no	385 bits (208)	2e-107	0/229 (0%)
				1380	MITE_T_22280|Sc0004928|64543|64772|TTA|14|F1986 TSD_IN:no	> MITE_T_7994|Scaffold264_CSS|239340|239569|TAA|14|F515 TSD_IN:no	407 bits (220)	5e-114	0/229 (0%)
				1381	MITE_T_22305|xfSc0002053|1560|1786|TTA|14|F1986 TSD_IN:no	> MITE_T_7994|Scaffold264_CSS|239340|239569|TAA|14|F515 TSD_IN:no	392 bits (212)	1e-109	3/229 (1%)
				1382	MITE_T_16346|Sc0002090|240371|240647|TAA|56|F1602 TSD_IN:no	> MITE_T_799|Scaffold2039_CSS|1311032|1311308|TAA|58|F85 TSD_IN:no	488 bits (264)	2e-138	0/276 (0%)
				1383	MITE_T_19989|Sc0003857|2494|2723|TTA|14|F1831 TSD_IN:no MITE_LEN:229	> MITE_T_7986|Scaffold870_CSS|650783|651022|AT|20|F515 TSD_IN:yes	396 bits (214)	1e-110	0/229 (0%)
				1384	MITE_T_19591|xfSc0001424|61410|61658|ATT|24|F1792 TSD_IN:no	> MITE_T_7981|Scaffold661_CSS|2743877|2744127|CA|24|F515 TSD_IN:no	414 bits (224)	3e-116	0/236 (0%)
				1385	MITE_T_19599|xpSc0053351|254343|254578|ATA|15|F1792 TSD_IN:no	> MITE_T_7981|Scaffold661_CSS|2743877|2744127|CA|24|F515 TSD_IN:no	381 bits (206)	3e-106	0/233 (0%)
				1386	MITE_T_19614|Sc0003501|142099|142328|TTA|14|F1792 TSD_IN:no	> MITE_T_7981|Scaffold661_CSS|2743877|2744127|CA|24|F515 TSD_IN:no	379 bits (205)	1e-105	0/229 (0%)
				1387	MITE_T_19867|Sc0002568|237953|238190|TTA|18|F1819 TSD_IN:no	> MITE_T_7981|Scaffold661_CSS|2743877|2744127|CA|24|F515 TSD_IN:no	411 bits (222)	4e-115	0/231 (0%)
				1388	MITE_T_19886|Sc0000780|201179|201408|TTA|14|F1819 TSD_IN:no	> MITE_T_7981|Scaffold661_CSS|2743877|2744127|CA|24|F515 TSD_IN:no	379 bits (205)	1e-105	0/229 (0%)
				1389	MITE_T_19972|Sc0000607|208948|209188|GC|22|F1831 TSD_IN:yes	> MITE_T_7980|Scaffold1128_CSS|1260517|1260768|AT|27|F515 TSD_IN:yes	390 bits (211)	6e-109	1/236 (0%)
				1390	MITE_T_20127|Sc0000992|318327|318562|AT|16|F1837 TSD_IN:yes	> MITE_T_7980|Scaffold1128_CSS|1260517|1260768|AT|27|F515 TSD_IN:yes	374 bits (202)	6e-104	0/235 (0%)
				1391	MITE_T_22553|Sc0001548|397042|397261|CG|11|F1996 TSD_IN:yes	> MITE_T_7970|Scaffold3791_CSS|315324|315573|TTT|22|F513 TSD_IN:no	139 bits (75)	2e-33	20/220 (9%)
				1392	MITE_T_14211|Sc0001794|110867|111206|AT|36|F1437 TSD_IN:yes	> MITE_T_797|Scaffold807_CSS|1374280|1374558|TA|58|F85 TSD_IN:yes	503 bits (272)	1e-142	0/278 (0%)
				1393	MITE_T_16951|Sc0003957|37580|37850|GC|54|F1636 TSD_IN:yes	> MITE_T_797|Scaffold807_CSS|1374280|1374558|TA|58|F85 TSD_IN:yes	455 bits (246)	2e-128	0/270 (0%)
				1394	MITE_T_19307|xfSc0023849|121|370|TGA|23|F1766 TSD_IN:no MITE_LEN:249	> MITE_T_7966|Scaffold2268_CSS|53543|53794|AT|25|F513 TSD_IN:yes	372 bits (201)	2e-103	0/249 (0%)
				1395	MITE_T_18048|Sc0004525|57400|57630|CAG|13|F1684 TSD_IN:no	> MITE_T_7965|Scaffold6390_CSS|241688|241930|CAATG|19|F512 TSD_IN:yes	337 bits (182)	7e-93	0/230 (0%)
				1396	MITE_T_18406|Sc0001432|507560|507800|AT|20|F1713 TSD_IN:yes	> MITE_T_7963|Scaffold2162_CSS|327702|327945|TG|20|F512 TSD_IN:no	398 bits (215)	3e-111	1/240 (0%)
				1397	MITE_T_19168|Sc0001432|527788|528020|AT|18|F1764 TSD_IN:yes	> MITE_T_7963|Scaffold2162_CSS|327702|327945|TG|20|F512 TSD_IN:no	318 bits (172)	3e-87	9/240 (4%)
				1398	MITE_T_17964|Sc0000969|298743|298988|GC|14|F1684 TSD_IN:yes	> MITE_T_7961|Scaffold3635_CSS|483422|483667|GC|14|F512 TSD_IN:yes	392 bits (212)	2e-109	0/245 (0%)
				1399	MITE_T_16360|Sc0000767|556869|557139|GC|17|F1602 TSD_IN:yes	> MITE_T_796|Scaffold454_CSS|319454|319732|TA|59|F85 TSD_IN:yes	449 bits (243)	1e-126	0/270 (0%)
				1400	MITE_T_16364|Sc0001930|140261|140531|GC|54|F1602 TSD_IN:yes	> MITE_T_796|Scaffold454_CSS|319454|319732|TA|59|F85 TSD_IN:yes	483 bits (261)	1e-136	0/270 (0%)
				1401	MITE_T_16948|Sc0001185|395274|395544|GC|55|F1636 TSD_IN:yes	> MITE_T_796|Scaffold454_CSS|319454|319732|TA|59|F85 TSD_IN:yes	462 bits (250)	1e-130	0/268 (0%)
				1402	MITE_T_19044|Sc0001447|69977|70228|AAA|15|F1756 TSD_IN:no	> MITE_T_7957|Scaffold974_CSS|897009|897260|AAA|15|F512 TSD_IN:no	359 bits (194)	2e-99	2/252 (1%)
				1403	MITE_T_16856|Sc0000041|1382230|1382485|TATA|76|F1632 TSD_IN:yes	> MITE_T_7951|Scaffold2360_CSS|2370397|2370623|TATA|51|F511 TSD_IN:yes	379 bits (205)	1e-105	0/226 (0%)
				1404	MITE_T_18958|Sc0003541|158678|158928|TTATTTTTT|71|F1749 TSD_IN:no	> MITE_T_7942|Scaffold441_CSS|1849571|1849821|AAAAAATAA|72|F511	435 bits (235)	3e-122	0/250 (0%)
				1405	MITE_T_17180|Sc0002283|87261|87518|AA|266|F1652 TSD_IN:no	> MITE_T_7941|Scaffold968_CSS|1673457|1673707|TTTTTT|72|F511 TSD_IN:no	379 bits (205)	1e-105	4/252 (2%)
				1406	MITE_T_18299|Sc0002452|345343|345594|TTAATTT|112|F1706 TSD_IN:no	> MITE_T_7941|Scaffold968_CSS|1673457|1673707|TTTTTT|72|F511 TSD_IN:no	361 bits (195)	5e-100	3/248 (1%)
				1407	MITE_T_18463|Sc0003131|91443|91698|TTT|264|F1720 TSD_IN:no	> MITE_T_7941|Scaffold968_CSS|1673457|1673707|TTTTTT|72|F511 TSD_IN:no	311 bits (168)	5e-85	7/253 (3%)
				1408	MITE_T_18465|Sc0000311|909383|909636|AAAAAAA|262|F1720 TSD_IN:no	> MITE_T_7941|Scaffold968_CSS|1673457|1673707|TTTTTT|72|F511 TSD_IN:no	357 bits (193)	6e-99	1/248 (0%)
				1409	MITE_T_18752|Sc0001304|337014|337266|AAAACTAAA|256|F1737 TSD_IN:no	> MITE_T_7941|Scaffold968_CSS|1673457|1673707|TTTTTT|72|F511 TSD_IN:no	398 bits (215)	4e-111	2/252 (1%)
				1410	MITE_T_19395|Sc0004672|29951|30182|aatt|69|F1777 TSD_IN:yes	> MITE_T_7941|Scaffold968_CSS|1673457|1673707|TTTTTT|72|F511 TSD_IN:no	289 bits (156)	2e-78	3/233 (1%)
				1411	MITE_T_17566|Sc0000565|245676|245927|AAAATAAAA|72|F1679 TSD_IN:no	> MITE_T_7940|Scaffold2181_CSS|127186|127437|TTTTATTTT|72|F511	420 bits (227)	8e-118	0/251 (0%)
				1412	MITE_T_18147|xpSc0053289|286778|287027|ATAATAAAA|256|F1696 TSD_IN:no	> MITE_T_7939|Scaffold622_CSS|305003|305254|TTTTTATT|258|F511 TSD_IN:no	390 bits (211)	6e-109	4/252 (2%)
				1413	MITE_T_18304|Sc0004508|22272|22515|GC|70|F1706 TSD_IN:yes	> MITE_T_7939|Scaffold622_CSS|305003|305254|TTTTTATT|258|F511 TSD_IN:no	366 bits (198)	1e-101	4/245 (2%)
				1414	MITE_T_18953|Sc0001574|83646|83897|AAAAAAA|70|F1749 TSD_IN:no	> MITE_T_7939|Scaffold622_CSS|305003|305254|TTTTTATT|258|F511 TSD_IN:no	390 bits (211)	6e-109	2/248 (1%)
				1415	MITE_T_19682|Sc0001475|448731|448972|GC|69|F1797 TSD_IN:yes	> MITE_T_7939|Scaffold622_CSS|305003|305254|TTTTTATT|258|F511 TSD_IN:no	342 bits (185)	2e-94	2/243 (1%)
				1416	MITE_T_15781|xfSc0000003|863712|863967|AT|75|F1563 TSD_IN:yes	> MITE_T_7938|Scaffold722_CSS|1004874|1005125|TTTTTTATT|72|F511	370 bits (200)	8e-103	4/253 (2%)
				1417	MITE_T_18303|Sc0001382|471126|471372|GC|69|F1706 TSD_IN:yes	> MITE_T_7938|Scaffold722_CSS|1004874|1005125|TTTTTTATT|72|F511	351 bits (190)	3e-97	3/246 (1%)
				1418	MITE_T_18059|Sc0000186|443274|443536|AC|17|F1685 TSD_IN:no	> MITE_T_7923|Scaffold3710_CSS|654584|654821|GT|33|F508 TSD_IN:no	429 bits (232)	1e-120	0/232 (0%)
				1419	MITE_T_18060|Sc0001520|185371|185612|TTTG|37|F1685 TSD_IN:no	> MITE_T_7923|Scaffold3710_CSS|654584|654821|GT|33|F508 TSD_IN:no	350 bits (189)	1e-96	3/230 (1%)
				1420	MITE_T_19739|Sc0000033|1673570|1673805|AT|18|F1805 TSD_IN:yes	> MITE_T_7923|Scaffold3710_CSS|654584|654821|GT|33|F508 TSD_IN:no	320 bits (173)	7e-88	1/231 (0%)
				1421	MITE_T_19740|Sc0003942|171308|171543|AT|18|F1805 TSD_IN:yes	> MITE_T_7923|Scaffold3710_CSS|654584|654821|GT|33|F508 TSD_IN:no	320 bits (173)	7e-88	1/231 (0%)
				1422	MITE_T_19742|Sc0000186|443307|443529|GC|28|F1805 TSD_IN:yes	> MITE_T_7923|Scaffold3710_CSS|654584|654821|GT|33|F508 TSD_IN:no	411 bits (222)	4e-115	0/222 (0%)
				1423	MITE_T_22052|Sc0002569|258050|258280|TA|34|F1963 TSD_IN:yes	> MITE_T_7923|Scaffold3710_CSS|654584|654821|GT|33|F508 TSD_IN:no	346 bits (187)	1e-95	2/230 (1%)
				1424	MITE_T_21219|Sc0001101|608738|608965|GC|19|F1909 TSD_IN:yes	> MITE_T_7921|Scaffold1277_CSS|408489|408717|GC|19|F507 TSD_IN:yes	387 bits (209)	7e-108	1/228 (0%)
				1425	MITE_T_21556|Sc0001026|38580|38805|GC|15|F1938 TSD_IN:yes	> MITE_T_7921|Scaffold1277_CSS|408489|408717|GC|19|F507 TSD_IN:yes	241 bits (130)	6e-64	13/233 (6%)
				1426	MITE_T_16391|Sc0000161|462686|462956|GC|54|F1602 TSD_IN:yes	> MITE_T_792|Scaffold3845_CSS|314396|314684|TA|57|F85 TSD_IN:yes	473 bits (256)	6e-134	0/268 (0%)
				1427	MITE_T_19531|xfSc0043225|275|520|GG|13|F1784 TSD_IN:no MITE_LEN:245	> MITE_T_7911|Scaffold228_CSS|3452796|3453041|CC|13|F507 TSD_IN:no	420 bits (227)	7e-118	2/246 (1%)
				1428	MITE_T_16355|Sc0003807|138640|138910|GC|54|F1602 TSD_IN:yes	> MITE_T_791|Scaffold411_CSS|3137882|3138172|AT|64|F85 TSD_IN:yes	488 bits (264)	2e-138	0/270 (0%)
				1429	MITE_T_18053|Sc0000808|114749|114978|ATT|16|F1684 TSD_IN:no	> MITE_T_7906|Scaffold510_CSS|568665|568894|AAA|19|F506 TSD_IN:no	357 bits (193)	5e-99	0/229 (0%)
				1430	MITE_T_18047|Sc0002983|191645|191875|GC|13|F1684 TSD_IN:yes	> MITE_T_7905|Scaffold9347_CSS|226660|226890|GC|13|F506 TSD_IN:yes	398 bits (215)	3e-111	0/230 (0%)
				1431	MITE_T_19145|Sc0000936|171334|171570|GTT|15|F1760 TSD_IN:no	> MITE_T_7904|Scaffold737_CSS|1697008|1697244|GTT|19|F506 TSD_IN:no	409 bits (221)	2e-114	0/236 (0%)
				1432	MITE_T_18012|Sc0000309|964481|964722|AAT|19|F1684 TSD_IN:no	> MITE_T_7902|Scaffold348_CSS|934458|934699|AAT|20|F506 TSD_IN:no	429 bits (232)	1e-120	0/241 (0%)
				1433	MITE_T_17993|xpSc0053969|60071|60315|AAC|19|F1684 TSD_IN:no	> MITE_T_7901|Scaffold322_CSS|232343|232587|GTT|19|F506 TSD_IN:no	446 bits (241)	1e-125	0/244 (0%)
				1434	MITE_T_16193|xfSc0043858|465|735|GC|54|F1591 TSD_IN:yes MITE_LEN:270	> MITE_T_790|Scaffold1194_CSS|852865|853159|CC|64|F85 TSD_IN:no	483 bits (261)	1e-136	0/270 (0%)
				1435	MITE_T_13944|xpSc0054240|10640|10964|TTC|42|F1421 TSD_IN:no	> MITE_T_79|Scaffold3668_CSS|670846|671160|TA|38|F11 TSD_IN:yes	514 bits (278)	4e-146	2/315 (1%)
				1436	MITE_T_16632|Sc0001313|510257|510531|ATT|32|F1613 TSD_IN:no	> MITE_T_7898|Scaffold46_CSS|682849|683098|GTT|17|F506 TSD_IN:no	368 bits (199)	3e-102	2/248 (1%)
				1437	MITE_T_17863|Sc0002069|261831|262082|TAT|14|F1684 TSD_IN:no	> MITE_T_7897|Scaffold4925_CSS|640891|641142|TAT|14|F506 TSD_IN:no	448 bits (242)	3e-126	0/251 (0%)
				1438	MITE_T_18153|Sc0001943|346790|347041|GTA|14|F1697 TSD_IN:no	> MITE_T_7897|Scaffold4925_CSS|640891|641142|TAT|14|F506 TSD_IN:no	353 bits (191)	8e-98	0/251 (0%)
				1439	MITE_T_16678|Sc0002534|107149|107422|TAA|29|F1620 TSD_IN:no	> MITE_T_7895|Scaffold7417_CSS|118138|118389|AAT|17|F506 TSD_IN:no	370 bits (200)	8e-103	0/251 (0%)
				1440	MITE_T_19163|Sc0000056|1493192|1493443|CAT|19|F1764 TSD_IN:no	> MITE_T_7894|Scaffold11723_CSS|118363|118614|ATG|19|F506 TSD_IN:no	448 bits (242)	3e-126	0/251 (0%)
				1441	MITE_T_18395|Sc0000071|652088|652344|AT|20|F1713 TSD_IN:yes	> MITE_T_7893|Scaffold281_CSS|2230374|2230625|AAT|20|F506 TSD_IN:no	346 bits (187)	1e-95	1/248 (0%)
				1442	MITE_T_18396|xpSc0061586|529|780|AAT|16|F1713 TSD_IN:no MITE_LEN:251	> MITE_T_7893|Scaffold281_CSS|2230374|2230625|AAT|20|F506 TSD_IN:no	448 bits (242)	3e-126	0/251 (0%)
				1443	MITE_T_18151|Sc0001094|589277|589528|ATT|18|F1697 TSD_IN:no	> MITE_T_7892|Scaffold4508_CSS|141709|141960|GTT|16|F506 TSD_IN:no	331 bits (179)	4e-91	2/252 (1%)
				1444	MITE_T_17862|Sc0000831|214339|214590|AAA|19|F1684 TSD_IN:no	> MITE_T_7891|Scaffold1076_CSS|511455|511706|TAT|19|F506 TSD_IN:no	431 bits (233)	4e-121	0/251 (0%)
				1445	MITE_T_17883|Sc0000563|437383|437634|ATA|18|F1684 TSD_IN:no	> MITE_T_7891|Scaffold1076_CSS|511455|511706|TAT|19|F506 TSD_IN:no	436 bits (236)	8e-123	0/251 (0%)
				1446	MITE_T_7229|Sc0000618|244599|245252|TA|29|F787 TSD_IN:yes	> MITE_T_7882|Scaffold2509_CSS|340346|341026|ACA|36|F505 TSD_IN:no	865 bits (468)	0	8/631 (1%)
				1447	MITE_T_7225|Sc0003792|63637|64328|TCA|52|F787 TSD_IN:no MITE_LEN:691	> MITE_T_7881|Scaffold1556_CSS|766005|766696|TGA|52|F505 TSD_IN:no	1238 bits (670)	0	0/691 (0%)
				1448	MITE_T_14213|Sc0006332|33362|33653|TA|66|F1437 TSD_IN:yes	> MITE_T_788|Scaffold2087_CSS|533362|533657|TA|67|F85 TSD_IN:yes	514 bits (278)	4e-146	1/291 (0%)
				1449	MITE_T_7224|Sc0002162|28349|29043|AGA|36|F787 TSD_IN:no MITE_LEN:694	> MITE_T_7878|Scaffold6154_CSS|65198|65895|TAC|36|F505 TSD_IN:no	929 bits (503)	0	21/706 (3%)
				1450	MITE_T_7223|Sc0000737|693690|694389|AAA|50|F787 TSD_IN:no	> MITE_T_7877|Scaffold257_CSS|1799528|1800227|TTT|50|F505 TSD_IN:no	1247 bits (675)	0	0/699 (0%)
				1451	MITE_T_7231|Sc0000737|693713|694313|TA|11|F787 TSD_IN:yes	> MITE_T_7877|Scaffold257_CSS|1799528|1800227|TTT|50|F505 TSD_IN:no	1075 bits (582)	0	0/600 (0%)
				1452	MITE_T_7232|Sc0000737|693750|694313|TA|12|F787 TSD_IN:yes	> MITE_T_7877|Scaffold257_CSS|1799528|1800227|TTT|50|F505 TSD_IN:no	1007 bits (545)	0	0/563 (0%)
				1453	MITE_T_7227|xpSc0053609|111836|112502|AAC|13|F787 TSD_IN:no	> MITE_T_7873|Scaffold1007_CSS|213666|214375|ACA|38|F505 TSD_IN:no	745 bits (403)	0	4/567 (1%)
				1454	MITE_T_14637|xpSc0053443|160458|161164|ACA|36|F1482 TSD_IN:no	> MITE_T_7873|Scaffold1007_CSS|213666|214375|ACA|38|F505 TSD_IN:no	1024 bits (554)	0	19/717 (3%)
				1455	MITE_T_7228|xfSc0000970|72040|72702|CG|27|F787 TSD_IN:yes	> MITE_T_7871|Scaffold451_CSS|66410|67124|TTT|50|F505 TSD_IN:no	1009 bits (546)	0	0/657 (0%)
				1456	MITE_T_14634|Sc0000255|449987|450711|GC|43|F1482 TSD_IN:yes	> MITE_T_7870|Scaffold4401_CSS|1598333|1599048|GC|43|F505 TSD_IN:yes	1184 bits (641)	0	9/724 (1%)
				1457	MITE_T_14633|Sc0001237|471801|472525|AT|41|F1482 TSD_IN:yes	> MITE_T_7867|Scaffold4317_CSS|106148|106883|AT|41|F505 TSD_IN:yes	1092 bits (591)	0	13/736 (2%)
				1458	MITE_T_14626|xfSc0001214|58667|59411|AT|41|F1482 TSD_IN:yes	> MITE_T_7866|Scaffold1028_CSS|593603|594343|TTT|36|F505 TSD_IN:no	1107 bits (599)	0	1/741 (0%)
				1459	MITE_T_14630|Sc0001276|205153|205882|AAA|36|F1482 TSD_IN:no	> MITE_T_7866|Scaffold1028_CSS|593603|594343|TTT|36|F505 TSD_IN:no	957 bits (518)	0	15/742 (2%)
				1460	MITE_T_14629|Sc0001164|244960|245691|AAA|36|F1482 TSD_IN:no	> MITE_T_7864|Scaffold2155_CSS|816051|816791|AAA|36|F505 TSD_IN:no	976 bits (528)	0	19/745 (3%)
				1461	MITE_T_14631|Sc0000228|392204|392933|ACA|36|F1482 TSD_IN:no	> MITE_T_7864|Scaffold2155_CSS|816051|816791|AAA|36|F505 TSD_IN:no	1040 bits (563)	0	13/741 (2%)
				1462	MITE_T_14632|xfSc0000970|72014|72743|ACA|36|F1482 TSD_IN:no	> MITE_T_7864|Scaffold2155_CSS|816051|816791|AAA|36|F505 TSD_IN:no	1074 bits (581)	0	13/741 (2%)
				1463	MITE_T_7226|Sc0000159|416309|416987|TTAA|32|F787 TSD_IN:yes	> MITE_T_7861|Scaffold3255_CSS|468753|469495|TA|40|F505 TSD_IN:yes	1009 bits (546)	0	1/664 (0%)
				1464	MITE_T_14627|Sc0000499|778297|779039|AT|40|F1482 TSD_IN:yes	> MITE_T_7861|Scaffold3255_CSS|468753|469495|TA|40|F505 TSD_IN:yes	1219 bits (660)	0	2/742 (0%)
				1465	MITE_T_7230|Sc0000067|344558|345192|TA|16|F787 TSD_IN:yes	> MITE_T_7859|Scaffold188_CSS|1382334|1383077|TGC|36|F505 TSD_IN:no	702 bits (380)	0	50/675 (7%)
				1466	MITE_T_16532|Sc0002888|28868|29110|GC|68|F1608 TSD_IN:yes	> MITE_T_7858|Scaffold1690_CSS|1389980|1390221|GC|68|F504 TSD_IN:yes	385 bits (208)	3e-107	1/242 (0%)
				1467	MITE_T_15776|xpSc0053906|89224|89491|AA|80|F1563 TSD_IN:no	> MITE_T_7857|Scaffold1001_CSS|1244279|1244528|AAAAAAAAA|257|F504	339 bits (183)	2e-93	5/246 (2%)
				1468	MITE_T_18536|Sc0003842|183558|183808|AAAAAATTA|48|F1726 TSD_IN:no	> MITE_T_7857|Scaffold1001_CSS|1244279|1244528|AAAAAAAAA|257|F504	316 bits (171)	1e-86	5/252 (2%)
				1469	MITE_T_16530|Sc0000489|285164|285415|AAAAATAAA|263|F1608 TSD_IN:no	> MITE_T_7855|Scaffold1858_CSS|25204|25455|AAAAATAAA|260|F504 TSD_IN:no	448 bits (242)	3e-126	0/251 (0%)
				1470	MITE_T_18457|Sc0001135|400337|400586|TAT|19|F1719 TSD_IN:no	> MITE_T_7850|Scaffold6603_CSS|121513|121762|TAT|19|F503 TSD_IN:no	433 bits (234)	1e-121	2/250 (1%)
				1471	MITE_T_15516|Sc0003223|242270|242531|AT|11|F1551 TSD_IN:yes	> MITE_T_785|Scaffold306_CSS|402129|402388|AT|11|F84 TSD_IN:yes	448 bits (242)	4e-126	2/261 (1%)
				1472	MITE_T_18783|Sc0004374|50746|50997|ATT|15|F1738 TSD_IN:no	> MITE_T_7847|Scaffold814_CSS|1173737|1173988|ATT|15|F503 TSD_IN:no	453 bits (245)	7e-128	0/251 (0%)
				1473	MITE_T_19331|Sc0003040|40732|40983|TTT|14|F1770 TSD_IN:no	> MITE_T_7847|Scaffold814_CSS|1173737|1173988|ATT|15|F503 TSD_IN:no	381 bits (206)	4e-106	0/251 (0%)
				1474	MITE_T_19336|Sc0000023|889192|889437|GC|18|F1770 TSD_IN:yes	> MITE_T_7847|Scaffold814_CSS|1173737|1173988|ATT|15|F503 TSD_IN:no	405 bits (219)	2e-113	0/243 (0%)
				1475	MITE_T_18495|xfSc0002530|3110|3361|ATA|13|F1724 TSD_IN:no	> MITE_T_7846|Scaffold2694_CSS|1037695|1037946|TAT|14|F503 TSD_IN:no	315 bits (170)	4e-86	0/245 (0%)
				1476	MITE_T_18738|Sc0000371|569986|570237|CAT|14|F1735 TSD_IN:no	> MITE_T_7843|Scaffold3321_CSS|188503|188754|AGT|15|F503 TSD_IN:no	409 bits (221)	2e-114	0/251 (0%)
				1477	MITE_T_18471|Sc0003764|21102|21352|AAC|27|F1721 TSD_IN:no	> MITE_T_7841|Scaffold7732_CSS|307981|308222|TTA|51|F502 TSD_IN:no	401 bits (217)	3e-112	0/241 (0%)
				1478	MITE_T_16825|Sc0002021|194967|195229|AT|11|F1631 TSD_IN:yes	> MITE_T_784|Scaffold1246_CSS|774266|774527|AT|11|F84 TSD_IN:yes	427 bits (231)	5e-120	1/262 (0%)
				1479	MITE_T_19494|xfSc0001098|59513|59762|TTA|23|F1783 TSD_IN:no	> MITE_T_7838|Scaffold308_CSS|1442552|1442803|TA|25|F502 TSD_IN:yes	433 bits (234)	1e-121	0/249 (0%)
				1480	MITE_T_16086|Sc0000411|188080|188346|AT|30|F1584 TSD_IN:yes	> MITE_T_7835|Scaffold592_CSS|2328480|2328725|GC|18|F501 TSD_IN:yes	403 bits (218)	8e-113	0/245 (0%)
				1481	MITE_T_16087|xfSc0001017|57639|57884|GC|18|F1584 TSD_IN:yes	> MITE_T_7835|Scaffold592_CSS|2328480|2328725|GC|18|F501 TSD_IN:yes	403 bits (218)	7e-113	0/245 (0%)
				1482	MITE_T_19315|Sc0000011|382303|382552|CTTAG|24|F1767 TSD_IN:yes	> MITE_T_7834|Scaffold1761_CSS|2143831|2144080|CTAAG|24|F501 TSD_IN:yes	444 bits (240)	4e-125	0/249 (0%)
				1483	MITE_T_17874|Sc0003844|70631|70882|ATA|19|F1684 TSD_IN:no	> MITE_T_7832|Scaffold8248_CSS|94635|94886|TAT|19|F501 TSD_IN:no	442 bits (239)	2e-124	2/252 (1%)
				1484	MITE_T_19313|xfSc0000242|138695|138946|GAT|19|F1767 TSD_IN:no	> MITE_T_7831|Scaffold1667_CSS|86431|86682|ATC|19|F501 TSD_IN:no	464 bits (251)	3e-131	0/251 (0%)
				1485	MITE_T_16680|Sc0000166|469131|469381|ATA|17|F1620 TSD_IN:no	> MITE_T_7830|Scaffold2307_CSS|856102|856353|TAA|20|F501 TSD_IN:no	340 bits (184)	6e-94	1/251 (0%)
				1486	MITE_T_16879|Sc0002148|22536|22785|AAAAAAAAG|262|F1632 TSD_IN:no	> MITE_T_7819|Scaffold409_CSS|728603|728852|CTTTTTTTT|262|F500	460 bits (249)	4e-130	0/249 (0%)
				1487	MITE_T_16528|Sc0004179|156240|156491|TT|259|F1608 TSD_IN:no	> MITE_T_7813|Scaffold194_CSS|1365803|1366054|AA|259|F500 TSD_IN:no	425 bits (230)	2e-119	0/251 (0%)
				1488	MITE_T_16877|Sc0001240|341335|341585|AACAACTTA|72|F1632 TSD_IN:no	> MITE_T_7812|Scaffold1152_CSS|129025|129276|AACAACTTA|261|F500	401 bits (217)	3e-112	3/252 (1%)
				1489	MITE_T_478|xpSc0053223|387487|387693|GCC|14|F26 TSD_IN:no	> MITE_T_7811|Scaffold892_CSS|840104|840316|GGC|14|F499 TSD_IN:no	309 bits (167)	1e-84	8/213 (4%)
				1490	MITE_T_18256|Sc0002746|102311|102529|TTA|17|F1704 TSD_IN:no	> MITE_T_7811|Scaffold892_CSS|840104|840316|GGC|14|F499 TSD_IN:no	364 bits (197)	3e-101	0/212 (0%)
				1491	MITE_T_19479|Sc0000655|394282|394495|GGC|14|F1782 TSD_IN:no	> MITE_T_7811|Scaffold892_CSS|840104|840316|GGC|14|F499 TSD_IN:no	331 bits (179)	3e-91	1/213 (0%)
				1492	MITE_T_21095|Sc0000767|269467|269702|GGC|14|F1896 TSD_IN:no	> MITE_T_7811|Scaffold892_CSS|840104|840316|GGC|14|F499 TSD_IN:no	326 bits (176)	2e-89	0/200 (0%)
				1493	MITE_T_21097|xpSc0057273|3391|3603|GGC|14|F1896 TSD_IN:no	> MITE_T_7811|Scaffold892_CSS|840104|840316|GGC|14|F499 TSD_IN:no	364 bits (197)	3e-101	0/206 (0%)
				1494	MITE_T_23031|xfSc0009706|173|385|GCC|14|F2043 TSD_IN:no MITE_LEN:212	> MITE_T_7811|Scaffold892_CSS|840104|840316|GGC|14|F499 TSD_IN:no	370 bits (200)	6e-103	0/212 (0%)
				1495	MITE_T_23032|Sc0003701|147841|148051|TA|18|F2043 TSD_IN:yes	> MITE_T_7811|Scaffold892_CSS|840104|840316|GGC|14|F499 TSD_IN:no	340 bits (184)	5e-94	8/212 (4%)
				1496	MITE_T_22743|xfSc0001031|61944|62164|GGC|14|F2011 TSD_IN:no	> MITE_T_7810|Scaffold889_CSS|584137|584364|TA|20|F499 TSD_IN:yes	329 bits (178)	1e-90	0/220 (0%)
				1497	MITE_T_21090|Sc0003065|8592|8820|GGC|14|F1895 TSD_IN:no MITE_LEN:228	> MITE_T_7809|Scaffold4701_CSS|38889|39123|TA|20|F499 TSD_IN:yes	309 bits (167)	2e-84	3/229 (1%)
				1498	MITE_T_21093|Sc0000648|299540|299767|GGC|14|F1895 TSD_IN:no	> MITE_T_7809|Scaffold4701_CSS|38889|39123|TA|20|F499 TSD_IN:yes	342 bits (185)	2e-94	0/227 (0%)
				1499	MITE_T_23029|xfSc0000337|117426|117643|TA|18|F2043 TSD_IN:yes	> MITE_T_7809|Scaffold4701_CSS|38889|39123|TA|20|F499 TSD_IN:yes	255 bits (138)	2e-68	1/187 (1%)
				1500	MITE_T_18917|xfSc0001335|3304|3549|GGC|14|F1746 TSD_IN:no	> MITE_T_7806|Scaffold3590_CSS|616598|616840|GGC|14|F499 TSD_IN:no	333 bits (180)	1e-91	3/245 (1%)
				1501	MITE_T_21100|Sc0004930|28418|28647|TA|20|F1897 TSD_IN:yes	> MITE_T_7803|Scaffold33455_CSS|3233|3459|TCA|17|F498 TSD_IN:no	379 bits (205)	1e-105	0/226 (0%)
				1502	MITE_T_21102|Sc0000724|228343|228565|GC|17|F1897 TSD_IN:yes	> MITE_T_7803|Scaffold33455_CSS|3233|3459|TCA|17|F498 TSD_IN:no	388 bits (210)	2e-108	0/222 (0%)
				1503	MITE_T_17562|Sc0000808|532504|532766|AT|11|F1678 TSD_IN:yes	> MITE_T_779|Scaffold502_CSS|1774827|1775089|AT|11|F84 TSD_IN:yes	385 bits (208)	3e-107	0/262 (0%)
				1504	MITE_T_18312|Sc0000618|36417|36669|TTATTTTTT|264|F1707 TSD_IN:no	> MITE_T_7780|Scaffold2067_CSS|194635|194887|AAAAAATAA|261|F496	433 bits (234)	1e-121	0/252 (0%)
				1505	MITE_T_16824|xfSc0000271|190787|191050|AT|11|F1631 TSD_IN:yes	> MITE_T_778|Scaffold423_CSS|394484|394747|AT|11|F84 TSD_IN:yes	420 bits (227)	8e-118	0/263 (0%)
				1506	MITE_T_18828|Sc0005782|34445|34674|AAT|15|F1738 TSD_IN:no	> MITE_T_7773|Scaffold786_CSS|420023|420250|ATTG|13|F494 TSD_IN:no	409 bits (221)	1e-114	0/227 (0%)
				1507	MITE_T_19341|Sc0000178|525536|525770|GC|18|F1770 TSD_IN:yes	> MITE_T_7772|Scaffold4768_CSS|811274|811517|TA|23|F494 TSD_IN:yes	398 bits (215)	3e-111	0/233 (0%)
				1508	MITE_T_16720|Sc0003608|167728|167993|TTA|16|F1623 TSD_IN:no	> MITE_T_777|Scaffold4449_CSS|32286|32549|CTAAG|20|F84 TSD_IN:yes	475 bits (257)	2e-134	0/263 (0%)
				1509	MITE_T_18087|Sc0002118|12297|12549|TA|30|F1692 TSD_IN:yes	> MITE_T_7765|Scaffold1951_CSS|310559|310811|TA|30|F493 TSD_IN:yes	460 bits (249)	4e-130	0/252 (0%)
				1510	MITE_T_22367|Sc0001076|502091|502320|TAA|16|F1991 TSD_IN:no	> MITE_T_7765|Scaffold1951_CSS|310559|310811|TA|30|F493 TSD_IN:yes	396 bits (214)	1e-110	0/229 (0%)
				1511	MITE_T_19226|Sc0000207|216675|216904|TGA|16|F1765 TSD_IN:no	> MITE_T_7764|Scaffold1951_CSS|311186|311438|TA|30|F493 TSD_IN:yes	401 bits (217)	2e-112	0/229 (0%)
				1512	MITE_T_20952|xfSc0026890|88|317|TAA|16|F1891 TSD_IN:no MITE_LEN:229	> MITE_T_7764|Scaffold1951_CSS|311186|311438|TA|30|F493 TSD_IN:yes	390 bits (211)	5e-109	0/229 (0%)
				1513	MITE_T_22375|Sc0000421|520790|521013|GC|14|F1991 TSD_IN:yes	> MITE_T_7764|Scaffold1951_CSS|311186|311438|TA|30|F493 TSD_IN:yes	357 bits (193)	5e-99	0/223 (0%)
				1514	MITE_T_22101|Sc0004043|81181|81404|TA|54|F1966 TSD_IN:yes	> MITE_T_7763|Scaffold2655_CSS|920196|920416|TA|60|F492 TSD_IN:yes	342 bits (185)	1e-94	3/223 (1%)
				1515	MITE_T_22882|xpSc0060818|148|370|TTTTT|226|F2027 TSD_IN:no	> MITE_T_7762|Scaffold2372_CSS|149099|149319|TTGATTTTT|223|F492	261 bits (141)	4e-70	6/222 (3%)
				1516	MITE_T_18347|Sc0000711|576808|577031|TTATTTTAT|233|F1709 TSD_IN:no	> MITE_T_7761|Scaffold6373_CSS|206556|206781|CTTTT|234|F492 TSD_IN:no	316 bits (171)	9e-87	2/223 (1%)
				1517	MITE_T_18334|Sc0002690|135045|135298|CATATAAAA|257|F1709 TSD_IN:no	> MITE_T_7759|Scaffold219_CSS|1588221|1588473|CATATAAAA|257|F492	405 bits (219)	2e-113	1/253 (0%)
				1518	MITE_T_18541|Sc0000004|1034134|1034389|TTTTTTTT|260|F1727 TSD_IN:no	> MITE_T_7759|Scaffold219_CSS|1588221|1588473|CATATAAAA|257|F492	377 bits (204)	5e-105	1/253 (0%)
				1519	MITE_T_18554|Sc0002690|140045|140296|CATATAAAA|262|F1727 TSD_IN:no	> MITE_T_7759|Scaffold219_CSS|1588221|1588473|CATATAAAA|257|F492	448 bits (242)	3e-126	1/252 (0%)
				1520	MITE_T_22263|xfSc0001461|56708|56936|TTA|17|F1983 TSD_IN:no	> MITE_T_7758|Scaffold881_CSS|394180|394402|GC|15|F491 TSD_IN:yes	278 bits (150)	4e-75	0/222 (0%)
				1521	MITE_T_20975|Sc0000321|711138|711367|TTA|29|F1891 TSD_IN:no	> MITE_T_7754|Scaffold2181_CSS|1845928|1846154|CTAAA|31|F491 TSD_IN:no	329 bits (178)	1e-90	1/227 (0%)
				1522	MITE_T_22067|Sc0004267|114915|115144|TTA|17|F1963 TSD_IN:no	> MITE_T_7751|Scaffold5365_CSS|41572|41801|TAA|17|F491 TSD_IN:no	368 bits (199)	3e-102	0/226 (0%)
				1523	MITE_T_16828|Sc0007003|4376|4628|AT|10|F1631 TSD_IN:yes MITE_LEN:252	> MITE_T_775|Scaffold2615_CSS|219426|219690|TAA|15|F84 TSD_IN:no	355 bits (192)	2e-98	2/253 (1%)
				1524	MITE_T_22516|Sc0002437|328960|329180|TTA|11|F1994 TSD_IN:no	> MITE_T_7748|Scaffold4196_CSS|769519|769749|TTA|11|F491 TSD_IN:no	344 bits (186)	4e-95	10/230 (4%)
				1525	MITE_T_21221|Sc0002615|129075|129296|CC|13|F1909 TSD_IN:no	> MITE_T_7743|Scaffold2419_CSS|572950|573176|GG|48|F490 TSD_IN:no	261 bits (141)	4e-70	2/199 (1%)
				1526	MITE_T_22805|Sc0000160|1108958|1109177|CG|11|F2019 TSD_IN:yes	> MITE_T_7743|Scaffold2419_CSS|572950|573176|GG|48|F490 TSD_IN:no	292 bits (158)	1e-79	3/220 (1%)
				1527	MITE_T_15950|xpSc0053477|109414|109681|GGC|11|F1579 TSD_IN:no	> MITE_T_774|Scaffold7732_CSS|100733|101000|GCC|11|F84 TSD_IN:no	494 bits (267)	5e-140	0/267 (0%)
				1528	MITE_T_19370|xfSc0010069|1653|1894|TTT|16|F1772 TSD_IN:no	> MITE_T_7729|Scaffold5_CSS|1608445|1608686|TAA|17|F489 TSD_IN:no	418 bits (226)	3e-117	0/241 (0%)
				1529	MITE_T_19371|Sc0000381|324217|324450|TAA|53|F1772 TSD_IN:no	> MITE_T_7729|Scaffold5_CSS|1608445|1608686|TAA|17|F489 TSD_IN:no	377 bits (204)	4e-105	0/213 (0%)
				1530	MITE_T_19540|Sc0001241|236710|236952|GC|17|F1784 TSD_IN:yes	> MITE_T_7726|Scaffold3914_CSS|455536|455778|GC|17|F489 TSD_IN:yes	398 bits (215)	3e-111	0/242 (0%)
				1531	MITE_T_17317|Sc0000189|433174|433419|GC|48|F1660 TSD_IN:yes	> MITE_T_7722|Scaffold1563_CSS|822525|822773|AG|15|F489 TSD_IN:no	414 bits (224)	3e-116	1/243 (0%)
				1532	MITE_T_15407|Sc0000352|946783|947050|GGC|10|F1542 TSD_IN:no	> MITE_T_772|Scaffold3721_CSS|700708|700975|GGC|10|F84 TSD_IN:no	444 bits (240)	5e-125	0/267 (0%)
				1533	MITE_T_16648|Sc0000347|22145|22397|TA|20|F1616 TSD_IN:yes	> MITE_T_7717|Scaffold407_CSS|419749|419998|TA|19|F489 TSD_IN:yes	444 bits (240)	5e-125	0/249 (0%)
				1534	MITE_T_19361|Sc0002162|30460|30709|AAA|16|F1772 TSD_IN:no	> MITE_T_7717|Scaffold407_CSS|419749|419998|TA|19|F489 TSD_IN:yes	411 bits (222)	5e-115	0/249 (0%)
				1535	MITE_T_19357|xpSc0053422|9340|9591|TG|17|F1772 TSD_IN:no	> MITE_T_7715|Scaffold278_CSS|1634394|1634643|TCA|49|F489 TSD_IN:no	433 bits (234)	1e-121	0/249 (0%)
				1536	MITE_T_19358|Sc0002806|241642|241891|TTA|52|F1772 TSD_IN:no	> MITE_T_7715|Scaffold278_CSS|1634394|1634643|TCA|49|F489 TSD_IN:no	438 bits (237)	2e-123	0/249 (0%)
				1537	MITE_T_19362|Sc0002190|34887|35136|TAA|17|F1772 TSD_IN:no	> MITE_T_7715|Scaffold278_CSS|1634394|1634643|TCA|49|F489 TSD_IN:no	444 bits (240)	4e-125	0/249 (0%)
				1538	MITE_T_19363|Sc0001475|232264|232513|ATA|16|F1772 TSD_IN:no	> MITE_T_7715|Scaffold278_CSS|1634394|1634643|TCA|49|F489 TSD_IN:no	433 bits (234)	1e-121	0/249 (0%)
				1539	MITE_T_19365|xfSc0034743|515|763|TAA|20|F1772 TSD_IN:no MITE_LEN:248	> MITE_T_7715|Scaffold278_CSS|1634394|1634643|TCA|49|F489 TSD_IN:no	425 bits (230)	2e-119	1/249 (0%)
				1540	MITE_T_19372|xpSc0053422|9360|9565|GC|28|F1772 TSD_IN:yes	> MITE_T_7715|Scaffold278_CSS|1634394|1634643|TCA|49|F489 TSD_IN:no	351 bits (190)	2e-97	0/205 (0%)
				1541	MITE_T_17302|Sc0002697|305950|306199|TT|48|F1660 TSD_IN:no	> MITE_T_7714|Scaffold2205_CSS|836390|836639|TAA|49|F489 TSD_IN:no	438 bits (237)	2e-123	0/249 (0%)
				1542	MITE_T_17305|Sc0000838|635368|635617|TCA|17|F1660 TSD_IN:no	> MITE_T_7714|Scaffold2205_CSS|836390|836639|TAA|49|F489 TSD_IN:no	438 bits (237)	2e-123	0/249 (0%)
				1543	MITE_T_17316|Sc0005350|4625|4870|GC|49|F1660 TSD_IN:yes MITE_LEN:245	> MITE_T_7714|Scaffold2205_CSS|836390|836639|TAA|49|F489 TSD_IN:no	431 bits (233)	3e-121	0/245 (0%)
				1544	MITE_T_19360|Sc0001420|448468|448717|TA|19|F1772 TSD_IN:yes	> MITE_T_7714|Scaffold2205_CSS|836390|836639|TAA|49|F489 TSD_IN:no	422 bits (228)	2e-118	0/249 (0%)
				1545	MITE_T_19359|Sc0000191|1037265|1037514|TAA|49|F1772 TSD_IN:no	> MITE_T_7710|Scaffold281_CSS|246106|246355|TA|50|F489 TSD_IN:yes	444 bits (240)	4e-125	0/249 (0%)
				1546	MITE_T_19364|Sc0001433|475006|475255|TAT|16|F1772 TSD_IN:no	> MITE_T_7710|Scaffold281_CSS|246106|246355|TA|50|F489 TSD_IN:yes	388 bits (210)	2e-108	0/249 (0%)
				1547	MITE_T_22819|Sc0000170|1119533|1119738|GC|28|F2020 TSD_IN:yes	> MITE_T_7710|Scaffold281_CSS|246106|246355|TA|50|F489 TSD_IN:yes	344 bits (186)	4e-95	1/205 (0%)
				1548	MITE_T_22825|Sc0001864|431408|431593|tt|22|F2020 TSD_IN:no	> MITE_T_7710|Scaffold281_CSS|246106|246355|TA|50|F489 TSD_IN:yes	342 bits (185)	1e-94	0/185 (0%)
				1549	MITE_T_16817|Sc0002589|226020|226291|CTAAG|16|F1631 TSD_IN:yes	> MITE_T_771|Scaffold60_CSS|614551|614823|CTAAG|19|F84 TSD_IN:yes	462 bits (250)	1e-130	1/272 (0%)
				1550	MITE_T_16646|Sc0000977|65706|65963|AT|22|F1616 TSD_IN:yes	> MITE_T_7706|Scaffold1816_CSS|2672250|2672501|TA|52|F489 TSD_IN:yes	411 bits (222)	5e-115	0/249 (0%)
				1551	MITE_T_16637|xfSc0000228|111|385|AAA|14|F1614 TSD_IN:no MITE_LEN:274	> MITE_T_769|Scaffold2313_CSS|364560|364834|TTA|15|F84 TSD_IN:no	405 bits (219)	2e-113	1/274 (0%)
				1552	MITE_T_16638|Sc0003465|52161|52435|TAA|15|F1614 TSD_IN:no	> MITE_T_769|Scaffold2313_CSS|364560|364834|TTA|15|F84 TSD_IN:no	418 bits (226)	3e-117	0/274 (0%)
				1553	MITE_T_16819|xfSc0000065|57702|57969|GCC|11|F1631 TSD_IN:no	> MITE_T_769|Scaffold2313_CSS|364560|364834|TTA|15|F84 TSD_IN:no	414 bits (224)	4e-116	1/267 (0%)
				1554	MITE_T_115|Sc0000490|459328|459539|TAA|23|F5 TSD_IN:no MITE_LEN:211	> MITE_T_7677|Scaffold1170_CSS|1745446|1745657|TAA|23|F483 TSD_IN:no	363 bits (196)	1e-100	0/211 (0%)
				1555	MITE_T_117|Sc0000666|474530|474728|AT|23|F5 TSD_IN:yes MITE_LEN:198	> MITE_T_7677|Scaffold1170_CSS|1745446|1745657|TAA|23|F483 TSD_IN:no	333 bits (180)	8e-92	1/199 (1%)
				1556	MITE_T_114|Sc0001459|293012|293223|TTA|22|F5 TSD_IN:no MITE_LEN:211	> MITE_T_7675|Scaffold367_CSS|1385009|1385220|TTA|23|F483 TSD_IN:no	363 bits (196)	1e-100	0/208 (0%)
				1557	MITE_T_741|xpSc0053371|75683|75882|AT|19|F42 TSD_IN:yes MITE_LEN:199	> MITE_T_7675|Scaffold367_CSS|1385009|1385220|TTA|23|F483 TSD_IN:no	363 bits (196)	1e-100	0/199 (0%)
				1558	MITE_T_17360|Sc0000030|1393535|1393787|AT|11|F1661 TSD_IN:yes	> MITE_T_7668|Scaffold873_CSS|348692|348944|AT|11|F482 TSD_IN:yes	444 bits (240)	5e-125	0/252 (0%)
				1559	MITE_T_16917|Sc0001560|29043|29295|AT|11|F1634 TSD_IN:yes	> MITE_T_7665|Scaffold982_CSS|633287|633539|AT|11|F482 TSD_IN:yes	433 bits (234)	1e-121	0/252 (0%)
				1560	MITE_T_16921|Sc0004529|20227|20479|AT|11|F1634 TSD_IN:yes	> MITE_T_7663|Scaffold19781_CSS|148863|149115|AT|11|F482 TSD_IN:yes	460 bits (249)	4e-130	0/252 (0%)
				1561	MITE_T_16010|Sc0003795|86911|87163|AT|11|F1579 TSD_IN:yes	> MITE_T_7662|Scaffold10407_CSS|150049|150301|AT|11|F482 TSD_IN:yes	433 bits (234)	1e-121	0/252 (0%)
				1562	MITE_T_16924|Sc0003014|251505|251757|AT|11|F1634 TSD_IN:yes	> MITE_T_7662|Scaffold10407_CSS|150049|150301|AT|11|F482 TSD_IN:yes	460 bits (249)	4e-130	0/252 (0%)
				1563	MITE_T_15406|Sc0000073|1180712|1180987|TAA|15|F1542 TSD_IN:no	> MITE_T_766|Scaffold5_CSS|1078476|1078751|TTA|15|F84 TSD_IN:no	508 bits (275)	2e-144	0/275 (0%)
				1564	MITE_T_16722|Sc0004424|109658|109920|AT|10|F1623 TSD_IN:yes	> MITE_T_766|Scaffold5_CSS|1078476|1078751|TTA|15|F84 TSD_IN:no	351 bits (190)	3e-97	1/263 (0%)
				1565	MITE_T_20238|xpSc0056218|4545|4763|TTTAAAATT|220|F1839 TSD_IN:no	> MITE_T_7655|Scaffold1567_CSS|84637|84857|TTATTTTTT|224|F480 TSD_IN:no	255 bits (138)	2e-68	6/222 (3%)
				1566	MITE_T_20239|Sc0002137|203151|203366|AAAAAATAA|225|F1839 TSD_IN:no	> MITE_T_7655|Scaffold1567_CSS|84637|84857|TTATTTTTT|224|F480 TSD_IN:no	313 bits (169)	1e-85	5/220 (2%)
				1567	MITE_T_20235|Sc0000373|907279|907503|TTAATTT|234|F1839 TSD_IN:no	> MITE_T_7654|Scaffold6250_CSS|56217|56441|AAATTAA|233|F480 TSD_IN:no	375 bits (203)	1e-104	0/224 (0%)
				1568	MITE_T_18346|Sc0002581|22278|22506|AAA|238|F1709 TSD_IN:no	> MITE_T_7650|Scaffold271_CSS|58273|58502|AAA|238|F480 TSD_IN:no	366 bits (198)	9e-102	1/229 (0%)
				1569	MITE_T_15399|xfSc0002676|19020|19273|GCC|10|F1540 TSD_IN:no	> MITE_T_765|Scaffold6575_CSS|328401|328676|TAA|15|F84 TSD_IN:no	326 bits (176)	2e-89	14/267 (5%)
				1570	MITE_T_15513|Sc0000174|313033|313307|TAA|15|F1551 TSD_IN:no	> MITE_T_765|Scaffold6575_CSS|328401|328676|TAA|15|F84 TSD_IN:no	496 bits (268)	1e-140	1/275 (0%)
				1571	MITE_T_15945|Sc0000759|300419|300694|TTA|15|F1579 TSD_IN:no	> MITE_T_765|Scaffold6575_CSS|328401|328676|TAA|15|F84 TSD_IN:no	375 bits (203)	2e-104	4/274 (1%)
				1572	MITE_T_16820|Sc0000738|209346|209612|TTA|15|F1631 TSD_IN:no	> MITE_T_765|Scaffold6575_CSS|328401|328676|TAA|15|F84 TSD_IN:no	422 bits (228)	2e-118	9/275 (3%)
				1573	MITE_T_16823|Sc0002557|224807|225070|AT|10|F1631 TSD_IN:yes	> MITE_T_765|Scaffold6575_CSS|328401|328676|TAA|15|F84 TSD_IN:no	303 bits (164)	8e-83	2/264 (1%)
				1574	MITE_T_18344|Sc0003912|125006|125247|TAAAAAATT|251|F1709 TSD_IN:no	> MITE_T_7646|Scaffold6814_CSS|124789|125031|AATTTTTTA|251|F480	363 bits (196)	1e-100	7/245 (3%)
				1575	MITE_T_16628|Sc0001632|371889|372137|AAAAATAAA|255|F1612 TSD_IN:no	> MITE_T_7643|Scaffold975_CSS|689091|689340|TTTATTTTT|260|F480	414 bits (224)	3e-116	1/249 (0%)
				1576	MITE_T_16612|xfSc0047296|711|963|tttttattt|260|F1612 TSD_IN:no	> MITE_T_7640|Scaffold11524_CSS|34429|34679|AAATAAAAA|259|F480	359 bits (194)	2e-99	2/252 (1%)
				1577	MITE_T_15512|Sc0001812|359164|359439|TA|18|F1551 TSD_IN:yes	> MITE_T_764|Scaffold4496_CSS|847123|847398|TA|18|F84 TSD_IN:yes	508 bits (275)	2e-144	0/275 (0%)
				1578	MITE_T_15801|Sc0000998|37799|38074|TT|31|F1566 TSD_IN:no	> MITE_T_764|Scaffold4496_CSS|847123|847398|TA|18|F84 TSD_IN:yes	363 bits (196)	1e-100	0/268 (0%)
				1579	MITE_T_16622|Sc0002652|283695|283945|AAAAA|255|F1612 TSD_IN:no	> MITE_T_7639|Scaffold2170_CSS|1328994|1329244|TTTTTTT|259|F480	361 bits (195)	5e-100	2/250 (1%)
				1580	MITE_T_16623|Sc0005293|34908|35158|TT|262|F1612 TSD_IN:no	> MITE_T_7639|Scaffold2170_CSS|1328994|1329244|TTTTTTT|259|F480	374 bits (202)	6e-104	2/251 (1%)
				1581	MITE_T_16578|Sc0000102|757857|758117|GA|113|F1612 TSD_IN:no	> MITE_T_7635|Scaffold219_CSS|2063385|2063636|ATTATCAAA|258|F480	339 bits (183)	2e-93	4/254 (2%)
				1582	MITE_T_16629|xpSc0053945|14091|14338|TTTTGTTTT|251|F1612 TSD_IN:no	> MITE_T_7635|Scaffold219_CSS|2063385|2063636|ATTATCAAA|258|F480	372 bits (201)	2e-103	6/252 (2%)
				1583	MITE_T_18338|Sc0002272|89900|90151|AAAAC|261|F1709 TSD_IN:no	> MITE_T_7635|Scaffold219_CSS|2063385|2063636|ATTATCAAA|258|F480	283 bits (153)	1e-76	6/252 (2%)
				1584	MITE_T_18542|xpSc0054015|6863|7118|attagta|259|F1727 TSD_IN:no	> MITE_T_7635|Scaffold219_CSS|2063385|2063636|ATTATCAAA|258|F480	316 bits (171)	1e-86	4/254 (2%)
				1585	MITE_T_18548|Sc0000248|329342|329595|AAAAATAAA|265|F1727 TSD_IN:no	> MITE_T_7635|Scaffold219_CSS|2063385|2063636|ATTATCAAA|258|F480	344 bits (186)	5e-95	4/254 (2%)
				1586	MITE_T_18558|Sc0001014|609058|609300|GC|254|F1727 TSD_IN:yes	> MITE_T_7635|Scaffold219_CSS|2063385|2063636|ATTATCAAA|258|F480	331 bits (179)	4e-91	5/245 (2%)
				1587	MITE_T_19385|Sc0003537|58333|58582|CTAATAA|256|F1775 TSD_IN:no	> MITE_T_7635|Scaffold219_CSS|2063385|2063636|ATTATCAAA|258|F480	368 bits (199)	3e-102	2/251 (1%)
				1588	MITE_T_16613|Sc0000778|220286|220538|AATAAATAA|260|F1612 TSD_IN:no	> MITE_T_7634|Scaffold2880_CSS|129692|129943|TTATTTATT|266|F480	387 bits (209)	8e-108	1/252 (0%)
				1589	MITE_T_16617|Sc0001832|204063|204315|GAAAT|259|F1612 TSD_IN:no	> MITE_T_7631|Scaffold4273_CSS|158217|158468|ATTTC|259|F480 TSD_IN:no	420 bits (227)	8e-118	1/252 (0%)
				1590	MITE_T_18343|Sc0001816|364466|364710|GC|254|F1709 TSD_IN:yes	> MITE_T_7630|Scaffold1100_CSS|1637302|1637553|TCTTTTT|257|F480	342 bits (185)	2e-94	3/244 (1%)
				1591	MITE_T_15511|Sc0003228|144935|145210|ATAT|20|F1551 TSD_IN:yes	> MITE_T_763|Scaffold2145_CSS|1076664|1076939|ATAT|20|F84 TSD_IN:yes	475 bits (257)	2e-134	0/275 (0%)
				1592	MITE_T_17688|Sc0000863|119482|119744|AT|10|F1683 TSD_IN:yes	> MITE_T_763|Scaffold2145_CSS|1076664|1076939|ATAT|20|F84 TSD_IN:yes	451 bits (244)	3e-127	0/262 (0%)
				1593	MITE_T_18892|Sc0005724|70245|70497|TTTAAATTT|257|F1743 TSD_IN:no	> MITE_T_7629|Scaffold2952_CSS|1254196|1254447|AAATTTAAA|257|F480	398 bits (215)	4e-111	3/253 (1%)
				1594	MITE_T_18893|xfSc0001513|52088|52340|ATATAAA|261|F1743 TSD_IN:no	> MITE_T_7627|Scaffold2301_CSS|326118|326370|ATATAAA|261|F480 TSD_IN:no	444 bits (240)	5e-125	0/252 (0%)
				1595	MITE_T_16595|Sc0001043|380755|381010|AA|266|F1612 TSD_IN:no	> MITE_T_7623|Scaffold3382_CSS|975086|975338|TAAAAAAAT|264|F480	377 bits (204)	5e-105	1/250 (0%)
				1596	MITE_T_16598|Sc0006418|34403|34657|AAAAGAAAA|258|F1612 TSD_IN:no	> MITE_T_7623|Scaffold3382_CSS|975086|975338|TAAAAAAAT|264|F480	340 bits (184)	6e-94	6/256 (2%)
				1597	MITE_T_16616|Sc0001467|155092|155344|AAAA|259|F1612 TSD_IN:no	> MITE_T_7623|Scaffold3382_CSS|975086|975338|TAAAAAAAT|264|F480	331 bits (179)	4e-91	4/253 (2%)
				1598	MITE_T_15943|Sc0002802|82434|82711|AA|15|F1579 TSD_IN:no	> MITE_T_762|Scaffold635_CSS|1027231|1027508|TT|15|F84 TSD_IN:no	490 bits (265)	6e-139	0/277 (0%)
				1599	MITE_T_15838|Sc0004450|128030|128282|AT|11|F1569 TSD_IN:yes	> MITE_T_7609|Scaffold3000_CSS|510158|510410|AT|11|F478 TSD_IN:yes	444 bits (240)	5e-125	0/252 (0%)
				1600	MITE_T_16033|Sc0005498|82129|82381|AT|10|F1579 TSD_IN:yes	> MITE_T_7609|Scaffold3000_CSS|510158|510410|AT|11|F478 TSD_IN:yes	394 bits (213)	5e-110	0/252 (0%)
				1601	MITE_T_16020|Sc0005584|42682|42934|AT|11|F1579 TSD_IN:yes	> MITE_T_7608|Scaffold11114_CSS|583458|583710|AT|11|F478 TSD_IN:yes	455 bits (246)	2e-128	0/252 (0%)
				1602	MITE_T_17022|Sc0000001|2503336|2503588|AT|11|F1643 TSD_IN:yes	> MITE_T_7605|Scaffold809_CSS|302828|303080|AT|11|F478 TSD_IN:yes	460 bits (249)	4e-130	0/252 (0%)
				1603	MITE_T_18705|Sc0004850|101518|101767|AACG|13|F1733 TSD_IN:no	> MITE_T_7601|Scaffold2840_CSS|205961|206212|TAT|19|F477 TSD_IN:no	339 bits (183)	2e-93	0/249 (0%)
				1604	MITE_T_18453|xfSc0001352|192|447|AT|24|F1719 TSD_IN:yes MITE_LEN:255	> MITE_T_7600|Scaffold1246_CSS|802876|803127|AAT|20|F477 TSD_IN:no	333 bits (180)	1e-91	1/241 (0%)
				1605	MITE_T_18731|Sc0003736|116971|117222|AAT|20|F1735 TSD_IN:no	> MITE_T_7600|Scaffold1246_CSS|802876|803127|AAT|20|F477 TSD_IN:no	464 bits (251)	3e-131	0/251 (0%)
				1606	MITE_T_18732|xfSc0007651|1109|1360|AAC|14|F1735 TSD_IN:no	> MITE_T_7599|Scaffold4384_CSS|65150|65403|TA|17|F477 TSD_IN:yes	387 bits (209)	8e-108	0/251 (0%)
				1607	MITE_T_19690|xpSc0053931|50401|50648|TTTATAAA|35|F1800 TSD_IN:yes	> MITE_T_7593|Scaffold4104_CSS|501663|501916|AT|32|F475 TSD_IN:yes	451 bits (244)	3e-127	0/247 (0%)
				1608	MITE_T_18224|Sc0000820|70366|70596|TAT|13|F1701 TSD_IN:no	> MITE_T_7592|Scaffold1393_CSS|1350153|1350390|GAT|36|F474 TSD_IN:no	337 bits (182)	7e-93	7/237 (3%)
				1609	MITE_T_15396|Sc0002532|109535|109818|AT|21|F1540 TSD_IN:yes	> MITE_T_759|Scaffold1107_CSS|843289|843572|AT|21|F84 TSD_IN:yes	518 bits (280)	3e-147	0/283 (0%)
				1610	MITE_T_15397|Sc0000798|353912|354195|AT|21|F1540 TSD_IN:yes	> MITE_T_759|Scaffold1107_CSS|843289|843572|AT|21|F84 TSD_IN:yes	518 bits (280)	3e-147	0/283 (0%)
				1611	MITE_T_15398|Sc0002380|280663|280925|AT|11|F1540 TSD_IN:yes	> MITE_T_759|Scaffold1107_CSS|843289|843572|AT|21|F84 TSD_IN:yes	398 bits (215)	4e-111	0/260 (0%)
				1612	MITE_T_16721|xpSc0055020|43054|43319|GA|10|F1623 TSD_IN:no	> MITE_T_759|Scaffold1107_CSS|843289|843572|AT|21|F84 TSD_IN:yes	331 bits (179)	4e-91	2/267 (1%)
				1613	MITE_T_18353|Sc0002529|95186|95438|AAA|10|F1710 TSD_IN:no	> MITE_T_7584|Scaffold2300_CSS|1058569|1058821|TTT|13|F474 TSD_IN:no	438 bits (237)	2e-123	0/252 (0%)
				1614	MITE_T_18349|Sc0003605|145014|145267|AA|14|F1710 TSD_IN:no	> MITE_T_7581|Scaffold5362_CSS|784978|785231|AA|14|F474 TSD_IN:no	457 bits (247)	6e-129	0/253 (0%)
				1615	MITE_T_17098|xfSc0000003|262708|262943|CG|11|F1648 TSD_IN:yes	> MITE_T_7580|Scaffold16605_CSS|19161|19396|CG|39|F473 TSD_IN:yes	374 bits (202)	6e-104	0/235 (0%)
				1616	MITE_T_17096|Sc0001182|599035|599270|CG|29|F1648 TSD_IN:yes	> MITE_T_7578|Scaffold3635_CSS|574033|574269|CG|29|F473 TSD_IN:yes	407 bits (220)	5e-114	1/236 (0%)
				1617	MITE_T_17079|Sc0000147|1122563|1122806|TA|18|F1648 TSD_IN:yes	> MITE_T_7576|Scaffold3740_CSS|585684|585933|TA|36|F473 TSD_IN:yes	348 bits (188)	4e-96	8/249 (3%)
				1618	MITE_T_21103|Sc0001760|35597|35813|TA|18|F1897 TSD_IN:yes	> MITE_T_7573|Scaffold560_CSS|1681380|1681598|TCA|17|F472 TSD_IN:no	346 bits (187)	1e-95	2/218 (1%)
				1619	MITE_T_18253|Sc0004075|51703|51935|AT|21|F1704 TSD_IN:yes	> MITE_T_7572|Scaffold9632_CSS|3446|3673|TA|20|F472 TSD_IN:yes	396 bits (214)	1e-110	0/226 (0%)
				1620	MITE_T_20816|Sc0003822|172417|172652|TA|24|F1883 TSD_IN:yes	> MITE_T_7572|Scaffold9632_CSS|3446|3673|TA|20|F472 TSD_IN:yes	379 bits (205)	1e-105	0/226 (0%)
				1621	MITE_T_19473|Sc0004173|148829|149063|TA|18|F1782 TSD_IN:yes	> MITE_T_7570|Scaffold2683_CSS|596398|596632|TTA|17|F472 TSD_IN:no	411 bits (222)	4e-115	0/234 (0%)
				1622	MITE_T_15403|xfSc0000741|2901|3191|AAT|23|F1542 TSD_IN:no	> MITE_T_757|Scaffold6201_CSS|10572|10869|AT|29|F84 TSD_IN:yes	407 bits (220)	7e-114	4/285 (1%)
				1623	MITE_T_15404|Sc0000020|1649879|1650169|ATT|23|F1542 TSD_IN:no	> MITE_T_757|Scaffold6201_CSS|10572|10869|AT|29|F84 TSD_IN:yes	401 bits (217)	3e-112	4/285 (1%)
				1624	MITE_T_15509|xfSc0000683|19869|20157|AT|25|F1551 TSD_IN:yes	> MITE_T_757|Scaffold6201_CSS|10572|10869|AT|29|F84 TSD_IN:yes	429 bits (232)	1e-120	2/284 (1%)
				1625	MITE_T_15514|Sc0000186|438879|439153|TAA|15|F1551 TSD_IN:no	> MITE_T_757|Scaffold6201_CSS|10572|10869|AT|29|F84 TSD_IN:yes	403 bits (218)	8e-113	2/276 (1%)
				1626	MITE_T_15515|Sc0000523|537712|537978|GCC|11|F1551 TSD_IN:no	> MITE_T_757|Scaffold6201_CSS|10572|10869|AT|29|F84 TSD_IN:yes	414 bits (224)	4e-116	1/267 (0%)
				1627	MITE_T_15941|xfSc0009219|1408|1686|TA|17|F1579 TSD_IN:yes	> MITE_T_757|Scaffold6201_CSS|10572|10869|AT|29|F84 TSD_IN:yes	440 bits (238)	7e-124	1/278 (0%)
				1628	MITE_T_15865|Sc0002395|150197|150479|TA|40|F1573 TSD_IN:yes	> MITE_T_7568|Scaffold569_CSS|2303987|2304228|TTT|16|F472 TSD_IN:no	420 bits (227)	9e-118	0/239 (0%)
				1629	MITE_T_15880|Sc0002355|177367|177608|TTA|17|F1573 TSD_IN:no	> MITE_T_7568|Scaffold569_CSS|2303987|2304228|TTT|16|F472 TSD_IN:no	412 bits (223)	1e-115	0/241 (0%)
				1630	MITE_T_18249|xfSc0001235|5070|5311|TAA|17|F1704 TSD_IN:no	> MITE_T_7567|Scaffold977_CSS|807329|807570|TTA|17|F472 TSD_IN:no	418 bits (226)	3e-117	0/241 (0%)
				1631	MITE_T_18250|xfSc0001285|1427|1668|TTA|17|F1704 TSD_IN:no	> MITE_T_7567|Scaffold977_CSS|807329|807570|TTA|17|F472 TSD_IN:no	407 bits (220)	6e-114	0/241 (0%)
				1632	MITE_T_22741|Sc0000249|735978|736203|TAA|17|F2011 TSD_IN:no	> MITE_T_7567|Scaffold977_CSS|807329|807570|TTA|17|F472 TSD_IN:no	363 bits (196)	1e-100	0/205 (0%)
				1633	MITE_T_18247|Sc0003348|52161|52404|TA|19|F1704 TSD_IN:yes	> MITE_T_7561|Scaffold2622_CSS|368078|368321|AA|17|F472 TSD_IN:no	416 bits (225)	9e-117	0/243 (0%)
				1634	MITE_T_14900|xfSc0000454|97226|97508|TA|31|F1508 TSD_IN:yes	> MITE_T_756|Scaffold144_CSS|29873|30155|TA|31|F83 TSD_IN:yes MITE_LEN:282	494 bits (267)	5e-140	0/282 (0%)
				1635	MITE_T_15872|Sc0002155|620|869|GTA|16|F1573 TSD_IN:no MITE_LEN:249	> MITE_T_7555|Scaffold786_CSS|590667|590916|TAA|17|F472 TSD_IN:no	444 bits (240)	4e-125	0/249 (0%)
				1636	MITE_T_18240|Sc0001515|472596|472846|TGT|16|F1704 TSD_IN:no	> MITE_T_7549|Scaffold13606_CSS|270390|270642|TA|20|F472 TSD_IN:yes	411 bits (222)	5e-115	1/250 (0%)
				1637	MITE_T_18915|xpSc0053323|66588|66841|tatatata|27|F1746 TSD_IN:yes	> MITE_T_7548|Scaffold4094_CSS|321010|321263|AT|20|F472 TSD_IN:yes	363 bits (196)	1e-100	1/248 (0%)
				1638	MITE_T_14882|xpSc0053644|158200|158484|AT|21|F1508 TSD_IN:yes	> MITE_T_754|Scaffold453_CSS|207602|207886|AT|33|F83 TSD_IN:yes	520 bits (281)	8e-148	0/284 (0%)
				1639	MITE_T_15317|xfSc0000166|158258|158515|AG|20|F1533 TSD_IN:no	> MITE_T_7538|Scaffold1341_CSS|743148|743397|TC|20|F471 TSD_IN:no	370 bits (200)	8e-103	10/256 (4%)
				1640	MITE_T_22746|Sc0000132|433033|433252|CG|11|F2011 TSD_IN:yes	> MITE_T_7538|Scaffold1341_CSS|743148|743397|TC|20|F471 TSD_IN:no	309 bits (167)	1e-84	0/206 (0%)
				1641	MITE_T_20624|Sc0001580|115357|115579|GCC|14|F1865 TSD_IN:no	> MITE_T_7534|Scaffold3646_CSS|1141362|1141588|GGC|14|F470 TSD_IN:no	315 bits (170)	3e-86	4/226 (2%)
				1642	MITE_T_22905|xfSc0001829|20027|20249|GGC|14|F2031 TSD_IN:no	> MITE_T_7534|Scaffold3646_CSS|1141362|1141588|GGC|14|F470 TSD_IN:no	315 bits (170)	3e-86	4/226 (2%)
				1643	MITE_T_20879|Sc0000789|37026|37254|GCC|14|F1887 TSD_IN:no	> MITE_T_7533|Scaffold1508_CSS|865335|865563|GCC|14|F470 TSD_IN:no	411 bits (222)	4e-115	0/228 (0%)
				1644	MITE_T_20622|xfSc0000455|1374|1613|CTTAG|21|F1865 TSD_IN:yes	> MITE_T_7529|Scaffold447_CSS|80320|80555|GGC|14|F470 TSD_IN:no	357 bits (193)	6e-99	0/235 (0%)
				1645	MITE_T_20623|xfSc0002662|3546|3781|GG|13|F1865 TSD_IN:no	> MITE_T_7528|Scaffold2322_CSS|1504987|1505222|GGC|14|F470 TSD_IN:no	335 bits (181)	3e-92	0/235 (0%)
				1646	MITE_T_20876|Sc0002440|293206|293442|GCC|14|F1887 TSD_IN:no	> MITE_T_7528|Scaffold2322_CSS|1504987|1505222|GGC|14|F470 TSD_IN:no	351 bits (190)	3e-97	1/236 (0%)
				1647	MITE_T_19350|Sc0001340|431114|431356|TA|20|F1771 TSD_IN:yes	> MITE_T_7527|Scaffold1076_CSS|2917122|2917357|GGC|14|F470 TSD_IN:no	396 bits (214)	1e-110	0/235 (0%)
				1648	MITE_T_21109|Sc0000642|778061|778296|GGC|14|F1899 TSD_IN:no	> MITE_T_7525|Scaffold3726_CSS|343269|343510|TCA|12|F470 TSD_IN:no	396 bits (214)	1e-110	0/235 (0%)
				1649	MITE_T_16764|xfSc0013750|162|430|AT|81|F1628 TSD_IN:yes MITE_LEN:268	> MITE_T_7517|Scaffold2408_CSS|1037594|1037846|TT|73|F469 TSD_IN:no	274 bits (148)	7e-74	5/253 (2%)
				1650	MITE_T_18525|Sc0001480|75462|75714|AA|264|F1726 TSD_IN:no	> MITE_T_7517|Scaffold2408_CSS|1037594|1037846|TT|73|F469 TSD_IN:no	416 bits (225)	1e-116	0/252 (0%)
				1651	MITE_T_18515|Sc0002242|296678|296932|AAATAAA|264|F1726 TSD_IN:no	> MITE_T_7513|Scaffold487_CSS|1433246|1433499|TTTATTT|73|F469 TSD_IN:no	379 bits (205)	1e-105	1/254 (0%)
				1652	MITE_T_19029|Sc0002567|251260|251497|AATT|30|F1754 TSD_IN:yes	> MITE_T_7510|Scaffold571_CSS|230917|231164|TA|29|F468 TSD_IN:yes	329 bits (178)	1e-90	3/234 (1%)
				1653	MITE_T_22653|Sc0004100|54134|54350|TTA|17|F2004 TSD_IN:no	> MITE_T_7510|Scaffold571_CSS|230917|231164|TA|29|F468 TSD_IN:yes	324 bits (175)	5e-89	8/224 (4%)
				1654	MITE_T_19715|Sc0002177|281528|281771|GGC|16|F1802 TSD_IN:no	> MITE_T_7506|Scaffold217_CSS|1268690|1268933|GGC|16|F467 TSD_IN:no	422 bits (228)	2e-118	0/243 (0%)
				1655	MITE_T_17805|xpSc0054647|59668|59919|ATT|20|F1684 TSD_IN:no	> MITE_T_7500|Scaffold2323_CSS|490945|491196|AAT|20|F467 TSD_IN:no	436 bits (236)	8e-123	0/251 (0%)
				1656	MITE_T_17834|Sc0000246|852730|852981|AAT|20|F1684 TSD_IN:no	> MITE_T_7499|Scaffold1858_CSS|2802100|2802351|ATT|20|F467 TSD_IN:no	436 bits (236)	8e-123	0/251 (0%)
				1657	MITE_T_19139|Sc0003317|157455|157706|AAT|16|F1760 TSD_IN:no	> MITE_T_7495|Scaffold2051_CSS|836508|836759|AAT|20|F467 TSD_IN:no	414 bits (224)	4e-116	0/251 (0%)
				1658	MITE_T_17827|Sc0000184|214091|214342|TCT|19|F1684 TSD_IN:no	> MITE_T_7493|Scaffold2839_CSS|731944|732195|AAT|16|F467 TSD_IN:no	398 bits (215)	4e-111	0/251 (0%)
				1659	MITE_T_17859|xfSc0000938|68067|68318|TCT|19|F1684 TSD_IN:no	> MITE_T_7493|Scaffold2839_CSS|731944|732195|AAT|16|F467 TSD_IN:no	398 bits (215)	4e-111	0/251 (0%)
				1660	MITE_T_19038|Sc0003834|176635|176887|AAT|20|F1756 TSD_IN:no	> MITE_T_7492|Scaffold1079_CSS|387158|387410|AAT|20|F467 TSD_IN:no	449 bits (243)	1e-126	0/252 (0%)
				1661	MITE_T_17769|Sc0000847|694621|694874|ta|23|F1684 TSD_IN:yes	> MITE_T_7490|Scaffold7115_CSS|972573|972826|TA|23|F467 TSD_IN:yes	424 bits (229)	6e-119	0/253 (0%)
				1662	MITE_T_19883|Sc0004797|77886|78115|TA|16|F1819 TSD_IN:yes	> MITE_T_7487|Scaffold1629_CSS|1873997|1874226|TAA|14|F466 TSD_IN:no	350 bits (189)	9e-97	2/226 (1%)
				1663	MITE_T_18745|xpSc0053446|228787|229016|AAC|19|F1735 TSD_IN:no	> MITE_T_7477|Scaffold2223_CSS|692877|693106|AAC|19|F464 TSD_IN:no	418 bits (226)	2e-117	0/229 (0%)
				1664	MITE_T_18797|Sc0001310|512886|513135|TA|24|F1738 TSD_IN:yes	> MITE_T_7473|Scaffold12_CSS|185487|185731|AAT|15|F464 TSD_IN:no	374 bits (202)	6e-104	0/244 (0%)
				1665	MITE_T_19339|Sc0000063|654835|655076|AAT|20|F1770 TSD_IN:no	> MITE_T_7473|Scaffold12_CSS|185487|185731|AAT|15|F464 TSD_IN:no	331 bits (179)	3e-91	5/245 (2%)
				1666	MITE_T_18730|Sc0001911|319527|319778|AAT|15|F1735 TSD_IN:no	> MITE_T_7470|Scaffold8462_CSS|302688|302936|ACT|20|F464 TSD_IN:no	388 bits (210)	2e-108	3/251 (1%)
				1667	MITE_T_18802|Sc0005962|10308|10556|AGT|20|F1738 TSD_IN:no	> MITE_T_7470|Scaffold8462_CSS|302688|302936|ACT|20|F464 TSD_IN:no	459 bits (248)	2e-129	0/248 (0%)
				1668	MITE_T_18803|xfSc0001981|3442|3690|AGT|20|F1738 TSD_IN:no	> MITE_T_7470|Scaffold8462_CSS|302688|302936|ACT|20|F464 TSD_IN:no	459 bits (248)	2e-129	0/248 (0%)
				1669	MITE_T_18829|Sc0004126|175247|175475|TAATG|18|F1738 TSD_IN:no	> MITE_T_7470|Scaffold8462_CSS|302688|302936|ACT|20|F464 TSD_IN:no	326 bits (176)	2e-89	0/215 (0%)
				1670	MITE_T_18739|Sc0004696|106282|106533|ATC|14|F1735 TSD_IN:no	> MITE_T_7465|Scaffold982_CSS|170936|171187|TAT|19|F464 TSD_IN:no	420 bits (227)	8e-118	0/251 (0%)
				1671	MITE_T_18789|Sc0000644|5596|5847|AAT|15|F1738 TSD_IN:no MITE_LEN:251	> MITE_T_7463|Scaffold3917_CSS|277549|277800|AA|14|F464 TSD_IN:no	448 bits (242)	3e-126	0/251 (0%)
				1672	MITE_T_18742|xfSc0039760|232|482|CATTG|19|F1735 TSD_IN:yes	> MITE_T_7462|Scaffold3122_CSS|270415|270666|CATTG|19|F464 TSD_IN:yes	435 bits (235)	3e-122	1/251 (0%)
				1673	MITE_T_18735|Sc0001663|452647|452898|ATT|20|F1735 TSD_IN:no	> MITE_T_7461|Scaffold1107_CSS|1094806|1095057|AAT|20|F464 TSD_IN:no	453 bits (245)	7e-128	0/251 (0%)
				1674	MITE_T_14854|xfSc0000268|147699|147997|TA|39|F1508 TSD_IN:yes	> MITE_T_746|Scaffold3329_CSS|1098872|1099169|TA|32|F82 TSD_IN:yes	521 bits (282)	2e-148	1/298 (0%)
				1675	MITE_T_16092|Sc0000440|621285|621563|AT|37|F1586 TSD_IN:yes	> MITE_T_7459|Scaffold1989_CSS|3172523|3172774|GAT|19|F464 TSD_IN:no	414 bits (224)	4e-116	0/251 (0%)
				1676	MITE_T_16095|xpSc0053578|182842|183094|AT|23|F1586 TSD_IN:yes	> MITE_T_7459|Scaffold1989_CSS|3172523|3172774|GAT|19|F464 TSD_IN:no	414 bits (224)	4e-116	0/251 (0%)
				1677	MITE_T_16097|Sc0003802|172054|172305|TAT|19|F1586 TSD_IN:no	> MITE_T_7459|Scaffold1989_CSS|3172523|3172774|GAT|19|F464 TSD_IN:no	420 bits (227)	8e-118	0/251 (0%)
				1678	MITE_T_17042|Sc0001971|377761|378011|AAT|15|F1644 TSD_IN:no	> MITE_T_7459|Scaffold1989_CSS|3172523|3172774|GAT|19|F464 TSD_IN:no	401 bits (217)	3e-112	1/251 (0%)
				1679	MITE_T_18459|Sc0000098|286074|286319|GC|13|F1719 TSD_IN:yes	> MITE_T_7459|Scaffold1989_CSS|3172523|3172774|GAT|19|F464 TSD_IN:no	409 bits (221)	2e-114	0/245 (0%)
				1680	MITE_T_18716|Sc0001911|432424|432677|TA|19|F1735 TSD_IN:yes	> MITE_T_7459|Scaffold1989_CSS|3172523|3172774|GAT|19|F464 TSD_IN:no	407 bits (220)	6e-114	1/251 (0%)
				1681	MITE_T_18723|Sc0005422|20843|21095|ATT|15|F1735 TSD_IN:no	> MITE_T_7459|Scaffold1989_CSS|3172523|3172774|GAT|19|F464 TSD_IN:no	370 bits (200)	8e-103	1/246 (0%)
				1682	MITE_T_18725|Sc0000047|318907|319158|TAA|15|F1735 TSD_IN:no	> MITE_T_7459|Scaffold1989_CSS|3172523|3172774|GAT|19|F464 TSD_IN:no	403 bits (218)	8e-113	0/251 (0%)
				1683	MITE_T_18727|Sc0000566|709027|709278|ATC|19|F1735 TSD_IN:no	> MITE_T_7459|Scaffold1989_CSS|3172523|3172774|GAT|19|F464 TSD_IN:no	459 bits (248)	2e-129	0/251 (0%)
				1684	MITE_T_18734|xpSc0053390|168303|168554|ATT|20|F1735 TSD_IN:no	> MITE_T_7459|Scaffold1989_CSS|3172523|3172774|GAT|19|F464 TSD_IN:no	425 bits (230)	2e-119	0/251 (0%)
				1685	MITE_T_18737|xfSc0045200|493|744|AAA|14|F1735 TSD_IN:no MITE_LEN:251	> MITE_T_7459|Scaffold1989_CSS|3172523|3172774|GAT|19|F464 TSD_IN:no	392 bits (212)	2e-109	0/251 (0%)
				1686	MITE_T_18755|Sc0004632|52690|52943|ATAA|20|F1738 TSD_IN:no	> MITE_T_7459|Scaffold1989_CSS|3172523|3172774|GAT|19|F464 TSD_IN:no	409 bits (221)	2e-114	0/251 (0%)
				1687	MITE_T_18764|Sc0001746|456|707|ATC|19|F1738 TSD_IN:no MITE_LEN:251	> MITE_T_7459|Scaffold1989_CSS|3172523|3172774|GAT|19|F464 TSD_IN:no	381 bits (206)	4e-106	0/251 (0%)
				1688	MITE_T_18765|xpSc0054849|41631|41882|TAT|19|F1738 TSD_IN:no	> MITE_T_7459|Scaffold1989_CSS|3172523|3172774|GAT|19|F464 TSD_IN:no	431 bits (233)	4e-121	0/251 (0%)
				1689	MITE_T_18766|Sc0003129|3391|3642|ATT|15|F1738 TSD_IN:no MITE_LEN:251	> MITE_T_7459|Scaffold1989_CSS|3172523|3172774|GAT|19|F464 TSD_IN:no	409 bits (221)	2e-114	0/251 (0%)
				1690	MITE_T_18769|Sc0003751|144361|144612|AAA|14|F1738 TSD_IN:no	> MITE_T_7459|Scaffold1989_CSS|3172523|3172774|GAT|19|F464 TSD_IN:no	420 bits (227)	8e-118	0/251 (0%)
				1691	MITE_T_18775|Sc0004259|66072|66323|TTT|14|F1738 TSD_IN:no	> MITE_T_7459|Scaffold1989_CSS|3172523|3172774|GAT|19|F464 TSD_IN:no	414 bits (224)	4e-116	0/251 (0%)
				1692	MITE_T_18776|Sc0003049|69876|70127|ATT|15|F1738 TSD_IN:no	> MITE_T_7459|Scaffold1989_CSS|3172523|3172774|GAT|19|F464 TSD_IN:no	442 bits (239)	2e-124	0/251 (0%)
				1693	MITE_T_18781|xfSc0000139|114087|114338|ATA|19|F1738 TSD_IN:no	> MITE_T_7459|Scaffold1989_CSS|3172523|3172774|GAT|19|F464 TSD_IN:no	425 bits (230)	2e-119	0/251 (0%)
				1694	MITE_T_18800|Sc0000327|196798|197046|CAATG|24|F1738 TSD_IN:yes	> MITE_T_7459|Scaffold1989_CSS|3172523|3172774|GAT|19|F464 TSD_IN:no	425 bits (230)	2e-119	1/249 (0%)
				1695	MITE_T_18768|xfSc0000057|20991|21242|AAA|19|F1738 TSD_IN:no	> MITE_T_7457|Scaffold684_CSS|1636762|1637013|AAT|22|F464 TSD_IN:no	448 bits (242)	3e-126	0/251 (0%)
				1696	MITE_T_18772|xfSc0000582|11076|11327|TAT|19|F1738 TSD_IN:no	> MITE_T_7456|Scaffold6299_CSS|419625|419876|ATA|19|F464 TSD_IN:no	453 bits (245)	7e-128	0/251 (0%)
				1697	MITE_T_18787|Sc0001844|146841|147092|ATT|20|F1738 TSD_IN:no	> MITE_T_7455|Scaffold3382_CSS|1557286|1557537|AAT|20|F464 TSD_IN:no	453 bits (245)	7e-128	0/248 (0%)
				1698	MITE_T_19330|xfSc0025041|726|977|ACA|14|F1770 TSD_IN:no MITE_LEN:251	> MITE_T_7453|Scaffold838_CSS|1408508|1408759|TGT|14|F464 TSD_IN:no	448 bits (242)	3e-126	0/251 (0%)
				1699	MITE_T_18726|Sc0002480|335129|335380|ATC|14|F1735 TSD_IN:no	> MITE_T_7452|Scaffold3447_CSS|560548|560799|AAT|15|F464 TSD_IN:no	425 bits (230)	2e-119	0/251 (0%)
				1700	MITE_T_18744|Sc0006524|21578|21820|GGCC|15|F1735 TSD_IN:yes	> MITE_T_7452|Scaffold3447_CSS|560548|560799|AAT|15|F464 TSD_IN:no	387 bits (209)	7e-108	1/240 (0%)
				1701	MITE_T_18779|xpSc0053987|66524|66775|TAA|20|F1738 TSD_IN:no	> MITE_T_7449|Scaffold2501_CSS|1135330|1135581|TTT|19|F464 TSD_IN:no	442 bits (239)	2e-124	0/251 (0%)
				1702	MITE_T_18756|Sc0001962|387713|387966|TAT|19|F1738 TSD_IN:no	> MITE_T_7440|Scaffold3206_CSS|541639|541892|TAT|19|F464 TSD_IN:no	462 bits (250)	1e-130	0/253 (0%)
				1703	MITE_T_7725|xfSc0000055|107964|108636|TATA|17|F823 TSD_IN:yes	> MITE_T_744|Scaffold5732_CSS|443065|443810|TA|13|F81 TSD_IN:yes	785 bits (425)	0	26/657 (4%)
				1704	MITE_T_7770|Sc0000092|176813|177470|TT|19|F829 TSD_IN:no	> MITE_T_744|Scaffold5732_CSS|443065|443810|TA|13|F81 TSD_IN:yes	974 bits (527)	0	3/637 (0%)
				1705	MITE_T_17293|Sc0003940|293|542|TTA|23|F1660 TSD_IN:no MITE_LEN:249	> MITE_T_7434|Scaffold2549_CSS|432850|433099|TTA|23|F463 TSD_IN:no	438 bits (237)	2e-123	0/249 (0%)
				1706	MITE_T_18309|Sc0000438|773782|774036|TATATATA|276|F1707 TSD_IN:yes	> MITE_T_7430|Scaffold227_CSS|2126048|2126300|TTTTTTT|260|F462	268 bits (145)	3e-72	9/252 (4%)
				1707	MITE_T_18313|Sc0003008|35003|35254|AAAGA|256|F1707 TSD_IN:no	> MITE_T_7430|Scaffold227_CSS|2126048|2126300|TTTTTTT|260|F462	259 bits (140)	2e-69	9/250 (4%)
				1708	MITE_T_18311|Sc0001118|597695|597948|TT|259|F1707 TSD_IN:no	> MITE_T_7428|Scaffold1508_CSS|678132|678385|TT|259|F462 TSD_IN:no	440 bits (238)	6e-124	0/253 (0%)
				1709	MITE_T_18310|Sc0000737|695425|695679|TTTT|270|F1707 TSD_IN:no	> MITE_T_7427|Scaffold257_CSS|1798242|1798496|AAAAA|270|F462 TSD_IN:no	464 bits (251)	3e-131	0/254 (0%)
				1710	MITE_T_18931|Sc0000306|569553|569796|TAAAATT|58|F1748 TSD_IN:no	> MITE_T_7424|Scaffold2121_CSS|422653|422896|AATTTTA|58|F461 TSD_IN:no	377 bits (204)	4e-105	0/243 (0%)
				1711	MITE_T_18930|xfSc0014945|66|310|GC|89|F1748 TSD_IN:yes MITE_LEN:244	> MITE_T_7423|Scaffold1757_CSS|886679|886923|GC|89|F461 TSD_IN:yes	440 bits (238)	6e-124	0/244 (0%)
				1712	MITE_T_18341|Sc0000129|709497|709746|TTTACAATG|255|F1709 TSD_IN:no	> MITE_T_7420|Scaffold2087_CSS|597122|597375|TTTTATT|259|F461 TSD_IN:no	329 bits (178)	1e-90	6/250 (2%)
				1713	MITE_T_18928|xfSc0014396|1010|1263|TA|263|F1748 TSD_IN:yes	> MITE_T_7419|Scaffold491_CSS|740476|740730|TA|263|F461 TSD_IN:yes	462 bits (250)	1e-130	1/254 (0%)
				1714	MITE_T_18120|xpSc0060689|1547|1781|AT|20|F1693 TSD_IN:yes	> MITE_T_7415|Scaffold2500_CSS|564385|564624|CT|19|F460 TSD_IN:no	385 bits (208)	3e-107	1/233 (0%)
				1715	MITE_T_19725|Sc0001600|423639|423874|AT|19|F1803 TSD_IN:yes	> MITE_T_7415|Scaffold2500_CSS|564385|564624|CT|19|F460 TSD_IN:no	390 bits (211)	6e-109	0/235 (0%)
				1716	MITE_T_19728|Sc0003172|213977|214206|TTA|15|F1803 TSD_IN:no	> MITE_T_7415|Scaffold2500_CSS|564385|564624|CT|19|F460 TSD_IN:no	396 bits (214)	1e-110	0/229 (0%)
				1717	MITE_T_21329|Sc0000004|2744684|2744913|TTA|15|F1917 TSD_IN:no	> MITE_T_7415|Scaffold2500_CSS|564385|564624|CT|19|F460 TSD_IN:no	401 bits (217)	2e-112	0/229 (0%)
				1718	MITE_T_18707|Sc0000408|561432|561686|tttt|31|F1734 TSD_IN:no	> MITE_T_7414|Scaffold5800_CSS|331823|332077|AAAA|31|F460 TSD_IN:no	464 bits (251)	3e-131	0/254 (0%)
				1719	MITE_T_20658|Sc0005114|11810|12031|TAA|12|F1868 TSD_IN:no	> MITE_T_7414|Scaffold5800_CSS|331823|332077|AAAA|31|F460 TSD_IN:no	320 bits (173)	7e-88	2/216 (1%)
				1720	MITE_T_16872|Sc0002200|254468|254720|ATAAAATTC|264|F1632 TSD_IN:no	> MITE_T_7408|Scaffold893_CSS|1239764|1240016|ATAAAATTC|264|F459	449 bits (243)	1e-126	0/252 (0%)
				1721	MITE_T_13834|xpSc0059771|518|840|TA|19|F1412 TSD_IN:yes MITE_LEN:322	> MITE_T_74|Scaffold5204_CSS|430803|431124|TA|19|F11 TSD_IN:yes	488 bits (264)	3e-138	3/323 (1%)
				1722	MITE_T_21116|Sc0002405|79434|79660|GCC|14|F1899 TSD_IN:no	> MITE_T_7396|Scaffold201_CSS|845652|845879|GCC|14|F457 TSD_IN:no	335 bits (181)	3e-92	1/227 (0%)
				1723	MITE_T_22904|Sc0002040|118013|118239|GGC|14|F2031 TSD_IN:no	> MITE_T_7396|Scaffold201_CSS|845652|845879|GCC|14|F457 TSD_IN:no	357 bits (193)	5e-99	1/227 (0%)
				1724	MITE_T_20047|Sc0003550|37799|38014|GCC|14|F1833 TSD_IN:no	> MITE_T_7395|Scaffold1414_CSS|1602112|1602339|AT|21|F457 TSD_IN:yes	359 bits (194)	1e-99	0/215 (0%)
				1725	MITE_T_21117|Sc0000150|111595|111802|GGC|14|F1899 TSD_IN:no	> MITE_T_7395|Scaffold1414_CSS|1602112|1602339|AT|21|F457 TSD_IN:yes	307 bits (166)	5e-84	0/190 (0%)
				1726	MITE_T_20880|Sc0001484|364711|364938|GCC|14|F1887 TSD_IN:no	> MITE_T_7393|Scaffold5024_CSS|885028|885256|GCC|14|F457 TSD_IN:no	381 bits (206)	3e-106	1/228 (0%)
				1727	MITE_T_21224|Sc0000335|832334|832551|CC|13|F1909 TSD_IN:no	> MITE_T_7392|Scaffold1409_CSS|686298|686529|AAA|16|F457 TSD_IN:no	276 bits (149)	1e-74	4/202 (2%)
				1728	MITE_T_21112|Sc0002347|33635|33869|GGC|14|F1899 TSD_IN:no	> MITE_T_7388|Scaffold4273_CSS|870539|870773|GCC|14|F457 TSD_IN:no	422 bits (228)	2e-118	0/234 (0%)
				1729	MITE_T_20041|Sc0002485|342706|342940|GCC|14|F1833 TSD_IN:no	> MITE_T_7384|Scaffold583_CSS|235105|235340|GGC|14|F457 TSD_IN:no	372 bits (201)	2e-103	1/235 (0%)
				1730	MITE_T_20042|Sc0000338|694434|694668|GCC|14|F1833 TSD_IN:no	> MITE_T_7384|Scaffold583_CSS|235105|235340|GGC|14|F457 TSD_IN:no	366 bits (198)	9e-102	1/235 (0%)
				1731	MITE_T_20046|Sc0000185|271290|271517|CG|14|F1833 TSD_IN:yes	> MITE_T_7384|Scaffold583_CSS|235105|235340|GGC|14|F457 TSD_IN:no	348 bits (188)	3e-96	0/227 (0%)
				1732	MITE_T_21286|Sc0001889|29989|30215|CG|38|F1914 TSD_IN:yes	> MITE_T_7384|Scaffold583_CSS|235105|235340|GGC|14|F457 TSD_IN:no	261 bits (141)	4e-70	2/205 (1%)
				1733	MITE_T_22906|Sc0001083|333636|333854|GCC|14|F2031 TSD_IN:no	> MITE_T_7384|Scaffold583_CSS|235105|235340|GGC|14|F457 TSD_IN:no	285 bits (154)	2e-77	0/196 (0%)
				1734	MITE_T_21110|Sc0000919|123661|123896|GGC|10|F1899 TSD_IN:no	> MITE_T_7380|Scaffold341_CSS|529290|529525|GCC|10|F457 TSD_IN:no	401 bits (217)	3e-112	0/235 (0%)
				1735	MITE_T_19354|Sc0000569|138533|138768|GCC|10|F1771 TSD_IN:no	> MITE_T_7379|Scaffold722_CSS|248391|248626|GCC|14|F457 TSD_IN:no	357 bits (193)	6e-99	0/235 (0%)
				1736	MITE_T_21113|Sc0001127|195965|196196|CG|11|F1899 TSD_IN:yes	> MITE_T_7377|Scaffold2501_CSS|306651|306887|GCC|14|F457 TSD_IN:no	263 bits (142)	1e-70	7/233 (3%)
				1737	MITE_T_16811|Sc0001075|546506|546735|GCC|10|F1629 TSD_IN:no	> MITE_T_7368|Scaffold1508_CSS|137551|137791|AT|21|F457 TSD_IN:yes	344 bits (186)	4e-95	3/230 (1%)
				1738	MITE_T_20045|xpSc0053762|94381|94608|GCC|14|F1833 TSD_IN:no	> MITE_T_7368|Scaffold1508_CSS|137551|137791|AT|21|F457 TSD_IN:yes	342 bits (185)	2e-94	1/228 (0%)
				1739	MITE_T_16806|xfSc0017740|70|305|GCC|14|F1629 TSD_IN:no MITE_LEN:235	> MITE_T_7366|Scaffold491_CSS|733661|733902|TTA|17|F457 TSD_IN:no	363 bits (196)	1e-100	0/235 (0%)
				1740	MITE_T_16809|Sc0002187|212925|213159|GGC|10|F1629 TSD_IN:no	> MITE_T_7366|Scaffold491_CSS|733661|733902|TTA|17|F457 TSD_IN:no	344 bits (186)	4e-95	1/235 (0%)
				1741	MITE_T_19752|Sc0005473|71979|72214|GCC|14|F1806 TSD_IN:no	> MITE_T_7366|Scaffold491_CSS|733661|733902|TTA|17|F457 TSD_IN:no	396 bits (214)	1e-110	0/235 (0%)
				1742	MITE_T_19351|Sc0002048|64707|64948|TTA|17|F1771 TSD_IN:no	> MITE_T_7365|Scaffold2276_CSS|1278468|1278709|AAA|16|F457 TSD_IN:no	424 bits (229)	6e-119	0/241 (0%)
				1743	MITE_T_19541|xpSc0055407|31693|31935|TA|20|F1784 TSD_IN:yes	> MITE_T_7365|Scaffold2276_CSS|1278468|1278709|AAA|16|F457 TSD_IN:no	377 bits (204)	4e-105	1/241 (0%)
				1744	MITE_T_16769|Sc0000694|122427|122690|TTT|22|F1629 TSD_IN:no	> MITE_T_7363|Scaffold3537_CSS|694693|694934|TAA|17|F457 TSD_IN:no	342 bits (185)	2e-94	0/239 (0%)
				1745	MITE_T_16800|xfSc0001763|34322|34563|TTA|17|F1629 TSD_IN:no	> MITE_T_7363|Scaffold3537_CSS|694693|694934|TAA|17|F457 TSD_IN:no	418 bits (226)	3e-117	0/241 (0%)
				1746	MITE_T_16808|Sc0000382|865438|865673|GGC|14|F1629 TSD_IN:no	> MITE_T_7363|Scaffold3537_CSS|694693|694934|TAA|17|F457 TSD_IN:no	390 bits (211)	6e-109	0/235 (0%)
				1747	MITE_T_19543|Sc0001062|421467|421708|TAA|17|F1784 TSD_IN:no	> MITE_T_7363|Scaffold3537_CSS|694693|694934|TAA|17|F457 TSD_IN:no	407 bits (220)	6e-114	0/241 (0%)
				1748	MITE_T_19754|xfSc0041630|616|850|GGC|14|F1806 TSD_IN:no MITE_LEN:234	> MITE_T_7363|Scaffold3537_CSS|694693|694934|TAA|17|F457 TSD_IN:no	399 bits (216)	9e-112	1/235 (0%)
				1749	MITE_T_16776|Sc0003344|217611|217867|ta|23|F1629 TSD_IN:yes	> MITE_T_7362|Scaffold6054_CSS|2205|2447|GGC|14|F457 TSD_IN:no	364 bits (197)	4e-101	2/243 (1%)
				1750	MITE_T_16778|Sc0001720|70692|70947|TT|24|F1629 TSD_IN:no	> MITE_T_7361|Scaffold2936_CSS|772643|772885|TA|19|F457 TSD_IN:yes	372 bits (201)	2e-103	1/241 (0%)
				1751	MITE_T_19344|Sc0000554|541403|541654|TC|22|F1771 TSD_IN:no	> MITE_T_7361|Scaffold2936_CSS|772643|772885|TA|19|F457 TSD_IN:yes	387 bits (209)	8e-108	2/240 (1%)
				1752	MITE_T_20877|Sc0001804|363726|363960|GGC|14|F1887 TSD_IN:no	> MITE_T_7361|Scaffold2936_CSS|772643|772885|TA|19|F457 TSD_IN:yes	366 bits (198)	9e-102	3/236 (1%)
				1753	MITE_T_16781|xfSc0019739|817|1069|TA|19|F1629 TSD_IN:yes	> MITE_T_7358|Scaffold2980_CSS|1896191|1896434|GGC|14|F457 TSD_IN:no	399 bits (216)	1e-111	1/244 (0%)
				1754	MITE_T_16797|Sc0002499|107064|107307|GCC|14|F1629 TSD_IN:no	> MITE_T_7348|Scaffold6350_CSS|42939|43182|GGC|14|F457 TSD_IN:no	433 bits (234)	9e-122	0/243 (0%)
				1755	MITE_T_19349|Sc0001552|485631|485873|GCC|14|F1771 TSD_IN:no	> MITE_T_7337|Scaffold2408_CSS|1388709|1388953|GCC|14|F457 TSD_IN:no	344 bits (186)	5e-95	2/244 (1%)
				1756	MITE_T_21214|Sc0006669|17040|17274|CG|10|F1909 TSD_IN:yes	> MITE_T_7333|Scaffold670_CSS|3790501|3790745|CC|13|F457 TSD_IN:no	357 bits (193)	6e-99	2/236 (1%)
				1757	MITE_T_16801|Sc0003756|113021|113262|TGA|17|F1629 TSD_IN:no	> MITE_T_7331|Scaffold4125_CSS|293872|294117|AGT|19|F457 TSD_IN:no	418 bits (226)	3e-117	0/241 (0%)
				1758	MITE_T_18393|Sc0000121|1300237|1300468|AC|11|F1712 TSD_IN:no	> MITE_T_7331|Scaffold4125_CSS|293872|294117|AGT|19|F457 TSD_IN:no	344 bits (186)	4e-95	0/231 (0%)
				1759	MITE_T_19530|Sc0000078|729823|730070|CT|19|F1784 TSD_IN:no	> MITE_T_7331|Scaffold4125_CSS|293872|294117|AGT|19|F457 TSD_IN:no	399 bits (216)	1e-111	0/243 (0%)
				1760	MITE_T_19743|Sc0003151|61068|61314|GCC|14|F1806 TSD_IN:no	> MITE_T_7331|Scaffold4125_CSS|293872|294117|AGT|19|F457 TSD_IN:no	339 bits (183)	2e-93	11/246 (4%)
				1761	MITE_T_19749|Sc0000686|423263|423504|ATG|16|F1806 TSD_IN:no	> MITE_T_7331|Scaffold4125_CSS|293872|294117|AGT|19|F457 TSD_IN:no	390 bits (211)	6e-109	0/241 (0%)
				1762	MITE_T_19753|Sc0000251|906157|906392|GCC|14|F1806 TSD_IN:no	> MITE_T_7331|Scaffold4125_CSS|293872|294117|AGT|19|F457 TSD_IN:no	368 bits (199)	3e-102	0/235 (0%)
				1763	MITE_T_19539|xfSc0046637|60|303|GCC|13|F1784 TSD_IN:no MITE_LEN:243	> MITE_T_7328|Scaffold2868_CSS|700539|700784|GCC|14|F457 TSD_IN:no	374 bits (202)	6e-104	2/245 (1%)
				1764	MITE_T_19747|Sc0000516|26556|26799|GCC|14|F1806 TSD_IN:no	> MITE_T_7327|Scaffold501_CSS|109330|109575|GC|17|F457 TSD_IN:yes	405 bits (219)	2e-113	0/243 (0%)
				1765	MITE_T_16796|Sc0000646|58641|58884|GGC|10|F1629 TSD_IN:no	> MITE_T_7322|Scaffold1695_CSS|621313|621562|TAA|17|F457 TSD_IN:no	372 bits (201)	2e-103	0/243 (0%)
				1766	MITE_T_16773|Sc0000579|364285|364542|TGA|17|F1629 TSD_IN:no	> MITE_T_7321|Scaffold3690_CSS|1691604|1691853|TA|19|F457 TSD_IN:yes	418 bits (226)	3e-117	0/229 (0%)
				1767	MITE_T_16784|Sc0003575|45451|45702|TA|13|F1629 TSD_IN:yes	> MITE_T_7320|Scaffold8812_CSS|1387134|1387383|TAA|17|F457 TSD_IN:no	416 bits (225)	1e-116	0/249 (0%)
				1768	MITE_T_16782|Sc0002169|221401|221653|TA|20|F1629 TSD_IN:yes	> MITE_T_7318|Scaffold1739_CSS|1152502|1152751|TCA|17|F457 TSD_IN:no	433 bits (234)	1e-121	0/249 (0%)
				1769	MITE_T_16794|Sc0001307|259516|259761|GC|17|F1629 TSD_IN:yes	> MITE_T_7318|Scaffold1739_CSS|1152502|1152751|TCA|17|F457 TSD_IN:no	431 bits (233)	3e-121	0/245 (0%)
				1770	MITE_T_19515|xfSc0007435|2814|3063|AAA|16|F1784 TSD_IN:no	> MITE_T_7318|Scaffold1739_CSS|1152502|1152751|TCA|17|F457 TSD_IN:no	433 bits (234)	1e-121	0/249 (0%)
				1771	MITE_T_19534|xfSc0000645|67632|67877|GC|17|F1784 TSD_IN:yes	> MITE_T_7318|Scaffold1739_CSS|1152502|1152751|TCA|17|F457 TSD_IN:no	420 bits (227)	7e-118	0/245 (0%)
				1772	MITE_T_16768|Sc0005048|108034|108301|AT|27|F1629 TSD_IN:yes	> MITE_T_7317|Scaffold3157_CSS|455266|455515|TA|19|F457 TSD_IN:yes	322 bits (174)	2e-88	2/247 (1%)
				1773	MITE_T_16795|Sc0000563|503254|503497|GCC|14|F1629 TSD_IN:no	> MITE_T_7317|Scaffold3157_CSS|455266|455515|TA|19|F457 TSD_IN:yes	366 bits (198)	1e-101	0/243 (0%)
				1774	MITE_T_21114|Sc0003504|76020|76249|GGC|10|F1899 TSD_IN:no	> MITE_T_7315|Scaffold2990_CSS|341436|341685|TAA|17|F457 TSD_IN:no	313 bits (169)	1e-85	2/212 (1%)
				1775	MITE_T_19748|xfSc0011159|851|1094|GCC|14|F1806 TSD_IN:no	> MITE_T_7312|Scaffold4094_CSS|603430|603679|TAA|17|F457 TSD_IN:no	411 bits (222)	4e-115	0/243 (0%)
				1776	MITE_T_16791|Sc0001137|242220|242469|TTA|17|F1629 TSD_IN:no	> MITE_T_7311|Scaffold757_CSS|641901|642150|AGA|16|F457 TSD_IN:no	449 bits (243)	1e-126	0/249 (0%)
				1777	MITE_T_17257|Sc0000331|409182|409441|TA|24|F1660 TSD_IN:yes	> MITE_T_7311|Scaffold757_CSS|641901|642150|AGA|16|F457 TSD_IN:no	427 bits (231)	5e-120	0/249 (0%)
				1778	MITE_T_19517|xfSc0000413|38106|38355|TGA|17|F1784 TSD_IN:no	> MITE_T_7311|Scaffold757_CSS|641901|642150|AGA|16|F457 TSD_IN:no	427 bits (231)	4e-120	0/249 (0%)
				1779	MITE_T_19522|Sc0005461|27240|27489|TGA|17|F1784 TSD_IN:no	> MITE_T_7311|Scaffold757_CSS|641901|642150|AGA|16|F457 TSD_IN:no	416 bits (225)	1e-116	0/249 (0%)
				1780	MITE_T_19523|Sc0000034|1331442|1331691|TA|18|F1784 TSD_IN:yes	> MITE_T_7311|Scaffold757_CSS|641901|642150|AGA|16|F457 TSD_IN:no	422 bits (228)	2e-118	0/249 (0%)
				1781	MITE_T_19528|Sc0003076|264503|264751|TGA|17|F1784 TSD_IN:no	> MITE_T_7311|Scaffold757_CSS|641901|642150|AGA|16|F457 TSD_IN:no	420 bits (227)	7e-118	1/249 (0%)
				1782	MITE_T_19529|Sc0000363|503033|503281|AAA|16|F1784 TSD_IN:no	> MITE_T_7311|Scaffold757_CSS|641901|642150|AGA|16|F457 TSD_IN:no	420 bits (227)	7e-118	1/249 (0%)
				1783	MITE_T_20878|Sc0001698|80014|80248|GCC|14|F1887 TSD_IN:no	> MITE_T_7306|Scaffold8161_CSS|1222935|1223185|TTA|22|F457 TSD_IN:no	339 bits (183)	2e-93	1/235 (0%)
				1784	MITE_T_16766|Sc0000038|277851|278122|GGAG|27|F1629 TSD_IN:no	> MITE_T_7302|Scaffold851_CSS|443167|443418|TA|19|F457 TSD_IN:yes	440 bits (238)	6e-124	0/247 (0%)
				1785	MITE_T_16772|Sc0003771|12231|12488|TA|22|F1629 TSD_IN:yes	> MITE_T_7302|Scaffold851_CSS|443167|443418|TA|19|F457 TSD_IN:yes	427 bits (231)	5e-120	0/249 (0%)
				1786	MITE_T_16785|Sc0000528|469635|469886|TA|19|F1629 TSD_IN:yes	> MITE_T_7302|Scaffold851_CSS|443167|443418|TA|19|F457 TSD_IN:yes	436 bits (236)	8e-123	0/251 (0%)
				1787	MITE_T_16790|xfSc0009823|1741|1990|TAA|17|F1629 TSD_IN:no	> MITE_T_7302|Scaffold851_CSS|443167|443418|TA|19|F457 TSD_IN:yes	455 bits (246)	2e-128	0/249 (0%)
				1788	MITE_T_19744|Sc0000536|619741|619986|GCC|14|F1806 TSD_IN:no	> MITE_T_7297|Scaffold1930_CSS|176474|176728|AAT|20|F457 TSD_IN:no	363 bits (196)	1e-100	2/245 (1%)
				1789	MITE_T_19386|xpSc0053591|54885|55130|TTTTTTTTTT|70|F1775 TSD_IN:no	> MITE_T_7296|Scaffold3685_CSS|1484565|1484802|GC|69|F456 TSD_IN:yes	438 bits (237)	2e-123	0/237 (0%)
				1790	MITE_T_18552|Sc0000559|208865|209116|TATTTTTTT|258|F1727 TSD_IN:no	> MITE_T_7294|Scaffold6710_CSS|93531|93781|AAAAAAATA|258|F456 TSD_IN:no	418 bits (226)	3e-117	1/251 (0%)
				1791	MITE_T_16601|Sc0003212|167811|168065|AATAATT|275|F1612 TSD_IN:yes	> MITE_T_7293|Scaffold334_CSS|67049|67302|AATTATT|280|F456 TSD_IN:yes	435 bits (235)	3e-122	1/254 (0%)
				1792	MITE_T_18786|xfSc0000657|114019|114270|TTT|14|F1738 TSD_IN:no	> MITE_T_7288|Scaffold364_CSS|1127846|1128097|ATT|20|F455 TSD_IN:no	342 bits (185)	2e-94	0/251 (0%)
				1793	MITE_T_18774|Sc0000014|2021671|2021922|AAT|15|F1738 TSD_IN:no	> MITE_T_7286|Scaffold816_CSS|138527|138778|AAT|20|F455 TSD_IN:no	359 bits (194)	2e-99	0/248 (0%)
				1794	MITE_T_18792|xfSc0039248|370|621|ATT|20|F1738 TSD_IN:no MITE_LEN:251	> MITE_T_7286|Scaffold816_CSS|138527|138778|AAT|20|F455 TSD_IN:no	464 bits (251)	3e-131	0/251 (0%)
				1795	MITE_T_18771|Sc0001161|450687|450938|AAT|15|F1738 TSD_IN:no	> MITE_T_7284|Scaffold3038_CSS|1617149|1617400|ATT|15|F455 TSD_IN:no	453 bits (245)	7e-128	0/251 (0%)
				1796	MITE_T_18702|xpSc0053283|44835|45089|TA|24|F1733 TSD_IN:yes	> MITE_T_7282|Scaffold2322_CSS|151851|152105|TA|24|F455 TSD_IN:yes	431 bits (233)	4e-121	0/254 (0%)
				1797	MITE_T_17123|Sc0001885|151199|151446|CTCAG|37|F1649 TSD_IN:yes	> MITE_T_7277|Scaffold2833_CSS|8456|8705|TAA|29|F454 TSD_IN:no	379 bits (205)	1e-105	0/247 (0%)
				1798	MITE_T_18074|Sc0001547|90387|90649|AT|36|F1689 TSD_IN:yes	> MITE_T_7277|Scaffold2833_CSS|8456|8705|TAA|29|F454 TSD_IN:no	372 bits (201)	2e-103	6/255 (2%)
				1799	MITE_T_18434|Sc0003435|155368|155597|TTA|29|F1717 TSD_IN:no	> MITE_T_7271|Scaffold492_CSS|2351301|2351530|TAA|29|F453 TSD_IN:no	401 bits (217)	2e-112	0/229 (0%)
				1800	MITE_T_20200|Sc0001500|372488|372715|CTAAG|33|F1837 TSD_IN:yes	> MITE_T_7271|Scaffold492_CSS|2351301|2351530|TAA|29|F453 TSD_IN:no	409 bits (221)	1e-114	0/227 (0%)
				1801	MITE_T_21165|xfSc0050798|62|277|CG|23|F1902 TSD_IN:yes MITE_LEN:215	> MITE_T_7271|Scaffold492_CSS|2351301|2351530|TAA|29|F453 TSD_IN:no	392 bits (212)	1e-109	0/215 (0%)
				1802	MITE_T_17199|Sc0004548|30695|30954|GGCC|16|F1655 TSD_IN:yes	> MITE_T_727|Scaffold2858_CSS|23605|23872|TAA|16|F80 TSD_IN:no	473 bits (256)	6e-134	0/259 (0%)
				1803	MITE_T_20144|Sc0001193|375578|375807|TTA|29|F1837 TSD_IN:no	> MITE_T_7269|Scaffold16148_CSS|266480|266709|TTA|29|F453 TSD_IN:no	412 bits (223)	1e-115	0/229 (0%)
				1804	MITE_T_20146|xpSc0053278|21471|21700|TAA|29|F1837 TSD_IN:no	> MITE_T_7269|Scaffold16148_CSS|266480|266709|TTA|29|F453 TSD_IN:no	424 bits (229)	5e-119	0/229 (0%)
				1805	MITE_T_20149|Sc0001048|10445|10674|TTA|30|F1837 TSD_IN:no	> MITE_T_7269|Scaffold16148_CSS|266480|266709|TTA|29|F453 TSD_IN:no	407 bits (220)	5e-114	0/229 (0%)
				1806	MITE_T_20155|xfSc0000093|288218|288447|TGA|29|F1837 TSD_IN:no	> MITE_T_7269|Scaffold16148_CSS|266480|266709|TTA|29|F453 TSD_IN:no	418 bits (226)	2e-117	0/229 (0%)
				1807	MITE_T_20173|Sc0002661|50822|51051|TTA|30|F1837 TSD_IN:no	> MITE_T_7269|Scaffold16148_CSS|266480|266709|TTA|29|F453 TSD_IN:no	407 bits (220)	5e-114	0/229 (0%)
				1808	MITE_T_20192|xfSc0000215|103484|103712|CTTAG|33|F1837 TSD_IN:yes	> MITE_T_7269|Scaffold16148_CSS|266480|266709|TTA|29|F453 TSD_IN:no	414 bits (224)	3e-116	1/228 (0%)
				1809	MITE_T_20197|Sc0003851|184667|184894|AG|27|F1837 TSD_IN:no	> MITE_T_7269|Scaffold16148_CSS|266480|266709|TTA|29|F453 TSD_IN:no	414 bits (224)	3e-116	0/227 (0%)
				1810	MITE_T_20313|Sc0002484|160668|160897|TTA|29|F1849 TSD_IN:no	> MITE_T_7269|Scaffold16148_CSS|266480|266709|TTA|29|F453 TSD_IN:no	418 bits (226)	2e-117	0/229 (0%)
				1811	MITE_T_20161|Sc0000231|883651|883880|ATA|28|F1837 TSD_IN:no	> MITE_T_7265|Scaffold2626_CSS|125653|125882|TA|30|F453 TSD_IN:yes	424 bits (229)	5e-119	0/229 (0%)
				1812	MITE_T_20128|xfSc0000466|67414|67647|AATT|34|F1837 TSD_IN:yes	> MITE_T_7250|Scaffold1525_CSS|714220|714453|AATT|34|F453 TSD_IN:yes	431 bits (233)	3e-121	0/233 (0%)
				1813	MITE_T_16725|Sc0002263|179428|179659|GAT|28|F1624 TSD_IN:no	> MITE_T_7249|Scaffold816_CSS|1204759|1204994|AT|33|F453 TSD_IN:yes	411 bits (222)	4e-115	0/231 (0%)
				1814	MITE_T_19818|Sc0003528|118397|118628|TA|32|F1813 TSD_IN:yes	> MITE_T_7249|Scaffold816_CSS|1204759|1204994|AT|33|F453 TSD_IN:yes	394 bits (213)	4e-110	0/228 (0%)
				1815	MITE_T_20129|Sc0000319|251924|252155|TATT|29|F1837 TSD_IN:no	> MITE_T_7249|Scaffold816_CSS|1204759|1204994|AT|33|F453 TSD_IN:yes	416 bits (225)	9e-117	0/231 (0%)
				1816	MITE_T_19810|Sc0000049|74131|74372|AA|34|F1813 TSD_IN:no	> MITE_T_7247|Scaffold661_CSS|1690163|1690400|AT|34|F453 TSD_IN:yes	427 bits (231)	4e-120	0/237 (0%)
				1817	MITE_T_20125|Sc0001719|78966|79203|TTA|34|F1837 TSD_IN:no	> MITE_T_7247|Scaffold661_CSS|1690163|1690400|AT|34|F453 TSD_IN:yes	416 bits (225)	9e-117	0/234 (0%)
				1818	MITE_T_19597|xfSc0002225|28051|28288|AT|21|F1792 TSD_IN:yes	> MITE_T_7245|Scaffold4806_CSS|177910|178148|AGA|18|F453 TSD_IN:no	374 bits (202)	6e-104	2/236 (1%)
				1819	MITE_T_18575|Sc0000915|300027|300256|TAA|29|F1730 TSD_IN:no	> MITE_T_7244|Scaffold2360_CSS|1501033|1501271|GC|36|F453 TSD_IN:yes	385 bits (208)	2e-107	0/226 (0%)
				1820	MITE_T_20222|Sc0000762|598106|598320|CG|25|F1837 TSD_IN:yes	> MITE_T_7244|Scaffold2360_CSS|1501033|1501271|GC|36|F453 TSD_IN:yes	346 bits (187)	1e-95	1/215 (0%)
				1821	MITE_T_18529|Sc0001137|125565|125817|AAATAAA|258|F1726 TSD_IN:no	> MITE_T_7235|Scaffold190_CSS|507678|507930|TTTATTT|258|F451 TSD_IN:no	466 bits (252)	1e-131	0/252 (0%)
				1822	MITE_T_19049|xpSc0053285|31508|31748|TTT|19|F1756 TSD_IN:no	> MITE_T_7229|Scaffold466_CSS|1135003|1135243|TTT|19|F450 TSD_IN:no	433 bits (234)	9e-122	0/240 (0%)
				1823	MITE_T_18007|Sc0001573|410596|410838|TAT|17|F1684 TSD_IN:no	> MITE_T_7226|Scaffold1228_CSS|931574|931816|ATA|17|F450 TSD_IN:no	425 bits (230)	2e-119	0/242 (0%)
				1824	MITE_T_19718|Sc0002234|254646|254888|CATTG|20|F1802 TSD_IN:yes	> MITE_T_7225|Scaffold1151_CSS|1340381|1340623|CATTG|20|F450 TSD_IN:yes	442 bits (239)	2e-124	0/242 (0%)
				1825	MITE_T_18404|xfSc0001702|26276|26519|TA|23|F1713 TSD_IN:yes	> MITE_T_7224|Scaffold1243_CSS|65515|65758|TA|20|F450 TSD_IN:yes	427 bits (231)	4e-120	0/243 (0%)
				1826	MITE_T_18405|Sc0005049|80451|80694|TA|23|F1713 TSD_IN:yes	> MITE_T_7224|Scaffold1243_CSS|65515|65758|TA|20|F450 TSD_IN:yes	427 bits (231)	4e-120	0/243 (0%)
				1827	MITE_T_18419|Sc0001585|259892|260131|ATT|17|F1715 TSD_IN:no	> MITE_T_7224|Scaffold1243_CSS|65515|65758|TA|20|F450 TSD_IN:yes	359 bits (194)	2e-99	1/237 (0%)
				1828	MITE_T_19047|Sc0005227|93775|94019|ATT|20|F1756 TSD_IN:no	> MITE_T_7223|Scaffold3232_CSS|465612|465856|ATT|16|F450 TSD_IN:no	418 bits (226)	3e-117	0/244 (0%)
				1829	MITE_T_17995|Sc0000404|433236|433480|GC|14|F1684 TSD_IN:yes	> MITE_T_7222|Scaffold789_CSS|318097|318341|GC|14|F450 TSD_IN:yes	451 bits (244)	3e-127	0/244 (0%)
				1830	MITE_T_17723|Sc0000328|421484|421741|AT|19|F1684 TSD_IN:yes	> MITE_T_7219|Scaffold814_CSS|3318303|3318548|GC|19|F450 TSD_IN:yes	387 bits (209)	8e-108	0/245 (0%)
				1831	MITE_T_19143|Sc0002374|216000|216245|GC|15|F1760 TSD_IN:yes	> MITE_T_7218|Scaffold2902_CSS|1333037|1333282|GC|15|F450 TSD_IN:yes	436 bits (236)	7e-123	0/245 (0%)
				1832	MITE_T_17980|Sc0005451|85066|85311|GC|14|F1684 TSD_IN:yes	> MITE_T_7216|Scaffold4401_CSS|2442028|2442273|GC|14|F450 TSD_IN:yes	453 bits (245)	7e-128	0/245 (0%)
				1833	MITE_T_17960|Sc0001028|258273|258519|ATT|20|F1684 TSD_IN:no	> MITE_T_7214|Scaffold1349_CSS|942166|942412|AAT|20|F450 TSD_IN:no	444 bits (240)	4e-125	0/246 (0%)
				1834	MITE_T_17812|Sc0000546|400831|401082|ATT|16|F1684 TSD_IN:no	> MITE_T_7212|Scaffold2309_CSS|690767|691018|ATT|16|F450 TSD_IN:no	420 bits (227)	8e-118	0/251 (0%)
				1835	MITE_T_17196|Sc0002643|243707|243973|TTA|16|F1655 TSD_IN:no	> MITE_T_721|Scaffold1296_CSS|895018|895306|TAA|22|F80 TSD_IN:no	481 bits (260)	4e-136	1/267 (0%)
				1836	MITE_T_17881|Sc0001523|364942|365193|ATT|18|F1684 TSD_IN:no	> MITE_T_7208|Scaffold12842_CSS|74687|74938|AAT|20|F450 TSD_IN:no	420 bits (227)	8e-118	0/251 (0%)
				1837	MITE_T_17918|xfSc0000495|115532|115783|AAC|19|F1684 TSD_IN:no	> MITE_T_7208|Scaffold12842_CSS|74687|74938|AAT|20|F450 TSD_IN:no	398 bits (215)	4e-111	0/251 (0%)
				1838	MITE_T_17966|Sc0000971|19958|20203|GC|15|F1684 TSD_IN:yes	> MITE_T_7208|Scaffold12842_CSS|74687|74938|AAT|20|F450 TSD_IN:no	398 bits (215)	3e-111	0/245 (0%)
				1839	MITE_T_17978|Sc0001454|390408|390653|GC|18|F1684 TSD_IN:yes	> MITE_T_7208|Scaffold12842_CSS|74687|74938|AAT|20|F450 TSD_IN:no	409 bits (221)	2e-114	0/245 (0%)
				1840	MITE_T_17982|Sc0003430|217206|217451|GC|14|F1684 TSD_IN:yes	> MITE_T_7208|Scaffold12842_CSS|74687|74938|AAT|20|F450 TSD_IN:no	375 bits (203)	2e-104	0/245 (0%)
				1841	MITE_T_19042|xfSc0000015|300493|300744|AAT|20|F1756 TSD_IN:no	> MITE_T_7208|Scaffold12842_CSS|74687|74938|AAT|20|F450 TSD_IN:no	409 bits (221)	2e-114	0/251 (0%)
				1842	MITE_T_19136|Sc0002266|65317|65568|TAT|15|F1760 TSD_IN:no	> MITE_T_7206|Scaffold624_CSS|1416582|1416833|ATA|15|F450 TSD_IN:no	453 bits (245)	7e-128	0/251 (0%)
				1843	MITE_T_19046|Sc0002415|33453|33697|GC|19|F1756 TSD_IN:yes	> MITE_T_7200|Scaffold1067_CSS|817558|817812|TA|24|F450 TSD_IN:yes	401 bits (217)	3e-112	0/244 (0%)
				1844	MITE_T_19661|xfSc0000524|88297|88526|TTA|16|F1795 TSD_IN:no	> MITE_T_7194|Scaffold1451_CSS|976615|976864|AT|27|F449 TSD_IN:yes	396 bits (214)	1e-110	0/229 (0%)
				1845	MITE_T_19663|Sc0000730|309480|309709|TTA|16|F1795 TSD_IN:no	> MITE_T_7194|Scaffold1451_CSS|976615|976864|AT|27|F449 TSD_IN:yes	418 bits (226)	2e-117	0/229 (0%)
				1846	MITE_T_20646|Sc0000481|582266|582495|TAA|16|F1868 TSD_IN:no	> MITE_T_7194|Scaffold1451_CSS|976615|976864|AT|27|F449 TSD_IN:yes	379 bits (205)	1e-105	0/229 (0%)
				1847	MITE_T_21342|Sc0003712|75869|76098|TAA|16|F1917 TSD_IN:no	> MITE_T_7194|Scaffold1451_CSS|976615|976864|AT|27|F449 TSD_IN:yes	418 bits (226)	2e-117	0/229 (0%)
				1848	MITE_T_18978|Sc0001923|265817|266039|TT|56|F1749 TSD_IN:no	> MITE_T_7191|Scaffold6188_CSS|246701|246946|GC|254|F448 TSD_IN:yes	353 bits (191)	7e-98	1/219 (0%)
				1849	MITE_T_18912|Sc0001004|330910|331159|TAAAAAATT|108|F1745 TSD_IN:no	> MITE_T_7184|Scaffold404_CSS|458891|459140|AATTTTTTA|107|F447	449 bits (243)	1e-126	0/249 (0%)
				1850	MITE_T_16255|Sc0000052|574081|574337|TGTTTTT|264|F1592 TSD_IN:no	> MITE_T_7182|Scaffold413_CSS|1079158|1079411|AAA|256|F447 TSD_IN:no	340 bits (184)	6e-94	5/256 (2%)
				1851	MITE_T_16288|Sc0001353|345020|345273|TT|262|F1594 TSD_IN:no	> MITE_T_7182|Scaffold413_CSS|1079158|1079411|AAA|256|F447 TSD_IN:no	379 bits (205)	1e-105	4/255 (2%)
				1852	MITE_T_16758|Sc0004202|53839|54088|AAAAAACAA|254|F1627 TSD_IN:no	> MITE_T_7182|Scaffold413_CSS|1079158|1079411|AAA|256|F447 TSD_IN:no	353 bits (191)	8e-98	6/254 (2%)
				1853	MITE_T_20283|Sc0003842|183285|183517|TAA|20|F1845 TSD_IN:no	> MITE_T_7174|Scaffold1186_CSS|245678|245911|TAA|19|F446 TSD_IN:no	346 bits (187)	1e-95	1/233 (0%)
				1854	MITE_T_17095|xpSc0058795|748|983|CG|28|F1648 TSD_IN:yes MITE_LEN:235	> MITE_T_7172|Scaffold2843_CSS|2345551|2345786|CG|11|F446 TSD_IN:yes	379 bits (205)	1e-105	0/235 (0%)
				1855	MITE_T_19304|xfSc0006661|1549|1799|TAA|23|F1766 TSD_IN:no	> MITE_T_7167|Scaffold404_CSS|625839|626089|TTA|23|F446 TSD_IN:no	412 bits (223)	1e-115	0/250 (0%)
				1856	MITE_T_19841|Sc0000721|91773|92018|GC|22|F1815 TSD_IN:yes	> MITE_T_7167|Scaffold404_CSS|625839|626089|TTA|23|F446 TSD_IN:no	261 bits (141)	5e-70	0/183 (0%)
				1857	MITE_T_14354|Sc0001167|298770|299103|TA|97|F1457 TSD_IN:yes	> MITE_T_7162|Scaffold2994_CSS|38201|38453|CAATTG|60|F445 TSD_IN:yes	246 bits (133)	2e-65	6/250 (2%)
				1858	MITE_T_16874|xpSc0053354|134664|134916|AAAAACAAA|72|F1632 TSD_IN:no	> MITE_T_7156|Scaffold1199_CSS|503582|503834|AAAAACAAA|260|F444	422 bits (228)	2e-118	0/252 (0%)
				1859	MITE_T_16862|Sc0004915|45519|45773|TT|262|F1632 TSD_IN:no	> MITE_T_7153|Scaffold12839_CSS|30836|31090|AA|262|F444 TSD_IN:no	470 bits (254)	8e-133	0/254 (0%)
				1860	MITE_T_21094|Sc0000793|58690|58915|GGC|14|F1895 TSD_IN:no	> MITE_T_7147|Scaffold191_CSS|513612|513846|TAA|17|F443 TSD_IN:no	340 bits (184)	5e-94	3/225 (1%)
				1861	MITE_T_15493|Sc0000023|106793|107081|AA|36|F1548 TSD_IN:no	> MITE_T_7138|Scaffold1662_CSS|386576|386830|AT|21|F443 TSD_IN:yes	418 bits (226)	3e-117	2/254 (1%)
				1862	MITE_T_15496|Sc0003401|167996|168246|TA|19|F1548 TSD_IN:yes	> MITE_T_7138|Scaffold1662_CSS|386576|386830|AT|21|F443 TSD_IN:yes	399 bits (216)	1e-111	1/250 (0%)
				1863	MITE_T_15867|xfSc0003367|19511|19768|TA|23|F1573 TSD_IN:yes	> MITE_T_7136|Scaffold32219_CSS|2496|2751|AT|21|F443 TSD_IN:yes	427 bits (231)	5e-120	0/255 (0%)
				1864	MITE_T_15869|Sc0002086|116925|117177|TA|20|F1573 TSD_IN:yes	> MITE_T_7136|Scaffold32219_CSS|2496|2751|AT|21|F443 TSD_IN:yes	420 bits (227)	8e-118	0/248 (0%)
				1865	MITE_T_20039|xpSc0058648|6082|6323|GCC|10|F1833 TSD_IN:no	> MITE_T_7132|Scaffold2168_CSS|228039|228290|TG|16|F442 TSD_IN:no	261 bits (141)	5e-70	10/242 (4%)
				1866	MITE_T_20558|Sc0000161|952345|952571|GGC|14|F1861 TSD_IN:no	> MITE_T_7132|Scaffold2168_CSS|228039|228290|TG|16|F442 TSD_IN:no	241 bits (130)	6e-64	3/210 (1%)
				1867	MITE_T_14845|xpSc0053883|32004|32298|TAT|23|F1507 TSD_IN:no	> MITE_T_713|Scaffold98_CSS|621479|621771|TA|19|F79 TSD_IN:yes	479 bits (259)	1e-135	0/292 (0%)
				1868	MITE_T_14813|Sc0003172|139533|139830|TA|20|F1502 TSD_IN:yes	> MITE_T_712|Scaffold628_CSS|1155430|1155727|TA|20|F79 TSD_IN:yes	505 bits (273)	2e-143	0/297 (0%)
				1869	MITE_T_14815|Sc0005842|64292|64587|TA|20|F1502 TSD_IN:yes	> MITE_T_712|Scaffold628_CSS|1155430|1155727|TA|20|F79 TSD_IN:yes	486 bits (263)	9e-138	2/297 (1%)
				1870	MITE_T_18221|Sc0000296|879346|879585|TAA|37|F1701 TSD_IN:no	> MITE_T_7118|Scaffold1823_CSS|585684|585922|ATT|14|F440 TSD_IN:no	390 bits (211)	6e-109	1/239 (0%)
				1871	MITE_T_18222|Sc0001756|455066|455304|GAT|13|F1701 TSD_IN:no	> MITE_T_7118|Scaffold1823_CSS|585684|585922|ATT|14|F440 TSD_IN:no	401 bits (217)	3e-112	0/238 (0%)
				1872	MITE_T_18223|Sc0000245|1085217|1085447|GGCC|14|F1701 TSD_IN:yes	> MITE_T_7118|Scaffold1823_CSS|585684|585922|ATT|14|F440 TSD_IN:no	370 bits (200)	7e-103	0/227 (0%)
				1873	MITE_T_18215|Sc0000103|399564|399810|GC|26|F1701 TSD_IN:yes	> MITE_T_7116|Scaffold523_CSS|558096|558340|GGCC|14|F440 TSD_IN:yes	307 bits (166)	6e-84	0/244 (0%)
				1874	MITE_T_18209|xpSc0055207|8790|9041|GC|18|F1701 TSD_IN:yes	> MITE_T_7113|Scaffold1759_CSS|318092|318337|ATT|14|F440 TSD_IN:no	387 bits (209)	8e-108	0/242 (0%)
				1875	MITE_T_18212|Sc0004038|138006|138254|TA|17|F1701 TSD_IN:yes	> MITE_T_7113|Scaffold1759_CSS|318092|318337|ATT|14|F440 TSD_IN:no	420 bits (227)	7e-118	0/245 (0%)
				1876	MITE_T_18213|Sc0001366|444240|444488|TA|18|F1701 TSD_IN:yes	> MITE_T_7113|Scaffold1759_CSS|318092|318337|ATT|14|F440 TSD_IN:no	403 bits (218)	8e-113	0/245 (0%)
				1877	MITE_T_18218|Sc0000099|315532|315778|CAT|35|F1701 TSD_IN:no	> MITE_T_7113|Scaffold1759_CSS|318092|318337|ATT|14|F440 TSD_IN:no	392 bits (212)	2e-109	1/246 (0%)
				1878	MITE_T_18219|xfSc0027755|646|891|TTT|13|F1701 TSD_IN:no MITE_LEN:245	> MITE_T_7113|Scaffold1759_CSS|318092|318337|ATT|14|F440 TSD_IN:no	398 bits (215)	3e-111	0/245 (0%)
				1879	MITE_T_18220|Sc0000206|1077158|1077403|ATT|14|F1701 TSD_IN:no	> MITE_T_7113|Scaffold1759_CSS|318092|318337|ATT|14|F440 TSD_IN:no	414 bits (224)	3e-116	0/242 (0%)
				1880	MITE_T_19793|Sc0001772|208562|208807|ATT|37|F1809 TSD_IN:no	> MITE_T_7113|Scaffold1759_CSS|318092|318337|ATT|14|F440 TSD_IN:no	403 bits (218)	7e-113	0/245 (0%)
				1881	MITE_T_18567|Sc0000976|452574|452820|GC|12|F1729 TSD_IN:yes	> MITE_T_7110|Scaffold42_CSS|1445695|1445941|GC|12|F440 TSD_IN:yes	438 bits (237)	2e-123	0/246 (0%)
				1882	MITE_T_18214|Sc0001012|581563|581809|AT|40|F1701 TSD_IN:yes	> MITE_T_7105|Scaffold522_CSS|1583067|1583313|ATAA|36|F440 TSD_IN:no	412 bits (223)	1e-115	1/245 (0%)
				1883	MITE_T_19792|xfSc0000164|139604|139850|TTAT|36|F1809 TSD_IN:no	> MITE_T_7105|Scaffold522_CSS|1583067|1583313|ATAA|36|F440 TSD_IN:no	455 bits (246)	2e-128	0/246 (0%)
				1884	MITE_T_18187|Sc0001082|82112|82368|ATT|14|F1701 TSD_IN:no	> MITE_T_7103|Scaffold1467_CSS|1312816|1313068|ATT|37|F440 TSD_IN:no	398 bits (215)	4e-111	4/256 (2%)
				1885	MITE_T_18189|xfSc0000033|167547|167802|TA|39|F1701 TSD_IN:yes	> MITE_T_7103|Scaffold1467_CSS|1312816|1313068|ATT|37|F440 TSD_IN:no	433 bits (234)	1e-121	0/252 (0%)
				1886	MITE_T_18191|Sc0000352|345359|345614|TA|17|F1701 TSD_IN:yes	> MITE_T_7103|Scaffold1467_CSS|1312816|1313068|ATT|37|F440 TSD_IN:no	416 bits (225)	1e-116	0/252 (0%)
				1887	MITE_T_18193|Sc0001261|417600|417855|TA|17|F1701 TSD_IN:yes	> MITE_T_7103|Scaffold1467_CSS|1312816|1313068|ATT|37|F440 TSD_IN:no	433 bits (234)	1e-121	0/252 (0%)
				1888	MITE_T_18195|Sc0000675|469459|469712|AT|16|F1701 TSD_IN:yes	> MITE_T_7103|Scaffold1467_CSS|1312816|1313068|ATT|37|F440 TSD_IN:no	420 bits (227)	8e-118	0/251 (0%)
				1889	MITE_T_18196|Sc0000585|195642|195895|ATA|37|F1701 TSD_IN:no	> MITE_T_7103|Scaffold1467_CSS|1312816|1313068|ATT|37|F440 TSD_IN:no	444 bits (240)	5e-125	1/253 (0%)
				1890	MITE_T_18197|xfSc0042761|624|876|ATT|14|F1701 TSD_IN:no MITE_LEN:252	> MITE_T_7103|Scaffold1467_CSS|1312816|1313068|ATT|37|F440 TSD_IN:no	460 bits (249)	4e-130	0/252 (0%)
				1891	MITE_T_18198|Sc0000075|830185|830437|ATA|13|F1701 TSD_IN:no	> MITE_T_7103|Scaffold1467_CSS|1312816|1313068|ATT|37|F440 TSD_IN:no	405 bits (219)	2e-113	0/252 (0%)
				1892	MITE_T_18200|Sc0000398|294743|294995|AAT|14|F1701 TSD_IN:no	> MITE_T_7103|Scaffold1467_CSS|1312816|1313068|ATT|37|F440 TSD_IN:no	449 bits (243)	1e-126	0/252 (0%)
				1893	MITE_T_18201|xfSc0000274|48458|48710|TTA|37|F1701 TSD_IN:no	> MITE_T_7103|Scaffold1467_CSS|1312816|1313068|ATT|37|F440 TSD_IN:no	438 bits (237)	2e-123	0/252 (0%)
				1894	MITE_T_18206|xfSc0000628|70973|71225|TAA|14|F1701 TSD_IN:no	> MITE_T_7103|Scaffold1467_CSS|1312816|1313068|ATT|37|F440 TSD_IN:no	422 bits (228)	2e-118	0/252 (0%)
				1895	MITE_T_18211|Sc0001513|224207|224458|TAT|13|F1701 TSD_IN:no	> MITE_T_7103|Scaffold1467_CSS|1312816|1313068|ATT|37|F440 TSD_IN:no	436 bits (236)	8e-123	1/252 (0%)
				1896	MITE_T_18216|Sc0001041|149471|149717|GC|13|F1701 TSD_IN:yes	> MITE_T_7103|Scaffold1467_CSS|1312816|1313068|ATT|37|F440 TSD_IN:no	427 bits (231)	4e-120	0/246 (0%)
				1897	MITE_T_18217|xfSc0000541|102941|103187|GC|13|F1701 TSD_IN:yes	> MITE_T_7103|Scaffold1467_CSS|1312816|1313068|ATT|37|F440 TSD_IN:no	427 bits (231)	4e-120	0/246 (0%)
				1898	MITE_T_18261|Sc0000486|40442|40694|ATT|14|F1705 TSD_IN:no	> MITE_T_7103|Scaffold1467_CSS|1312816|1313068|ATT|37|F440 TSD_IN:no	405 bits (219)	2e-113	0/252 (0%)
				1899	MITE_T_18264|Sc0003832|187830|188081|AAA|13|F1705 TSD_IN:no	> MITE_T_7103|Scaffold1467_CSS|1312816|1313068|ATT|37|F440 TSD_IN:no	409 bits (221)	2e-114	1/252 (0%)
				1900	MITE_T_18351|Sc0000280|784646|784898|AT|21|F1710 TSD_IN:yes	> MITE_T_7103|Scaffold1467_CSS|1312816|1313068|ATT|37|F440 TSD_IN:no	377 bits (204)	5e-105	0/252 (0%)
				1901	MITE_T_18357|Sc0000051|1644313|1644559|GC|35|F1710 TSD_IN:yes	> MITE_T_7103|Scaffold1467_CSS|1312816|1313068|ATT|37|F440 TSD_IN:no	416 bits (225)	1e-116	0/246 (0%)
				1902	MITE_T_18565|Sc0000417|80255|80510|AT|39|F1729 TSD_IN:yes	> MITE_T_7103|Scaffold1467_CSS|1312816|1313068|ATT|37|F440 TSD_IN:no	438 bits (237)	2e-123	0/252 (0%)
				1903	MITE_T_18566|Sc0001721|192036|192288|TTA|37|F1729 TSD_IN:no	> MITE_T_7103|Scaffold1467_CSS|1312816|1313068|ATT|37|F440 TSD_IN:no	460 bits (249)	4e-130	0/252 (0%)
				1904	MITE_T_18568|Sc0000742|28904|29149|AAT|20|F1729 TSD_IN:no	> MITE_T_7103|Scaffold1467_CSS|1312816|1313068|ATT|37|F440 TSD_IN:no	370 bits (200)	8e-103	7/252 (3%)
				1905	MITE_T_18262|Sc0004616|44414|44666|ATT|12|F1705 TSD_IN:no	> MITE_T_7102|Scaffold2599_CSS|535206|535458|AAA|13|F440 TSD_IN:no	377 bits (204)	5e-105	0/252 (0%)
				1906	MITE_T_18185|Sc0000587|88643|88901|AT|18|F1701 TSD_IN:yes	> MITE_T_7101|Scaffold1182_CSS|209310|209562|AAT|37|F440 TSD_IN:no	411 bits (222)	5e-115	0/249 (0%)
				1907	MITE_T_18208|Sc0002519|73597|73849|AAT|14|F1701 TSD_IN:no	> MITE_T_7101|Scaffold1182_CSS|209310|209562|AAT|37|F440 TSD_IN:no	427 bits (231)	5e-120	0/252 (0%)
				1908	MITE_T_18350|Sc0001734|385497|385749|TTA|12|F1710 TSD_IN:no	> MITE_T_7101|Scaffold1182_CSS|209310|209562|AAT|37|F440 TSD_IN:no	427 bits (231)	5e-120	0/252 (0%)
				1909	MITE_T_14814|Sc0001369|457696|457992|AT|26|F1502 TSD_IN:yes	> MITE_T_710|Scaffold1472_CSS|1017349|1017645|AT|26|F78 TSD_IN:yes	547 bits (296)	4e-156	0/296 (0%)
				1910	MITE_T_18199|Sc0000217|802777|803029|ATT|14|F1701 TSD_IN:no	> MITE_T_7096|Scaffold4463_CSS|108643|108895|ATT|14|F440 TSD_IN:no	455 bits (246)	2e-128	0/252 (0%)
				1911	MITE_T_18204|Sc0000004|878430|878682|GTT|35|F1701 TSD_IN:no	> MITE_T_7096|Scaffold4463_CSS|108643|108895|ATT|14|F440 TSD_IN:no	422 bits (228)	2e-118	0/252 (0%)
				1912	MITE_T_18205|Sc0001870|293032|293284|AAT|14|F1701 TSD_IN:no	> MITE_T_7096|Scaffold4463_CSS|108643|108895|ATT|14|F440 TSD_IN:no	416 bits (225)	1e-116	0/252 (0%)
				1913	MITE_T_18352|Sc0004338|126473|126725|AAA|13|F1710 TSD_IN:no	> MITE_T_7096|Scaffold4463_CSS|108643|108895|ATT|14|F440 TSD_IN:no	416 bits (225)	1e-116	0/252 (0%)
				1914	MITE_T_18260|Sc0001920|126938|127190|GTT|36|F1705 TSD_IN:no	> MITE_T_7092|Scaffold981_CSS|2194586|2194838|GTT|36|F440 TSD_IN:no	466 bits (252)	1e-131	0/252 (0%)
				1915	MITE_T_18263|Sc0000958|100222|100474|AAC|36|F1705 TSD_IN:no	> MITE_T_7092|Scaffold981_CSS|2194586|2194838|GTT|36|F440 TSD_IN:no	460 bits (249)	4e-130	0/252 (0%)
				1916	MITE_T_14810|Sc0000120|597513|597818|CC|31|F1502 TSD_IN:no	> MITE_T_709|Scaffold2268_CSS|466712|467009|GT|25|F78 TSD_IN:no	497 bits (269)	4e-141	1/297 (0%)
				1917	MITE_T_14812|Sc0000838|111904|112201|AA|25|F1502 TSD_IN:no	> MITE_T_709|Scaffold2268_CSS|466712|467009|GT|25|F78 TSD_IN:no	494 bits (267)	5e-140	2/298 (1%)
				1918	MITE_T_18183|xfSc0000577|83353|83612|TAT|13|F1701 TSD_IN:no	> MITE_T_7087|Scaffold2634_CSS|326721|326973|TAT|13|F440 TSD_IN:no	422 bits (228)	2e-118	7/259 (3%)
				1919	MITE_T_18186|xfSc0000734|117680|117937|ATT|17|F1701 TSD_IN:no	> MITE_T_7087|Scaffold2634_CSS|326721|326973|TAT|13|F440 TSD_IN:no	394 bits (213)	5e-110	0/252 (0%)
				1920	MITE_T_18203|xpSc0053529|36649|36901|TTA|14|F1701 TSD_IN:no	> MITE_T_7087|Scaffold2634_CSS|326721|326973|TAT|13|F440 TSD_IN:no	444 bits (240)	5e-125	0/252 (0%)
				1921	MITE_T_18188|xpSc0055119|4619|4874|TA|17|F1701 TSD_IN:yes	> MITE_T_7082|Scaffold153_CSS|828900|829155|TA|17|F440 TSD_IN:yes	416 bits (225)	1e-116	0/255 (0%)
				1922	MITE_T_18190|xpSc0055295|4871|5126|TA|17|F1701 TSD_IN:yes	> MITE_T_7082|Scaffold153_CSS|828900|829155|TA|17|F440 TSD_IN:yes	460 bits (249)	5e-130	0/255 (0%)
				1923	MITE_T_18194|Sc0004621|112324|112579|TA|17|F1701 TSD_IN:yes	> MITE_T_7082|Scaffold153_CSS|828900|829155|TA|17|F440 TSD_IN:yes	460 bits (249)	5e-130	0/255 (0%)
				1924	MITE_T_18192|Sc0002525|294057|294312|TA|17|F1701 TSD_IN:yes	> MITE_T_7081|Scaffold661_CSS|507011|507266|TA|17|F440 TSD_IN:yes	466 bits (252)	1e-131	0/255 (0%)
				1925	MITE_T_20476|Sc0000367|18782|18993|TTA|23|F1856 TSD_IN:no	> MITE_T_7072|Scaffold5620_CSS|641643|641854|TAA|17|F437 TSD_IN:no	363 bits (196)	1e-100	0/211 (0%)
				1926	MITE_T_17367|Sc0000108|1307001|1307254|CTTAG|27|F1663 TSD_IN:yes	> MITE_T_7068|Scaffold450_CSS|2535943|2536198|TAA|37|F437 TSD_IN:no	396 bits (214)	1e-110	0/253 (0%)
				1927	MITE_T_20043|xpSc0054292|2792|3022|GCC|14|F1833 TSD_IN:no	> MITE_T_7067|Scaffold1890_CSS|348618|348868|TA|26|F436 TSD_IN:yes	231 bits (125)	3e-61	3/205 (1%)
				1928	MITE_T_16124|xfSc0032214|146|398|ATAAATA|69|F1587 TSD_IN:no	> MITE_T_7058|Scaffold1076_CSS|1501046|1501298|TTTATTT|255|F434	405 bits (219)	2e-113	0/252 (0%)
				1929	MITE_T_16126|Sc0000225|711668|711919|AAAAAATTA|263|F1587 TSD_IN:no	> MITE_T_7057|Scaffold2171_CSS|671765|672017|TTTTTT|259|F434 TSD_IN:no	431 bits (233)	4e-121	1/252 (0%)
				1930	MITE_T_16339|Sc0001204|7592|7845|AAATATTT|276|F1601 TSD_IN:yes	> MITE_T_7056|Scaffold5756_CSS|819451|819704|GGAGAAAAA|259|F434	427 bits (231)	5e-120	1/253 (0%)
				1931	MITE_T_17823|xfSc0000026|530213|530464|AAT|16|F1684 TSD_IN:no	> MITE_T_7051|Scaffold942_CSS|1963368|1963619|ATT|16|F433 TSD_IN:no	370 bits (200)	8e-103	0/248 (0%)
				1932	MITE_T_17730|Sc0000353|711744|712000|AAT|20|F1684 TSD_IN:no	> MITE_T_7049|Scaffold228_CSS|4380700|4380956|AAT|20|F433 TSD_IN:no	473 bits (256)	6e-134	0/256 (0%)
				1933	MITE_T_18359|Sc0002445|295932|296188|AT|54|F1711 TSD_IN:yes	> MITE_T_7045|Scaffold6751_CSS|757206|757462|AT|54|F432 TSD_IN:yes	473 bits (256)	6e-134	0/256 (0%)
				1934	MITE_T_19842|Sc0000062|18218|18454|CG|18|F1815 TSD_IN:yes	> MITE_T_7045|Scaffold6751_CSS|757206|757462|AT|54|F432 TSD_IN:yes	274 bits (148)	6e-74	5/238 (2%)
				1935	MITE_T_19590|Sc0004442|143853|144088|AT|20|F1791 TSD_IN:yes	> MITE_T_7044|Scaffold1074_CSS|1145515|1145737|GT|10|F431 TSD_IN:no	322 bits (174)	2e-88	0/222 (0%)
				1936	MITE_T_20892|Sc0000253|738125|738361|AT|22|F1890 TSD_IN:yes	> MITE_T_7044|Scaffold1074_CSS|1145515|1145737|GT|10|F431 TSD_IN:no	291 bits (157)	6e-79	4/222 (2%)
				1937	MITE_T_20893|Sc0004981|64013|64243|CTTTGT|27|F1890 TSD_IN:no	> MITE_T_7044|Scaffold1074_CSS|1145515|1145737|GT|10|F431 TSD_IN:no	276 bits (149)	2e-74	1/204 (0%)
				1938	MITE_T_19463|xfSc0016538|784|1033|AAA|16|F1782 TSD_IN:no	> MITE_T_7038|Scaffold1845_CSS|2078062|2078318|GT|20|F430 TSD_IN:no	427 bits (231)	4e-120	0/249 (0%)
				1939	MITE_T_15355|Sc0001930|354049|354338|AT|28|F1537 TSD_IN:yes	> MITE_T_703|Scaffold2790_CSS|526316|526603|AT|28|F76 TSD_IN:yes	510 bits (276)	5e-145	2/289 (1%)
				1940	MITE_T_18314|Sc0001008|323226|323470|TTCATAT|250|F1707 TSD_IN:no	> MITE_T_7028|Scaffold2283_CSS|179062|179307|TTCATAT|250|F428 TSD_IN:no	435 bits (235)	3e-122	1/245 (0%)
				1941	MITE_T_16672|Sc0003345|226540|226799|TTTTT|264|F1619 TSD_IN:no	> MITE_T_7024|Scaffold974_CSS|1839911|1840165|ACAAAAA|266|F428	285 bits (154)	3e-77	3/255 (1%)
				1942	MITE_T_16675|Sc0002762|6664|6921|TT|276|F1619 TSD_IN:no MITE_LEN:257	> MITE_T_7024|Scaffold974_CSS|1839911|1840165|ACAAAAA|266|F428	287 bits (155)	8e-78	5/254 (2%)
				1943	MITE_T_18316|Sc0000608|152520|152758|GC|248|F1707 TSD_IN:yes	> MITE_T_7024|Scaffold974_CSS|1839911|1840165|ACAAAAA|266|F428	276 bits (149)	2e-74	8/243 (3%)
				1944	MITE_T_16671|Sc0000937|71405|71677|atatatatat|27|F1619 TSD_IN:yes	> MITE_T_7018|Scaffold18353_CSS|98787|99043|TTATTTT|260|F428 TSD_IN:no	259 bits (140)	2e-69	7/246 (3%)
				1945	MITE_T_16676|xfSc0000435|103372|103627|AAAAAATAA|260|F1619 TSD_IN:no	> MITE_T_7018|Scaffold18353_CSS|98787|99043|TTATTTT|260|F428 TSD_IN:no	309 bits (167)	2e-84	3/256 (1%)
				1946	MITE_T_16677|Sc0000410|81449|81702|AAAAATA|256|F1619 TSD_IN:no	> MITE_T_7018|Scaffold18353_CSS|98787|99043|TTATTTT|260|F428 TSD_IN:no	298 bits (161)	4e-81	3/256 (1%)
				1947	MITE_T_18307|Sc0000622|225600|225859|AAACTAA|272|F1707 TSD_IN:no	> MITE_T_7018|Scaffold18353_CSS|98787|99043|TTATTTT|260|F428 TSD_IN:no	326 bits (176)	2e-89	5/260 (2%)
				1948	MITE_T_18308|xpSc0053232|362489|362745|AAAATAA|260|F1707 TSD_IN:no	> MITE_T_7018|Scaffold18353_CSS|98787|99043|TTATTTT|260|F428 TSD_IN:no	324 bits (175)	6e-89	2/257 (1%)
				1949	MITE_T_18315|Sc0001135|518522|518764|AAACCTAAA|252|F1707 TSD_IN:no	> MITE_T_7018|Scaffold18353_CSS|98787|99043|TTATTTT|260|F428 TSD_IN:no	254 bits (137)	8e-68	14/255 (5%)
				1950	MITE_T_16630|Sc0000272|929034|929280|TTTTAAAAA|274|F1612 TSD_IN:yes	> MITE_T_7009|Scaffold3698_CSS|1301801|1302043|TTTTTAAAA|267|F427	357 bits (193)	6e-99	4/243 (2%)
				1951	MITE_T_18929|Sc0000794|177355|177602|TTAA|262|F1748 TSD_IN:yes	> MITE_T_7007|Scaffold15276_CSS|98828|99075|TTAA|260|F427 TSD_IN:yes	429 bits (232)	1e-120	0/247 (0%)
				1952	MITE_T_18894|Sc0000850|288702|288948|TTTTATT|255|F1743 TSD_IN:no	> MITE_T_7004|Scaffold1128_CSS|3187486|3187735|AATAAAA|259|F427	307 bits (166)	6e-84	7/251 (3%)
				1953	MITE_T_16624|Sc0000192|462563|462812|AATTTAA|258|F1612 TSD_IN:no	> MITE_T_7003|Scaffold4094_CSS|1249244|1249493|TTAAATT|258|F427	438 bits (237)	2e-123	0/249 (0%)
				1954	MITE_T_19388|Sc0003048|54746|54964|TAAAAAAAT|222|F1775 TSD_IN:no	> MITE_T_7002|Scaffold4138_CSS|2886325|2886575|CTTT|261|F427 TSD_IN:no	207 bits (112)	5e-54	2/143 (1%)
				1955	MITE_T_18551|Sc0004398|94113|94364|TATAATA|273|F1727 TSD_IN:yes	> MITE_T_7001|Scaffold3342_CSS|86679|86931|TTTTTT|260|F427 TSD_IN:no	322 bits (174)	2e-88	3/248 (1%)
				1956	MITE_T_16618|Sc0004134|130043|130294|TTTAGGAAT|264|F1612 TSD_IN:no	> MITE_T_7000|Scaffold3159_CSS|1173994|1174247|ATTCCTAAA|258|F427	366 bits (198)	1e-101	4/254 (2%)
				1957	MITE_T_14194|xfSc0000035|480279|480585|CA|33|F1433 TSD_IN:no	> MITE_T_70|Scaffold549_CSS|116886|117195|CA|21|F10 TSD_IN:no MITE_LEN:309	418 bits (226)	3e-117	3/309 (1%)
				1958	MITE_T_14704|xpSc0053827|118685|119008|TA|46|F1492 TSD_IN:yes	> MITE_T_7|Scaffold566_CSS|1446126|1446449|TA|46|F3 TSD_IN:yes	597 bits (323)	4e-171	0/323 (0%)
				1959	MITE_T_14707|xfSc0047646|431|738|AGTCATTTG|21|F1492 TSD_IN:no	> MITE_T_7|Scaffold566_CSS|1446126|1446449|TA|46|F3 TSD_IN:yes	364 bits (197)	4e-101	3/307 (1%)
				1960	MITE_T_14708|Sc0000244|54125|54432|GCCCTATTG|22|F1492 TSD_IN:no	> MITE_T_7|Scaffold566_CSS|1446126|1446449|TA|46|F3 TSD_IN:yes	436 bits (236)	9e-123	3/307 (1%)
				1961	MITE_T_18546|Sc0000049|1359952|1360206|TAATTTT|259|F1727 TSD_IN:no	> MITE_T_6999|Scaffold773_CSS|588045|588298|AAAATTA|259|F427 TSD_IN:no	451 bits (244)	3e-127	1/254 (0%)
				1962	MITE_T_16597|Sc0004374|64966|65220|TCTTATT|267|F1612 TSD_IN:no	> MITE_T_6997|Scaffold814_CSS|1188047|1188301|TCTTATT|270|F427	464 bits (251)	3e-131	0/254 (0%)
				1963	MITE_T_16579|Sc0003293|127257|127516|AA|264|F1612 TSD_IN:no	> MITE_T_6996|Scaffold2840_CSS|1447362|1447616|AGAATTA|260|F427	357 bits (193)	6e-99	4/252 (2%)
				1964	MITE_T_18547|Sc0000085|519762|520015|AAAAACA|73|F1727 TSD_IN:no	> MITE_T_6995|Scaffold1809_CSS|38946|39201|AAAAACA|262|F427 TSD_IN:no	381 bits (206)	4e-106	2/255 (1%)
				1965	MITE_T_19679|Sc0003952|41098|41345|TAATAAAAT|254|F1797 TSD_IN:no	> MITE_T_6992|Scaffold3118_CSS|750724|750970|ATTTTATTA|70|F426	444 bits (240)	4e-125	1/247 (0%)
				1966	MITE_T_19681|Sc0003952|40509|40754|TAATAAAAT|44|F1797 TSD_IN:no	> MITE_T_6992|Scaffold3118_CSS|750724|750970|ATTTTATTA|70|F426	292 bits (158)	2e-79	1/246 (0%)
				1967	MITE_T_16883|Sc0000601|734544|734792|TTTGTTTTT|262|F1632 TSD_IN:no	> MITE_T_6991|Scaffold2039_CSS|1423012|1423260|TTTGTTTTT|262|F426	459 bits (248)	2e-129	0/248 (0%)
				1968	MITE_T_16875|Sc0000638|336991|337243|TTTCATTTT|258|F1632 TSD_IN:no	> MITE_T_6982|Scaffold5220_CSS|366496|366748|AAAATGAAA|258|F426	466 bits (252)	1e-131	0/252 (0%)
				1969	MITE_T_18145|Sc0000342|502251|502503|AAATATTT|277|F1696 TSD_IN:yes	> MITE_T_6981|Scaffold839_CSS|717623|717875|AAATATTT|277|F426 TSD_IN:yes	460 bits (249)	4e-130	0/252 (0%)
				1970	MITE_T_16864|xfSc0022177|212|465|AT|77|F1632 TSD_IN:yes MITE_LEN:253	> MITE_T_6973|Scaffold6095_CSS|198192|198447|AAATA|270|F426 TSD_IN:no	357 bits (193)	6e-99	7/254 (3%)
				1971	MITE_T_16859|Sc0002009|94061|94316|TTATATT|268|F1632 TSD_IN:no	> MITE_T_6971|Scaffold570_CSS|2023500|2023756|TTATATT|268|F426	449 bits (243)	1e-126	1/256 (0%)
				1972	MITE_T_17183|xfSc0016088|866|1120|TAAAT|71|F1652 TSD_IN:no	> MITE_T_6970|Scaffold610_CSS|864467|864723|ATTTA|71|F426 TSD_IN:no	422 bits (228)	2e-118	2/256 (1%)
				1973	MITE_T_15774|Sc0003181|255473|255747|TA|86|F1563 TSD_IN:yes	> MITE_T_6969|Scaffold163_CSS|513775|514031|AATAATA|264|F426 TSD_IN:no	390 bits (211)	7e-109	1/257 (0%)
				1974	MITE_T_15780|xpSc0058518|4566|4822|AT|77|F1563 TSD_IN:yes	> MITE_T_6969|Scaffold163_CSS|513775|514031|AATAATA|264|F426 TSD_IN:no	399 bits (216)	1e-111	2/256 (1%)
				1975	MITE_T_15783|xfSc0000109|217739|217993|AATAAATAA|261|F1563 TSD_IN:no	> MITE_T_6969|Scaffold163_CSS|513775|514031|AATAATA|264|F426 TSD_IN:no	442 bits (239)	2e-124	0/254 (0%)
				1976	MITE_T_16836|Sc0000259|123559|123827|TATA|287|F1632 TSD_IN:yes	> MITE_T_6969|Scaffold163_CSS|513775|514031|AATAATA|264|F426 TSD_IN:no	399 bits (216)	1e-111	3/257 (1%)
				1977	MITE_T_16878|Sc0002812|192552|192802|AATTCAATT|277|F1632 TSD_IN:yes	> MITE_T_6969|Scaffold163_CSS|513775|514031|AATAATA|264|F426 TSD_IN:no	411 bits (222)	5e-115	4/254 (2%)
				1978	MITE_T_18298|Sc0003586|1685|1936|TTT|73|F1706 TSD_IN:no MITE_LEN:251	> MITE_T_6969|Scaffold163_CSS|513775|514031|AATAATA|264|F426 TSD_IN:no	372 bits (201)	2e-103	3/254 (1%)
				1979	MITE_T_15785|xfSc0000854|91695|91947|TTTTTATTT|256|F1563 TSD_IN:no	> MITE_T_6968|Scaffold228_CSS|1863347|1863603|ATAT|270|F426 TSD_IN:yes	398 bits (215)	4e-111	1/252 (0%)
				1980	MITE_T_18535|Sc0001754|105650|105900|CTAACTTC|72|F1726 TSD_IN:no	> MITE_T_6967|Scaffold942_CSS|825457|825708|TAATTTA|274|F425 TSD_IN:yes	320 bits (173)	8e-88	3/250 (1%)
				1981	MITE_T_16834|Sc0001786|234108|234378|TA|84|F1632 TSD_IN:yes	> MITE_T_6965|Scaffold2268_CSS|2630733|2630989|AATT|271|F425 TSD_IN:yes	385 bits (208)	3e-107	2/254 (1%)
				1982	MITE_T_18510|Sc0000070|780252|780508|AATT|271|F1726 TSD_IN:yes	> MITE_T_6965|Scaffold2268_CSS|2630733|2630989|AATT|271|F425 TSD_IN:yes	446 bits (241)	1e-125	0/256 (0%)
				1983	MITE_T_18006|Sc0000576|611177|611419|TTTAT|20|F1684 TSD_IN:no	> MITE_T_6963|Scaffold2145_CSS|1298859|1299099|ATT|20|F424 TSD_IN:no	383 bits (207)	1e-106	0/240 (0%)
				1984	MITE_T_18027|Sc0000712|337919|338159|ATT|17|F1684 TSD_IN:no	> MITE_T_6963|Scaffold2145_CSS|1298859|1299099|ATT|20|F424 TSD_IN:no	377 bits (204)	4e-105	0/240 (0%)
				1985	MITE_T_17955|Sc0000871|179160|179407|AT|20|F1684 TSD_IN:yes	> MITE_T_6961|Scaffold1965_CSS|451252|451499|AT|20|F424 TSD_IN:yes	429 bits (232)	1e-120	0/247 (0%)
				1986	MITE_T_18149|Sc0000559|725732|725983|aAC|16|F1697 TSD_IN:no	> MITE_T_6959|Scaffold9023_CSS|833149|833400|GTT|16|F424 TSD_IN:no	442 bits (239)	2e-124	0/251 (0%)
				1987	MITE_T_18042|Sc0000244|1017547|1017781|GC|18|F1684 TSD_IN:yes	> MITE_T_6956|Scaffold592_CSS|1080305|1080539|GC|18|F423 TSD_IN:yes	427 bits (231)	4e-120	0/234 (0%)
				1988	MITE_T_17987|Sc0002582|264850|265094|CT|24|F1684 TSD_IN:no	> MITE_T_6954|Scaffold1058_CSS|398188|398426|AG|20|F423 TSD_IN:no	366 bits (198)	1e-101	4/239 (2%)
				1989	MITE_T_18028|Sc0004986|32285|32524|TA|24|F1684 TSD_IN:yes	> MITE_T_6954|Scaffold1058_CSS|398188|398426|AG|20|F423 TSD_IN:no	361 bits (195)	4e-100	2/238 (1%)
				1990	MITE_T_18033|Sc0000561|285011|285248|TT|20|F1684 TSD_IN:no	> MITE_T_6954|Scaffold1058_CSS|398188|398426|AG|20|F423 TSD_IN:no	366 bits (198)	9e-102	1/238 (0%)
				1991	MITE_T_18005|Sc0001284|234168|234410|AGA|14|F1684 TSD_IN:no	> MITE_T_6952|Scaffold225_CSS|348230|348470|AGA|14|F423 TSD_IN:no	435 bits (235)	3e-122	2/242 (1%)
				1992	MITE_T_19720|Sc0000310|782324|782564|TTT|14|F1802 TSD_IN:no	> MITE_T_6951|Scaffold7196_CSS|385110|385350|TTT|14|F423 TSD_IN:no	433 bits (234)	9e-122	0/240 (0%)
				1993	MITE_T_18403|Sc0002536|98795|99038|GGCC|16|F1713 TSD_IN:yes	> MITE_T_6948|Scaffold1856_CSS|1296996|1297239|GGCC|16|F423 TSD_IN:yes	438 bits (237)	2e-123	0/243 (0%)
				1994	MITE_T_17247|Sc0003218|72329|72573|GC|19|F1659 TSD_IN:yes	> MITE_T_6947|Scaffold2613_CSS|2490902|2491146|GC|17|F423 TSD_IN:yes	418 bits (226)	3e-117	0/244 (0%)
				1995	MITE_T_18040|Sc0000874|292781|293015|GC|18|F1684 TSD_IN:yes	> MITE_T_6945|Scaffold1451_CSS|89673|89917|GCC|17|F423 TSD_IN:no	335 bits (181)	3e-92	0/220 (0%)
				1996	MITE_T_17972|Sc0002433|182265|182510|GC|18|F1684 TSD_IN:yes	> MITE_T_6944|Scaffold913_CSS|2220700|2220945|GC|18|F423 TSD_IN:yes	431 bits (233)	3e-121	0/245 (0%)
				1997	MITE_T_16088|Sc0000483|755832|756077|GC|18|F1584 TSD_IN:yes	> MITE_T_6940|Scaffold341_CSS|352121|352366|GC|18|F423 TSD_IN:yes	453 bits (245)	7e-128	0/245 (0%)
[truncated: 20,614 more rows]

## Sheet: Uniq_Comm_CSS_CSA_Stats_Mite
Sr. No.	Query	Hits		Sr. No.	Query	Hits	SCORE	Evalue	Identities	Gaps
	Mites uniq in CSS and not in CSA				Mites common in CSS and in CSA
1	MITE_T_12|Scaffold360_CSS|360306|360613|CAA|32|F3 TSD_IN:no	No hits found		1	MITE_T_1|Scaffold397_CSS|3450250|3450574|GGCT|35|F1 TSD_IN:no	> MITE_T_14336|Sc0000572|356482|356806|GC|38|F1454 TSD_IN:yes MITE_LEN:324	409 bits (221)	1e-114	290/324 (90%)	2/324(1%)
2	MITE_T_61|Scaffold1598_CSS|1459020|1459341|GC|21|F9 TSD_IN:yes	No hits found		2	MITE_T_31279|Scaffold2673_CSS|346115|346534|CA|426|F2726 TSD_IN:no	> MITE_T_9991|Sc0001558|9548|9948|TGTAATGAC|404|F1082 TSD_IN:no	649 bits (351)	0	384/400 (96%)	1/400(0%)
3	MITE_T_75|Scaffold90_CSS|707560|707880|TA|18|F11 TSD_IN:yes	No hits found		3	MITE_T_31284|Scaffold1185_CSS|714705|715111|TTT|412|F2726 TSD_IN:no	````````````````````````````````````````````````````````````````````````````````````````````````````````````````````````````````````````````````````````````````````````````````````````````````````````````````````````````````````````````````````````````````````````````````````````````````````````````	584 bits (316)	2e-167	372/400 (93%)	0/400(0%)
4	MITE_T_76|Scaffold3385_CSS|653519|653838|TA|38|F11 TSD_IN:yes	No hits found		4	MITE_T_31285|Scaffold2905_CSS|459233|459639|AA|172|F2726 TSD_IN:no	> MITE_T_9991|Sc0001558|9548|9948|TGTAATGAC|404|F1082 TSD_IN:no	654 bits (354)	0	385/400 (96%)	1/400(0%)
5	MITE_T_96|Scaffold1309_CSS|70926|71246|TG|20|F13 TSD_IN:no	No hits found		5	MITE_T_31288|Scaffold1054_CSS|111850|112252|ATT|173|F2726 TSD_IN:no	> MITE_T_9991|Sc0001558|9548|9948|TGTAATGAC|404|F1082 TSD_IN:no	617 bits (334)	2e-177	378/400 (95%)	0/400(0%)
6	MITE_T_99|Scaffold4273_CSS|893615|893932|TG|45|F13 TSD_IN:no	No hits found		6	MITE_T_31290|Scaffold568_CSS|956809|957209|TAAAGCACT|404|F2726	> MITE_T_9991|Sc0001558|9548|9948|TGTAATGAC|404|F1082 TSD_IN:no	656 bits (355)	0	385/400 (96%)	0/400(0%)
7	MITE_T_206|Scaffold1858_CSS|2809935|2810220|TA|15|F27 TSD_IN:yes	No hits found		7	MITE_T_31291|Scaffold3095_CSS|944751|945151|GAGCATGAA|404|F2726	> MITE_T_9991|Sc0001558|9548|9948|TGTAATGAC|404|F1082 TSD_IN:no	634 bits (343)	0	381/400 (95%)	0/400(0%)
8	MITE_T_207|Scaffold13178_CSS|279234|279546|AT|26|F28 TSD_IN:yes	No hits found		8	MITE_T_31292|Scaffold1054_CSS|107080|107480|TATTTTAGC|404|F2726	> MITE_T_9991|Sc0001558|9548|9948|TGTAATGAC|404|F1082 TSD_IN:no	667 bits (361)	0	387/400 (97%)	0/400(0%)
9	MITE_T_208|Scaffold3650_CSS|1810831|1811142|AT|10|F28 TSD_IN:yes	No hits found		9	MITE_T_31294|Scaffold1104_CSS|1636362|1636762|ATTATACGG|404|F2726	> MITE_T_9991|Sc0001558|9548|9948|TGTAATGAC|404|F1082 TSD_IN:no	684 bits (370)	0	390/400 (98%)	0/400(0%)
10	MITE_T_209|Scaffold35_CSS|2123399|2123709|AT|11|F28 TSD_IN:yes	No hits found		10	MITE_T_31295|Scaffold1191_CSS|924393|924792|CTAAAAACC|404|F2726	> MITE_T_9991|Sc0001558|9548|9948|TGTAATGAC|404|F1082 TSD_IN:no	627 bits (339)	4e-180	380/400 (95%)	1/400(0%)
11	MITE_T_210|Scaffold3908_CSS|556603|556913|AT|21|F28 TSD_IN:yes	No hits found		11	MITE_T_31297|Scaffold1024_CSS|1961554|1961953|TC|402|F2726 TSD_IN:no	> MITE_T_9991|Sc0001558|9548|9948|TGTAATGAC|404|F1082 TSD_IN:no	665 bits (360)	0	387/400 (97%)	1/400(0%)
12	MITE_T_333|Scaffold4138_CSS|1492145|1492430|GC|21|F35 TSD_IN:yes	No hits found		12	MITE_T_31298|Scaffold1135_CSS|648652|649033|AAT|23|F2726 TSD_IN:no	> MITE_T_9991|Sc0001558|9548|9948|TGTAATGAC|404|F1082 TSD_IN:no	540 bits (292)	5e-154	339/362 (94%)	2/362(1%)
13	MITE_T_387|Scaffold1471_CSS|689536|690317|AG|17|F39 TSD_IN:no	No hits found		13	MITE_T_31299|Scaffold2971_CSS|1073110|1073489|TGGAACTTT|404|F2726	> MITE_T_9991|Sc0001558|9548|9948|TGTAATGAC|404|F1082 TSD_IN:no	531 bits (287)	3e-151	366/400 (92%)	21/400(5%)
14	MITE_T_413|Scaffold1025_CSS|43211|43519|CT|11|F43 TSD_IN:no	No hits found		14	MITE_T_31300|Scaffold516_CSS|1931651|1932030|CCAAA|23|F2726	> MITE_T_9991|Sc0001558|9548|9948|TGTAATGAC|404|F1082 TSD_IN:no	592 bits (320)	1e-169	349/363 (96%)	1/363(0%)
15	MITE_T_414|Scaffold3918_CSS|1276451|1276755|ACT|11|F43 TSD_IN:no	No hits found		15	MITE_T_32294|Scaffold475_CSS|1111509|1111909|GTTTGGAGA|168|F2818	> MITE_T_9991|Sc0001558|9548|9948|TGTAATGAC|404|F1082 TSD_IN:no	656 bits (355)	0	385/400 (96%)	0/400(0%)
16	MITE_T_415|Scaffold859_CSS|116477|116779|AG|13|F43 TSD_IN:no	No hits found		16	MITE_T_32299|Scaffold465_CSS|666829|667229|AAC|168|F2818 TSD_IN:no	> MITE_T_9991|Sc0001558|9548|9948|TGTAATGAC|404|F1082 TSD_IN:no	617 bits (334)	2e-177	379/401 (95%)	2/401(0%)
17	MITE_T_416|Scaffold3619_CSS|1577830|1578582|TG|42|F44 TSD_IN:no	No hits found		17	MITE_T_16176|Scaffold1955_CSS|2529205|2529388|TTAA|19|F1247	> MITE_T_999|Sc0001119|257908|258091|TTAA|19|F70 TSD_IN:yes MITE_LEN:183	322 bits (174)	8e-89	180/183 (98%)	0/183(0%)
18	MITE_T_417|Scaffold528_CSS|218033|218765|TG|13|F44 TSD_IN:no	No hits found		18	MITE_T_32298|Scaffold3128_CSS|186462|186862|CACTAATGA|405|F2818	> MITE_T_9989|xfSc0013199|553|953|AATTTTCTA|409|F1082 TSD_IN:no	723 bits (391)	0	397/400 (99%)	0/400(0%)
19	MITE_T_418|Scaffold1132_CSS|87434|88140|TAA|22|F44 TSD_IN:no	No hits found		19	MITE_T_32300|Scaffold7115_CSS|750926|751326|CATTTTGTC|405|F2818	> MITE_T_9989|xfSc0013199|553|953|AATTTTCTA|409|F1082 TSD_IN:no	684 bits (370)	0	390/400 (98%)	0/400(0%)
20	MITE_T_419|Scaffold432_CSS|2465470|2466176|TAA|22|F44 TSD_IN:no	No hits found		20	MITE_T_32302|Scaffold161_CSS|1273662|1274027|GC|373|F2818 TSD_IN:yes	> MITE_T_9989|xfSc0013199|553|953|AATTTTCTA|409|F1082 TSD_IN:no	627 bits (339)	3e-180	356/364 (98%)	1/364(0%)
21	MITE_T_420|Scaffold4451_CSS|130289|130984|AA|21|F44 TSD_IN:no	No hits found		21	MITE_T_31282|Scaffold2408_CSS|760614|761030|AA|421|F2726 TSD_IN:no	> MITE_T_9988|Sc0000002|1431456|1431856|AACGAGGCC|405|F1082 TSD_IN:no	673 bits (364)	0	388/400 (97%)	0/400(0%)
22	MITE_T_484|Scaffold694_CSS|1470055|1470352|AAAAA|31|F55 TSD_IN:no	No hits found		22	MITE_T_31287|Scaffold1989_CSS|184293|184697|TTTTC|409|F2726	> MITE_T_9988|Sc0000002|1431456|1431856|AACGAGGCC|405|F1082 TSD_IN:no	701 bits (379)	0	393/400 (98%)	0/400(0%)
23	MITE_T_640|Scaffold624_CSS|121256|121556|AT|13|F66 TSD_IN:yes	No hits found		23	MITE_T_32289|Scaffold7773_CSS|65247|65649|TATAATA|176|F2818	> MITE_T_9988|Sc0000002|1431456|1431856|AACGAGGCC|405|F1082 TSD_IN:no	702 bits (380)	0	392/398 (98%)	0/398(0%)
24	MITE_T_641|Scaffold804_CSS|519140|519409|AT|17|F66 TSD_IN:yes	No hits found		24	MITE_T_32290|Scaffold1496_CSS|183651|184053|TAATTGG|407|F2818	> MITE_T_9988|Sc0000002|1431456|1431856|AACGAGGCC|405|F1082 TSD_IN:no	717 bits (388)	0	396/400 (99%)	0/400(0%)
25	MITE_T_674|Scaffold3595_CSS|2677848|2678146|AT|32|F71 TSD_IN:yes	No hits found		25	MITE_T_32292|Scaffold454_CSS|121409|121810|AAAATTA|407|F2818	> MITE_T_9988|Sc0000002|1431456|1431856|AACGAGGCC|405|F1082 TSD_IN:no	676 bits (366)	0	389/400 (97%)	1/400(0%)
26	MITE_T_1276|Scaffold1565_CSS|229053|229316|TTT|20|F107 TSD_IN:no	No hits found		26	MITE_T_32293|Scaffold4399_CSS|98285|98686|AATAGTTG|407|F2818	> MITE_T_9988|Sc0000002|1431456|1431856|AACGAGGCC|405|F1082 TSD_IN:no	678 bits (367)	0	390/401 (97%)	1/401(0%)
27	MITE_T_2239|Scaffold2287_CSS|482608|482893|AT|32|F164 TSD_IN:yes	No hits found		27	MITE_T_32303|Scaffold859_CSS|904865|905214|AA|142|F2818 TSD_IN:no	> MITE_T_9988|Sc0000002|1431456|1431856|AACGAGGCC|405|F1082 TSD_IN:no	577 bits (312)	3e-165	337/349 (97%)	1/349(0%)
28	MITE_T_2240|Scaffold66_CSS|333194|333456|ATG|32|F164 TSD_IN:no	No hits found		28	MITE_T_32288|Scaffold409_CSS|1683524|1683926|TTTTTTT|407|F2818	> MITE_T_9986|Sc0001443|225434|225834|CACTTTTTC|405|F1082 TSD_IN:no	656 bits (355)	0	385/400 (96%)	0/400(0%)
29	MITE_T_2241|Scaffold2181_CSS|2123437|2123698|TATATATATA|35|F164	No hits found		29	MITE_T_32291|Scaffold2803_CSS|384460|384861|TTTCCTAAT|171|F2818	> MITE_T_9986|Sc0001443|225434|225834|CACTTTTTC|405|F1082 TSD_IN:no	673 bits (364)	0	389/401 (97%)	1/401(0%)
30	MITE_T_2242|Scaffold1768_CSS|201016|201271|TTCATGAA|31|F164	No hits found		30	MITE_T_32295|Scaffold1690_CSS|954573|954973|GTTTAGTTTG|405|F2818	> MITE_T_9986|Sc0001443|225434|225834|CACTTTTTC|405|F1082 TSD_IN:no	706 bits (382)	0	394/400 (99%)	0/400(0%)
31	MITE_T_2243|Scaffold1096_CSS|38245|38489|TATATATA|33|F164 TSD_IN:yes	No hits found		31	MITE_T_31281|Scaffold13147_CSS|192936|193352|TATA|32|F2726	> MITE_T_9985|xpSc0053823|43296|43696|TCTAGAAGT|405|F1082 TSD_IN:no	643 bits (348)	0	374/387 (97%)	0/387(0%)
32	MITE_T_2244|Scaffold1096_CSS|38244|38488|ATATATAT|31|F164 TSD_IN:yes	No hits found		32	MITE_T_31293|Scaffold3791_CSS|127603|128003|AACATTATC|404|F2726	> MITE_T_9984|Sc0000496|588203|588603|AACATTATC|404|F1082 TSD_IN:no	712 bits (385)	0	395/400 (99%)	0/400(0%)
33	MITE_T_2245|Scaffold10407_CSS|447702|447944|TTAATTAA|31|F164	No hits found		33	MITE_T_31296|Scaffold1857_CSS|740930|741329|TGATGAGAC|404|F2726	> MITE_T_9982|Sc0004678|133813|134213|GGATTAGTG|404|F1082 TSD_IN:no	676 bits (366)	0	389/400 (97%)	1/400(0%)
34	MITE_T_3089|Scaffold5132_CSS|517273|517547|TTA|26|F219 TSD_IN:no	No hits found		34	MITE_T_32296|Scaffold2184_CSS|1480434|1480834|TTAATTTTG|404|F2818	> MITE_T_9982|Sc0004678|133813|134213|GGATTAGTG|404|F1082 TSD_IN:no	695 bits (376)	0	392/400 (98%)	0/400(0%)
35	MITE_T_3177|Scaffold862_CSS|1139523|1139796|TTTGAAATGG|281|F226	No hits found		35	MITE_T_32297|Scaffold1631_CSS|84746|85146|GAACAAACT|404|F2818	> MITE_T_9982|Sc0004678|133813|134213|GGATTAGTG|404|F1082 TSD_IN:no	684 bits (370)	0	390/400 (98%)	0/400(0%)
36	MITE_T_3186|Scaffold316_CSS|522953|523201|AT|30|F228 TSD_IN:yes	No hits found		36	MITE_T_31932|Scaffold33_CSS|57745|58148|CGCCAATAT|410|F2782	> MITE_T_9981|Sc0000093|1078731|1079131|TCATTGA|416|F1082 TSD_IN:yes	590 bits (319)	5e-169	376/403 (93%)	5/403(1%)
37	MITE_T_3270|Scaffold238_CSS|1350226|1350501|CG|13|F235 TSD_IN:yes	No hits found		37	MITE_T_32245|Scaffold570_CSS|2116262|2116662|TCAATGA|416|F2812	> MITE_T_9981|Sc0000093|1078731|1079131|TCATTGA|416|F1082 TSD_IN:yes	706 bits (382)	0	394/400 (99%)	0/400(0%)
38	MITE_T_3273|Scaffold4216_CSS|93083|93341|CG|13|F235 TSD_IN:yes	No hits found		38	MITE_T_32249|Scaffold2381_CSS|1891792|1892191|GTATAAAAT|407|F2812	> MITE_T_9981|Sc0000093|1078731|1079131|TCATTGA|416|F1082 TSD_IN:yes	625 bits (338)	1e-179	380/400 (95%)	3/400(1%)
39	MITE_T_3609|Scaffold5399_CSS|286964|287221|TTTG|17|F251 TSD_IN:no	No hits found		39	MITE_T_32257|Scaffold885_CSS|289850|290226|AACCAAACA|381|F2812	> MITE_T_9981|Sc0000093|1078731|1079131|TCATTGA|416|F1082 TSD_IN:yes	399 bits (216)	8e-112	345/402 (86%)	30/402(7%)
40	MITE_T_4369|Scaffold12129_CSS|551663|551931|TAA|16|F280 TSD_IN:no	No hits found		40	MITE_T_31278|Scaffold3896_CSS|212311|212731|TTTGAGT|169|F2726	> MITE_T_9979|Sc0001013|293101|293503|TTTGAGT|169|F1082 TSD_IN:no	582 bits (315)	9e-167	388/420 (92%)	18/420(4%)
41	MITE_T_4707|Scaffold669_CSS|920719|920975|AA|17|F292 TSD_IN:no	No hits found		41	MITE_T_31280|Scaffold1695_CSS|1900741|1901158|TATTTGT|28|F2726	> MITE_T_9978|Sc0002088|288282|288684|ATGTGAG|407|F1082 TSD_IN:no	593 bits (321)	4e-170	355/372 (95%)	0/372(0%)
42	MITE_T_4894|Scaffold5220_CSS|433227|433482|ATGAA|21|F305 TSD_IN:no	No hits found		42	MITE_T_31286|Scaffold2561_CSS|663142|663547|CTCCT|411|F2726	> MITE_T_9976|xfSc0000283|186292|186697|AGGAG|411|F1082 TSD_IN:no	721 bits (390)	0	400/405 (99%)	0/405(0%)
43	MITE_T_5307|Scaffold110_CSS|1693358|1693607|AGCT|25|F320 TSD_IN:yes	No hits found		43	MITE_T_31283|Scaffold1856_CSS|1803031|1803437|CCT|411|F2726	> MITE_T_9975|Sc0002446|163664|164070|CCT|411|F1082 TSD_IN:no MITE_LEN:406	745 bits (403)	0	405/406 (99%)	0/406(0%)
44	MITE_T_5380|Scaffold2694_CSS|226765|227030|AAT|47|F326 TSD_IN:no	No hits found		44	MITE_T_32301|Scaffold613_CSS|431888|432287|CATGGCGAT|405|F2818	> MITE_T_9975|Sc0002446|163664|164070|CCT|411|F1082 TSD_IN:no MITE_LEN:406	693 bits (375)	0	392/400 (98%)	1/400(0%)
45	MITE_T_5690|Scaffold2069_CSS|315645|315896|ACTAA|24|F349 TSD_IN:no	No hits found		45	MITE_T_33115|Scaffold1411_CSS|740769|741123|GGC|11|F2892 TSD_IN:no	> MITE_T_9972|Sc0000522|579963|580333|TAA|15|F1081 TSD_IN:no MITE_LEN:370	518 bits (280)	2e-147	337/363 (93%)	10/363(3%)
46	MITE_T_5782|Scaffold957_CSS|624532|624795|TA|28|F354 TSD_IN:yes	No hits found		46	MITE_T_33101|Scaffold139_CSS|906929|907309|TTG|18|F2892 TSD_IN:no	> MITE_T_9971|xfSc0000081|296910|297287|TTT|10|F1081 TSD_IN:no	538 bits (291)	2e-153	353/382 (92%)	7/382(2%)
47	MITE_T_5783|Scaffold4165_CSS|477439|477702|ATAT|19|F354 TSD_IN:yes	No hits found		47	MITE_T_32051|Scaffold2426_CSS|217827|218226|TTT|14|F2791 TSD_IN:no	> MITE_T_9970|Sc0000034|1482284|1482668|AAA|14|F1081 TSD_IN:no	608 bits (329)	1e-174	347/356 (97%)	0/356(0%)
48	MITE_T_5784|Scaffold30_CSS|3665379|3665641|TA|16|F354 TSD_IN:yes	No hits found		48	MITE_T_32669|Scaffold2426_CSS|217866|218205|TA|16|F2852 TSD_IN:yes	> MITE_T_9970|Sc0000034|1482284|1482668|AAA|14|F1081 TSD_IN:no	569 bits (308)	5e-163	326/335 (97%)	0/335(0%)
49	MITE_T_5890|Scaffold1492_CSS|3922688|3922939|GT|16|F362 TSD_IN:no	No hits found		49	MITE_T_33098|Scaffold4212_CSS|304229|304616|GC|13|F2892 TSD_IN:yes	> MITE_T_9968|Sc0000354|340482|340869|GC|13|F1081 TSD_IN:yes MITE_LEN:387	699 bits (378)	0	384/387 (99%)	0/387(0%)
50	MITE_T_5905|Scaffold143_CSS|344303|344563|ta|19|F365 TSD_IN:yes	No hits found		50	MITE_T_33110|Scaffold2348_CSS|1096133|1096494|AT|17|F2892 TSD_IN:yes	> MITE_T_9968|Sc0000354|340482|340869|GC|13|F1081 TSD_IN:yes MITE_LEN:387	383 bits (207)	8e-107	304/349 (87%)	13/349(4%)
51	MITE_T_5916|Scaffold2205_CSS|771241|771480|CTAG|21|F365 TSD_IN:yes	No hits found		51	MITE_T_29824|Scaffold522_CSS|94218|94669|AA|52|F2600 TSD_IN:no	> MITE_T_9965|Sc0000847|305696|306089|TAA|39|F1081 TSD_IN:no MITE_LEN:393	562 bits (304)	1e-160	365/394 (93%)	6/394(2%)
52	MITE_T_6083|Scaffold1802_CSS|1963755|1964014|AT|18|F376 TSD_IN:yes	No hits found		52	MITE_T_29828|Scaffold522_CSS|94278|94665|GCC|36|F2600 TSD_IN:no	> MITE_T_9965|Sc0000847|305696|306089|TAA|39|F1081 TSD_IN:no MITE_LEN:393	555 bits (300)	2e-158	361/390 (93%)	6/390(2%)
53	MITE_T_6211|Scaffold1816_CSS|3150938|3151190|TGCCA|13|F385	No hits found		53	MITE_T_31567|Scaffold1214_CSS|1039079|1039474|TAA|15|F2739 TSD_IN:no	> MITE_T_9965|Sc0000847|305696|306089|TAA|39|F1081 TSD_IN:no MITE_LEN:393	562 bits (304)	1e-160	363/392 (93%)	2/392(1%)
54	MITE_T_6227|Scaffold2527_CSS|736983|737232|TGA|17|F385 TSD_IN:no	No hits found		54	MITE_T_31569|Scaffold584_CSS|1263870|1264263|TTG|14|F2739 TSD_IN:no	> MITE_T_9965|Sc0000847|305696|306089|TAA|39|F1081 TSD_IN:no MITE_LEN:393	549 bits (297)	8e-157	362/394 (92%)	2/394(1%)
55	MITE_T_6251|Scaffold2655_CSS|238664|238891|GCC|14|F385 TSD_IN:no	No hits found		55	MITE_T_31632|Scaffold7026_CSS|347502|347887|TAA|39|F2747 TSD_IN:no	> MITE_T_9965|Sc0000847|305696|306089|TAA|39|F1081 TSD_IN:no MITE_LEN:393	553 bits (299)	6e-158	365/395 (92%)	12/395(3%)
56	MITE_T_6410|Scaffold846_CSS|667326|667560|ATT|16|F392 TSD_IN:no	No hits found		56	MITE_T_33099|Scaffold1671_CSS|107487|107872|TTA|19|F2892 TSD_IN:no	> MITE_T_9965|Sc0000847|305696|306089|TAA|39|F1081 TSD_IN:no MITE_LEN:393	547 bits (296)	3e-156	363/393 (92%)	13/393(3%)
57	MITE_T_6440|Scaffold138_CSS|554156|554397|AGGCT|14|F393 TSD_IN:yes	No hits found		57	MITE_T_33102|Scaffold1662_CSS|502937|503316|GC|14|F2892 TSD_IN:yes	> MITE_T_9965|Sc0000847|305696|306089|TAA|39|F1081 TSD_IN:no MITE_LEN:393	555 bits (300)	2e-158	358/385 (93%)	8/385(2%)
58	MITE_T_6859|Scaffold2902_CSS|2306261|2306513|AT|264|F417 TSD_IN:yes	No hits found		58	MITE_T_33103|Scaffold4422_CSS|913232|913609|GGC|11|F2892 TSD_IN:no	> MITE_T_9965|Sc0000847|305696|306089|TAA|39|F1081 TSD_IN:no MITE_LEN:393	483 bits (261)	8e-137	346/386 (90%)	10/386(3%)
[truncated: 36,586 more rows]
