# Supplementary material for: Genome-wide identification and development of miniature inverted-repeat transposable elements and intron length polymorphic markers in tea plant (Camellia sinensis)
Source: Sci Rep. 2022 Sep 28;12:16233. doi: 10.1038/s41598-022-20400-7 (PMC9519581; doi:10.1038/s41598-022-20400-7)
Supplement: Supplementary file 8 — Supplementary Table S5. [file 41598_2022_20400_MOESM8_ESM.xls]

## Sheet: CSA_novel
Supplementary Table S5: CsMITEs derived from small RNA in CSA and CSS genomes
Sr. No.	Mite Sequence ID	miR_name	pct_identity	aln_length	Number of mismatches	Gap Opening	Query Start	Query End	Subject Start	Subject End	E value	Bit Score
1	MITE_T_1|xfSc0002237|6232|6450|CG|20|F1	PC-3p-33133_91	100	12	0	0	113	124	13	2	0.067	24.3
2	MITE_T_2|Sc0003837|125565|125779|CG|28|F1	PC-3p-33133_91	100	12	0	0	100	111	13	2	0.066	24.3
3	MITE_T_3|xfSc0049659|231|442|CG|40|F1	csn-smR76-3p	100	10	0	0	95	104	14	23	1	20.3
4	MITE_T_4|Sc0000512|545893|546110|AT|32|F2	csn-smR15-5p	100	11	0	0	205	215	18	8	0.26	22.3
5	MITE_T_5|Sc0000582|281012|281224|TC|29|F2	csn-miRn54	100	11	0	0	55	65	7	17	0.26	22.3
6	MITE_T_6|Sc0004131|165761|165972|AATT|33|F2	csn-miRn54	100	11	0	0	147	157	17	7	0.26	22.3
7	MITE_T_7|Sc0004306|29444|29645|TA|24|F2	csn-smR66-5p	100	10	0	0	77	86	3	12	0.96	20.3
8	MITE_T_8|Sc0000175|1136067|1136267|AT|24|F2	csn-miRn54	100	11	0	0	142	152	17	7	0.24	22.3
9	MITE_T_9|Sc0002298|330716|330914|TA|23|F2	csn-miRn54	100	11	0	0	141	151	17	7	0.24	22.3
10	MITE_T_10|Sc0001212|235770|235967|AT|22|F2	csn-miRn54	100	11	0	0	47	57	7	17	0.24	22.3
11	MITE_T_11|Sc0000024|1608896|1609091|TA|21|F2	csn-miRn54	100	11	0	0	46	56	7	17	0.24	22.3
12	MITE_T_12|Sc0000551|224435|224629|TAA|20|F2	csn-miRn54	100	11	0	0	139	149	17	7	0.23	22.3
13	MITE_T_13|Sc0000410|371296|371489|TG|18|F2	csn-miRn54	100	11	0	0	138	148	17	7	0.23	22.3
14	MITE_T_14|Sc0000740|630075|630267|ATG|17|F2	csn-smR66-5p	100	12	0	0	121	132	14	3	0.059	24.3
15	MITE_T_15|xfSc0032441|474|664|AT|17|F2	csn-miRn54	100	11	0	0	137	147	17	7	0.23	22.3
16	MITE_T_16|Sc0000308|461176|461366|TA|18|F2	csn-miRn54	100	14	0	0	41	54	4	17	0.004	28.2
17	MITE_T_17|Sc0002980|1640|1829|AT|19|F2	csn-miRn54	100	11	0	0	44	54	7	17	0.23	22.3
18	MITE_T_18|Sc0001587|486243|486432|at|18|F2	csn-miRn54	100	11	0	0	136	146	17	7	0.23	22.3
19	MITE_T_19|Sc0002535|117453|117642|AT|18|F2	csn-smR66-5p	100	12	0	0	120	131	14	3	0.058	24.3
20	MITE_T_20|Sc0000119|910621|910810|AT|18|F2	csn-miRn3	100	11	0	0	67	77	11	1	0.23	22.3
21	MITE_T_21|Sc0001041|55244|55432|AT|17|F2	csn-miRn54	100	11	0	0	43	53	7	17	0.23	22.3
22	MITE_T_22|Sc0000030|159229|159417|AT|17|F2	csn-miRn54	100	11	0	0	136	146	17	7	0.23	22.3
23	MITE_T_23|Sc0005125|87439|87627|AT|15|F2	csn-smR60-5p	100	12	0	0	121	132	7	18	0.057	24.3
24	MITE_T_24|Sc0001920|361082|361270|AT|17|F2	csn-smR66-5p	100	11	0	0	110	120	12	2	0.23	22.3
25	MITE_T_25|xpSc0061741|965|1153|ATC|15|F2	csn-miRn54	100	11	0	0	43	53	7	17	0.23	22.3
26	MITE_T_26|Sc0000443|261040|261228|AT|17|F2	csn-miRn54	100	11	0	0	136	146	17	7	0.23	22.3
27	MITE_T_27|Sc0001301|37918|38106|at|17|F2	csn-miRn54	100	11	0	0	43	53	7	17	0.23	22.3
28	MITE_T_28|xfSc0001015|44846|45034|AT|17|F2	csn-miRn54	100	11	0	0	43	53	7	17	0.23	22.3
29	MITE_T_29|Sc0002378|33600|33787|TT|14|F2	csn-miRn54	100	11	0	0	42	52	7	17	0.23	22.3
30	MITE_T_30|Sc0000001|1516755|1516942|ATT|15|F2	csn-miRn54	100	11	0	0	42	52	7	17	0.23	22.3
31	MITE_T_31|Sc0000214|86624|86811|AT|17|F2	csn-miRn54	100	11	0	0	136	146	17	7	0.23	22.3
32	MITE_T_32|Sc0007308|8982|9169|AT|16|F2	csn-miRn54	100	11	0	0	43	53	7	17	0.23	22.3
33	MITE_T_33|xpSc0053402|199291|199478|AT|17|F2	csn-smR66-5p	100	12	0	0	58	69	3	14	0.057	24.3
34	MITE_T_34|Sc0000258|167566|167753|AT|17|F2	csn-miRn54	100	11	0	0	135	145	17	7	0.23	22.3
35	MITE_T_35|Sc0006516|2635|2820|TA|16|F2	csn-miRn54	100	11	0	0	134	144	17	7	0.22	22.3
36	MITE_T_36|Sc0004458|119569|119754|TTA|12|F2	csn-miRn54	100	11	0	0	136	146	17	7	0.22	22.3
37	MITE_T_37|Sc0000322|787802|787986|TA|15|F2	csn-miRn54	100	11	0	0	41	51	7	17	0.22	22.3
38	MITE_T_38|Sc0002271|59865|60049|TA|15|F2	csn-miRn54	100	11	0	0	41	51	7	17	0.22	22.3
39	MITE_T_39|Sc0005161|55870|56054|TAGTT|13|F2	csn-miRn54	100	11	0	0	134	144	17	7	0.22	22.3
40	MITE_T_40|Sc0005198|35421|35605|TA|15|F2	csn-smR66-5p	100	13	0	0	117	129	14	2	0.014	26.3
41	MITE_T_41|Sc0001789|317453|317637|AAATA|13|F2	csn-miRn54	100	11	0	0	41	51	7	17	0.22	22.3
42	MITE_T_42|Sc0004747|61135|61319|AAATA|13|F2	csn-smR66-5p	100	10	0	0	68	77	3	12	0.88	20.3
43	MITE_T_43|Sc0001500|95807|95991|TA|15|F2	csn-miRn54	100	11	0	0	41	51	7	17	0.22	22.3
44	MITE_T_44|xfSc0014980|1207|1390|TTA|11|F2	csn-miRn54	100	11	0	0	134	144	17	7	0.22	22.3
45	MITE_T_45|Sc0000751|70583|70766|TA|15|F2	csn-miRn54	100	11	0	0	41	51	7	17	0.22	22.3
46	MITE_T_46|Sc0000565|353195|353378|TACTT|11|F2	csn-miRn54	100	11	0	0	133	143	17	7	0.22	22.3
47	MITE_T_47|Sc0003140|260254|260436|TTA|13|F2	unconservative_c95416.graph_c0_833054	100	11	0	0	21	31	19	9	0.22	22.3
48	MITE_T_48|Sc0002147|205573|205755|TAA|13|F2	csn-miRn54	100	11	0	0	133	143	17	7	0.22	22.3
49	MITE_T_49|Sc0000034|1084250|1084432|TTA|11|F2	csn-miRn54	100	11	0	0	133	143	17	7	0.22	22.3
50	MITE_T_50|Sc0000473|875888|876070|TTA|13|F2	csn-smR66-5p	100	11	0	0	66	76	2	12	0.22	22.3
51	MITE_T_51|Sc0000812|632428|632610|TTA|13|F2	csn-miRn54	100	11	0	0	40	50	7	17	0.22	22.3
52	MITE_T_52|xpSc0055019|44260|44442|TTA|13|F2	csn-smR66-5p	100	10	0	0	107	116	12	3	0.87	20.3
53	MITE_T_53|Sc0000025|219818|220000|TTA|13|F2	Group2_Unigene_BMK.5286_1275805	100	11	0	0	45	55	12	22	0.22	22.3
54	MITE_T_54|Sc0003101|94184|94366|TA|15|F2	csn-miRn54	100	11	0	0	133	143	17	7	0.22	22.3
55	MITE_T_55|Sc0000663|771103|771285|TTA|13|F2	csn-miRn54	100	11	0	0	133	143	17	7	0.22	22.3
56	MITE_T_56|Sc0001998|29901|30083|TAA|13|F2	csn-miRn54	100	11	0	0	133	143	17	7	0.22	22.3
57	MITE_T_57|Sc0000126|1243177|1243359|TAA|13|F2	csn-miRn54	100	11	0	0	40	50	7	17	0.22	22.3
58	MITE_T_58|xfSc0027740|631|813|TTA|13|F2	csn-miRn54	100	11	0	0	133	143	17	7	0.22	22.3
59	MITE_T_59|xfSc0000009|286332|286514|TAA|13|F2	csn-miRn54	100	11	0	0	133	143	17	7	0.22	22.3
60	MITE_T_60|xpSc0053584|43859|44041|TA|15|F2	csn-miRn54	100	11	0	0	40	50	7	17	0.22	22.3
61	MITE_T_61|Sc0001089|248323|248505|TTA|13|F2	csn-miRn54	100	11	0	0	40	50	7	17	0.22	22.3
62	MITE_T_62|xfSc0000907|41249|41431|TAA|13|F2	csn-smR66-5p	100	11	0	0	107	117	12	2	0.22	22.3
63	MITE_T_63|Sc0000395|288979|289161|TTA|13|F2	csn-smR66-5p	100	10	0	0	107	116	12	3	0.87	20.3
64	MITE_T_64|xpSc0053620|39661|39843|TTA|13|F2	csn-miRn54	100	11	0	0	40	50	7	17	0.22	22.3
65	MITE_T_65|xfSc0000375|60475|60657|TAA|13|F2	csn-smR66-5p	100	10	0	0	67	76	3	12	0.87	20.3
66	MITE_T_66|Sc0001602|325214|325396|TAA|13|F2	csn-miRn54	100	11	0	0	40	50	7	17	0.22	22.3
67	MITE_T_67|Sc0000599|693103|693285|TTA|13|F2	csn-miRn54	100	11	0	0	133	143	17	7	0.22	22.3
68	MITE_T_68|Sc0000213|609130|609312|TAA|13|F2	csn-smR66-5p	100	11	0	0	107	117	12	2	0.22	22.3
69	MITE_T_69|Sc0002435|126144|126326|TTA|13|F2	csn-miRn54	100	11	0	0	40	50	7	17	0.22	22.3
70	MITE_T_70|Sc0000091|513715|513897|TAA|13|F2	csn-miRn54	100	11	0	0	133	143	17	7	0.22	22.3
71	MITE_T_71|xfSc0002027|6090|6272|TAA|13|F2	csn-miRn54	100	11	0	0	40	50	7	17	0.22	22.3
72	MITE_T_72|Sc0003101|78217|78399|TA|15|F2	csn-miRn54	100	11	0	0	133	143	17	7	0.22	22.3
73	MITE_T_73|xfSc0000824|109970|110152|TAA|13|F2	csn-miRn54	100	11	0	0	133	143	17	7	0.22	22.3
74	MITE_T_74|Sc0000399|137690|137872|TTA|13|F2	csn-miRn54	100	11	0	0	40	50	7	17	0.22	22.3
75	MITE_T_75|Sc0005367|37547|37729|TAA|13|F2	csn-miRn54	100	11	0	0	133	143	17	7	0.22	22.3
76	MITE_T_76|Sc0001496|318565|318747|TAA|13|F2	conservative_c27957.graph_c0_17262	100	10	0	0	99	108	15	6	0.87	20.3
77	MITE_T_77|Sc0001067|595620|595802|CTA|12|F2	csn-miRn54	100	11	0	0	40	50	7	17	0.22	22.3
78	MITE_T_78|Sc0002123|18160|18342|TTA|13|F2	csn-miRn54	100	11	0	0	40	50	7	17	0.22	22.3
79	MITE_T_79|Sc0002858|220800|220982|TTA|13|F2	csn-miRn54	100	11	0	0	40	50	7	17	0.22	22.3
80	MITE_T_80|Sc0003667|173464|173646|TAA|13|F2	csn-miRn54	100	11	0	0	40	50	7	17	0.22	22.3
81	MITE_T_81|Sc0002548|55054|55236|TGA|13|F2	csn-miRn54	100	11	0	0	40	50	7	17	0.22	22.3
82	MITE_T_82|xfSc0000029|385638|385820|TAA|13|F2	csn-smR39	100	11	0	0	44	54	1	11	0.22	22.3
83	MITE_T_83|Sc0001850|363119|363301|TTA|13|F2	csn-miRn54	100	11	0	0	133	143	17	7	0.22	22.3
84	MITE_T_84|Sc0001674|232301|232483|TTA|13|F2	csn-miRn54	100	11	0	0	40	50	7	17	0.22	22.3
85	MITE_T_85|Sc0006702|3741|3923|TAA|13|F2	csn-miRn54	100	11	0	0	40	50	7	17	0.22	22.3
86	MITE_T_86|Sc0006834|8756|8938|TTA|13|F2	csn-smR66-5p	100	10	0	0	107	116	12	3	0.87	20.3
87	MITE_T_87|Sc0006067|56402|56584|TTA|13|F2	csn-miRn54	100	11	0	0	40	50	7	17	0.22	22.3
88	MITE_T_88|xfSc0046749|681|863|TAA|11|F2	csn-miRn54	100	11	0	0	133	143	17	7	0.22	22.3
89	MITE_T_89|Sc0001468|69103|69285|TTA|13|F2	csn-miRn54	100	11	0	0	133	143	17	7	0.22	22.3
90	MITE_T_90|Sc0001018|629809|629991|TTA|13|F2	csn-miRn54	100	11	0	0	133	143	17	7	0.22	22.3
91	MITE_T_91|Sc0006012|26606|26788|TAA|13|F2	csn-miRn54	100	11	0	0	40	50	7	17	0.22	22.3
92	MITE_T_92|Sc0004755|90349|90531|TAA|13|F2	csn-miRn54	100	11	0	0	40	50	7	17	0.22	22.3
93	MITE_T_93|Sc0003598|125033|125214|TAA|13|F2	csn-miRn54	100	11	0	0	40	50	7	17	0.22	22.3
94	MITE_T_94|Sc0003556|5045|5226|TTA|10|F2	csn-miRn54	100	11	0	0	132	142	17	7	0.22	22.3
95	MITE_T_95|Sc0004339|153024|153204|CTTAG|17|F2	csn-miRn54	100	11	0	0	39	49	7	17	0.22	22.3
96	MITE_T_96|Sc0001409|503107|503285|TTA|13|F2	csn-miRn54	100	11	0	0	133	143	17	7	0.21	22.3
97	MITE_T_97|Sc0000987|455688|455864|GC|12|F2	csn-miRn54	100	11	0	0	130	140	17	7	0.21	22.3
98	MITE_T_98|Sc0002237|235884|236618|TA|31|F3	csn-smR40-5p	100	12	0	0	718	729	18	7	0.21	24.3
99	MITE_T_99|Sc0002237|235873|236603|AA|12|F3	csn-smR50	100	11	0	0	600	610	10	20	0.84	22.3
100	MITE_T_100|Sc0000392|572104|572834|TA|13|F3	csn-smR40-5p	100	13	0	0	6	18	7	19	0.054	26.3
101	MITE_T_101|Sc0001023|520951|521622|TA|30|F3	CL8605Contig1_290728	100	11	0	0	596	606	2	12	0.77	22.3
102	MITE_T_102|Sc0002237|235920|236553|TA|11|F3	csn-smR50	100	11	0	0	553	563	10	20	0.73	22.3
103	MITE_T_103|xfSc0028250|159|376|TA|28|F4	PC-3p-632254_7	100	12	0	0	103	114	3	14	0.067	24.3
104	MITE_T_104|Sc0000763|177175|177389|TA|22|F4	PC-3p-632254_7	100	12	0	0	102	113	14	3	0.066	24.3
105	MITE_T_105|Sc0003093|250297|250509|TA|26|F4	PC-3p-632254_7	100	12	0	0	101	112	14	3	0.065	24.3
106	MITE_T_106|Sc0000793|390015|390226|TAA|22|F4	PC-3p-632254_7	100	12	0	0	101	112	14	3	0.065	24.3
107	MITE_T_107|Sc0000851|300700|300911|TTA|16|F4	csn-smR47-3p	100	10	0	0	128	137	1	10	1	20.3
108	MITE_T_108|Sc0000851|280084|280295|TTA|16|F4	csn-smR47-3p	100	10	0	0	128	137	1	10	1	20.3
109	MITE_T_109|xpSc0055771|23854|24065|TTA|17|F4	PC-3p-632254_7	100	12	0	0	101	112	14	3	0.065	24.3
110	MITE_T_110|Sc0004676|89514|89717|GGCC|18|F4	PC-3p-632254_7	100	12	0	0	97	108	14	3	0.062	24.3
111	MITE_T_111|xpSc0053289|281754|281971|AT|27|F5	PC-3p-632254_7	100	12	0	0	104	115	14	3	0.067	24.3
112	MITE_T_112|xfSc0000633|14990|15202|TA|19|F5	PC-3p-632254_7	100	12	0	0	100	111	3	14	0.065	24.3
113	MITE_T_113|Sc0002330|342770|342982|TA|19|F5	PC-3p-632254_7	100	12	0	0	102	113	14	3	0.065	24.3
114	MITE_T_114|Sc0001459|293012|293223|TTA|22|F5	PC-3p-632254_7	100	12	0	0	101	112	14	3	0.065	24.3
115	MITE_T_115|Sc0000490|459328|459539|TAA|23|F5	PC-3p-632254_7	100	12	0	0	101	112	14	3	0.065	24.3
116	MITE_T_116|Sc0002432|23497|23702|GC|17|F5	PC-3p-632254_7	100	12	0	0	97	108	3	14	0.063	24.3
117	MITE_T_117|Sc0000666|474530|474728|AT|23|F5	PC-3p-632254_7	100	12	0	0	95	106	14	3	0.061	24.3
118	MITE_T_118|xfSc0001643|45053|45250|CATG|20|F5	PC-3p-632254_7	100	12	0	0	93	104	3	14	0.06	24.3
119	MITE_T_119|Sc0004206|70905|71122|TG|30|F6	PC-3p-33133_91	100	11	0	0	102	112	3	13	0.26	22.3
120	MITE_T_120|Sc0001226|432282|432483|CA|32|F6	PC-3p-33133_91	100	12	0	0	106	117	13	2	0.062	24.3
121	MITE_T_121|xpSc0055277|27196|27389|CT|23|F6	PC-3p-33133_91	100	12	0	0	85	96	2	13	0.059	24.3
122	MITE_T_122|Sc0003418|85315|85494|GC|22|F6	PC-3p-33133_91	100	12	0	0	78	89	2	13	0.055	24.3
123	MITE_T_123|Sc0001296|223006|223185|GC|21|F6	PC-3p-33133_91	100	12	0	0	78	89	2	13	0.055	24.3
124	MITE_T_124|xfSc0037609|507|724|AT|22|F7	PC-3p-632254_7	100	12	0	0	104	115	14	3	0.067	24.3
125	MITE_T_125|Sc0000267|901593|901810|AT|19|F7	PC-3p-632254_7	100	12	0	0	103	114	3	14	0.067	24.3
126	MITE_T_126|Sc0002603|298701|298917|AT|27|F7	PC-3p-632254_7	100	12	0	0	102	113	3	14	0.066	24.3
127	MITE_T_127|xfSc0002873|9832|10048|AT|19|F7	PC-3p-632254_7	100	12	0	0	103	114	14	3	0.066	24.3
128	MITE_T_128|Sc0001002|394366|394582|CTTA|36|F7	PC-3p-632254_7	100	12	0	0	107	118	14	3	0.066	24.3
129	MITE_T_129|Sc0000676|451936|452152|AT|21|F7	csn-miRn64	100	14	0	0	155	168	24	11	0.004	28.2
130	MITE_T_130|xfSc0008445|956|1170|TA|26|F7	PC-3p-632254_7	100	12	0	0	101	112	3	14	0.066	24.3
131	MITE_T_131|Sc0003468|76462|76676|TA|26|F7	PC-3p-632254_7	100	12	0	0	102	113	14	3	0.066	24.3
132	MITE_T_132|Sc0001416|174478|174692|ATAT|23|F7	csn-miRn64	100	14	0	0	154	167	24	11	0.004	28.2
133	MITE_T_133|Sc0003333|226600|226813|AAGAGTATA|37|F7	PC-3p-632254_7	100	12	0	0	102	113	14	3	0.065	24.3
134	MITE_T_134|xfSc0000047|258164|258376|TA|20|F7	PC-3p-632254_7	100	12	0	0	101	112	14	3	0.065	24.3
135	MITE_T_135|Sc0000649|261615|261827|CAA|22|F7	PC-3p-632254_7	100	13	0	0	101	113	14	2	0.016	26.3
136	MITE_T_136|Sc0001279|172411|172623|TAC|22|F7	PC-3p-632254_7	100	13	0	0	100	112	2	14	0.016	26.3
137	MITE_T_137|Sc0000201|680139|680351|TA|21|F7	PC-3p-632254_7	100	12	0	0	101	112	3	14	0.065	24.3
138	MITE_T_138|Sc0002287|291024|291235|TAA|37|F7	csn-miRn64	100	11	0	0	156	166	21	11	0.26	22.3
139	MITE_T_139|Sc0003343|16096|16307|TTA|23|F7	PC-3p-632254_7	100	12	0	0	101	112	14	3	0.065	24.3
140	MITE_T_140|xfSc0000985|63904|64115|TAA|28|F7	PC-3p-632254_7	100	12	0	0	101	112	14	3	0.065	24.3
141	MITE_T_141|xfSc0004600|568|779|TCA|23|F7	PC-3p-632254_7	100	12	0	0	100	111	3	14	0.065	24.3
142	MITE_T_142|Sc0000211|4833|5044|GAA|16|F7	PC-3p-632254_7	100	12	0	0	100	111	3	14	0.065	24.3
143	MITE_T_143|Sc0004517|147608|147819|TTA|17|F7	PC-3p-632254_7	100	12	0	0	100	111	3	14	0.065	24.3
144	MITE_T_144|Sc0002784|201903|202114|TAA|24|F7	PC-3p-632254_7	100	12	0	0	101	112	14	3	0.065	24.3
145	MITE_T_145|Sc0001175|246987|247198|TAA|18|F7	csn-miRn64	100	24	0	0	143	166	1	24	4e-09	48.1
146	MITE_T_146|xfSc0016533|446|657|TTA|17|F7	PC-3p-632254_7	100	12	0	0	100	111	3	14	0.065	24.3
147	MITE_T_147|Sc0000833|488059|488270|TGA|16|F7	PC-3p-632254_7	100	12	0	0	101	112	14	3	0.065	24.3
148	MITE_T_148|xfSc0000861|20916|21127|TTA|27|F7	csn-miRn64	100	14	0	0	46	59	11	24	0.004	28.2
149	MITE_T_149|Sc0000811|111096|111307|TAA|23|F7	PC-3p-632254_7	100	12	0	0	101	112	14	3	0.065	24.3
150	MITE_T_150|xpSc0058682|853|1064|TTA|17|F7	PC-3p-632254_7	100	12	0	0	100	111	3	14	0.065	24.3
151	MITE_T_151|Sc0000327|312999|313210|TTA|23|F7	PC-3p-632254_7	100	12	0	0	101	112	14	3	0.065	24.3
152	MITE_T_152|Sc0000534|452173|452384|TTT|71|F7	PC-3p-632254_7	100	12	0	0	101	112	14	3	0.065	24.3
153	MITE_T_153|Sc0002246|128367|128578|CAA|21|F7	PC-3p-632254_7	100	12	0	0	101	112	14	3	0.065	24.3
154	MITE_T_154|Sc0000556|272314|272525|TAA|23|F7	PC-3p-632254_7	100	12	0	0	100	111	3	14	0.065	24.3
155	MITE_T_155|Sc0003031|213341|213552|TTA|18|F7	PC-3p-632254_7	100	12	0	0	100	111	3	14	0.065	24.3
156	MITE_T_156|Sc0004485|73402|73613|TA|19|F7	PC-3p-632254_7	100	12	0	0	101	112	14	3	0.065	24.3
157	MITE_T_157|Sc0005163|88563|88774|TAA|15|F7	PC-3p-632254_7	100	12	0	0	101	112	14	3	0.065	24.3
158	MITE_T_158|Sc0000180|479333|479544|TAA|18|F7	PC-3p-632254_7	100	12	0	0	101	112	14	3	0.065	24.3
159	MITE_T_159|xpSc0053652|61122|61333|TAA|17|F7	PC-3p-632254_7	100	12	0	0	101	112	14	3	0.065	24.3
160	MITE_T_160|Sc0000069|389260|389471|GAA|22|F7	PC-3p-632254_7	100	12	0	0	100	111	3	14	0.065	24.3
161	MITE_T_161|Sc0003921|668|879|TTA|23|F7	PC-3p-632254_7	100	12	0	0	101	112	14	3	0.065	24.3
162	MITE_T_162|Sc0005843|55703|55914|TAA|23|F7	PC-3p-632254_7	100	12	0	0	101	112	14	3	0.065	24.3
163	MITE_T_163|xfSc0040627|789|1000|TTA|23|F7	PC-3p-632254_7	100	12	0	0	101	112	14	3	0.065	24.3
164	MITE_T_164|Sc0004174|9411|9622|TAA|20|F7	PC-3p-632254_7	100	12	0	0	100	111	3	14	0.065	24.3
165	MITE_T_165|Sc0000231|1070432|1070643|TAA|23|F7	PC-3p-632254_7	100	12	0	0	100	111	3	14	0.065	24.3
166	MITE_T_166|Sc0000675|435818|436029|TAA|23|F7	PC-3p-632254_7	100	12	0	0	100	111	3	14	0.065	24.3
167	MITE_T_167|Sc0000176|138485|138696|TGA|23|F7	csn-smR47-3p	100	10	0	0	75	84	10	1	1	20.3
168	MITE_T_168|Sc0005843|58698|58909|TAA|23|F7	PC-3p-632254_7	100	12	0	0	101	112	14	3	0.065	24.3
169	MITE_T_169|Sc0002038|354772|354983|TTA|23|F7	PC-3p-632254_7	100	12	0	0	101	112	14	3	0.065	24.3
170	MITE_T_170|Sc0000050|1337102|1337312|TAA|23|F7	csn-smR47-3p	100	10	0	0	127	136	1	10	1	20.3
171	MITE_T_171|Sc0000107|589178|589388|AAA|26|F7	PC-3p-632254_7	100	12	0	0	99	110	3	14	0.065	24.3
172	MITE_T_172|Sc0001091|34466|34675|CTAAG|19|F7	PC-3p-632254_7	100	12	0	0	100	111	14	3	0.064	24.3
173	MITE_T_173|Sc0001463|315131|315340|CTAAA|13|F7	PC-3p-632254_7	100	12	0	0	100	111	14	3	0.064	24.3
174	MITE_T_174|Sc0000845|175982|176191|CTAAG|21|F7	PC-3p-632254_7	100	12	0	0	100	111	14	3	0.064	24.3
175	MITE_T_175|Sc0000204|26456|26663|TTA|19|F7	PC-3p-632254_7	100	12	0	0	97	108	14	3	0.064	24.3
176	MITE_T_176|Sc0001324|484610|484813|TAA|23|F7	PC-3p-632254_7	100	12	0	0	100	111	3	14	0.062	24.3
177	MITE_T_177|Sc0002590|146055|146256|CTAAG|31|F7	PC-3p-632254_7	100	12	0	0	99	110	3	14	0.062	24.3
178	MITE_T_178|Sc0000335|863340|863539|AT|13|F7	PC-3p-632254_7	100	12	0	0	94	105	3	14	0.061	24.3
179	MITE_T_179|Sc0000195|176727|176926|AT|25|F7	csn-smR72-5p	100	13	0	0	172	184	19	7	0.015	26.3
180	MITE_T_180|Sc0000384|954198|954397|AT|19|F7	csn-smR47-3p	100	10	0	0	69	78	10	1	0.95	20.3
181	MITE_T_181|Sc0000437|238916|239115|AT|19|F7	PC-3p-632254_7	100	12	0	0	95	106	14	3	0.061	24.3
182	MITE_T_182|xpSc0053350|375|574|AT|14|F7	PC-3p-632254_7	100	12	0	0	95	106	14	3	0.061	24.3
183	MITE_T_183|Sc0000028|1667196|1667394|AT|13|F7	PC-3p-632254_7	100	12	0	0	94	105	3	14	0.061	24.3
184	MITE_T_184|Sc0000170|727556|727753|CATG|12|F7	PC-3p-632254_7	100	12	0	0	94	105	14	3	0.06	24.3
185	MITE_T_185|Sc0000684|288521|288715|TAA|18|F7	csn-miRn64	100	11	0	0	139	149	21	11	0.23	22.3
186	MITE_T_186|Sc0001749|75413|75597|AT|17|F7	PC-3p-632254_7	100	12	0	0	95	106	14	3	0.056	24.3
187	MITE_T_187|Sc0000963|486382|486599|CG|226|F8	conservative_c63023.graph_c0_293328	100	10	0	0	154	163	15	24	1	20.3
188	MITE_T_188|xpSc0054434|73048|73265|CA|218|F8	csn-smR47-3p	100	10	0	0	51	60	15	6	1	20.3
189	MITE_T_189|xfSc0003206|3270|3484|TG|214|F8	csn-smR5-5p-2	100	10	0	0	77	86	16	7	1	20.3
190	MITE_T_190|Sc0002048|44803|45019|AT|13|F9	csn-smR57-3p	100	10	0	0	60	69	6	15	1	20.3
191	MITE_T_191|Sc0005091|14447|14663|AT|16|F9	csn-smR61	100	12	0	0	132	143	13	24	0.066	24.3
192	MITE_T_192|Sc0003766|71636|71848|GC|68|F9	csn-smR61	100	12	0	0	130	141	13	24	0.065	24.3
193	MITE_T_193|Sc0002936|168424|168640|AGT|29|F10	csn-smR66-5p	100	11	0	0	135	145	12	2	0.26	22.3
194	MITE_T_194|Sc0000657|674604|674812|AAA|25|F10	csn-smR66-5p	100	12	0	0	69	80	3	14	0.064	24.3
195	MITE_T_195|Sc0002949|57461|57660|AA|22|F10	csn-miRn54	100	11	0	0	48	58	7	17	0.24	22.3
196	MITE_T_196|Sc0000915|221363|221557|AATA|17|F10	csn-miRn54	100	11	0	0	46	56	7	17	0.23	22.3
197	MITE_T_197|Sc0000842|520063|520257|AT|35|F10	csn-smR66-5p	100	12	0	0	62	73	3	14	0.059	24.3
198	MITE_T_198|xpSc0056566|10404|10598|AATA|17|F10	csn-miRn54	100	11	0	0	46	56	7	17	0.23	22.3
199	MITE_T_199|Sc0000182|679960|680154|TGA|34|F10	csn-smR66-5p	100	12	0	0	123	134	13	2	0.059	24.3
200	MITE_T_200|Sc0003219|177447|177638|TAGGCCTA|24|F10	csn-smR66-5p	100	12	0	0	131	142	14	3	0.058	24.3
201	MITE_T_201|Sc0007036|16142|16357|TA|24|F11	csn-smR66-5p	100	11	0	0	86	96	2	12	0.26	22.3
202	MITE_T_202|Sc0000912|122321|122513|CTT|17|F11	csn-smR66-5p	100	11	0	0	121	131	14	4	0.23	22.3
203	MITE_T_203|Sc0001023|26615|26797|TAA|28|F11	csn-smR66-5p	100	11	0	0	117	127	13	3	0.22	22.3
204	MITE_T_204|xfSc0001103|56180|56362|TTA|13|F11	csn-smR66-5p	100	11	0	0	107	117	12	2	0.22	22.3
205	MITE_T_205|Sc0006780|15076|15290|CTAACATC|11|F12	PC-3p-33133_91	100	11	0	0	172	182	16	6	0.26	22.3
206	MITE_T_206|Sc0001638|239264|239478|CCTAAGAC|11|F12	PC-3p-33133_91	100	11	0	0	33	43	6	16	0.26	22.3
207	MITE_T_207|Sc0001240|322271|322485|CCTCAGAC|11|F12	PC-3p-33133_91	100	11	0	0	172	182	16	6	0.26	22.3
208	MITE_T_208|Sc0004983|47264|47474|TA|12|F12	PC-3p-33133_91	100	11	0	0	31	41	6	16	0.25	22.3
209	MITE_T_209|Sc0000717|690159|690368|AAT|15|F12	PC-3p-33133_91	100	11	0	0	36	46	6	16	0.25	22.3
210	MITE_T_210|Sc0000142|13851|14060|CTTA|13|F12	PC-3p-33133_91	100	11	0	0	165	175	16	6	0.25	22.3
211	MITE_T_211|Sc0000936|146145|146350|gc|13|F12	PC-3p-33133_91	100	11	0	0	33	43	6	16	0.25	22.3
212	MITE_T_212|xfSc0003405|10417|10631|TA|26|F13	PC-3p-632254_7	100	12	0	0	101	112	3	14	0.066	24.3
213	MITE_T_213|Sc0003702|183983|184197|TA|26|F13	PC-5p-81854_42	100	13	0	0	126	138	9	21	0.017	26.3
214	MITE_T_214|Sc0001562|201070|201282|TA|19|F13	PC-3p-632254_7	100	12	0	0	101	112	14	3	0.065	24.3
215	MITE_T_215|Sc0001516|205388|205600|TA|20|F13	PC-3p-632254_7	100	12	0	0	102	113	14	3	0.065	24.3
216	MITE_T_216|Sc0001632|239668|239880|TA|25|F13	csn-miRn64	100	14	0	0	47	60	11	24	0.004	28.2
217	MITE_T_217|Sc0000676|545625|545836|TCA|23|F13	PC-3p-632254_7	100	12	0	0	101	112	14	3	0.065	24.3
218	MITE_T_218|Sc0003264|232902|233113|TTA|23|F13	csn-miRn64	100	14	0	0	46	59	11	24	0.004	28.2
219	MITE_T_219|xfSc0012173|1330|1541|TAA|23|F13	PC-3p-632254_7	100	12	0	0	100	111	3	14	0.065	24.3
220	MITE_T_220|Sc0002255|249030|249241|ATA|22|F13	PC-3p-632254_7	100	12	0	0	101	112	14	3	0.065	24.3
221	MITE_T_221|Sc0003339|61351|61562|ATT|27|F13	csn-miRn64	100	14	0	0	46	59	11	24	0.004	28.2
222	MITE_T_222|Sc0002294|165455|165666|ATA|22|F13	PC-3p-632254_7	100	12	0	0	101	112	14	3	0.065	24.3
223	MITE_T_223|Sc0000066|1367739|1367950|AGA|14|F13	PC-3p-632254_7	100	12	0	0	101	112	14	3	0.065	24.3
224	MITE_T_224|Sc0001481|283049|283260|TAA|22|F13	PC-3p-632254_7	100	12	0	0	101	112	14	3	0.065	24.3
225	MITE_T_225|xfSc0031342|684|895|GTA|22|F13	PC-3p-632254_7	100	12	0	0	100	111	3	14	0.065	24.3
226	MITE_T_226|Sc0004816|120343|120554|TAA|23|F13	PC-3p-632254_7	100	12	0	0	100	111	3	14	0.065	24.3
227	MITE_T_227|Sc0000173|596909|597120|TTG|22|F13	PC-3p-632254_7	100	12	0	0	101	112	14	3	0.065	24.3
228	MITE_T_228|xfSc0043698|449|660|TAA|18|F13	csn-miRn64	100	11	0	0	46	56	11	21	0.26	22.3
229	MITE_T_229|Sc0001528|283149|283360|TTA|18|F13	PC-3p-632254_7	100	12	0	0	101	112	14	3	0.065	24.3
230	MITE_T_230|xfSc0010802|675|886|TAA|15|F13	PC-3p-632254_7	100	12	0	0	100	111	3	14	0.065	24.3
231	MITE_T_231|xfSc0005470|2005|2216|TGA|23|F13	PC-3p-632254_7	100	12	0	0	100	111	3	14	0.065	24.3
232	MITE_T_232|Sc0002613|38313|38524|TTA|23|F13	PC-3p-632254_7	100	12	0	0	100	111	3	14	0.065	24.3
233	MITE_T_233|Sc0000557|505464|505675|TAA|23|F13	PC-3p-632254_7	100	12	0	0	100	111	3	14	0.065	24.3
234	MITE_T_234|xfSc0022945|517|727|TAA|27|F13	csn-smR71-5p	100	10	0	0	159	168	5	14	1	20.3
235	MITE_T_235|Sc0000003|380926|381135|CTTAG|27|F13	PC-3p-632254_7	100	12	0	0	99	110	3	14	0.064	24.3
236	MITE_T_236|Sc0000003|375747|375956|CTTAG|27|F13	PC-3p-632254_7	100	12	0	0	99	110	3	14	0.064	24.3
237	MITE_T_237|xpSc0053326|68529|68734|CTAAG|26|F13	PC-3p-632254_7	100	12	0	0	100	111	14	3	0.063	24.3
238	MITE_T_238|Sc0001692|265588|265793|GC|22|F13	PC-3p-632254_7	100	12	0	0	97	108	3	14	0.063	24.3
239	MITE_T_239|Sc0000313|616780|616985|GC|25|F13	PC-3p-632254_7	100	12	0	0	98	109	14	3	0.063	24.3
240	MITE_T_240|Sc0002235|235657|235856|AT|18|F13	PC-3p-632254_7	100	12	0	0	94	105	3	14	0.061	24.3
241	MITE_T_241|xfSc0003476|16951|17150|AT|18|F13	PC-3p-632254_7	100	12	0	0	94	105	3	14	0.061	24.3
242	MITE_T_242|xpSc0053984|155|354|AT|19|F13	PC-3p-632254_7	100	12	0	0	94	105	3	14	0.061	24.3
243	MITE_T_243|Sc0000202|707250|707449|AT|18|F13	csn-smR71-5p	100	10	0	0	37	46	14	5	0.95	20.3
244	MITE_T_244|xfSc0012549|1138|1337|AT|12|F13	PC-3p-632254_7	100	12	0	0	95	106	14	3	0.061	24.3
245	MITE_T_245|Sc0001722|251146|251343|CATG|20|F13	PC-3p-632254_7	100	12	0	0	93	104	3	14	0.06	24.3
246	MITE_T_246|Sc0001458|132832|133029|CATG|20|F13	PC-3p-632254_7	100	12	0	0	94	105	14	3	0.06	24.3
247	MITE_T_247|Sc0000021|1455737|1455951|TA|26|F14	PC-3p-632254_7	100	12	0	0	102	113	14	3	0.066	24.3
248	MITE_T_248|Sc0000997|181234|181448|AT|27|F14	PC-3p-632254_7	100	12	0	0	101	112	3	14	0.066	24.3
249	MITE_T_249|xfSc0000348|101500|101712|TA|20|F14	PC-3p-632254_7	100	12	0	0	100	111	3	14	0.065	24.3
250	MITE_T_250|xpSc0053413|164155|164367|AT|26|F14	PC-3p-632254_7	100	12	0	0	102	113	14	3	0.065	24.3
251	MITE_T_251|Sc0002482|105239|105450|TAA|23|F14	csn-smR28	100	11	0	0	50	60	14	24	0.26	22.3
252	MITE_T_252|Sc0001974|60851|61062|TTA|17|F14	PC-3p-632254_7	100	12	0	0	101	112	14	3	0.065	24.3
253	MITE_T_253|xfSc0004527|899|1110|TAC|22|F14	PC-3p-632254_7	100	12	0	0	101	112	14	3	0.065	24.3
254	MITE_T_254|Sc0000598|102276|102487|TAA|15|F14	PC-3p-632254_7	100	12	0	0	101	112	14	3	0.065	24.3
255	MITE_T_255|Sc0000000|1436920|1437131|TAA|18|F14	PC-3p-632254_7	100	12	0	0	101	112	14	3	0.065	24.3
256	MITE_T_256|Sc0000432|931129|931340|TAA|31|F14	PC-3p-632254_7	100	12	0	0	101	112	14	3	0.065	24.3
257	MITE_T_257|Sc0003171|197762|197973|TAA|23|F14	PC-3p-632254_7	100	12	0	0	101	112	14	3	0.065	24.3
258	MITE_T_258|Sc0000993|586900|587111|TTA|72|F14	PC-3p-632254_7	100	12	0	0	101	112	14	3	0.065	24.3
259	MITE_T_259|Sc0001323|536107|536318|TAA|23|F14	PC-3p-632254_7	100	12	0	0	100	111	3	14	0.065	24.3
260	MITE_T_260|Sc0000616|2752|2963|TA|25|F14	PC-3p-632254_7	100	12	0	0	101	112	14	3	0.065	24.3
261	MITE_T_261|Sc0000541|455802|456013|TTA|23|F14	PC-3p-632254_7	100	12	0	0	101	112	14	3	0.065	24.3
262	MITE_T_262|Sc0005441|2511|2722|TAA|23|F14	PC-3p-632254_7	100	12	0	0	101	112	14	3	0.065	24.3
263	MITE_T_263|xpSc0053535|172978|173189|TAA|23|F14	PC-3p-632254_7	100	12	0	0	101	112	14	3	0.065	24.3
264	MITE_T_264|Sc0000682|138570|138779|CTCAG|27|F14	PC-3p-632254_7	100	12	0	0	99	110	3	14	0.064	24.3
265	MITE_T_265|Sc0001980|73905|74104|AT|18|F14	PC-3p-632254_7	100	12	0	0	94	105	3	14	0.061	24.3
266	MITE_T_266|Sc0003623|33084|33298|TA|20|F15	PC-3p-632254_7	100	12	0	0	102	113	3	14	0.066	24.3
267	MITE_T_267|Sc0000251|904062|904274|AT|20|F15	PC-3p-632254_7	100	12	0	0	100	111	3	14	0.065	24.3
268	MITE_T_268|Sc0005009|71491|71703|AT|20|F15	PC-3p-632254_7	100	12	0	0	101	112	3	14	0.065	24.3
269	MITE_T_269|Sc0001333|163450|163661|AAA|12|F15	PC-3p-632254_7	100	12	0	0	101	112	14	3	0.065	24.3
270	MITE_T_270|Sc0003608|169236|169447|TTA|23|F15	PC-3p-632254_7	100	12	0	0	101	112	14	3	0.065	24.3
271	MITE_T_271|Sc0002492|185271|185482|TTA|17|F15	PC-3p-632254_7	100	12	0	0	101	112	14	3	0.065	24.3
272	MITE_T_272|Sc0005376|53241|53452|TAT|22|F15	csn-smR47-3p	100	10	0	0	75	84	10	1	1	20.3
273	MITE_T_273|Sc0001077|238676|238887|TTT|16|F15	PC-3p-632254_7	100	12	0	0	100	111	3	14	0.065	24.3
274	MITE_T_274|Sc0003536|33938|34149|TAA|22|F15	csn-miRn64	100	15	0	0	55	69	15	1	0.001	30.2
275	MITE_T_275|Sc0003435|194803|195014|TTA|17|F15	PC-3p-632254_7	100	12	0	0	100	111	3	14	0.065	24.3
276	MITE_T_276|Sc0001206|488499|488710|TAA|23|F15	PC-3p-632254_7	100	12	0	0	100	111	3	14	0.065	24.3
277	MITE_T_277|Sc0000470|265528|265739|TAA|17|F15	PC-3p-632254_7	100	12	0	0	101	112	14	3	0.065	24.3
278	MITE_T_278|Sc0005249|81951|82162|TTA|23|F15	novel-miR9	100	10	0	0	7	16	7	16	1	20.3
279	MITE_T_279|Sc0000352|946518|946729|TTA|17|F15	PC-3p-632254_7	100	12	0	0	100	111	3	14	0.065	24.3
280	MITE_T_280|Sc0000971|464048|464259|TTT|16|F15	PC-3p-632254_7	100	12	0	0	100	111	3	14	0.065	24.3
281	MITE_T_281|Sc0000354|674353|674564|TCA|17|F15	PC-3p-632254_7	100	12	0	0	100	111	3	14	0.065	24.3
282	MITE_T_282|Sc0001530|445175|445386|TTA|52|F15	PC-3p-632254_7	100	12	0	0	101	112	14	3	0.065	24.3
283	MITE_T_283|Sc0001529|429283|429494|TCA|54|F15	PC-3p-632254_7	100	12	0	0	100	111	3	14	0.065	24.3
284	MITE_T_284|Sc0000225|692031|692242|TAA|17|F15	PC-3p-632254_7	100	12	0	0	101	112	14	3	0.065	24.3
285	MITE_T_285|Sc0002264|379082|379291|CTTAG|26|F15	PC-3p-632254_7	100	12	0	0	100	111	14	3	0.064	24.3
286	MITE_T_286|Sc0003767|87882|88090|GA|17|F15	csn-miRn64	100	14	0	0	150	163	24	11	0.004	28.2
287	MITE_T_287|Sc0004027|78851|79056|GC|15|F15	PC-3p-632254_7	100	12	0	0	98	109	14	3	0.063	24.3
288	MITE_T_288|Sc0002831|18855|19060|GC|22|F15	csn-miRn64	100	15	0	0	140	154	1	15	0.001	30.2
289	MITE_T_289|Sc0000400|590234|590439|GC|21|F15	PC-3p-632254_7	100	12	0	0	98	109	14	3	0.063	24.3
290	MITE_T_290|Sc0000024|1592901|1593102|TAA|27|F15	PC-3p-632254_7	100	12	0	0	100	111	3	14	0.062	24.3
291	MITE_T_291|xfSc0028365|758|957|AT|14|F15	PC-3p-632254_7	100	12	0	0	95	106	14	3	0.061	24.3
292	MITE_T_292|Sc0000458|600465|600664|AT|18|F15	PC-3p-632254_7	100	12	0	0	95	106	14	3	0.061	24.3
293	MITE_T_293|Sc0001497|293287|293486|AT|13|F15	PC-3p-632254_7	100	12	0	0	94	105	3	14	0.061	24.3
294	MITE_T_294|Sc0002482|342209|342408|AT|13|F15	PC-3p-632254_7	100	12	0	0	94	105	3	14	0.061	24.3
295	MITE_T_295|xfSc0022763|432|631|AT|18|F15	PC-3p-632254_7	100	12	0	0	95	106	14	3	0.061	24.3
296	MITE_T_296|Sc0000147|653523|653722|AT|13|F15	PC-3p-632254_7	100	12	0	0	94	105	3	14	0.061	24.3
297	MITE_T_297|Sc0001846|385440|385637|CATG|19|F15	PC-3p-632254_7	100	12	0	0	94	105	14	3	0.06	24.3
298	MITE_T_298|Sc0003448|91580|91794|TA|25|F16	PC-3p-632254_7	100	12	0	0	102	113	14	3	0.066	24.3
299	MITE_T_299|Sc0004543|105533|105747|TA|19|F16	PC-3p-632254_7	100	12	0	0	102	113	14	3	0.066	24.3
300	MITE_T_300|Sc0001199|9224|9438|AT|26|F16	PC-3p-632254_7	100	12	0	0	103	114	14	3	0.066	24.3
301	MITE_T_301|xfSc0003614|3245|3459|ATAT|29|F16	PC-3p-632254_7	100	12	0	0	103	114	14	3	0.066	24.3
302	MITE_T_302|Sc0002724|22501|22714|TA|19|F16	PC-3p-632254_7	100	12	0	0	101	112	3	14	0.065	24.3
303	MITE_T_303|Sc0000084|223980|224193|TA|19|F16	PC-3p-632254_7	100	12	0	0	101	112	3	14	0.065	24.3
304	MITE_T_304|Sc0001351|165262|165474|TA|26|F16	PC-3p-632254_7	100	12	0	0	100	111	3	14	0.065	24.3
305	MITE_T_305|Sc0000700|402649|402860|TAA|23|F16	PC-3p-632254_7	100	12	0	0	100	111	3	14	0.065	24.3
306	MITE_T_306|Sc0000508|775498|775709|TTA|18|F16	PC-3p-632254_7	100	12	0	0	101	112	14	3	0.065	24.3
307	MITE_T_307|Sc0000640|95010|95221|TCA|23|F16	PC-3p-632254_7	100	12	0	0	101	112	14	3	0.065	24.3
308	MITE_T_308|Sc0005799|49964|50175|TTA|22|F16	PC-3p-632254_7	100	12	0	0	101	112	14	3	0.065	24.3
309	MITE_T_309|Sc0000848|138041|138252|TAA|23|F16	PC-3p-632254_7	100	12	0	0	100	111	3	14	0.065	24.3
310	MITE_T_310|Sc0001944|356324|356535|TAA|23|F16	PC-3p-632254_7	100	12	0	0	101	112	14	3	0.065	24.3
311	MITE_T_311|Sc0000502|836346|836557|TAA|23|F16	PC-3p-632254_7	100	12	0	0	100	111	3	14	0.065	24.3
312	MITE_T_312|Sc0000866|669257|669468|AAA|22|F16	PC-3p-632254_7	100	12	0	0	100	111	3	14	0.065	24.3
313	MITE_T_313|Sc0001712|56814|57025|TTA|23|F16	csn-miRn64	100	14	0	0	153	166	24	11	0.004	28.2
314	MITE_T_314|Sc0000475|572190|572401|TAA|23|F16	PC-3p-632254_7	100	12	0	0	100	111	3	14	0.065	24.3
315	MITE_T_315|xfSc0008814|218|429|TTA|23|F16	PC-3p-632254_7	100	12	0	0	100	111	3	14	0.065	24.3
316	MITE_T_316|Sc0003814|153947|154158|TAA|23|F16	PC-3p-632254_7	100	12	0	0	100	111	3	14	0.065	24.3
317	MITE_T_317|Sc0001691|403168|403379|TTA|23|F16	novel-miR41	100	11	0	0	187	197	23	13	0.26	22.3
318	MITE_T_318|xpSc0053385|252636|252847|TTG|22|F16	PC-3p-632254_7	100	12	0	0	101	112	14	3	0.065	24.3
319	MITE_T_319|Sc0002118|36917|37128|TTA|23|F16	PC-3p-632254_7	100	12	0	0	100	111	3	14	0.065	24.3
320	MITE_T_320|Sc0000546|565193|565404|TTA|23|F16	PC-3p-632254_7	100	12	0	0	101	112	14	3	0.065	24.3
321	MITE_T_321|Sc0001178|369131|369342|TTA|22|F16	PC-3p-632254_7	100	12	0	0	101	112	14	3	0.065	24.3
322	MITE_T_322|Sc0004207|62997|63208|TAA|27|F16	PC-3p-632254_7	100	12	0	0	101	112	14	3	0.065	24.3
323	MITE_T_323|xpSc0054657|43198|43409|AAA|14|F16	PC-3p-632254_7	100	12	0	0	100	111	3	14	0.065	24.3
324	MITE_T_324|Sc0000296|528447|528658|TTA|23|F16	PC-3p-632254_7	100	12	0	0	101	112	14	3	0.065	24.3
325	MITE_T_325|Sc0000261|929025|929236|TTA|37|F16	PC-3p-632254_7	100	12	0	0	101	112	14	3	0.065	24.3
326	MITE_T_326|Sc0000340|234556|234767|TA|24|F16	PC-3p-632254_7	100	12	0	0	101	112	14	3	0.065	24.3
327	MITE_T_327|Sc0001158|398635|398846|TTA|23|F16	PC-3p-632254_7	100	12	0	0	101	112	14	3	0.065	24.3
328	MITE_T_328|xfSc0036715|324|534|TTA|18|F16	PC-3p-632254_7	100	12	0	0	101	112	14	3	0.065	24.3
329	MITE_T_329|xfSc0034044|487|697|TAA|18|F16	PC-3p-632254_7	100	12	0	0	99	110	3	14	0.065	24.3
330	MITE_T_330|Sc0002900|226494|226703|TAA|17|F16	csn-miRn64	100	12	0	0	58	69	12	1	0.064	24.3
331	MITE_T_331|xpSc0053323|54891|55094|GGCC|23|F16	PC-3p-632254_7	100	12	0	0	97	108	14	3	0.062	24.3
332	MITE_T_332|Sc0002079|2100|2300|AT|17|F16	PC-3p-632254_7	100	12	0	0	94	105	3	14	0.061	24.3
333	MITE_T_333|xpSc0056779|9718|9917|AT|18|F16	PC-3p-632254_7	100	12	0	0	95	106	14	3	0.061	24.3
334	MITE_T_334|Sc0002695|228742|228941|AT|17|F16	PC-3p-632254_7	100	12	0	0	94	105	3	14	0.061	24.3
335	MITE_T_335|Sc0004865|92677|92876|AT|17|F16	PC-3p-632254_7	100	12	0	0	94	105	3	14	0.061	24.3
336	MITE_T_336|Sc0001188|598416|598615|AT|19|F16	PC-3p-632254_7	100	12	0	0	95	106	14	3	0.061	24.3
337	MITE_T_337|Sc0001717|328682|328879|CATG|20|F16	PC-3p-632254_7	100	12	0	0	94	105	14	3	0.06	24.3
338	MITE_T_338|Sc0001116|195510|195724|TA|26|F17	PC-3p-632254_7	100	12	0	0	103	114	14	3	0.066	24.3
339	MITE_T_339|Sc0000006|826134|826348|TA|30|F17	PC-3p-632254_7	100	12	0	0	103	114	14	3	0.066	24.3
340	MITE_T_340|Sc0000126|778919|779130|TTA|23|F17	PC-3p-632254_7	100	12	0	0	100	111	3	14	0.065	24.3
341	MITE_T_341|Sc0007033|17711|17922|TAA|22|F17	csn-smR72-5p	100	13	0	0	178	190	19	7	0.016	26.3
342	MITE_T_342|Sc0005274|64231|64442|TGA|23|F17	PC-3p-632254_7	100	12	0	0	101	112	14	3	0.065	24.3
343	MITE_T_343|Sc0002646|258109|258320|TTA|22|F17	PC-3p-632254_7	100	12	0	0	100	111	3	14	0.065	24.3
344	MITE_T_344|Sc0001519|379715|379926|TAA|22|F17	PC-3p-632254_7	100	14	0	0	98	111	1	14	0.004	28.2
345	MITE_T_345|Sc0001883|264947|265158|TAA|23|F17	PC-3p-632254_7	100	12	0	0	101	112	14	3	0.065	24.3
346	MITE_T_346|Sc0000280|140182|140393|TTA|37|F17	PC-3p-632254_7	100	12	0	0	100	111	3	14	0.065	24.3
347	MITE_T_347|Sc0002968|243297|243508|TAA|22|F17	csn-smR47-3p	100	10	0	0	128	137	1	10	1	20.3
348	MITE_T_348|Sc0000939|257801|258000|AT|18|F17	PC-3p-632254_7	100	12	0	0	94	105	3	14	0.061	24.3
349	MITE_T_349|Sc0000568|339719|339912|TAA|23|F17	PC-3p-632254_7	100	12	0	0	83	94	14	3	0.059	24.3
350	MITE_T_350|Sc0000540|690762|690976|ATAT|29|F18	csn-smR47-3p	100	10	0	0	76	85	10	1	1	20.3
351	MITE_T_351|xfSc0028149|495|706|TAA|22|F18	PC-3p-632254_7	100	12	0	0	100	111	3	14	0.065	24.3
352	MITE_T_352|Sc0000864|296637|296847|TTA|23|F18	novel-miR13	100	11	0	0	58	68	11	1	0.25	22.3
353	MITE_T_353|Sc0003513|71853|72066|ATT|28|F19	csn-smR66-5p	100	12	0	0	131	142	14	3	0.065	24.3
354	MITE_T_354|Sc0000261|400695|400908|TT|20|F19	PC-3p-609114_8	100	10	0	0	47	56	19	10	1	20.3
355	MITE_T_355|Sc0000512|91360|91561|AA|19|F19	PC-3p-88598_39	100	12	0	0	66	77	20	9	0.062	24.3
356	MITE_T_356|Sc0001002|658253|658448|TA|16|F19	csn-smR66-5p	100	11	0	0	110	120	12	2	0.24	22.3
357	MITE_T_357|xpSc0053208|842747|842938|TA|19|F19	csn-smR66-5p	100	12	0	0	120	131	14	3	0.058	24.3
358	MITE_T_358|Sc0001896|174588|174779|ATAT|22|F19	csn-smR66-5p	100	12	0	0	121	132	14	3	0.058	24.3
359	MITE_T_359|Sc0000916|558989|559179|AT|17|F19	unconservative_c49820.graph_c0_133938	100	11	0	0	129	139	21	11	0.23	22.3
360	MITE_T_360|xfSc0000867|94078|94268|TAAA|17|F19	unconservative_c49820.graph_c0_133938	100	11	0	0	130	140	21	11	0.23	22.3
361	MITE_T_361|Sc0000625|341314|341503|AT|17|F19	unconservative_c49820.graph_c0_133938	100	11	0	0	129	139	21	11	0.23	22.3
362	MITE_T_362|Sc0000504|475781|475970|AT|17|F19	csn-smR66-5p	100	10	0	0	110	119	12	3	0.9	20.3
363	MITE_T_363|Sc0003909|120822|121011|AT|28|F19	csn-smR31-5p	100	11	0	0	41	51	14	24	0.23	22.3
364	MITE_T_364|xpSc0057785|1398|1586|AT|17|F19	csn-smR66-5p	100	12	0	0	118	129	14	3	0.057	24.3
365	MITE_T_365|Sc0000617|171328|171516|AT|16|F19	csn-smR69-5p	100	12	0	0	108	119	4	15	0.057	24.3
366	MITE_T_366|Sc0001346|454316|454504|AT|18|F19	csn-smR66-5p	100	12	0	0	118	129	14	3	0.057	24.3
367	MITE_T_367|Sc0001543|198817|199002|TA|15|F19	csn-smR66-5p	100	12	0	0	117	128	14	3	0.056	24.3
368	MITE_T_368|Sc0002024|148983|149167|TT|17|F19	csn-smR66-5p	100	12	0	0	112	123	14	3	0.056	24.3
369	MITE_T_369|Sc0003216|174149|174332|TA|13|F19	csn-smR66-5p	100	12	0	0	57	68	3	14	0.056	24.3
370	MITE_T_370|Sc0001164|231177|231360|TAA|24|F19	csn-smR66-5p	100	12	0	0	57	68	3	14	0.056	24.3
371	MITE_T_371|xfSc0006052|1968|2151|TTA|24|F19	csn-smR66-5p	100	12	0	0	57	68	3	14	0.056	24.3
372	MITE_T_372|Sc0002101|249583|249766|TA|15|F19	csn-smR71-5p	100	13	0	0	129	141	17	5	0.014	26.3
373	MITE_T_373|xfSc0000463|40617|40799|TTA|17|F19	unconservative_c49820.graph_c0_133938	100	11	0	0	53	63	11	21	0.22	22.3
374	MITE_T_374|Sc0000378|491863|492044|AT|17|F19	csn-smR66-5p	100	12	0	0	60	71	3	14	0.055	24.3
375	MITE_T_375|xfSc0000574|19099|19278|TA|15|F19	csn-smR66-5p	100	12	0	0	112	123	14	3	0.055	24.3
376	MITE_T_376|Sc0000066|171595|171773|AT|17|F19	unconservative_c49820.graph_c0_133938	100	11	0	0	118	128	21	11	0.21	22.3
377	MITE_T_377|Sc0000066|170206|170384|AT|17|F19	unconservative_c49820.graph_c0_133938	100	11	0	0	118	128	21	11	0.21	22.3
378	MITE_T_378|xpSc0060160|2624|2800|TA|15|F19	csn-smR66-5p	100	12	0	0	108	119	14	3	0.054	24.3
379	MITE_T_379|Sc0000672|713278|713491|TA|19|F20	PC-3p-632254_7	100	12	0	0	102	113	14	3	0.065	24.3
380	MITE_T_380|Sc0001614|294342|294553|TTA|17|F20	PC-3p-632254_7	100	12	0	0	101	112	14	3	0.065	24.3
381	MITE_T_381|Sc0001875|389416|389615|AT|19|F20	PC-3p-632254_7	100	12	0	0	94	105	3	14	0.061	24.3
382	MITE_T_382|Sc0005169|4554|4767|TA|25|F21	csn-miRn64	100	14	0	0	155	168	24	11	0.004	28.2
383	MITE_T_383|xfSc0000847|77071|77283|TTA|23|F21	csn-miRn64	100	14	0	0	46	59	11	24	0.004	28.2
384	MITE_T_384|Sc0001323|556479|556691|TA|25|F21	PC-3p-632254_7	100	12	0	0	100	111	3	14	0.065	24.3
385	MITE_T_385|Sc0000597|1964|2175|TAT|22|F21	PC-3p-632254_7	100	12	0	0	100	111	3	14	0.065	24.3
386	MITE_T_386|Sc0004334|126802|127013|TGA|23|F21	PC-3p-632254_7	100	12	0	0	101	112	14	3	0.065	24.3
387	MITE_T_387|Sc0000081|1470281|1470492|TTA|23|F21	PC-3p-632254_7	100	12	0	0	101	112	14	3	0.065	24.3
388	MITE_T_388|Sc0000648|428199|428410|TAA|23|F21	csn-miRn64	100	14	0	0	153	166	24	11	0.004	28.2
389	MITE_T_389|Sc0001778|130872|131083|TTA|22|F21	csn-smR71-5p	100	12	0	0	65	76	3	14	0.065	24.3
390	MITE_T_390|Sc0004929|27858|28069|ATA|22|F21	PC-3p-632254_7	100	12	0	0	101	112	14	3	0.065	24.3
391	MITE_T_391|Sc0003347|1651|1862|TAG|17|F21	csn-smR47-3p	100	10	0	0	75	84	10	1	1	20.3
392	MITE_T_392|Sc0001204|141171|141382|TTA|23|F21	PC-3p-632254_7	100	12	0	0	100	111	3	14	0.065	24.3
393	MITE_T_393|Sc0001155|572961|573172|TAA|23|F21	PC-3p-632254_7	100	12	0	0	101	112	14	3	0.065	24.3
394	MITE_T_394|Sc0003098|171560|171771|TTA|23|F21	PC-3p-632254_7	100	12	0	0	101	112	14	3	0.065	24.3
395	MITE_T_395|xpSc0054328|7425|7636|TGA|23|F21	csn-miRn64	100	14	0	0	153	166	24	11	0.004	28.2
396	MITE_T_396|Sc0002237|236915|237114|AT|18|F21	csn-miRn64	100	14	0	0	40	53	11	24	0.004	28.2
397	MITE_T_397|Sc0001402|497840|498039|AT|19|F21	PC-3p-632254_7	100	12	0	0	95	106	14	3	0.061	24.3
398	MITE_T_398|Sc0000421|906605|906804|AT|19|F21	PC-3p-632254_7	100	12	0	0	94	105	3	14	0.061	24.3
399	MITE_T_399|Sc0002750|82250|82462|TA|26|F22	PC-3p-632254_7	100	12	0	0	101	112	3	14	0.065	24.3
400	MITE_T_400|Sc0000897|677151|677362|TAA|23|F22	PC-3p-632254_7	100	12	0	0	101	112	14	3	0.065	24.3
401	MITE_T_401|Sc0005695|61290|61501|TTA|37|F22	PC-3p-632254_7	100	12	0	0	101	112	14	3	0.065	24.3
402	MITE_T_402|Sc0005146|22037|22248|TTA|22|F22	PC-3p-632254_7	100	12	0	0	101	112	14	3	0.065	24.3
403	MITE_T_403|Sc0000372|686490|686701|TAA|23|F22	PC-3p-632254_7	100	12	0	0	100	111	3	14	0.065	24.3
404	MITE_T_404|Sc0005475|66694|66905|TTC|22|F22	PC-3p-632254_7	100	12	0	0	100	111	3	14	0.065	24.3
405	MITE_T_405|Sc0002185|336283|336494|TAA|23|F22	PC-3p-632254_7	100	12	0	0	100	111	3	14	0.065	24.3
406	MITE_T_406|Sc0005623|8041|8252|TTA|23|F22	PC-3p-632254_7	100	12	0	0	100	111	3	14	0.065	24.3
407	MITE_T_407|Sc0000294|973469|973678|CTTAG|27|F22	PC-3p-632254_7	100	12	0	0	99	110	3	14	0.064	24.3
408	MITE_T_408|Sc0001349|137256|137458|AAA|15|F22	PC-3p-632254_7	100	12	0	0	100	111	3	14	0.062	24.3
409	MITE_T_409|Sc0001740|381975|382174|AT|23|F22	PC-3p-632254_7	100	12	0	0	95	106	14	3	0.061	24.3
410	MITE_T_410|Sc0002775|3444|3643|AT|15|F22	csn-smR47-3p	100	10	0	0	122	131	1	10	0.95	20.3
411	MITE_T_411|xpSc0053239|238194|238406|TA|20|F23	PC-3p-632254_7	100	12	0	0	100	111	3	14	0.065	24.3
412	MITE_T_412|Sc0000671|638992|639204|TA|26|F23	PC-3p-632254_7	100	12	0	0	100	111	3	14	0.065	24.3
413	MITE_T_413|Sc0001806|373070|373281|TAA|17|F23	csn-miRn64	100	14	0	0	153	166	24	11	0.004	28.2
414	MITE_T_414|Sc0001416|125737|125948|TTA|17|F23	PC-3p-632254_7	100	12	0	0	100	111	3	14	0.065	24.3
415	MITE_T_415|Sc0003620|15965|16176|TGA|17|F23	PC-3p-632254_7	100	12	0	0	100	111	3	14	0.065	24.3
416	MITE_T_416|Sc0000179|345590|345801|TTA|17|F23	PC-3p-632254_7	100	12	0	0	101	112	14	3	0.065	24.3
417	MITE_T_417|Sc0000211|983732|983943|TTC|14|F23	PC-3p-632254_7	100	11	0	0	102	112	13	3	0.26	22.3
418	MITE_T_418|Sc0005124|41106|41317|TAA|23|F23	PC-3p-632254_7	100	12	0	0	101	112	14	3	0.065	24.3
419	MITE_T_419|Sc0001007|584904|585115|TTA|17|F23	PC-5p-81854_42	100	13	0	0	124	136	9	21	0.016	26.3
420	MITE_T_420|Sc0003072|89157|89368|TTT|16|F23	PC-3p-632254_7	100	12	0	0	100	111	3	14	0.065	24.3
421	MITE_T_421|Sc0004854|83164|83375|TAA|31|F23	PC-3p-632254_7	100	12	0	0	101	112	14	3	0.065	24.3
422	MITE_T_422|Sc0000101|555589|555800|TTA|17|F23	csn-smR47-3p	100	10	0	0	128	137	1	10	1	20.3
423	MITE_T_423|Sc0000486|788499|788710|TTA|17|F23	PC-3p-632254_7	100	12	0	0	101	112	14	3	0.065	24.3
424	MITE_T_424|Sc0002547|69846|70047|TTA|17|F23	csn-smR71-5p	100	12	0	0	65	76	3	14	0.062	24.3
425	MITE_T_425|Sc0004535|126256|126455|AT|19|F23	PC-3p-632254_7	100	12	0	0	95	106	14	3	0.061	24.3
426	MITE_T_426|Sc0000023|857190|857389|AT|13|F23	PC-3p-632254_7	100	12	0	0	95	106	14	3	0.061	24.3
427	MITE_T_427|Sc0000755|273120|273853|TTCATTAG|11|F24	csn-smR80	100	10	0	0	511	520	11	2	3.3	20.3
428	MITE_T_428|xfSc0000143|258966|259685|ACTGTTAG|11|F24	csn-smR34-5p	100	11	0	0	527	537	2	12	0.83	22.3
429	MITE_T_429|Sc0006143|14087|14793|ATT|21|F24	csn-smR80	100	10	0	0	223	232	2	11	3.2	20.3
430	MITE_T_430|Sc0005099|22038|22742|GG|14|F24	novel-miR22	100	11	0	0	182	192	3	13	0.81	22.3
431	MITE_T_431|Sc0003757|83286|83989|CTCAAAGA|11|F24	unconservative_c95416.graph_c0_833054	100	11	0	0	110	120	10	20	0.81	22.3
432	MITE_T_432|Sc0000076|1466706|1467409|ACCGTATG|11|F24	conservative_c63607.graph_c0_305835	100	11	0	0	252	262	12	2	0.81	22.3
433	MITE_T_433|Sc0001525|264276|264978|TA|19|F24	csn-smR80	100	10	0	0	477	486	11	2	3.2	20.3
434	MITE_T_434|Sc0002575|197500|198199|TA|15|F24	csn-smR53-3p	100	11	0	0	414	424	13	3	0.81	22.3
435	MITE_T_435|Sc0000914|184888|185584|GATGGAAT|11|F24	csn-smR80	100	10	0	0	474	483	11	2	3.2	20.3
436	MITE_T_436|Sc0000538|808064|808760|GTTGAG|12|F24	unconservative_c33496.graph_c0_50814	100	11	0	0	356	366	17	7	0.8	22.3
437	MITE_T_437|Sc0001977|54266|54961|CCAATA|12|F24	CL2738Contig1_14043	100	12	0	0	604	615	3	14	0.2	24.3
438	MITE_T_438|Sc0002538|69956|70650|TTCTCTGG|11|F24	PC-3p-72036_47	100	11	0	0	443	453	12	22	0.8	22.3
439	MITE_T_439|xfSc0000054|64925|65619|AGT|11|F24	CL12087Contig1_125050	100	10	0	0	353	362	7	16	3.2	20.3
440	MITE_T_440|xfSc0000096|343979|344671|CA|21|F24	csn-smR80	100	10	0	0	465	474	11	2	3.2	20.3
441	MITE_T_441|Sc0000328|86373|87062|TA|11|F24	Group1_Unigene_BMK.21704_578939	100	11	0	0	574	584	13	3	0.8	22.3
442	MITE_T_442|Sc0005206|31931|32619|GTTTGGAT|11|F24	Group2_Unigene_BMK.7016_1342668	100	11	0	0	112	122	9	19	0.79	22.3
443	MITE_T_443|xfSc0006229|1582|2270|CCATTCAC|11|F24	csn-miRn25-3p	100	11	0	0	655	665	17	7	0.79	22.3
444	MITE_T_444|xpSc0054094|100049|100736|CTAGTGGT|11|F24	Group2_Unigene_BMK.18125_985418	100	11	0	0	612	622	11	1	0.79	22.3
445	MITE_T_445|Sc0000010|1373991|1374677|CTTAGACT|11|F24	unconservative_c95416.graph_c0_833054	100	11	0	0	110	120	10	20	0.79	22.3
446	MITE_T_446|xpSc0055677|9479|10164|TTA|19|F24	CL12087Contig1_125050	100	10	0	0	363	372	7	16	3.1	20.3
447	MITE_T_447|Sc0002690|8934|9616|TA|11|F24	csn-smR80	100	10	0	0	462	471	11	2	3.1	20.3
448	MITE_T_448|Sc0002414|302892|303574|CATGTGCT|10|F24	Group2_Unigene_BMK.7016_1342668	100	11	0	0	144	154	19	9	0.79	22.3
449	MITE_T_449|Sc0003859|58924|59606|TAATA|19|F24	csn-miRn15-5p	100	11	0	0	411	421	17	7	0.79	22.3
450	MITE_T_450|Sc0005475|11630|12309|TA|11|F24	novel-miR34	100	10	0	0	531	540	18	9	3.1	20.3
451	MITE_T_451|Sc0000305|1042792|1043471|TA|11|F24	csn-smR80	100	10	0	0	459	468	11	2	3.1	20.3
452	MITE_T_452|Sc0000772|299915|300594|TA|11|F24	PC-3p-10111_222	100	11	0	0	607	617	22	12	0.78	22.3
453	MITE_T_453|Sc0000001|811076|811752|AC|11|F24	csn-smR12-2	100	11	0	0	151	161	14	4	0.78	22.3
454	MITE_T_454|Sc0000000|1859438|1860108|GCAGGCAT|11|F24	csn-smR80	100	10	0	0	199	208	2	11	3.1	20.3
455	MITE_T_455|Sc0003186|235145|235815|AC|10|F24	csn-smR80	100	10	0	0	202	211	2	11	3.1	20.3
456	MITE_T_456|Sc0001681|129502|130172|ATGCCTGC|11|F24	csn-smR80	100	10	0	0	463	472	11	2	3.1	20.3
457	MITE_T_457|Sc0000755|273245|273842|TT|17|F24	csn-smR80	100	10	0	0	386	395	11	2	2.7	20.3
458	MITE_T_458|Sc0004440|65650|65862|TA|21|F25	PC-3p-632254_7	100	12	0	0	101	112	3	14	0.065	24.3
459	MITE_T_459|Sc0004571|141631|141842|TAA|15|F25	PC-5p-81854_42	100	13	0	0	124	136	9	21	0.016	26.3
460	MITE_T_460|Sc0001169|188376|188587|TAA|18|F25	PC-3p-632254_7	100	12	0	0	101	112	14	3	0.065	24.3
461	MITE_T_461|xfSc0001153|31799|32010|TAA|18|F25	PC-3p-632254_7	100	12	0	0	101	112	14	3	0.065	24.3
462	MITE_T_462|Sc0003691|149647|149858|TTA|18|F25	PC-3p-632254_7	100	12	0	0	101	112	14	3	0.065	24.3
463	MITE_T_463|Sc0000740|192432|192643|TCA|17|F25	csn-miRn64	100	14	0	0	153	166	24	11	0.004	28.2
464	MITE_T_464|Sc0000985|48724|48935|TAA|18|F25	PC-3p-632254_7	100	12	0	0	101	112	14	3	0.065	24.3
465	MITE_T_465|xpSc0053227|279312|279523|TTA|16|F25	csn-smR47-3p	100	10	0	0	128	137	1	10	1	20.3
466	MITE_T_466|Sc0003630|2984|3195|TAA|72|F25	PC-5p-81854_42	100	13	0	0	124	136	9	21	0.016	26.3
467	MITE_T_467|Sc0000625|518979|519190|TTC|22|F25	PC-3p-632254_7	100	12	0	0	101	112	14	3	0.065	24.3
468	MITE_T_468|Sc0000084|812709|812920|TAA|18|F25	PC-3p-632254_7	100	12	0	0	101	112	14	3	0.065	24.3
469	MITE_T_469|Sc0000191|620631|620840|ctaag|22|F25	PC-3p-632254_7	100	12	0	0	100	111	14	3	0.064	24.3
470	MITE_T_470|Sc0000743|198310|198517|CTAAG|27|F25	PC-3p-632254_7	100	12	0	0	100	111	14	3	0.064	24.3
471	MITE_T_471|Sc0000342|402148|402353|GC|14|F25	PC-3p-632254_7	100	12	0	0	97	108	3	14	0.063	24.3
472	MITE_T_472|xpSc0053494|193456|193655|AT|13|F25	PC-3p-632254_7	100	12	0	0	94	105	3	14	0.061	24.3
473	MITE_T_473|Sc0000200|440866|441065|AT|14|F25	PC-3p-632254_7	100	12	0	0	95	106	14	3	0.061	24.3
474	MITE_T_474|Sc0000850|85052|85251|AT|14|F25	PC-3p-632254_7	100	12	0	0	95	106	14	3	0.061	24.3
475	MITE_T_475|Sc0003048|18449|18648|AT|14|F25	PC-3p-632254_7	100	12	0	0	94	105	3	14	0.061	24.3
476	MITE_T_476|Sc0000408|540125|540337|GCC|14|F26	CL1154Contig1_268165	100	10	0	0	159	168	1	10	1	20.3
477	MITE_T_477|Sc0001520|89252|89463|GCC|14|F26	csn-miRn54	100	12	0	0	83	94	7	18	0.065	24.3
478	MITE_T_478|xpSc0053223|387487|387693|GCC|14|F26	csn-smR74-3p	100	11	0	0	86	96	10	20	0.25	22.3
479	MITE_T_479|xpSc0053550|32719|32931|TA|26|F27	csn-smR47-3p	100	10	0	0	76	85	10	1	1	20.3
480	MITE_T_480|xfSc0003398|981|1192|TAA|23|F27	PC-3p-632254_7	100	12	0	0	101	112	14	3	0.065	24.3
481	MITE_T_481|Sc0000870|45070|45281|TA|25|F27	PC-3p-632254_7	100	12	0	0	101	112	14	3	0.065	24.3
482	MITE_T_482|Sc0001214|203262|203473|TAA|23|F27	PC-3p-632254_7	100	12	0	0	100	111	3	14	0.065	24.3
483	MITE_T_483|Sc0001520|378731|378942|TTA|23|F27	novel-miR9	100	10	0	0	7	16	7	16	1	20.3
484	MITE_T_484|Sc0000324|824874|825085|AGA|22|F27	PC-3p-632254_7	100	14	0	0	101	114	14	1	0.004	28.2
485	MITE_T_485|Sc0000460|710053|710264|CAA|22|F27	PC-3p-632254_7	100	12	0	0	101	112	14	3	0.065	24.3
486	MITE_T_486|xfSc0000144|7106|7317|TTA|22|F27	PC-3p-632254_7	100	12	0	0	100	111	3	14	0.065	24.3
487	MITE_T_487|Sc0000591|141202|141413|TAA|54|F27	PC-3p-632254_7	100	12	0	0	100	111	3	14	0.065	24.3
488	MITE_T_488|Sc0000301|264890|265101|TTA|22|F27	PC-3p-632254_7	100	12	0	0	100	111	3	14	0.065	24.3
489	MITE_T_489|xfSc0040912|436|647|TTC|14|F27	PC-3p-632254_7	100	12	0	0	100	111	3	14	0.065	24.3
490	MITE_T_490|Sc0000007|106787|106998|GTT|26|F27	PC-3p-632254_7	100	12	0	0	101	112	14	3	0.065	24.3
491	MITE_T_491|Sc0002069|257865|258076|TAA|23|F27	PC-3p-632254_7	100	12	0	0	100	111	3	14	0.065	24.3
492	MITE_T_492|Sc0001544|227847|228057|TTA|18|F27	PC-5p-81854_42	100	13	0	0	123	135	9	21	0.016	26.3
493	MITE_T_493|Sc0003533|112882|113092|taa|17|F27	csn-smR47-3p	100	10	0	0	128	137	1	10	1	20.3
494	MITE_T_494|Sc0001703|162375|162580|GT|27|F27	PC-3p-632254_7	100	12	0	0	98	109	14	3	0.063	24.3
495	MITE_T_495|xfSc0017343|1143|1348|GC|21|F27	PC-3p-632254_7	100	12	0	0	98	109	14	3	0.063	24.3
496	MITE_T_496|xpSc0053326|166545|166748|TAA|23|F27	csn-smR47-3p	100	10	0	0	120	129	1	10	0.97	20.3
497	MITE_T_497|Sc0000875|490584|490787|TTA|23|F27	csn-smR47-3p	100	10	0	0	120	129	1	10	0.97	20.3
498	MITE_T_498|Sc0000000|2343609|2343808|AT|18|F27	PC-3p-632254_7	100	12	0	0	94	105	3	14	0.061	24.3
499	MITE_T_499|Sc0003137|205922|206121|AT|14|F27	PC-5p-81854_42	100	13	0	0	70	82	21	9	0.015	26.3
500	MITE_T_500|Sc0001670|285468|285667|AT|18|F27	PC-3p-632254_7	100	12	0	0	95	106	14	3	0.061	24.3
501	MITE_T_501|xfSc0004245|10250|10449|AT|19|F27	PC-3p-632254_7	100	12	0	0	95	106	14	3	0.061	24.3
502	MITE_T_502|Sc0001115|448518|448717|AT|18|F27	PC-3p-632254_7	100	12	0	0	95	106	14	3	0.061	24.3
503	MITE_T_503|Sc0002068|397604|397803|AT|18|F27	PC-3p-632254_7	100	12	0	0	95	106	14	3	0.061	24.3
504	MITE_T_504|Sc0000367|371872|372071|AT|19|F27	PC-3p-632254_7	100	12	0	0	95	106	14	3	0.061	24.3
505	MITE_T_505|Sc0006828|3298|3497|AT|19|F27	PC-3p-632254_7	100	12	0	0	94	105	3	14	0.061	24.3
506	MITE_T_506|Sc0003942|110919|111117|AT|18|F27	PC-3p-632254_7	100	12	0	0	94	105	3	14	0.061	24.3
507	MITE_T_507|xfSc0030607|121|318|CATG|20|F27	PC-3p-632254_7	100	12	0	0	93	104	3	14	0.06	24.3
508	MITE_T_508|Sc0001301|517227|517424|CATG|11|F27	PC-3p-632254_7	100	12	0	0	94	105	14	3	0.06	24.3
509	MITE_T_509|Sc0003095|2702|2898|CATG|14|F27	PC-3p-632254_7	100	12	0	0	94	105	14	3	0.06	24.3
510	MITE_T_510|Sc0002839|48261|48472|TAA|23|F28	PC-3p-632254_7	100	12	0	0	101	112	14	3	0.065	24.3
511	MITE_T_511|Sc0000894|568302|568513|TTA|16|F28	PC-3p-632254_7	100	12	0	0	101	112	14	3	0.065	24.3
512	MITE_T_512|Sc0003645|40108|40319|TTA|23|F28	PC-3p-632254_7	100	12	0	0	100	111	3	14	0.065	24.3
513	MITE_T_513|Sc0002556|264318|264529|TTA|37|F28	PC-3p-632254_7	100	12	0	0	100	111	3	14	0.065	24.3
514	MITE_T_514|Sc0000951|163760|163971|TAA|23|F28	PC-3p-632254_7	100	12	0	0	100	111	3	14	0.065	24.3
515	MITE_T_515|Sc0005107|60612|60823|TAA|23|F28	PC-3p-632254_7	100	12	0	0	100	111	3	14	0.065	24.3
516	MITE_T_516|Sc0004744|87396|87607|TTA|23|F28	PC-3p-632254_7	100	12	0	0	101	112	14	3	0.065	24.3
517	MITE_T_517|Sc0003971|183126|183337|TAA|23|F28	PC-3p-632254_7	100	12	0	0	101	112	14	3	0.065	24.3
518	MITE_T_518|xfSc0000723|87170|87381|TTA|18|F28	PC-3p-632254_7	100	12	0	0	100	111	3	14	0.065	24.3
519	MITE_T_519|Sc0004084|38634|38845|TTA|23|F28	PC-3p-632254_7	100	12	0	0	101	112	14	3	0.065	24.3
520	MITE_T_520|xpSc0053656|11777|11988|TA|24|F28	csn-miRn64	100	14	0	0	46	59	11	24	0.004	28.2
521	MITE_T_521|Sc0001188|293404|293615|TTA|54|F28	PC-3p-632254_7	100	12	0	0	100	111	3	14	0.065	24.3
522	MITE_T_522|Sc0002745|73150|73361|TAA|18|F28	PC-3p-632254_7	100	12	0	0	101	112	14	3	0.065	24.3
523	MITE_T_523|Sc0000055|1379045|1379256|TTA|23|F28	csn-miRn64	100	14	0	0	153	166	24	11	0.004	28.2
524	MITE_T_524|Sc0000208|1134908|1135119|TAA|30|F28	csn-smR72-5p	100	13	0	0	178	190	19	7	0.016	26.3
525	MITE_T_525|xpSc0053419|14245|14456|TTA|30|F28	csn-smR72-5p	100	13	0	0	22	34	7	19	0.016	26.3
526	MITE_T_526|xfSc0000283|122318|122529|TTA|30|F28	csn-smR72-5p	100	13	0	0	22	34	7	19	0.016	26.3
527	MITE_T_527|xfSc0000002|808821|809032|TAA|23|F28	PC-3p-632254_7	100	12	0	0	101	112	14	3	0.065	24.3
528	MITE_T_528|Sc0003558|218072|218283|TAA|27|F28	csn-smR47-3p	100	10	0	0	75	84	10	1	1	20.3
529	MITE_T_529|Sc0000150|288213|288424|TTA|23|F28	unconservative_c73703.graph_c0_685793	100	10	0	0	140	149	20	11	1	20.3
530	MITE_T_530|Sc0000079|309250|309461|TTA|23|F28	PC-3p-632254_7	100	12	0	0	100	111	3	14	0.065	24.3
531	MITE_T_531|Sc0001123|14606|14817|TAA|22|F28	PC-3p-632254_7	100	11	0	0	100	110	3	13	0.26	22.3
532	MITE_T_532|xfSc0006473|1063|1274|GTA|21|F28	csn-miRn64	100	14	0	0	46	59	11	24	0.004	28.2
533	MITE_T_533|xfSc0045711|735|946|TTA|23|F28	PC-3p-632254_7	100	12	0	0	101	112	14	3	0.065	24.3
534	MITE_T_534|xfSc0001712|3299|3510|TAA|37|F28	PC-3p-632254_7	100	12	0	0	100	111	3	14	0.065	24.3
535	MITE_T_535|Sc0002455|106402|106613|TGA|22|F28	PC-3p-632254_7	100	12	0	0	101	112	14	3	0.065	24.3
536	MITE_T_536|Sc0000350|362762|362973|TTA|23|F28	PC-3p-632254_7	100	12	0	0	100	111	3	14	0.065	24.3
537	MITE_T_537|Sc0001065|237543|237754|TTA|22|F28	PC-3p-632254_7	100	12	0	0	100	111	3	14	0.065	24.3
538	MITE_T_538|xpSc0054082|15451|15662|TAA|17|F28	PC-3p-632254_7	100	12	0	0	101	112	14	3	0.065	24.3
539	MITE_T_539|Sc0000212|510997|511208|TTA|37|F28	PC-3p-632254_7	100	12	0	0	101	112	14	3	0.065	24.3
540	MITE_T_540|Sc0005941|26374|26585|TAA|23|F28	PC-3p-632254_7	100	12	0	0	101	112	14	3	0.065	24.3
541	MITE_T_541|Sc0002482|22630|22841|TAA|23|F28	PC-3p-632254_7	100	12	0	0	100	111	3	14	0.065	24.3
542	MITE_T_542|Sc0000458|770922|771133|TAA|17|F28	PC-3p-632254_7	100	12	0	0	100	111	3	14	0.065	24.3
543	MITE_T_543|Sc0000648|424069|424280|TAA|31|F28	PC-3p-632254_7	100	12	0	0	101	112	14	3	0.065	24.3
544	MITE_T_544|Sc0000955|629848|630059|TAA|23|F28	PC-3p-632254_7	100	12	0	0	100	111	3	14	0.065	24.3
545	MITE_T_545|Sc0002147|3839|4050|AGA|26|F28	PC-3p-632254_7	100	12	0	0	101	112	14	3	0.065	24.3
546	MITE_T_546|Sc0001940|220560|220771|TAA|23|F28	PC-3p-632254_7	100	12	0	0	100	111	3	14	0.065	24.3
547	MITE_T_547|Sc0000657|409722|409933|TTA|23|F28	PC-3p-632254_7	100	12	0	0	100	111	3	14	0.065	24.3
548	MITE_T_548|Sc0000126|390878|391089|TTA|23|F28	PC-3p-632254_7	100	12	0	0	100	111	3	14	0.065	24.3
549	MITE_T_549|Sc0004073|125760|125970|TTA|53|F28	PC-3p-632254_7	100	12	0	0	99	110	3	14	0.065	24.3
550	MITE_T_550|xfSc0013631|559|769|TTA|23|F28	PC-3p-632254_7	100	12	0	0	99	110	3	14	0.065	24.3
551	MITE_T_551|Sc0001642|241523|241733|TAA|23|F28	PC-5p-81854_42	100	11	0	0	78	88	19	9	0.25	22.3
552	MITE_T_552|Sc0004618|28087|28294|GG|20|F28	PC-3p-632254_7	100	12	0	0	99	110	14	3	0.064	24.3
553	MITE_T_553|Sc0002570|113904|114109|GT|14|F28	PC-3p-632254_7	100	12	0	0	98	109	14	3	0.063	24.3
554	MITE_T_554|Sc0005617|71853|72058|GC|20|F28	PC-3p-632254_7	100	12	0	0	97	108	3	14	0.063	24.3
555	MITE_T_555|Sc0000052|461934|462139|GT|19|F28	PC-3p-632254_7	100	12	0	0	97	108	3	14	0.063	24.3
556	MITE_T_556|Sc0003931|122737|122942|GC|22|F28	PC-3p-632254_7	100	12	0	0	98	109	14	3	0.063	24.3
557	MITE_T_557|Sc0002563|91289|91492|GGCT|18|F28	PC-5p-81854_42	100	13	0	0	120	132	9	21	0.016	26.3
558	MITE_T_558|Sc0008380|68|268|AT|19|F28	PC-3p-632254_7	100	12	0	0	95	106	3	14	0.061	24.3
559	MITE_T_559|Sc0004378|7853|8052|AT|13|F28	PC-3p-632254_7	100	12	0	0	95	106	14	3	0.061	24.3
560	MITE_T_560|Sc0002215|328186|328385|AT|19|F28	PC-3p-632254_7	100	12	0	0	95	106	14	3	0.061	24.3
561	MITE_T_561|Sc0000847|13185|13384|AT|50|F28	PC-3p-632254_7	100	12	0	0	95	106	14	3	0.061	24.3
562	MITE_T_562|Sc0002776|205049|205248|AT|14|F28	PC-3p-632254_7	100	12	0	0	94	105	3	14	0.061	24.3
563	MITE_T_563|Sc0001018|408927|409126|AT|13|F28	PC-3p-632254_7	100	12	0	0	94	105	3	14	0.061	24.3
564	MITE_T_564|Sc0005120|77684|77883|AT|19|F28	PC-3p-632254_7	100	12	0	0	95	106	14	3	0.061	24.3
565	MITE_T_565|Sc0002530|102569|102768|AT|19|F28	PC-3p-632254_7	100	12	0	0	95	106	14	3	0.061	24.3
566	MITE_T_566|Sc0004791|52026|52225|AT|19|F28	PC-3p-632254_7	100	12	0	0	94	105	3	14	0.061	24.3
567	MITE_T_567|Sc0005282|26808|27007|AT|50|F28	PC-3p-632254_7	100	12	0	0	95	106	14	3	0.061	24.3
568	MITE_T_568|Sc0004553|56461|56660|AT|19|F28	PC-3p-632254_7	100	12	0	0	94	105	3	14	0.061	24.3
569	MITE_T_569|Sc0001844|20143|20342|AT|19|F28	PC-3p-632254_7	100	12	0	0	94	105	3	14	0.061	24.3
570	MITE_T_570|Sc0000343|339529|339728|AT|32|F28	PC-3p-632254_7	100	12	0	0	94	105	3	14	0.061	24.3
571	MITE_T_571|xfSc0035134|578|776|AT|23|F28	PC-3p-632254_7	100	12	0	0	94	105	3	14	0.061	24.3
572	MITE_T_572|Sc0001634|442947|443141|TTA|23|F28	PC-3p-632254_7	100	12	0	0	100	111	3	14	0.059	24.3
573	MITE_T_573|Sc0007055|8590|8772|TTA|17|F28	PC-3p-632254_7	100	12	0	0	99	110	3	14	0.055	24.3
574	MITE_T_574|Sc0000326|330225|330436|TTA|37|F29	PC-3p-632254_7	100	12	0	0	101	112	14	3	0.065	24.3
575	MITE_T_575|xfSc0000036|119261|119472|TTA|22|F29	PC-3p-632254_7	100	12	0	0	100	111	3	14	0.065	24.3
576	MITE_T_576|Sc0004420|89158|89369|CAA|22|F29	PC-3p-632254_7	100	12	0	0	100	111	3	14	0.065	24.3
577	MITE_T_577|Sc0000047|485865|486076|AA|14|F29	PC-3p-632254_7	100	12	0	0	100	111	3	14	0.065	24.3
578	MITE_T_578|xfSc0039883|518|729|TTA|23|F29	PC-3p-632254_7	100	12	0	0	101	112	14	3	0.065	24.3
579	MITE_T_579|xpSc0053418|22738|22949|AAA|17|F29	PC-3p-632254_7	100	12	0	0	101	112	14	3	0.065	24.3
580	MITE_T_580|xfSc0000404|137211|137422|TA|23|F29	PC-3p-632254_7	100	12	0	0	101	112	14	3	0.065	24.3
581	MITE_T_581|Sc0001222|188104|188315|TTA|31|F29	csn-smR47-3p	100	10	0	0	75	84	10	1	1	20.3
582	MITE_T_582|Sc0004420|89669|89880|CAA|22|F29	PC-3p-632254_7	100	12	0	0	100	111	3	14	0.065	24.3
583	MITE_T_583|Sc0000359|183479|183690|AAA|36|F29	PC-3p-632254_7	100	12	0	0	101	112	14	3	0.065	24.3
584	MITE_T_584|Sc0006028|9008|9218|TAA|23|F29	csn-miRn64	100	15	0	0	55	69	15	1	0.001	30.2
585	MITE_T_585|Sc0002232|133289|133499|TTA|37|F29	PC-3p-632254_7	100	12	0	0	100	111	3	14	0.065	24.3
586	MITE_T_586|Sc0000149|460534|460739|GC|15|F29	PC-3p-632254_7	100	12	0	0	98	109	14	3	0.063	24.3
587	MITE_T_587|xfSc0000166|157557|157760|GCC|18|F29	PC-3p-632254_7	100	12	0	0	96	107	3	14	0.062	24.3
588	MITE_T_588|Sc0006941|14488|14690|GGCC|17|F29	PC-3p-632254_7	100	12	0	0	97	108	14	3	0.062	24.3
589	MITE_T_589|xpSc0054070|1513|1724|TTA|18|F30	PC-3p-632254_7	100	12	0	0	101	112	14	3	0.065	24.3
590	MITE_T_590|Sc0000798|303606|303817|TAA|23|F30	PC-3p-632254_7	100	12	0	0	100	111	3	14	0.065	24.3
591	MITE_T_591|Sc0000193|857888|858099|TTA|18|F30	PC-3p-632254_7	100	12	0	0	100	111	3	14	0.065	24.3
592	MITE_T_592|xfSc0034161|648|859|TTA|17|F30	PC-3p-632254_7	100	12	0	0	100	111	3	14	0.065	24.3
593	MITE_T_593|xfSc0002762|21542|21753|TAC|21|F30	PC-3p-632254_7	100	12	0	0	100	111	3	14	0.065	24.3
594	MITE_T_594|Sc0002125|32187|32398|TAA|18|F30	PC-3p-632254_7	100	12	0	0	100	111	3	14	0.065	24.3
595	MITE_T_595|xfSc0000204|18432|18643|TAA|23|F30	PC-3p-632254_7	100	12	0	0	101	112	14	3	0.065	24.3
596	MITE_T_596|Sc0001674|219517|219728|TTA|23|F30	novel-miR9	100	10	0	0	196	205	16	7	1	20.3
597	MITE_T_597|Sc0000248|902223|902434|TAA|23|F30	PC-3p-632254_7	100	12	0	0	100	111	3	14	0.065	24.3
598	MITE_T_598|Sc0000225|390182|390393|TAA|23|F30	PC-3p-632254_7	100	12	0	0	101	112	14	3	0.065	24.3
599	MITE_T_599|Sc0001802|182335|182546|TAA|30|F30	csn-smR72-5p	100	11	0	0	22	32	7	17	0.26	22.3
600	MITE_T_600|xfSc0001004|77319|77530|TAA|18|F30	PC-3p-632254_7	100	12	0	0	100	111	3	14	0.065	24.3
601	MITE_T_601|Sc0000193|856548|856759|TAA|18|F30	PC-3p-632254_7	100	12	0	0	101	112	14	3	0.065	24.3
602	MITE_T_602|Sc0001848|372867|373078|ATA|17|F30	PC-3p-632254_7	100	12	0	0	101	112	14	3	0.065	24.3
603	MITE_T_603|Sc0001045|150756|150967|TAA|23|F30	PC-3p-632254_7	100	12	0	0	100	111	3	14	0.065	24.3
604	MITE_T_604|Sc0003523|118270|118481|TTA|17|F30	PC-3p-632254_7	100	12	0	0	101	112	14	3	0.065	24.3
605	MITE_T_605|Sc0001456|424666|424875|CTTAG|22|F30	PC-3p-632254_7	100	12	0	0	99	110	3	14	0.064	24.3
606	MITE_T_606|Sc0000356|899207|899410|TAA|17|F30	csn-smR47-3p	100	10	0	0	75	84	10	1	0.97	20.3
607	MITE_T_607|Sc0002951|265063|265266|GGCC|23|F30	PC-3p-632254_7	100	12	0	0	96	107	3	14	0.062	24.3
608	MITE_T_608|xpSc0056748|6689|6888|AT|19|F30	PC-3p-632254_7	100	12	0	0	95	106	14	3	0.061	24.3
609	MITE_T_609|Sc0000955|93927|94126|AT|14|F30	PC-3p-632254_7	100	12	0	0	95	106	14	3	0.061	24.3
610	MITE_T_610|Sc0000227|221366|221565|AT|19|F30	PC-3p-632254_7	100	12	0	0	94	105	3	14	0.061	24.3
611	MITE_T_611|Sc0003134|244913|245124|AAT|11|F31	csn-smR66-5p	100	12	0	0	66	77	3	14	0.065	24.3
612	MITE_T_612|Sc0002867|185969|186167|TA|33|F31	csn-smR66-5p	100	12	0	0	128	139	14	3	0.061	24.3
613	MITE_T_613|Sc0002839|92127|92319|TT|32|F31	csn-miRn54	100	11	0	0	45	55	7	17	0.23	22.3
614	MITE_T_614|xfSc0003598|2595|2783|TTA|28|F31	csn-smR66-5p	100	12	0	0	122	133	14	3	0.057	24.3
615	MITE_T_615|Sc0001614|337927|338111|TA|21|F31	csn-smR64-5p	100	11	0	0	166	176	11	1	0.22	22.3
616	MITE_T_616|xpSc0054681|54612|54793|TTT|16|F31	csn-smR66-5p	100	11	0	0	112	122	12	2	0.22	22.3
617	MITE_T_617|Sc0000230|901340|901514|GGCC|28|F31	csn-smR66-5p	100	13	0	0	112	124	14	2	0.013	26.3
618	MITE_T_618|Sc0000992|649647|649858|TTA|23|F32	PC-3p-632254_7	100	12	0	0	101	112	14	3	0.065	24.3
619	MITE_T_619|Sc0005317|8939|9150|TAA|23|F32	PC-3p-632254_7	100	14	0	0	101	114	14	1	0.004	28.2
620	MITE_T_620|Sc0005461|11643|11854|TAA|23|F32	PC-3p-632254_7	100	12	0	0	101	112	14	3	0.065	24.3
621	MITE_T_621|xpSc0057998|743|954|TAA|23|F32	novel-miR9	100	10	0	0	7	16	7	16	1	20.3
622	MITE_T_622|Sc0000616|135112|135323|TAA|23|F32	csn-miRn64	100	14	0	0	46	59	11	24	0.004	28.2
623	MITE_T_623|Sc0001693|180091|180302|TAA|18|F32	PC-3p-632254_7	100	12	0	0	100	111	3	14	0.065	24.3
624	MITE_T_624|Sc0002330|319099|319310|ATC|22|F32	PC-3p-632254_7	100	12	0	0	101	112	14	3	0.065	24.3
625	MITE_T_625|Sc0003295|242801|243006|AC|14|F32	PC-3p-632254_7	100	12	0	0	97	108	3	14	0.063	24.3
626	MITE_T_626|Sc0001226|99782|99987|GC|21|F32	PC-3p-632254_7	100	12	0	0	97	108	3	14	0.063	24.3
627	MITE_T_627|xpSc0055062|33413|33612|AT|18|F32	csn-smR47-3p	100	10	0	0	69	78	10	1	0.95	20.3
628	MITE_T_628|Sc0002194|138517|138713|CATG|20|F32	PC-3p-632254_7	100	12	0	0	92	103	3	14	0.06	24.3
629	MITE_T_629|Sc0000023|955499|955710|TTA|23|F33	PC-3p-632254_7	100	12	0	0	101	112	14	3	0.065	24.3
630	MITE_T_630|Sc0002990|63909|64120|TAA|23|F33	PC-3p-632254_7	100	12	0	0	101	112	14	3	0.065	24.3
631	MITE_T_631|xpSc0054323|61219|61430|TTA|23|F33	PC-3p-632254_7	100	12	0	0	100	111	3	14	0.065	24.3
632	MITE_T_632|Sc0007046|18585|18794|CTAAG|27|F33	PC-3p-632254_7	100	12	0	0	100	111	14	3	0.064	24.3
633	MITE_T_633|Sc0005648|17065|17264|AT|13|F33	PC-3p-632254_7	100	12	0	0	94	105	3	14	0.061	24.3
634	MITE_T_634|Sc0001732|323266|323477|ATA|17|F34	csn-miRn64	100	14	0	0	46	59	11	24	0.004	28.2
635	MITE_T_635|Sc0000073|1327818|1328029|GTA|22|F34	PC-3p-632254_7	100	12	0	0	100	111	3	14	0.065	24.3
636	MITE_T_636|Sc0000516|844972|845171|AT|27|F34	csn-miRn64	100	14	0	0	147	160	24	11	0.004	28.2
637	MITE_T_637|Sc0002300|235884|236095|AT|27|F35	unconservative_c49820.graph_c0_133938	100	10	0	0	74	83	12	21	1	20.3
638	MITE_T_638|xfSc0024403|190|391|AT|22|F35	unconservative_c49820.graph_c0_133938	100	11	0	0	135	145	21	11	0.24	22.3
639	MITE_T_639|Sc0001861|336091|336274|TAA|16|F35	csn-smR66-5p	100	12	0	0	57	68	3	14	0.056	24.3
640	MITE_T_640|Sc0000063|816546|816757|TAA|23|F36	csn-smR71-5p	100	12	0	0	65	76	3	14	0.065	24.3
641	MITE_T_641|xpSc0054157|72476|72687|TTA|17|F36	PC-3p-632254_7	100	12	0	0	101	112	14	3	0.065	24.3
642	MITE_T_642|Sc0001047|253680|253891|TAA|23|F36	PC-3p-632254_7	100	12	0	0	101	112	14	3	0.065	24.3
643	MITE_T_643|xpSc0055357|12476|12687|TTA|23|F36	PC-3p-632254_7	100	12	0	0	100	111	3	14	0.065	24.3
644	MITE_T_644|Sc0002724|309863|310074|TTA|17|F36	PC-3p-632254_7	100	12	0	0	101	112	14	3	0.065	24.3
645	MITE_T_645|xfSc0000131|89412|89623|TTA|23|F36	PC-3p-632254_7	100	12	0	0	101	112	14	3	0.065	24.3
646	MITE_T_646|Sc0000473|581250|581451|TA|19|F36	PC-3p-632254_7	100	12	0	0	95	106	3	14	0.062	24.3
647	MITE_T_647|xfSc0021686|794|993|AT|19|F36	PC-3p-632254_7	100	12	0	0	95	106	14	3	0.061	24.3
648	MITE_T_648|xpSc0054918|42390|42589|AT|19|F36	PC-3p-632254_7	100	12	0	0	95	106	14	3	0.061	24.3
649	MITE_T_649|xfSc0000078|269401|269600|AT|19|F36	PC-3p-632254_7	100	12	0	0	94	105	3	14	0.061	24.3
650	MITE_T_650|Sc0000123|1307241|1307452|TAA|22|F37	PC-3p-632254_7	100	12	0	0	101	112	14	3	0.065	24.3
651	MITE_T_651|Sc0002774|97905|98116|TA|23|F37	PC-3p-632254_7	100	12	0	0	101	112	14	3	0.065	24.3
652	MITE_T_652|Sc0000547|466907|467118|TTA|23|F37	csn-smR47-3p	100	10	0	0	128	137	1	10	1	20.3
653	MITE_T_653|Sc0001255|527570|527781|TAC|22|F38	PC-3p-632254_7	100	12	0	0	101	112	14	3	0.065	24.3
654	MITE_T_654|xfSc0000461|96016|96227|TAA|23|F38	PC-3p-632254_7	100	12	0	0	100	111	3	14	0.065	24.3
655	MITE_T_655|Sc0000585|14779|14990|TAA|23|F38	PC-3p-632254_7	100	12	0	0	101	112	14	3	0.065	24.3
656	MITE_T_656|Sc0000748|397328|397539|TT|22|F38	PC-3p-632254_7	100	12	0	0	101	112	14	3	0.065	24.3
657	MITE_T_657|Sc0003123|84757|84968|TTA|23|F38	PC-3p-632254_7	100	12	0	0	100	111	3	14	0.065	24.3
658	MITE_T_658|Sc0000095|37435|37646|TTA|15|F38	PC-3p-632254_7	100	12	0	0	100	111	3	14	0.065	24.3
659	MITE_T_659|xpSc0054963|44719|44930|TAA|23|F38	PC-3p-632254_7	100	12	0	0	101	112	14	3	0.065	24.3
660	MITE_T_660|Sc0000871|550251|550462|TAA|23|F38	PC-3p-632254_7	100	12	0	0	100	111	3	14	0.065	24.3
661	MITE_T_661|xpSc0058310|6850|7061|TTA|23|F38	PC-3p-632254_7	100	12	0	0	100	111	3	14	0.065	24.3
662	MITE_T_662|Sc0003336|146124|146335|tta|23|F38	csn-smR71-5p	100	11	0	0	136	146	14	4	0.26	22.3
663	MITE_T_663|Sc0001240|245472|245683|TA|25|F38	PC-3p-632254_7	100	12	0	0	100	111	3	14	0.065	24.3
664	MITE_T_664|Sc0000585|735829|736040|TGA|23|F38	PC-3p-632254_7	100	12	0	0	100	111	3	14	0.065	24.3
665	MITE_T_665|Sc0001409|524223|524434|TGA|23|F38	PC-3p-632254_7	100	12	0	0	100	111	3	14	0.065	24.3
666	MITE_T_666|Sc0006604|20005|20216|TTA|23|F38	PC-3p-632254_7	100	12	0	0	101	112	14	3	0.065	24.3
667	MITE_T_667|Sc0000406|222836|223047|TAA|18|F38	PC-3p-632254_7	100	12	0	0	100	111	3	14	0.065	24.3
668	MITE_T_668|Sc0000790|320970|321181|TAA|23|F38	PC-3p-632254_7	100	12	0	0	100	111	3	14	0.065	24.3
669	MITE_T_669|Sc0004135|125408|125619|TAA|37|F38	PC-3p-632254_7	100	12	0	0	100	111	3	14	0.065	24.3
670	MITE_T_670|Sc0000232|765892|766103|TAA|27|F38	PC-3p-632254_7	100	12	0	0	101	112	14	3	0.065	24.3
671	MITE_T_671|Sc0002508|1069|1280|TTC|53|F38	PC-3p-632254_7	100	11	0	0	100	110	3	13	0.26	22.3
672	MITE_T_672|xpSc0059100|3393|3604|TAA|18|F38	csn-smR47-3p	100	10	0	0	75	84	10	1	1	20.3
673	MITE_T_673|Sc0000070|1568367|1568578|TTA|18|F38	PC-3p-632254_7	100	12	0	0	101	112	14	3	0.065	24.3
674	MITE_T_674|Sc0004789|17894|18105|TTA|37|F38	PC-3p-632254_7	100	12	0	0	100	111	3	14	0.065	24.3
675	MITE_T_675|Sc0001162|30409|30620|TAA|23|F38	PC-3p-632254_7	100	12	0	0	101	112	14	3	0.065	24.3
676	MITE_T_676|Sc0000002|428965|429176|TAA|15|F38	PC-3p-632254_7	100	12	0	0	101	112	14	3	0.065	24.3
677	MITE_T_677|Sc0000267|360355|360566|TTA|23|F38	csn-smR47-3p	100	10	0	0	128	137	1	10	1	20.3
678	MITE_T_678|Sc0002804|95609|95820|TAA|23|F38	PC-5p-81854_42	100	13	0	0	124	136	9	21	0.016	26.3
679	MITE_T_679|Sc0003696|48655|48866|TTA|54|F38	PC-3p-632254_7	100	12	0	0	101	112	14	3	0.065	24.3
680	MITE_T_680|Sc0002312|238174|238385|TAA|23|F38	PC-3p-632254_7	100	12	0	0	100	111	3	14	0.065	24.3
681	MITE_T_681|xpSc0058134|2902|3112|TTA|71|F38	PC-5p-81854_42	100	13	0	0	75	87	21	9	0.016	26.3
682	MITE_T_682|xfSc0001521|11988|12198|TAA|23|F38	PC-3p-632254_7	100	12	0	0	99	110	3	14	0.065	24.3
683	MITE_T_683|xpSc0055371|27400|27609|CG|24|F38	PC-3p-632254_7	100	12	0	0	99	110	3	14	0.064	24.3
684	MITE_T_684|xfSc0000537|11483|11691|TTA|23|F38	PC-3p-632254_7	100	12	0	0	97	108	3	14	0.064	24.3
685	MITE_T_685|Sc0004995|28687|28892|GC|21|F38	PC-3p-632254_7	100	12	0	0	97	108	3	14	0.063	24.3
686	MITE_T_686|xfSc0000053|301381|301586|GC|21|F38	PC-3p-632254_7	100	14	0	0	95	108	1	14	0.004	28.2
687	MITE_T_687|Sc0004721|10674|10879|GC|22|F38	PC-3p-632254_7	100	12	0	0	98	109	14	3	0.063	24.3
688	MITE_T_688|Sc0002890|249279|249484|GC|21|F38	csn-miRn64	100	14	0	0	43	56	11	24	0.004	28.2
689	MITE_T_689|Sc0000436|862644|862849|GT|19|F38	PC-3p-632254_7	100	12	0	0	98	109	14	3	0.063	24.3
690	MITE_T_690|xfSc0016025|997|1200|AAA|26|F38	PC-3p-632254_7	100	12	0	0	93	104	14	3	0.062	24.3
691	MITE_T_691|Sc0003186|23302|23505|TTA|18|F38	PC-3p-632254_7	100	14	0	0	98	111	1	14	0.004	28.2
692	MITE_T_692|Sc0000086|608202|608405|GGCC|23|F38	PC-3p-632254_7	100	12	0	0	96	107	3	14	0.062	24.3
693	MITE_T_693|Sc0000851|562205|562408|GGC|13|F38	PC-3p-632254_7	100	12	0	0	97	108	14	3	0.062	24.3
694	MITE_T_694|Sc0002821|64423|64626|GGCC|23|F38	PC-3p-632254_7	100	12	0	0	97	108	14	3	0.062	24.3
695	MITE_T_695|xpSc0059376|2812|3015|GGCC|23|F38	PC-3p-632254_7	100	12	0	0	97	108	14	3	0.062	24.3
696	MITE_T_696|Sc0002648|65843|66046|GGCC|23|F38	PC-3p-632254_7	100	12	0	0	96	107	3	14	0.062	24.3
697	MITE_T_697|xfSc0024101|834|1033|AT|14|F38	PC-3p-632254_7	100	12	0	0	95	106	14	3	0.061	24.3
698	MITE_T_698|Sc0000588|221549|221748|AT|19|F38	PC-3p-632254_7	100	12	0	0	95	106	14	3	0.061	24.3
699	MITE_T_699|Sc0001150|444249|444448|AT|18|F38	PC-3p-632254_7	100	12	0	0	94	105	3	14	0.061	24.3
700	MITE_T_700|Sc0005004|101787|101986|AT|19|F38	PC-3p-632254_7	100	12	0	0	95	106	14	3	0.061	24.3
701	MITE_T_701|Sc0001016|347466|347665|AT|19|F38	novel-miR9	100	10	0	0	1	10	7	16	0.95	20.3
702	MITE_T_702|Sc0004373|41198|41397|AT|19|F38	PC-3p-632254_7	100	12	0	0	95	106	14	3	0.061	24.3
703	MITE_T_703|Sc0000528|182125|182324|AT|19|F38	PC-3p-632254_7	100	12	0	0	95	106	14	3	0.061	24.3
704	MITE_T_704|Sc0000047|1053761|1053960|AT|19|F38	PC-3p-632254_7	100	12	0	0	95	106	14	3	0.061	24.3
705	MITE_T_705|xfSc0000005|53774|53973|AT|19|F38	csn-smR71-5p	100	11	0	0	60	70	4	14	0.24	22.3
706	MITE_T_706|Sc0000100|1217130|1217329|AT|13|F38	PC-3p-632254_7	100	12	0	0	94	105	3	14	0.061	24.3
707	MITE_T_707|xfSc0012407|476|675|AT|18|F38	PC-3p-632254_7	100	12	0	0	95	106	14	3	0.061	24.3
708	MITE_T_708|Sc0000267|360120|360319|AT|19|F38	csn-smR47-3p	100	10	0	0	122	131	1	10	0.95	20.3
709	MITE_T_709|Sc0003154|239520|239719|AT|18|F38	PC-3p-632254_7	100	12	0	0	95	106	14	3	0.061	24.3
710	MITE_T_710|Sc0003676|30228|30427|AT|19|F38	PC-3p-632254_7	100	12	0	0	94	105	3	14	0.061	24.3
711	MITE_T_711|Sc0001810|27494|27692|AT|20|F38	csn-smR71-5p	100	11	0	0	127	137	16	6	0.24	22.3
712	MITE_T_712|Sc0001027|145994|146205|TAA|23|F39	PC-3p-632254_7	100	12	0	0	101	112	14	3	0.065	24.3
713	MITE_T_713|Sc0004479|150482|150681|AT|19|F39	csn-miRn64	100	14	0	0	40	53	11	24	0.004	28.2
714	MITE_T_714|Sc0001301|139930|140127|CATG|12|F39	PC-5p-81854_42	100	13	0	0	117	129	9	21	0.015	26.3
715	MITE_T_715|Sc0003034|272733|272944|TAA|18|F40	PC-3p-632254_7	100	12	0	0	100	111	3	14	0.065	24.3
716	MITE_T_716|Sc0003558|5161|5372|TTA|23|F40	PC-3p-632254_7	100	12	0	0	101	112	14	3	0.065	24.3
717	MITE_T_717|xfSc0000557|124911|125122|TGA|17|F40	PC-3p-632254_7	100	12	0	0	101	112	14	3	0.065	24.3
718	MITE_T_718|Sc0000719|686980|687191|TTA|17|F40	PC-3p-632254_7	100	12	0	0	100	111	3	14	0.065	24.3
719	MITE_T_719|Sc0004550|111451|111662|TTA|23|F40	PC-3p-632254_7	100	12	0	0	100	111	3	14	0.065	24.3
720	MITE_T_720|Sc0000511|318043|318242|AT|19|F40	PC-3p-632254_7	100	12	0	0	95	106	14	3	0.061	24.3
721	MITE_T_721|Sc0002422|103777|103976|AT|19|F40	PC-3p-632254_7	100	12	0	0	95	106	14	3	0.061	24.3
722	MITE_T_722|xfSc0001416|27065|27264|AT|23|F40	PC-3p-632254_7	100	12	0	0	94	105	3	14	0.061	24.3
723	MITE_T_723|Sc0000720|107446|107645|AT|18|F40	PC-5p-81854_42	100	13	0	0	70	82	21	9	0.015	26.3
724	MITE_T_724|Sc0001002|476734|476931|CATG|20|F40	PC-3p-632254_7	100	12	0	0	93	104	3	14	0.06	24.3
725	MITE_T_725|xfSc0013645|459|670|TTA|23|F41	PC-3p-632254_7	100	12	0	0	100	111	3	14	0.065	24.3
726	MITE_T_726|Sc0000550|617190|617401|TAA|23|F41	PC-3p-632254_7	100	12	0	0	101	112	14	3	0.065	24.3
727	MITE_T_727|Sc0000371|98218|98429|TAA|27|F41	csn-smR71-5p	100	14	0	0	134	147	16	3	0.004	28.2
728	MITE_T_728|Sc0002101|399013|399224|TTA|23|F41	PC-3p-632254_7	100	12	0	0	100	111	3	14	0.065	24.3
729	MITE_T_729|xfSc0006261|4336|4547|AAA|21|F41	PC-3p-632254_7	100	12	0	0	101	112	14	3	0.065	24.3
730	MITE_T_730|Sc0001062|404601|404812|TAA|23|F41	novel-miR9	100	10	0	0	7	16	7	16	1	20.3
731	MITE_T_731|Sc0003610|193155|193366|TAA|23|F41	PC-3p-632254_7	100	12	0	0	100	111	3	14	0.065	24.3
732	MITE_T_732|Sc0003731|25406|25611|GC|21|F41	PC-3p-632254_7	100	12	0	0	98	109	14	3	0.063	24.3
733	MITE_T_733|xfSc0000193|82151|82356|GC|13|F41	PC-3p-632254_7	100	12	0	0	98	109	14	3	0.063	24.3
734	MITE_T_734|Sc0002699|204780|204979|AT|18|F41	novel-miR9	100	10	0	0	190	199	16	7	0.95	20.3
735	MITE_T_735|Sc0000566|798807|799006|AT|13|F41	csn-miRn64	100	14	0	0	40	53	11	24	0.004	28.2
736	MITE_T_736|xfSc0046140|502|699|CATG|20|F41	PC-3p-632254_7	100	12	0	0	94	105	14	3	0.06	24.3
737	MITE_T_737|Sc0001588|21425|21636|TTA|23|F42	PC-5p-47818_67	100	12	0	0	144	155	16	5	0.065	24.3
738	MITE_T_738|Sc0001444|335188|335399|TAA|23|F42	PC-3p-632254_7	100	12	0	0	101	112	14	3	0.065	24.3
739	MITE_T_739|xfSc0000668|117687|117898|TAA|22|F42	PC-3p-632254_7	100	12	0	0	101	112	14	3	0.065	24.3
740	MITE_T_740|Sc0000302|196023|196233|TAA|23|F42	PC-3p-632254_7	100	12	0	0	101	112	14	3	0.065	24.3
741	MITE_T_741|xpSc0053371|75683|75882|AT|19|F42	PC-3p-632254_7	100	12	0	0	94	105	3	14	0.061	24.3
742	MITE_T_742|Sc0000806|676826|677022|CATG|19|F42	PC-3p-632254_7	100	12	0	0	93	104	14	3	0.06	24.3
743	MITE_T_743|Sc0005422|87383|87594|TTA|27|F43	PC-5p-81854_42	100	13	0	0	124	136	9	21	0.016	26.3
744	MITE_T_744|Sc0005482|34862|35064|GGC|18|F43	PC-3p-632254_7	100	12	0	0	95	106	3	14	0.062	24.3
745	MITE_T_745|Sc0004829|58591|58790|AT|18|F43	PC-3p-632254_7	100	12	0	0	94	105	3	14	0.061	24.3
746	MITE_T_746|Sc0001223|97516|97727|GAA|22|F44	PC-3p-632254_7	100	12	0	0	101	112	14	3	0.065	24.3
747	MITE_T_747|Sc0000576|574633|574842|CTTAG|27|F44	csn-miRn64	100	14	0	0	152	165	24	11	0.004	28.2
748	MITE_T_748|Sc0001826|156005|156204|AT|13|F44	PC-3p-632254_7	100	12	0	0	95	106	14	3	0.061	24.3
749	MITE_T_749|xfSc0000465|84945|85142|CATG|20|F44	PC-3p-632254_7	100	12	0	0	93	104	3	14	0.06	24.3
750	MITE_T_750|Sc0001231|38463|38660|CATA|15|F44	PC-3p-632254_7	100	12	0	0	94	105	14	3	0.06	24.3
751	MITE_T_751|xpSc0053989|57796|57993|CATA|15|F44	PC-3p-632254_7	100	12	0	0	94	105	14	3	0.06	24.3
752	MITE_T_752|Sc0000000|2207907|2208118|TTA|17|F45	PC-3p-632254_7	100	12	0	0	100	111	3	14	0.065	24.3
753	MITE_T_753|xfSc0000056|204906|205117|TAA|17|F45	PC-3p-632254_7	100	12	0	0	100	111	3	14	0.065	24.3
754	MITE_T_754|xfSc0002356|354|565|TCA|23|F45	PC-3p-632254_7	100	12	0	0	101	112	14	3	0.065	24.3
755	MITE_T_755|Sc0000532|359156|359367|TAA|17|F45	PC-3p-632254_7	100	12	0	0	100	111	3	14	0.065	24.3
756	MITE_T_756|xpSc0053624|125914|126118|GC|21|F45	PC-3p-632254_7	100	12	0	0	96	107	3	14	0.063	24.3
757	MITE_T_757|Sc0002402|48946|49146|AT|19|F45	PC-3p-632254_7	100	12	0	0	96	107	14	3	0.061	24.3
758	MITE_T_758|Sc0005560|57132|57331|AT|18|F45	PC-3p-632254_7	100	12	0	0	95	106	14	3	0.061	24.3
759	MITE_T_759|Sc0007048|16597|16796|AT|13|F45	csn-miRn64	100	14	0	0	40	53	11	24	0.004	28.2
760	MITE_T_760|xpSc0053207|523045|523244|AT|19|F45	PC-3p-632254_7	100	12	0	0	95	106	14	3	0.061	24.3
761	MITE_T_761|Sc0002818|139040|139251|TTA|22|F46	PC-3p-632254_7	100	12	0	0	100	111	3	14	0.065	24.3
762	MITE_T_762|xfSc0040185|666|865|AT|19|F46	PC-3p-632254_7	100	12	0	0	94	105	3	14	0.061	24.3
763	MITE_T_763|Sc0001981|419930|420129|AT|13|F46	PC-3p-632254_7	100	12	0	0	94	105	3	14	0.061	24.3
764	MITE_T_764|xfSc0044675|161|372|TTA|17|F47	PC-3p-632254_7	100	12	0	0	100	111	3	14	0.065	24.3
765	MITE_T_765|Sc0000231|375470|375675|GC|16|F47	PC-3p-632254_7	100	12	0	0	97	108	3	14	0.063	24.3
766	MITE_T_766|Sc0000037|187347|187544|CATG|12|F47	PC-5p-81854_42	100	13	0	0	69	81	21	9	0.015	26.3
767	MITE_T_767|Sc0000475|1501|1712|TAA|23|F48	PC-3p-632254_7	100	12	0	0	101	112	14	3	0.065	24.3
768	MITE_T_768|Sc0000551|257098|257309|TTA|17|F48	csn-smR47-3p	100	10	0	0	75	84	10	1	1	20.3
769	MITE_T_769|xfSc0000762|115319|115518|AT|19|F48	PC-3p-632254_7	100	12	0	0	95	106	14	3	0.061	24.3
770	MITE_T_770|Sc0004584|136263|136462|AT|19|F48	PC-3p-632254_7	100	12	0	0	94	105	3	14	0.061	24.3
771	MITE_T_771|Sc0004150|101205|101416|TAC|22|F49	PC-3p-632254_7	100	12	0	0	100	111	3	14	0.065	24.3
772	MITE_T_772|Sc0001215|57264|57474|TTA|15|F49	PC-3p-632254_7	100	12	0	0	101	112	14	3	0.065	24.3
773	MITE_T_773|Sc0003256|81483|81693|GTA|15|F49	PC-3p-632254_7	100	12	0	0	100	111	14	3	0.065	24.3
774	MITE_T_774|xfSc0024447|909|1118|TTTAG|21|F49	PC-3p-632254_7	100	12	0	0	100	111	14	3	0.064	24.3
775	MITE_T_775|xfSc0001564|39187|39396|CTAAG|21|F49	PC-3p-632254_7	100	12	0	0	99	110	3	14	0.064	24.3
776	MITE_T_776|Sc0005295|17901|18108|TTA|23|F49	PC-3p-632254_7	100	12	0	0	101	112	14	3	0.064	24.3
777	MITE_T_777|Sc0001214|66657|66862|GC|16|F49	PC-3p-632254_7	100	12	0	0	98	109	14	3	0.063	24.3
778	MITE_T_778|Sc0002644|215517|215722|GC|21|F49	PC-3p-632254_7	100	12	0	0	98	109	14	3	0.063	24.3
779	MITE_T_779|Sc0001692|17029|17234|GC|21|F49	PC-3p-632254_7	100	12	0	0	97	108	3	14	0.063	24.3
780	MITE_T_780|Sc0001692|265918|266123|GC|22|F49	PC-3p-632254_7	100	12	0	0	97	108	3	14	0.063	24.3
781	MITE_T_781|Sc0000488|364107|364312|GC|21|F49	PC-3p-632254_7	100	12	0	0	97	108	3	14	0.063	24.3
782	MITE_T_782|Sc0001655|391277|391480|GGCC|18|F49	PC-3p-632254_7	100	12	0	0	97	108	14	3	0.062	24.3
783	MITE_T_783|Sc0000297|737092|737295|GGCC|37|F49	PC-3p-632254_7	100	12	0	0	96	107	3	14	0.062	24.3
784	MITE_T_784|xfSc0049519|116|315|AT|13|F49	PC-3p-632254_7	100	12	0	0	94	105	3	14	0.061	24.3
785	MITE_T_785|xpSc0056381|6582|6781|AT|14|F49	PC-3p-632254_7	100	12	0	0	94	105	3	14	0.061	24.3
786	MITE_T_786|Sc0004338|97029|97228|AT|19|F49	PC-3p-632254_7	100	12	0	0	95	106	14	3	0.061	24.3
787	MITE_T_787|Sc0001501|41311|41510|AT|19|F49	PC-3p-632254_7	100	12	0	0	95	106	14	3	0.061	24.3
788	MITE_T_788|Sc0001383|249694|249893|AT|13|F49	PC-3p-632254_7	100	12	0	0	95	106	14	3	0.061	24.3
789	MITE_T_789|Sc0000086|1460887|1461086|AT|19|F49	PC-3p-632254_7	100	12	0	0	94	105	3	14	0.061	24.3
790	MITE_T_790|Sc0000725|686750|686949|AT|19|F49	PC-3p-632254_7	100	12	0	0	95	106	14	3	0.061	24.3
791	MITE_T_791|Sc0002149|158978|159177|AT|32|F49	PC-3p-632254_7	100	12	0	0	95	106	14	3	0.061	24.3
792	MITE_T_792|Sc0003835|75780|75979|AT|19|F49	PC-3p-632254_7	100	12	0	0	95	106	14	3	0.061	24.3
793	MITE_T_793|xpSc0053934|111829|112028|AT|19|F49	PC-3p-632254_7	100	12	0	0	95	106	14	3	0.061	24.3
794	MITE_T_794|xfSc0022278|188|387|AT|14|F49	PC-3p-632254_7	100	12	0	0	94	105	3	14	0.061	24.3
795	MITE_T_795|Sc0005880|15336|15535|AT|19|F49	csn-miRn64	100	14	0	0	40	53	24	11	0.004	28.2
796	MITE_T_796|Sc0000442|885024|885222|AT|19|F49	PC-3p-632254_7	100	12	0	0	93	104	3	14	0.061	24.3
797	MITE_T_797|xfSc0000526|25160|25357|CATG|20|F49	PC-3p-632254_7	100	12	0	0	94	105	14	3	0.06	24.3
798	MITE_T_798|Sc0001825|40041|40238|CATG|20|F49	PC-3p-632254_7	100	12	0	0	93	104	3	14	0.06	24.3
799	MITE_T_799|Sc0004259|87504|87701|CATG|20|F49	PC-3p-632254_7	100	12	0	0	94	105	14	3	0.06	24.3
800	MITE_T_800|Sc0001400|240349|240545|CATG|11|F49	PC-3p-632254_7	100	12	0	0	94	105	14	3	0.06	24.3
801	MITE_T_801|Sc0001526|69178|69373|ATAT|23|F49	PC-3p-632254_7	100	12	0	0	92	103	3	14	0.06	24.3
802	MITE_T_802|xpSc0053217|95360|95551|AT|18|F49	PC-3p-632254_7	100	12	0	0	94	105	3	14	0.058	24.3
803	MITE_T_803|Sc0005668|73781|73960|TAA|23|F49	novel-miR9	100	10	0	0	7	16	7	16	0.85	20.3
804	MITE_T_804|Sc0002462|96057|96231|TAA|18|F49	PC-3p-632254_7	100	12	0	0	64	75	14	3	0.053	24.3
805	MITE_T_805|xfSc0000037|48096|48306|TAA|18|F50	PC-3p-632254_7	100	12	0	0	100	111	3	14	0.065	24.3
806	MITE_T_806|Sc0002679|278373|278582|CTTAG|27|F50	PC-3p-632254_7	100	12	0	0	100	111	14	3	0.064	24.3
807	MITE_T_807|Sc0002703|264312|264521|CTTAG|21|F50	PC-3p-632254_7	100	12	0	0	99	110	3	14	0.064	24.3
808	MITE_T_808|Sc0001983|285420|285625|GC|16|F50	PC-3p-632254_7	100	12	0	0	97	108	3	14	0.063	24.3
809	MITE_T_809|Sc0002123|252409|252614|GC|21|F50	PC-3p-632254_7	100	12	0	0	97	108	3	14	0.063	24.3
810	MITE_T_810|Sc0001604|376239|376442|TAA|18|F50	csn-smR47-3p	100	10	0	0	120	129	1	10	0.97	20.3
811	MITE_T_811|xfSc0005325|474|676|CATG|15|F50	PC-3p-632254_7	100	12	0	0	98	109	3	14	0.062	24.3
812	MITE_T_812|Sc0001852|177113|177312|AT|18|F50	PC-3p-632254_7	100	12	0	0	94	105	3	14	0.061	24.3
813	MITE_T_813|Sc0000840|336206|336405|AT|24|F50	PC-3p-632254_7	100	12	0	0	95	106	14	3	0.061	24.3
814	MITE_T_814|xfSc0010495|1476|1675|AT|13|F50	PC-3p-632254_7	100	12	0	0	95	106	14	3	0.061	24.3
815	MITE_T_815|Sc0000011|464663|464862|AT|14|F50	csn-smR47-3p	100	10	0	0	69	78	10	1	0.95	20.3
816	MITE_T_816|xfSc0000122|45130|45329|AT|18|F50	PC-3p-632254_7	100	12	0	0	95	106	14	3	0.061	24.3
817	MITE_T_817|xfSc0010900|127|326|AT|14|F50	PC-3p-632254_7	100	12	0	0	95	106	14	3	0.061	24.3
818	MITE_T_818|Sc0002678|24159|24366|ATAT|20|F51	csn-miRn54	100	11	0	0	43	53	7	17	0.25	22.3
819	MITE_T_819|Sc0003183|231619|231817|TG|20|F51	csn-smR66-5p	100	10	0	0	75	84	3	12	0.95	20.3
820	MITE_T_820|Sc0002030|250531|250719|GT|14|F51	csn-miRn54	100	11	0	0	42	52	7	17	0.23	22.3
821	MITE_T_821|Sc0002018|267161|267349|GT|14|F51	csn-miRn54	100	11	0	0	42	52	7	17	0.23	22.3
822	MITE_T_822|Sc0000895|355574|355758|AAGACTA|13|F51	csn-miRn54	100	11	0	0	41	51	7	17	0.22	22.3
823	MITE_T_823|Sc0003739|72428|72610|TCA|13|F51	csn-miRn54	100	11	0	0	133	143	17	7	0.22	22.3
824	MITE_T_824|Sc0000426|377916|378098|TAA|13|F51	csn-miRn54	100	11	0	0	133	143	17	7	0.22	22.3
825	MITE_T_825|xfSc0000107|169778|169960|TTA|13|F51	csn-miRn54	100	11	0	0	40	50	7	17	0.22	22.3
826	MITE_T_826|Sc0001649|367508|367690|TTA|13|F51	csn-miRn54	100	11	0	0	133	143	17	7	0.22	22.3
827	MITE_T_827|Sc0000027|1331189|1331370|TAA|13|F51	csn-miRn54	100	11	0	0	39	49	7	17	0.22	22.3
828	MITE_T_828|xfSc0000967|60849|61023|GGCC|13|F51	csn-miRn54	100	11	0	0	129	139	17	7	0.21	22.3
829	MITE_T_829|Sc0001377|341054|341261|AATA|14|F52	PC-3p-88598_39	100	11	0	0	89	99	20	10	0.25	22.3
830	MITE_T_830|Sc0002190|244170|244356|AAT|30|F52	csn-smR64-5p	100	11	0	0	167	177	11	1	0.22	22.3
831	MITE_T_831|Sc0001357|312366|312552|AT|16|F52	csn-miRn54	100	11	0	0	134	144	17	7	0.22	22.3
832	MITE_T_832|Sc0000882|403569|403775|TTA|13|F53	csn-smR66-5p	100	12	0	0	61	72	3	14	0.063	24.3
833	MITE_T_833|Sc0001535|454147|454337|TA|28|F53	csn-smR66-5p	100	12	0	0	120	131	14	3	0.058	24.3
834	MITE_T_834|Sc0003868|101532|101719|AT|18|F53	csn-miRn59	100	12	0	0	80	91	20	9	0.057	24.3
835	MITE_T_835|xfSc0029982|683|870|AT|17|F53	csn-miRn54	100	11	0	0	42	52	7	17	0.23	22.3
836	MITE_T_836|Sc0000600|632204|632387|TA|30|F53	csn-smR66-5p	100	12	0	0	116	127	14	3	0.056	24.3
837	MITE_T_837|Sc0002892|225993|226175|TTA|13|F53	csn-miRn54	100	11	0	0	40	50	7	17	0.22	22.3
838	MITE_T_838|xfSc0010585|1567|1749|TAA|12|F53	csn-smR66-5p	100	13	0	0	116	128	14	2	0.014	26.3
839	MITE_T_839|xpSc0054131|18744|18926|TTA|13|F53	csn-smR66-5p	100	12	0	0	116	127	14	3	0.055	24.3
840	MITE_T_840|xfSc0000000|1109548|1109730|AAATA|11|F53	csn-smR66-5p	100	12	0	0	117	128	14	3	0.055	24.3
841	MITE_T_841|Sc0000301|1053366|1053548|TAA|13|F53	csn-smR66-5p	100	12	0	0	116	127	14	3	0.055	24.3
842	MITE_T_842|Sc0001029|571076|571258|TTA|13|F53	csn-miRn54	100	11	0	0	40	50	7	17	0.22	22.3
843	MITE_T_843|Sc0000536|423684|423866|TAA|13|F53	csn-smR66-5p	100	11	0	0	107	117	12	2	0.22	22.3
844	MITE_T_844|Sc0005074|1405|1587|TTA|13|F53	csn-miRn54	100	11	0	0	40	50	7	17	0.22	22.3
845	MITE_T_845|Sc0005666|1381|1563|TTA|13|F53	csn-smR66-5p	100	12	0	0	116	127	14	3	0.055	24.3
846	MITE_T_846|Sc0005274|83565|83747|ttA|13|F53	csn-smR72-3p	100	10	0	0	166	175	1	10	0.87	20.3
847	MITE_T_847|Sc0001010|10920|11102|TTA|13|F53	csn-smR66-5p	100	12	0	0	116	127	14	3	0.055	24.3
848	MITE_T_848|Sc0000062|856306|856488|TTA|13|F53	csn-miRn54	100	11	0	0	40	50	7	17	0.22	22.3
849	MITE_T_849|Sc0001431|326771|326953|TAA|13|F53	csn-smR66-5p	100	10	0	0	67	76	3	12	0.87	20.3
850	MITE_T_850|Sc0003125|257546|257728|TTA|13|F53	csn-smR66-5p	100	12	0	0	116	127	14	3	0.055	24.3
851	MITE_T_851|Sc0001962|316169|316351|TTA|13|F53	csn-smR66-5p	100	11	0	0	57	67	4	14	0.22	22.3
852	MITE_T_852|Sc0000775|707750|707932|TAA|13|F53	csn-miRn54	100	11	0	0	133	143	17	7	0.22	22.3
853	MITE_T_853|Sc0003218|189640|189822|TAA|13|F53	csn-smR66-5p	100	12	0	0	116	127	14	3	0.055	24.3
854	MITE_T_854|Sc0000650|337298|337480|TAA|12|F53	csn-smR66-5p	100	13	0	0	116	128	14	2	0.014	26.3
855	MITE_T_855|Sc0001192|572797|572977|CTTAG|17|F53	csn-miRn54	100	11	0	0	39	49	7	17	0.22	22.3
856	MITE_T_856|xfSc0033841|833|1009|GC|11|F53	PC-3p-88598_39	100	11	0	0	63	73	20	10	0.21	22.3
857	MITE_T_857|Sc0000165|280649|280825|GC|11|F53	csn-miRn54	100	11	0	0	37	47	7	17	0.21	22.3
858	MITE_T_858|Sc0000909|549013|549187|GGCC|13|F53	csn-smR66-5p	100	12	0	0	112	123	14	3	0.053	24.3
859	MITE_T_859|Sc0000003|1720429|1720603|TAA|13|F53	csn-smR66-5p	100	12	0	0	56	67	3	14	0.053	24.3
860	MITE_T_860|Sc0001399|288107|288311|AT|25|F54	csn-smR66-5p	100	10	0	0	119	128	12	3	0.98	20.3
861	MITE_T_861|Sc0000522|79193|79387|AT|21|F54	csn-smR66-5p	100	12	0	0	121	132	14	3	0.059	24.3
862	MITE_T_862|Sc0000292|186829|187016|AT|27|F54	csn-smR64-5p	100	11	0	0	11	21	1	11	0.23	22.3
863	MITE_T_863|Sc0001084|561016|561220|TA|57|F55	csn-smR45-5p	100	11	0	0	181	191	23	13	0.25	22.3
864	MITE_T_864|Sc0001040|135488|135684|TA|126|F55	csn-smR45-5p	100	11	0	0	15	25	14	24	0.24	22.3
865	MITE_T_865|Sc0006135|48433|48629|TA|60|F55	csn-smR45-3p	100	10	0	0	174	183	7	16	0.94	20.3
866	MITE_T_866|Sc0002904|42060|42246|TA|11|F55	csn-smR45-5p	100	11	0	0	162	172	24	14	0.22	22.3
867	MITE_T_867|Sc0002288|167528|167732|AT|46|F56	novel-miR9	100	11	0	0	176	186	19	9	0.25	22.3
868	MITE_T_868|Sc0002490|104601|104795|ATAT|33|F56	csn-smR39	100	11	0	0	135	145	11	1	0.23	22.3
869	MITE_T_869|Sc0000825|699695|699887|TG|33|F56	novel-miR17	100	11	0	0	143	153	21	11	0.23	22.3
870	MITE_T_870|Sc0002504|72928|73131|AATAAAAA|205|F57	PC-3p-204109_19	100	10	0	0	104	113	20	11	0.97	20.3
871	MITE_T_871|Sc0005105|10520|10723|ATAACA|83|F57	conservative_c63023.graph_c0_293328	100	11	0	0	34	44	24	14	0.25	22.3
872	MITE_T_872|Sc0001921|117334|117537|ATTTAA|84|F57	conservative_c62764.graph_c0_288205	100	10	0	0	52	61	10	1	0.97	20.3
873	MITE_T_873|Sc0003007|91894|92095|TTTTTATT|201|F57	PC-3p-204109_19	100	10	0	0	89	98	11	20	0.96	20.3
874	MITE_T_874|Sc0000033|1215189|1215390|CT|13|F58	csn-smR66-5p	100	12	0	0	57	68	3	14	0.062	24.3
875	MITE_T_875|Sc0001819|28593|28793|AT|23|F58	PC-3p-88598_39	100	12	0	0	126	137	9	20	0.061	24.3
876	MITE_T_876|Sc0000427|653142|653337|TA|36|F58	csn-miRn54	100	11	0	0	47	57	7	17	0.24	22.3
877	MITE_T_877|xpSc0053219|677132|677325|TCA|13|F58	csn-miRn54	100	11	0	0	40	50	7	17	0.23	22.3
878	MITE_T_878|Sc0005214|47168|47358|TA|25|F58	csn-miRn54	100	11	0	0	141	151	17	7	0.23	22.3
879	MITE_T_879|xpSc0062351|161|351|TA|33|F58	csn-smR66-5p	100	12	0	0	120	131	14	3	0.058	24.3
880	MITE_T_880|xfSc0018843|350|536|AATT|19|F58	csn-smR66-5p	100	12	0	0	58	69	3	14	0.057	24.3
881	MITE_T_881|Sc0000145|703701|703885|TA|15|F58	csn-smR66-5p	100	10	0	0	68	77	3	12	0.88	20.3
882	MITE_T_882|Sc0001183|218414|218598|AATA|13|F58	csn-miRn54	100	11	0	0	41	51	7	17	0.22	22.3
883	MITE_T_883|Sc0001312|118309|118491|TAA|13|F58	csn-smR66-5p	100	12	0	0	56	67	3	14	0.055	24.3
884	MITE_T_884|Sc0003515|208750|208932|TTA|13|F58	csn-smR66-5p	100	11	0	0	57	67	4	14	0.22	22.3
885	MITE_T_885|Sc0000357|408728|408910|TTA|28|F58	csn-smR66-5p	100	12	0	0	116	127	14	3	0.055	24.3
886	MITE_T_886|Sc0001510|314803|314985|TTA|13|F58	csn-smR66-5p	100	12	0	0	106	117	13	2	0.055	24.3
887	MITE_T_887|xfSc0001525|7785|7967|TTA|18|F58	csn-miRn54	100	11	0	0	40	50	7	17	0.22	22.3
888	MITE_T_888|xpSc0053254|138804|138986|TAA|13|F58	csn-smR66-5p	100	10	0	0	107	116	12	3	0.87	20.3
889	MITE_T_889|Sc0001009|85186|85368|TAA|13|F58	csn-smR66-5p	100	12	0	0	116	127	14	3	0.055	24.3
890	MITE_T_890|Sc0000075|43720|43902|TAA|13|F58	csn-miRn54	100	11	0	0	133	143	17	7	0.22	22.3
891	MITE_T_891|Sc0000075|42995|43177|TAA|13|F58	csn-miRn54	100	11	0	0	133	143	17	7	0.22	22.3
892	MITE_T_892|Sc0000516|597352|597534|TAA|13|F58	csn-smR39	100	10	0	0	130	139	10	1	0.87	20.3
893	MITE_T_893|Sc0003219|177462|177644|TAA|13|F58	csn-smR66-5p	100	12	0	0	116	127	14	3	0.055	24.3
894	MITE_T_894|Sc0002072|179767|179947|CTAAG|32|F58	csn-smR66-5p	100	12	0	0	55	66	3	14	0.055	24.3
895	MITE_T_895|Sc0001419|146281|146459|TTA|13|F58	csn-miRn54	100	11	0	0	36	46	7	17	0.21	22.3
896	MITE_T_896|Sc0000421|519107|519285|TAA|13|F58	conservative_c27957.graph_c0_17262	100	10	0	0	83	92	15	6	0.85	20.3
897	MITE_T_897|Sc0002932|225201|225376|TTA|13|F58	csn-miRn54	100	11	0	0	126	136	17	7	0.21	22.3
898	MITE_T_898|xpSc0055345|29706|29880|GGCC|13|F58	csn-smR66-5p	100	12	0	0	112	123	14	3	0.053	24.3
899	MITE_T_899|Sc0000543|427286|427457|TTA|13|F58	csn-miRn54	100	11	0	0	40	50	7	17	0.21	22.3
900	MITE_T_900|Sc0002940|178400|178601|TCA|17|F59	conservative_c84511.graph_c0_800021	100	12	0	0	52	63	8	19	0.062	24.3
901	MITE_T_901|Sc0004377|17037|17230|GGCC|17|F59	conservative_c84511.graph_c0_800021	100	12	0	0	48	59	8	19	0.059	24.3
902	MITE_T_902|Sc0001218|268393|268586|GGCC|14|F59	conservative_c84511.graph_c0_800021	100	12	0	0	135	146	19	8	0.059	24.3
903	MITE_T_903|xpSc0054269|35918|36118|GAATG|38|F60	CL19506Contig1_489507	100	11	0	0	90	100	3	13	0.24	22.3
904	MITE_T_904|Sc0000015|142753|142931|TATATATATA|37|F60	CL19506Contig1_489507	100	11	0	0	91	101	13	3	0.21	22.3
905	MITE_T_905|Sc0006269|39770|39945|ACTAA|26|F60	CL19506Contig1_489507	100	11	0	0	77	87	3	13	0.21	22.3
906	MITE_T_906|Sc0000047|931187|931387|AT|44|F61	PC-3p-225023_17	100	10	0	0	91	100	24	15	0.96	20.3
907	MITE_T_907|Sc0003375|100931|101130|AT|19|F61	PC-5p-95129_36	100	10	0	0	19	28	24	15	0.95	20.3
908	MITE_T_908|Sc0001763|225999|226196|AT|35|F61	PC-5p-109704_32	100	10	0	0	93	102	13	22	0.94	20.3
909	MITE_T_909|Sc0001916|31668|31865|AT|46|F61	csn-miRn43	100	10	0	0	131	140	11	20	0.94	20.3
910	MITE_T_910|Sc0002587|35389|35586|AT|19|F61	unconservative_c49820.graph_c0_133938	100	10	0	0	51	60	10	19	0.94	20.3
911	MITE_T_911|xfSc0000711|13993|14185|AT|38|F61	conservative_c74211.graph_c1_717910	100	10	0	0	173	182	1	10	0.92	20.3
912	MITE_T_912|Sc0001386|409895|410094|AT|19|F62	PC-3p-632254_7	100	12	0	0	95	106	14	3	0.061	24.3
913	MITE_T_913|xfSc0033079|104|303|AT|18|F62	PC-3p-632254_7	100	12	0	0	94	105	3	14	0.061	24.3
914	MITE_T_914|Sc0003847|166652|166851|AT|19|F62	PC-3p-632254_7	100	12	0	0	94	105	3	14	0.061	24.3
915	MITE_T_915|xpSc0053265|446702|446901|AT|33|F62	PC-5p-81854_42	100	13	0	0	118	130	9	21	0.015	26.3
916	MITE_T_916|Sc0002262|205800|205999|AT|19|F62	csn-smR80	100	10	0	0	109	118	21	12	0.95	20.3
917	MITE_T_917|Sc0000294|439805|440004|AT|13|F62	PC-3p-632254_7	100	12	0	0	94	105	3	14	0.061	24.3
918	MITE_T_918|xfSc0023486|1002|1201|AT|18|F62	PC-3p-632254_7	100	12	0	0	95	106	14	3	0.061	24.3
919	MITE_T_919|Sc0003769|31402|31599|CATG|11|F62	PC-3p-632254_7	100	12	0	0	93	104	3	14	0.06	24.3
920	MITE_T_920|Sc0001403|331723|331922|AT|19|F63	PC-3p-632254_7	100	12	0	0	94	105	3	14	0.061	24.3
921	MITE_T_921|xfSc0033221|650|849|AT|13|F63	csn-miRn64	100	14	0	0	40	53	11	24	0.004	28.2
922	MITE_T_922|Sc0000647|103096|103295|AT|19|F63	csn-miRn64	100	14	0	0	147	160	24	11	0.004	28.2
923	MITE_T_923|xfSc0005310|6154|6353|AT|18|F63	PC-3p-632254_7	100	12	0	0	94	105	3	14	0.061	24.3
924	MITE_T_924|Sc0000185|1103838|1104035|CATG|20|F63	PC-3p-632254_7	100	12	0	0	94	105	14	3	0.06	24.3
925	MITE_T_925|Sc0000034|358293|358490|CATG|20|F63	PC-3p-632254_7	100	12	0	0	93	104	3	14	0.06	24.3
926	MITE_T_926|Sc0000334|829381|829580|AT|37|F64	Clone_36	100	10	0	0	93	102	15	6	0.95	20.3
927	MITE_T_927|Sc0000721|144607|144804|CT|34|F64	Clone_36	100	10	0	0	93	102	15	6	0.94	20.3
928	MITE_T_928|xfSc0036335|555|752|TA|38|F64	Clone_36	100	10	0	0	98	107	6	15	0.94	20.3
929	MITE_T_929|Sc0002003|159122|159309|AT|32|F64	Clone_36	100	10	0	0	91	100	6	15	0.89	20.3
930	MITE_T_930|xpSc0053242|180139|180325|CAC|27|F64	csn-miRn21	100	11	0	0	21	31	4	14	0.22	22.3
931	MITE_T_931|xfSc0022543|746|931|ATAT|33|F64	Clone_36	100	11	0	0	90	100	6	16	0.22	22.3
932	MITE_T_932|Sc0005305|6944|7129|TTAA|33|F64	csn-smR76-3p	100	10	0	0	123	132	6	15	0.88	20.3
933	MITE_T_933|Sc0005108|31947|32132|ATAT|36|F64	CL26801Contig1_333530	100	10	0	0	105	114	15	24	0.88	20.3
934	MITE_T_934|xpSc0053686|24121|24305|atatatatat|37|F64	csn-smR62-3p	100	10	0	0	129	138	8	17	0.88	20.3
935	MITE_T_935|xpSc0053686|24120|24304|tatatatata|39|F64	csn-smR62-3p	100	10	0	0	130	139	8	17	0.88	20.3
936	MITE_T_936|Sc0005123|72001|72185|AGAAG|27|F64	csn-smR76-3p	100	11	0	0	56	66	6	16	0.22	22.3
937	MITE_T_937|Sc0000924|669735|669919|AAAAA|21|F64	csn-smR76-3p	100	11	0	0	56	66	6	16	0.22	22.3
938	MITE_T_938|Sc0000924|667834|668018|TTTTTT|20|F64	csn-smR76-3p	100	11	0	0	119	129	16	6	0.22	22.3
939	MITE_T_939|Sc0006271|1333|1517|TAGAC|29|F64	csn-smR12-2	100	11	0	0	131	141	1	11	0.22	22.3
940	MITE_T_940|Sc0000341|21824|22007|TTGCAA|34|F64	Clone_36	100	10	0	0	86	95	15	6	0.87	20.3
941	MITE_T_941|Sc0004280|14988|15171|CAATTG|22|F64	csn-smR7-5p	100	11	0	0	127	137	15	5	0.22	22.3
942	MITE_T_942|Sc0004247|166013|166193|AAAGTTAAC|25|F64	csn-smR7-5p	100	11	0	0	45	55	5	15	0.22	22.3
943	MITE_T_943|Sc0003934|75438|75605|AT|20|F64	Clone_36	100	10	0	0	82	91	6	15	0.79	20.3
944	MITE_T_944|Sc0000056|872909|873075|AT|20|F64	Clone_36	100	10	0	0	77	86	15	6	0.79	20.3
945	MITE_T_945|Sc0001037|159116|159282|AT|20|F64	Clone_36	100	10	0	0	81	90	6	15	0.79	20.3
946	MITE_T_946|Sc0001473|147479|147645|AT|14|F64	Clone_36	100	10	0	0	81	90	6	15	0.79	20.3
947	MITE_T_947|Sc0000535|778463|778629|AT|20|F64	Clone_36	100	10	0	0	81	90	6	15	0.79	20.3
948	MITE_T_948|Sc0004899|57963|58129|AT|20|F64	csn-smR76-3p	100	9	0	0	119	127	5	13	3.1	18.3
949	MITE_T_949|Sc0001105|546316|546482|AT|20|F64	csn-smR76-3p	100	9	0	0	40	48	13	5	3.1	18.3
950	MITE_T_950|Sc0004585|14575|14741|AT|13|F64	Group1_Unigene_BMK.36099_684338	100	10	0	0	8	17	8	17	0.79	20.3
951	MITE_T_951|xpSc0055081|20158|20324|AT|20|F64	Clone_36	100	10	0	0	81	90	6	15	0.79	20.3
952	MITE_T_952|Sc0000366|674000|674166|AT|20|F64	csn-smR76-3p	100	10	0	0	113	122	6	15	0.79	20.3
953	MITE_T_953|Sc0001041|520740|520906|AT|20|F64	Clone_36	100	10	0	0	77	86	15	6	0.79	20.3
954	MITE_T_954|Sc0002326|330168|330334|AT|20|F64	Clone_36	100	10	0	0	77	86	15	6	0.79	20.3
955	MITE_T_955|Sc0000295|698127|698293|AT|20|F64	csn-smR76-3p	100	9	0	0	40	48	13	5	3.1	18.3
956	MITE_T_956|Sc0000267|970068|970234|AT|20|F64	csn-smR45-5p	100	10	0	0	47	56	6	15	0.79	20.3
957	MITE_T_957|Sc0000106|113854|114020|AT|20|F64	csn-smR76-3p	100	9	0	0	40	48	13	5	3.1	18.3
958	MITE_T_958|Sc0005475|22658|22824|AT|22|F64	Clone_36	100	10	0	0	77	86	15	6	0.79	20.3
959	MITE_T_959|Sc0005351|84537|84703|AT|20|F64	Clone_36	100	10	0	0	81	90	6	15	0.79	20.3
960	MITE_T_960|Sc0004860|34388|34554|AT|20|F64	Clone_36	100	10	0	0	81	90	6	15	0.79	20.3
961	MITE_T_961|Sc0001204|34730|34896|AT|20|F64	Clone_36	100	10	0	0	81	90	6	15	0.79	20.3
962	MITE_T_962|Sc0000076|1341088|1341254|AT|20|F64	Clone_36	100	10	0	0	77	86	15	6	0.79	20.3
963	MITE_T_963|Sc0002162|216944|217110|AT|20|F64	Clone_36	100	11	0	0	49	59	4	14	0.2	22.3
964	MITE_T_964|Sc0006448|40966|41131|AT|20|F64	Clone_36	100	10	0	0	76	85	15	6	0.78	20.3
965	MITE_T_965|Sc0001071|570681|570846|AT|14|F64	Clone_36	100	11	0	0	81	91	6	16	0.2	22.3
966	MITE_T_966|Sc0000875|474843|475008|AT|22|F64	Clone_36	100	10	0	0	76	85	15	6	0.78	20.3
967	MITE_T_967|xpSc0053655|23820|24019|AT|22|F65	csn-miRn54	100	11	0	0	142	152	17	7	0.24	22.3
968	MITE_T_968|xpSc0053781|43604|43792|AT|16|F65	csn-miRn54	100	11	0	0	43	53	7	17	0.23	22.3
969	MITE_T_969|Sc0000512|103679|103861|TAA|13|F65	csn-smR66-5p	100	10	0	0	67	76	3	12	0.87	20.3
970	MITE_T_970|xfSc0022003|84|282|TA|209|F66	Group2_Unigene_BMK.24252_1018543	100	14	0	0	184	197	18	5	0.004	28.2
971	MITE_T_971|xpSc0053573|142210|142407|gtat|70|F66	csn-miRn23	100	12	0	0	113	124	24	13	0.06	24.3
972	MITE_T_972|Sc0003914|84755|84938|TATATA|197|F66	csn-smR27	100	11	0	0	152	162	1	11	0.22	22.3
973	MITE_T_973|Sc0006361|11132|11308|AATC|179|F66	csn-miRn56	100	23	0	0	53	75	23	1	1e-08	46.1
974	MITE_T_974|Sc0000215|755473|755671|TAA|13|F67	conservative_c27957.graph_c0_17262	100	10	0	0	91	100	6	15	0.95	20.3
975	MITE_T_975|Sc0000879|338267|338447|CTAAG|17|F67	csn-miRn54	100	11	0	0	39	49	7	17	0.22	22.3
976	MITE_T_976|Sc0000923|674717|674891|TAA|13|F67	csn-smR66-5p	100	10	0	0	99	108	12	3	0.83	20.3
977	MITE_T_977|Sc0001600|154850|155021|TAA|13|F67	csn-miRn54	100	14	0	0	37	50	4	17	0.003	28.2
978	MITE_T_978|Sc0002100|41430|41628|CA|33|F68	csn-miRn58-3p	100	12	0	0	1	12	13	2	0.061	24.3
979	MITE_T_979|xpSc0055015|29888|30085|CA|16|F68	csn-miRn43	100	11	0	0	136	146	11	21	0.24	22.3
980	MITE_T_980|Sc0002230|50064|50257|TG|40|F68	csn-miRn58-3p	100	12	0	0	182	193	2	13	0.059	24.3
981	MITE_T_981|Sc0000725|720369|720562|TG|40|F68	csn-miRn58-3p	100	12	0	0	182	193	2	13	0.059	24.3
982	MITE_T_982|xpSc0053730|93258|93450|AT|41|F68	csn-miRn58-3p	100	11	0	0	1	11	12	2	0.23	22.3
983	MITE_T_983|xfSc0000497|106379|106569|AT|40|F68	csn-miRn53	100	10	0	0	27	36	21	12	0.91	20.3
984	MITE_T_984|Sc0001123|490342|490531|TG|16|F68	PC-3p-88598_39	100	10	0	0	1	10	13	4	0.9	20.3
985	MITE_T_985|Sc0001433|520736|520934|ATCA|202|F69	csn-miRn23	100	24	0	0	64	87	1	24	4e-09	48.1
986	MITE_T_986|xpSc0054158|75981|76178|AC|202|F69	csn-smR27	100	24	0	0	114	137	24	1	4e-09	48.1
987	MITE_T_987|Sc0000219|916330|916526|TA|206|F69	csn-miRn27	100	13	0	0	148	160	4	16	0.015	26.3
988	MITE_T_988|xpSc0054698|52741|52936|ttct|199|F69	csn-miRn66-3p	100	13	0	0	72	84	13	1	0.015	26.3
989	MITE_T_989|Sc0004742|36697|36885|ATA|191|F69	csn-miRn23	100	24	0	0	108	131	24	1	4e-09	48.1
990	MITE_T_990|Sc0000419|645664|645839|TAAAC|177|F69	csn-miRn27	100	13	0	0	25	37	16	4	0.013	26.3
991	MITE_T_991|Sc0003023|80794|80965|AT|178|F69	csn-smR27	100	24	0	0	101	124	24	1	4e-09	48.1
992	MITE_T_992|Sc0000697|5242|5413|TTAGTTTTG|173|F69	csn-miRn27	100	13	0	0	137	149	4	16	0.013	26.3
993	MITE_T_993|Sc0002787|246245|246414|CCCAA|53|F69	csn-miRn23	100	23	0	0	96	118	23	1	1e-08	46.1
994	MITE_T_994|xpSc0057286|8325|8523|AC|35|F70	Group1_Unigene_BMK.21471_577819	100	11	0	0	145	155	5	15	0.24	22.3
995	MITE_T_995|xpSc0053257|343741|343938|GA|19|F70	csn-smR47-5p	100	11	0	0	121	131	13	3	0.24	22.3
996	MITE_T_996|Sc0001985|167845|168033|ATAT|34|F70	Group2_Unigene_BMK.60122_1302355	100	10	0	0	144	153	15	24	0.9	20.3
997	MITE_T_997|Sc0001244|408760|408946|GATC|36|F70	Group2_Unigene_BMK.48938_1261992	100	11	0	0	13	23	1	11	0.22	22.3
998	MITE_T_998|Sc0001244|404880|405066|GATC|36|F70	Group2_Unigene_BMK.48938_1261992	100	11	0	0	13	23	1	11	0.22	22.3
999	MITE_T_999|Sc0001119|257908|258091|TTAA|19|F70	Group2_Unigene_BMK.75_1363922	100	10	0	0	152	161	25	16	0.87	20.3
1000	MITE_T_1000|Sc0000616|626213|626410|AATT|207|F71	csn-smR71-5p	100	12	0	0	180	191	21	10	0.06	24.3
1001	MITE_T_1001|Sc0003537|58864|59049|ATAT|197|F71	csn-miRn27	100	13	0	0	143	155	4	16	0.014	26.3
1002	MITE_T_1002|Sc0005089|60160|60342|ATAT|193|F71	csn-miRn27	100	13	0	0	28	40	16	4	0.014	26.3
1003	MITE_T_1003|xpSc0055480|17380|17552|TATATATA|191|F71	csn-miRn27	100	13	0	0	138	150	4	16	0.013	26.3
1004	MITE_T_1004|xfSc0000053|83311|83508|ATTA|62|F72	csn-smR28	100	12	0	0	71	82	12	23	0.06	24.3
1005	MITE_T_1005|Sc0000546|324827|325020|TATT|60|F72	csn-smR28	100	12	0	0	61	72	23	12	0.059	24.3
1006	MITE_T_1006|Sc0003291|15947|16136|TTA|64|F72	csn-miRn56	100	12	0	0	118	129	15	4	0.058	24.3
1007	MITE_T_1007|Sc0000037|755216|755401|TAT|60|F72	csn-smR28	100	12	0	0	111	122	23	12	0.056	24.3
1008	MITE_T_1008|Sc0000042|1606222|1606401|TA|45|F72	csn-miRn54	100	16	0	0	120	135	2	17	0.0002	32.2
1009	MITE_T_1009|Sc0000955|318458|318624|GGG|46|F72	csn-smR28	100	12	0	0	101	112	23	12	0.05	24.3
1010	MITE_T_1010|xfSc0000068|365473|365635|TA|46|F72	csn-smR28	100	12	0	0	106	117	12	23	0.049	24.3
1011	MITE_T_1011|Sc0000682|516037|516234|AC|39|F73	Group2_Unigene_BMK.14145_966151	100	11	0	0	144	154	10	20	0.24	22.3
1012	MITE_T_1012|Sc0000136|122222|122416|CACTA|32|F73	csn-smR80	100	10	0	0	113	122	12	3	0.93	20.3
1013	MITE_T_1013|Sc0000418|544763|544949|GT|39|F73	csn-smR80	100	10	0	0	111	120	12	3	0.89	20.3
1014	MITE_T_1014|Sc0001380|442277|442474|TA|18|F74	PC-3p-88598_39	100	12	0	0	60	71	20	9	0.06	24.3
1015	MITE_T_1015|Sc0003339|235350|235539|AT|34|F74	csn-smR5-5p-2	100	10	0	0	66	75	8	17	0.9	20.3
1016	MITE_T_1016|Sc0000143|857492|857681|TA|22|F74	unconservative_c49820.graph_c0_133938	100	11	0	0	129	139	21	11	0.23	22.3
1017	MITE_T_1017|Sc0000278|725195|725367|TTG|25|F74	unconservative_c49820.graph_c0_133938	100	11	0	0	42	52	11	21	0.21	22.3
1018	MITE_T_1018|Sc0000611|323982|324178|aaaaC|196|F75	conservative_c62764.graph_c0_288205	100	9	0	0	176	184	6	14	3.7	18.3
1019	MITE_T_1019|Sc0000702|567266|567458|AA|192|F75	csn-smR77-3p	100	10	0	0	22	31	5	14	0.92	20.3
1020	MITE_T_1020|Sc0004263|55643|55833|CG|195|F75	csn-smR9-3p-1	100	9	0	0	21	29	14	22	3.6	18.3
1021	MITE_T_1021|xpSc0053422|53055|53236|GCTGTCT|18|F75	csn-smR77-3p	100	10	0	0	22	31	5	14	0.86	20.3
1022	MITE_T_1022|Sc0001848|207556|207752|GTT|200|F76	csn-miRn56	100	12	0	0	124	135	13	24	0.06	24.3
1023	MITE_T_1023|Sc0005074|11296|11484|tatata|204|F76	PC-3p-1256903_4	100	10	0	0	123	132	14	5	0.9	20.3
1024	MITE_T_1024|Sc0000032|1438676|1438862|AT|84|F76	PC-3p-798420_6	100	10	0	0	9	18	23	14	0.89	20.3
1025	MITE_T_1025|Sc0003445|163703|163889|AT|194|F76	novel-miR30	100	11	0	0	123	133	16	6	0.22	22.3
1026	MITE_T_1026|xfSc0002172|5276|5453|CAA|179|F76	unconservative_c95416.graph_c0_833054	100	9	0	0	144	152	20	12	3.3	18.3
1027	MITE_T_1027|Sc0001208|237704|237878|TAATTA|72|F76	novel-miR30	100	10	0	0	118	127	16	7	0.83	20.3
1028	MITE_T_1028|Sc0000706|604216|604412|AA|19|F77	csn-smR66-5p	100	12	0	0	63	74	3	14	0.06	24.3
1029	MITE_T_1029|Sc0000523|448575|448767|TTA|18|F77	csn-smR66-5p	100	12	0	0	61	72	3	14	0.059	24.3
1030	MITE_T_1030|Sc0000628|448320|448508|AT|17|F77	csn-smR66-5p	100	11	0	0	59	69	3	13	0.23	22.3
1031	MITE_T_1031|Sc0003898|161757|161945|AT|17|F77	csn-smR66-5p	100	12	0	0	119	130	14	3	0.057	24.3
1032	MITE_T_1032|Sc0001700|56700|56888|AT|17|F77	csn-miRn54	100	11	0	0	136	146	17	7	0.23	22.3
1033	MITE_T_1033|Sc0005214|80446|80634|AT|32|F77	csn-smR66-5p	100	12	0	0	119	130	14	3	0.057	24.3
1034	MITE_T_1034|Sc0004775|21120|21302|TAA|13|F77	csn-smR66-5p	100	12	0	0	116	127	14	3	0.055	24.3
1035	MITE_T_1035|Sc0002610|47508|47690|TTA|13|F77	csn-smR66-5p	100	11	0	0	117	127	13	3	0.22	22.3
1036	MITE_T_1036|xpSc0055523|18581|18763|TTA|16|F77	csn-smR66-5p	100	12	0	0	116	127	14	3	0.055	24.3
1037	MITE_T_1037|Sc0003042|201683|201865|TTA|13|F77	csn-miRn54	100	11	0	0	40	50	7	17	0.22	22.3
1038	MITE_T_1038|Sc0000808|31837|32013|GC|27|F77	csn-smR66-5p	100	11	0	0	114	124	13	3	0.21	22.3
1039	MITE_T_1039|Sc0004309|38152|38323|TAA|13|F77	csn-smR66-5p	100	10	0	0	107	116	12	3	0.81	20.3
1040	MITE_T_1040|xfSc0000269|49341|49537|AT|17|F78	csn-miRn54	100	14	0	0	144	157	17	4	0.004	28.2
1041	MITE_T_1041|Sc0003102|241834|242016|TA|15|F78	csn-smR66-5p	100	12	0	0	116	127	14	3	0.055	24.3
1042	MITE_T_1042|xfSc0017050|479|661|TTA|13|F78	csn-smR66-5p	100	11	0	0	56	66	3	13	0.22	22.3
1043	MITE_T_1043|Sc0002775|180364|180539|TA|15|F78	csn-smR66-5p	100	12	0	0	117	128	13	2	0.053	24.3
1044	MITE_T_1044|Sc0000830|37414|37610|TG|201|F79	csn-smR27	100	24	0	0	59	82	1	24	4e-09	48.1
1045	MITE_T_1045|Sc0000223|11888|12067|CA|183|F79	csn-miRn27	100	13	0	0	140	152	4	16	0.014	26.3
1046	MITE_T_1046|Sc0001358|388497|388675|CC|181|F79	csn-smR27	100	24	0	0	51	74	1	24	4e-09	48.1
1047	MITE_T_1047|xfSc0017119|1177|1355|TG|181|F79	csn-miRn27	100	13	0	0	27	39	16	4	0.014	26.3
1048	MITE_T_1048|Sc0001024|361564|361736|TATCGATA|191|F79	csn-smR27	100	24	0	0	101	124	24	1	4e-09	48.1
1049	MITE_T_1049|Sc0003970|27765|27960|AA|23|F80	conservative_c72644.graph_c7_624653	100	12	0	0	100	111	14	3	0.06	24.3
1050	MITE_T_1050|Sc0002102|401932|402122|ATAT|25|F80	conservative_c72644.graph_c7_624653	100	11	0	0	85	95	5	15	0.23	22.3
1051	MITE_T_1051|Sc0003010|92590|92775|TA|32|F80	csn-miRn54	100	11	0	0	134	144	17	7	0.22	22.3
1052	MITE_T_1052|Sc0000331|514254|514438|TA|32|F80	conservative_c72644.graph_c7_624653	100	11	0	0	81	91	5	15	0.22	22.3
1053	MITE_T_1053|Sc0000297|880714|880891|TA|32|F80	conservative_c72644.graph_c7_624653	100	11	0	0	87	97	15	5	0.21	22.3
1054	MITE_T_1054|Sc0000921|499687|499882|TTTTA|32|F81	csn-smR66-5p	100	12	0	0	65	76	3	14	0.06	24.3
1055	MITE_T_1055|Sc0000121|899104|899296|AG|32|F81	csn-miRn54	100	11	0	0	45	55	7	17	0.23	22.3
1056	MITE_T_1056|Sc0002487|219173|219364|TA|30|F81	csn-smR66-5p	100	13	0	0	59	71	2	14	0.015	26.3
1057	MITE_T_1057|Sc0003075|113330|113520|TAA|28|F81	csn-smR72-5p	100	11	0	0	6	16	11	21	0.23	22.3
1058	MITE_T_1058|Sc0000864|420891|421081|TA|34|F81	csn-smR66-5p	100	11	0	0	60	70	3	13	0.23	22.3
1059	MITE_T_1059|xfSc0000162|186529|186718|AT|33|F81	csn-smR66-5p	100	12	0	0	119	130	14	3	0.058	24.3
1060	MITE_T_1060|Sc0001436|298716|298904|AT|32|F81	csn-miRn54	100	11	0	0	136	146	17	7	0.23	22.3
1061	MITE_T_1061|Sc0000499|270032|270219|AT|32|F81	csn-smR66-5p	100	11	0	0	59	69	3	13	0.23	22.3
1062	MITE_T_1062|Sc0001137|195506|195690|TAA|28|F81	csn-smR66-5p	100	12	0	0	116	127	14	3	0.056	24.3
1063	MITE_T_1063|xfSc0015904|1084|1267|TAA|32|F81	csn-miRn54	100	11	0	0	41	51	7	17	0.22	22.3
1064	MITE_T_1064|Sc0000959|288662|288844|TTA|28|F81	csn-smR66-5p	100	12	0	0	116	127	14	3	0.055	24.3
1065	MITE_T_1065|Sc0000272|375866|376048|TAA|28|F81	csn-smR66-5p	100	12	0	0	56	67	3	14	0.055	24.3
1066	MITE_T_1066|Sc0002359|327176|327358|TTA|28|F81	csn-smR66-5p	100	12	0	0	116	127	14	3	0.055	24.3
1067	MITE_T_1067|Sc0000060|1076556|1076738|TAA|28|F81	csn-smR66-5p	100	12	0	0	116	127	14	3	0.055	24.3
1068	MITE_T_1068|Sc0001229|69368|69550|AAA|22|F81	csn-smR66-5p	100	12	0	0	56	67	3	14	0.055	24.3
1069	MITE_T_1069|xfSc0038572|527|709|TTA|17|F81	csn-smR66-5p	100	12	0	0	116	127	14	3	0.055	24.3
1070	MITE_T_1070|xpSc0057535|4092|4274|TAG|27|F81	csn-smR66-5p	100	12	0	0	56	67	3	14	0.055	24.3
1071	MITE_T_1071|Sc0001082|91850|92032|TAA|28|F81	csn-smR66-5p	100	12	0	0	116	127	14	3	0.055	24.3
1072	MITE_T_1072|xfSc0004725|1359|1540|CAAC|32|F81	csn-miRn54	100	11	0	0	127	137	17	7	0.22	22.3
1073	MITE_T_1073|Sc0000932|576630|576810|CTTAG|32|F81	csn-smR66-5p	100	12	0	0	115	126	14	3	0.055	24.3
1074	MITE_T_1074|Sc0002063|336209|336377|AT|32|F81	csn-smR66-5p	100	12	0	0	99	110	14	3	0.051	24.3
1075	MITE_T_1075|xfSc0001326|22755|22919|TAA|18|F81	csn-miRn54	100	11	0	0	33	43	7	17	0.2	22.3
1076	MITE_T_1076|Sc0000194|1017424|1017619|TGCA|206|F82	PC-5p-1301775_4	100	12	0	0	23	34	9	20	0.06	24.3
1077	MITE_T_1077|Sc0001399|432447|432638|TA|197|F82	PC-5p-846226_6	100	12	0	0	44	55	2	13	0.058	24.3
1078	MITE_T_1078|Sc0000958|380451|380630|ATAT|189|F82	PC-5p-1301775_4	100	12	0	0	15	26	9	20	0.055	24.3
1079	MITE_T_1079|xfSc0000046|209934|210129|CAA|19|F83	csn-smR5-5p-2	100	12	0	0	67	78	7	18	0.06	24.3
1080	MITE_T_1080|xpSc0053392|71333|71523|TA|19|F83	csn-miRn3	100	11	0	0	68	78	11	1	0.23	22.3
1081	MITE_T_1081|Sc0000571|172855|173043|AT|16|F83	csn-miRn54	100	11	0	0	43	53	7	17	0.23	22.3
1082	MITE_T_1082|Sc0000303|525492|525677|TAGTCTT|13|F83	conservative_c27957.graph_c0_17262	100	10	0	0	76	85	6	15	0.88	20.3
1083	MITE_T_1083|xfSc0031089|930|1114|TA|15|F83	csn-smR5-5p-2	100	10	0	0	114	123	16	7	0.88	20.3
1084	MITE_T_1084|Sc0004494|99381|99563|TTA|13|F83	csn-miRn54	100	11	0	0	40	50	7	17	0.22	22.3
1085	MITE_T_1085|Sc0003459|84254|84421|TTG|10|F83	csn-miRn54	100	11	0	0	38	48	7	17	0.2	22.3
1086	MITE_T_1086|Sc0005665|52437|52631|AGT|71|F84	PC-5p-846226_6	100	10	0	0	156	165	12	3	0.93	20.3
1087	MITE_T_1087|Sc0000116|444629|444823|GT|202|F84	csn-smR7-5p	100	10	0	0	161	170	16	7	0.93	20.3
1088	MITE_T_1088|Sc0001294|539864|540056|TA|71|F84	csn-smR7-5p	100	10	0	0	24	33	7	16	0.92	20.3
1089	MITE_T_1089|Sc0000732|599283|599470|AC|67|F84	Clone_19	100	9	0	0	82	90	21	13	3.5	18.3
1090	MITE_T_1090|Sc0001764|133322|133516|AT|88|F85	csn-miRn27	100	12	0	0	134	145	12	1	0.059	24.3
1091	MITE_T_1091|Sc0001968|79054|79240|AA|189|F85	csn-miRn23	100	12	0	0	69	80	13	24	0.057	24.3
1092	MITE_T_1092|xfSc0001389|18413|18595|ATAT|193|F85	csn-miRn27	100	10	0	0	47	56	3	12	0.87	20.3
1093	MITE_T_1093|Sc0001482|50555|50732|TTG|179|F85	csn-smR28	100	13	0	0	61	73	12	24	0.014	26.3
1094	MITE_T_1094|Sc0000297|853328|853503|TTGCT|177|F85	csn-smR27	100	14	0	0	50	63	1	14	0.003	28.2
1095	MITE_T_1095|Sc0000421|608383|608577|ATATAT|40|F86	csn-smR66-5p	100	12	0	0	121	132	14	3	0.059	24.3
1096	MITE_T_1096|Sc0000510|834079|834267|TTA|27|F86	csn-smR66-5p	100	12	0	0	57	68	3	14	0.057	24.3
1097	MITE_T_1097|Sc0000593|809955|810140|AAATA|29|F86	csn-smR66-5p	100	11	0	0	118	128	13	3	0.22	22.3
1098	MITE_T_1098|Sc0001461|243378|243561|TTA|28|F86	csn-smR66-5p	100	12	0	0	57	68	3	14	0.056	24.3
1099	MITE_T_1099|Sc0006084|13489|13672|TAA|29|F86	csn-smR66-5p	100	11	0	0	117	127	13	3	0.22	22.3
1100	MITE_T_1100|Sc0000883|43261|43436|TAA|28|F86	csn-smR66-5p	100	12	0	0	57	68	3	14	0.053	24.3
1101	MITE_T_1101|Sc0000122|539281|539451|CTAAG|33|F86	unconservative_c49820.graph_c0_133938	100	11	0	0	47	57	11	21	0.2	22.3
1102	MITE_T_1102|Sc0000048|839450|839643|AT|20|F87	Clone_36	100	10	0	0	108	117	6	15	0.92	20.3
1103	MITE_T_1103|Sc0001644|346691|346857|AT|20|F87	Clone_36	100	10	0	0	77	86	15	6	0.79	20.3
1104	MITE_T_1104|Sc0001785|290864|291030|AT|20|F87	Clone_36	100	10	0	0	77	86	15	6	0.79	20.3
1105	MITE_T_1105|Sc0000194|289942|290108|AT|20|F87	Clone_36	100	10	0	0	77	86	15	6	0.79	20.3
1106	MITE_T_1106|Sc0001010|187687|187853|AT|20|F87	Clone_36	100	10	0	0	77	86	15	6	0.79	20.3
1107	MITE_T_1107|Sc0004420|88593|88759|AT|20|F87	Clone_36	100	10	0	0	77	86	15	6	0.79	20.3
1108	MITE_T_1108|Sc0002923|216868|217034|AT|20|F87	Clone_36	100	10	0	0	77	86	15	6	0.79	20.3
1109	MITE_T_1109|Sc0002295|304597|304763|AT|21|F87	Clone_36	100	10	0	0	81	90	6	15	0.79	20.3
1110	MITE_T_1110|Sc0000052|315931|316097|AT|20|F87	Clone_36	100	10	0	0	81	90	6	15	0.79	20.3
1111	MITE_T_1111|Sc0000007|2274834|2275000|AT|20|F87	Clone_36	100	10	0	0	81	90	6	15	0.79	20.3
1112	MITE_T_1112|Sc0000194|157570|157736|AT|22|F87	Clone_36	100	10	0	0	77	86	15	6	0.79	20.3
1113	MITE_T_1113|xfSc0027592|958|1124|AT|20|F87	csn-smR76-3p	100	9	0	0	119	127	5	13	3.1	18.3
1114	MITE_T_1114|Sc0000295|401489|401655|AT|20|F87	Clone_36	100	10	0	0	77	86	15	6	0.79	20.3
1115	MITE_T_1115|Sc0000221|1083699|1083865|AT|20|F87	Clone_36	100	10	0	0	77	86	15	6	0.79	20.3
1116	MITE_T_1116|Sc0000666|341703|341869|AT|22|F87	Clone_36	100	10	0	0	81	90	6	15	0.79	20.3
1117	MITE_T_1117|Sc0003518|216808|216974|AT|20|F87	Clone_36	100	10	0	0	81	90	6	15	0.79	20.3
1118	MITE_T_1118|Sc0001599|325726|325892|AT|20|F87	Clone_36	100	10	0	0	81	90	6	15	0.79	20.3
1119	MITE_T_1119|Sc0003169|91880|92046|AT|20|F87	Clone_36	100	11	0	0	76	86	16	6	0.2	22.3
1120	MITE_T_1120|Sc0000572|586758|586924|AT|22|F87	Clone_36	100	10	0	0	81	90	6	15	0.79	20.3
1121	MITE_T_1121|Sc0001034|413869|414035|AT|19|F87	csn-miRn21	100	11	0	0	11	21	4	14	0.2	22.3
1122	MITE_T_1122|xfSc0000077|310691|310857|AT|20|F87	Clone_36	100	10	0	0	77	86	15	6	0.79	20.3
1123	MITE_T_1123|Sc0002518|51140|51306|AT|21|F87	csn-smR7-5p	100	11	0	0	39	49	5	15	0.2	22.3
1124	MITE_T_1124|Sc0000190|311990|312156|AT|20|F87	Clone_36	100	10	0	0	77	86	15	6	0.79	20.3
1125	MITE_T_1125|Sc0000197|66292|66458|AT|20|F87	Clone_36	100	10	0	0	81	90	6	15	0.79	20.3
1126	MITE_T_1126|xpSc0060240|997|1162|AT|20|F87	Clone_36	100	10	0	0	76	85	15	6	0.78	20.3
1127	MITE_T_1127|xfSc0026314|775|968|AT|37|F88	unconservative_c50246.graph_c1_137519	100	10	0	0	111	120	1	10	0.92	20.3
1128	MITE_T_1128|Sc0002080|339598|339789|AT|64|F88	conservative_c72644.graph_c7_624653	100	11	0	0	54	64	2	12	0.23	22.3
1129	MITE_T_1129|Sc0000627|569747|569931|TTTT|31|F88	conservative_c72644.graph_c7_624653	100	11	0	0	50	60	2	12	0.22	22.3
1130	MITE_T_1130|Sc0002269|268927|269102|TATATATA|36|F88	conservative_c72644.graph_c7_624653	100	11	0	0	119	129	12	2	0.21	22.3
1131	MITE_T_1131|xfSc0000037|11034|11227|TT|18|F89	csn-smR66-5p	100	11	0	0	62	72	3	13	0.23	22.3
1132	MITE_T_1132|Sc0003442|189892|190083|TAA|18|F89	PC-3p-609114_8	100	10	0	0	43	52	19	10	0.91	20.3
1133	MITE_T_1133|Sc0000059|1549083|1549272|AT|18|F89	csn-smR66-5p	100	12	0	0	60	71	3	14	0.058	24.3
1134	MITE_T_1134|xpSc0056217|6656|6845|AT|18|F89	csn-smR66-5p	100	12	0	0	60	71	3	14	0.058	24.3
1135	MITE_T_1135|Sc0004161|117709|117897|AT|18|F89	csn-smR66-5p	100	11	0	0	119	129	13	3	0.23	22.3
1136	MITE_T_1136|Sc0001442|388278|388466|AT|17|F89	csn-smR66-5p	100	12	0	0	60	71	3	14	0.057	24.3
1137	MITE_T_1137|Sc0001040|181146|181332|TA|27|F89	unconservative_c49820.graph_c0_133938	100	11	0	0	49	59	11	21	0.22	22.3
1138	MITE_T_1138|Sc0000952|220543|220729|TA|27|F89	csn-smR66-5p	100	12	0	0	118	129	14	3	0.057	24.3
1139	MITE_T_1139|xpSc0055626|7575|7758|TAA|32|F89	csn-smR66-5p	100	12	0	0	57	68	3	14	0.056	24.3
1140	MITE_T_1140|Sc0000146|889420|889603|TAA|32|F89	PC-3p-88598_39	100	12	0	0	56	67	20	9	0.056	24.3
1141	MITE_T_1141|xpSc0053236|483357|483540|TAA|32|F89	unconservative_c49820.graph_c0_133938	100	11	0	0	126	136	21	11	0.22	22.3
1142	MITE_T_1142|Sc0003946|177121|177304|TGA|16|F89	csn-smR66-5p	100	12	0	0	116	127	14	3	0.056	24.3
1143	MITE_T_1143|Sc0000367|529538|529721|TTA|32|F89	csn-smR66-5p	100	12	0	0	116	127	14	3	0.056	24.3
1144	MITE_T_1144|Sc0001708|434144|434327|TA|38|F89	csn-smR66-5p	100	11	0	0	71	81	2	12	0.22	22.3
1145	MITE_T_1145|Sc0000735|426214|426397|TCA|16|F89	csn-smR66-5p	100	12	0	0	57	68	3	14	0.056	24.3
1146	MITE_T_1146|xpSc0055256|20998|21180|TT|18|F89	csn-smR31-5p	100	11	0	0	43	53	14	24	0.22	22.3
1147	MITE_T_1147|Sc0002083|170596|170778|tAA|16|F89	csn-smR66-5p	100	12	0	0	56	67	3	14	0.055	24.3
1148	MITE_T_1148|Sc0004583|127206|127387|CTTAG|18|F89	PC-3p-609114_8	100	10	0	0	38	47	19	10	0.86	20.3
1149	MITE_T_1149|xfSc0013761|1230|1401|TTG|25|F89	csn-smR66-5p	100	12	0	0	51	62	3	14	0.052	24.3
1150	MITE_T_1150|xpSc0058421|5636|5807|CAA|17|F89	csn-smR66-5p	100	11	0	0	111	121	13	3	0.21	22.3
1151	MITE_T_1151|Sc0000827|665562|665729|AT|18|F89	csn-smR5-5p-2	100	12	0	0	92	103	18	7	0.051	24.3
1152	MITE_T_1152|Sc0001601|286114|286307|AT|204|F90	conservative_c54909.graph_c0_176571	100	11	0	0	102	112	15	5	0.23	22.3
1153	MITE_T_1153|Sc0001409|529628|529819|AT|200|F90	PC-5p-1301775_4	100	12	0	0	62	73	9	20	0.058	24.3
1154	MITE_T_1154|Sc0000174|356840|357021|TA|52|F90	PC-5p-1301775_4	100	12	0	0	16	27	9	20	0.055	24.3
1155	MITE_T_1155|Sc0003781|83104|83296|CAC|17|F91	csn-smR66-5p	100	13	0	0	60	72	2	14	0.015	26.3
1156	MITE_T_1156|Sc0000617|664830|665018|AT|17|F91	csn-smR66-5p	100	12	0	0	119	130	14	3	0.057	24.3
1157	MITE_T_1157|Sc0006793|24265|24453|AT|17|F91	csn-smR66-5p	100	13	0	0	58	70	2	14	0.015	26.3
1158	MITE_T_1158|xfSc0000227|8370|8554|TA|14|F91	csn-smR66-5p	100	11	0	0	108	118	12	2	0.22	22.3
1159	MITE_T_1159|xfSc0000047|124501|124683|TA|14|F91	csn-smR66-5p	100	13	0	0	55	67	2	14	0.014	26.3
1160	MITE_T_1160|Sc0000950|102857|103039|TTA|13|F91	csn-smR66-5p	100	11	0	0	107	117	12	2	0.22	22.3
1161	MITE_T_1161|Sc0002868|130831|131013|TTA|13|F91	csn-miRn54	100	11	0	0	133	143	17	7	0.22	22.3
1162	MITE_T_1162|Sc0000049|325761|325943|TTA|13|F91	csn-smR66-5p	100	12	0	0	116	127	14	3	0.055	24.3
1163	MITE_T_1163|Sc0000019|882597|882779|TTA|13|F91	csn-smR66-5p	100	12	0	0	116	127	14	3	0.055	24.3
1164	MITE_T_1164|Sc0003824|169118|169300|TTA|13|F91	csn-smR66-5p	100	12	0	0	116	127	14	3	0.055	24.3
1165	MITE_T_1165|xpSc0060354|537|719|TTA|28|F91	conservative_c94255.graph_c0_830032	100	11	0	0	121	131	3	13	0.22	22.3
1166	MITE_T_1166|Sc0000003|86971|87153|TA|14|F91	csn-miRn54	100	11	0	0	133	143	17	7	0.22	22.3
1167	MITE_T_1167|Sc0000748|164470|164652|TAA|13|F91	csn-smR66-5p	100	12	0	0	56	67	3	14	0.055	24.3
1168	MITE_T_1168|Sc0000191|845016|845198|TA|14|F91	csn-smR66-5p	100	13	0	0	55	67	2	14	0.014	26.3
1169	MITE_T_1169|xfSc0000241|178369|178551|TAA|13|F91	csn-smR66-5p	100	13	0	0	55	67	2	14	0.014	26.3
1170	MITE_T_1170|Sc0000096|994134|994316|TAA|13|F91	csn-smR66-5p	100	12	0	0	116	127	14	3	0.055	24.3
1171	MITE_T_1171|xfSc0031062|142|324|TAA|28|F91	csn-smR66-5p	100	13	0	0	55	67	2	14	0.014	26.3
1172	MITE_T_1172|xfSc0044236|189|365|TTA|13|F91	csn-smR66-5p	100	13	0	0	116	128	14	2	0.014	26.3
1173	MITE_T_1173|xpSc0054201|56244|56420|AT|31|F91	csn-miRn54	100	11	0	0	43	53	7	17	0.21	22.3
1174	MITE_T_1174|xpSc0053579|19871|20044|TA|15|F91	csn-miRn54	100	11	0	0	41	51	7	17	0.21	22.3
1175	MITE_T_1175|Sc0003430|166616|166787|TTA|13|F91	csn-miRn54	100	11	0	0	122	132	17	7	0.21	22.3
1176	MITE_T_1176|xpSc0053324|271261|271432|TTA|13|F91	csn-smR66-5p	100	11	0	0	107	117	12	2	0.21	22.3
1177	MITE_T_1177|Sc0003589|157161|157353|AA|33|F92	PC-3p-609114_8	100	10	0	0	43	52	19	10	0.92	20.3
1178	MITE_T_1178|Sc0000979|426139|426330|AT|36|F92	csn-smR66-5p	100	11	0	0	119	129	14	4	0.23	22.3
1179	MITE_T_1179|xpSc0057732|5596|5784|TAA|28|F92	PC-3p-609114_8	100	10	0	0	141	150	10	19	0.9	20.3
1180	MITE_T_1180|xfSc0000078|12249|12436|TT|30|F92	csn-smR66-5p	100	12	0	0	118	129	14	3	0.057	24.3
1181	MITE_T_1181|xfSc0000804|8893|9080|ATT|31|F92	PC-3p-609114_8	100	10	0	0	41	50	19	10	0.89	20.3
1182	MITE_T_1182|Sc0000036|480462|480645|TTA|28|F92	PC-3p-609114_8	100	10	0	0	136	145	10	19	0.87	20.3
1183	MITE_T_1183|Sc0004890|80063|80246|TA|30|F92	csn-smR66-5p	100	12	0	0	116	127	14	3	0.056	24.3
1184	MITE_T_1184|Sc0002367|116088|116271|TAA|29|F92	csn-smR66-5p	100	11	0	0	58	68	4	14	0.22	22.3
1185	MITE_T_1185|Sc0004281|55591|55774|TAA|29|F92	csn-smR66-5p	100	12	0	0	116	127	14	3	0.056	24.3
1186	MITE_T_1186|Sc0004108|77829|78010|TTA|29|F92	PC-3p-609114_8	100	10	0	0	39	48	19	10	0.86	20.3
1187	MITE_T_1187|xfSc0000473|6796|6966|AT|33|F92	csn-smR66-5p	100	11	0	0	59	69	2	12	0.2	22.3
1188	MITE_T_1188|Sc0000923|544285|544477|TATA|30|F93	novel-miR9	100	11	0	0	9	19	9	19	0.23	22.3
1189	MITE_T_1189|Sc0004218|39917|40108|ATT|30|F93	novel-miR9	100	11	0	0	169	179	19	9	0.23	22.3
1190	MITE_T_1190|Sc0001519|309785|309974|TA|27|F93	novel-miR45	100	13	0	0	96	108	4	16	0.015	26.3
1191	MITE_T_1191|Sc0002077|255006|255194|AT|26|F93	novel-miR9	100	11	0	0	8	18	9	19	0.23	22.3
1192	MITE_T_1192|Sc0001960|273180|273365|TA|21|F93	csn-smR72-5p	100	10	0	0	163	172	21	12	0.88	20.3
1193	MITE_T_1193|Sc0000189|239654|239839|TA|34|F93	conservative_c72644.graph_c7_624653	100	11	0	0	95	105	15	5	0.22	22.3
1194	MITE_T_1194|Sc0002764|170515|170698|TA|24|F93	csn-smR66-5p	100	11	0	0	66	76	2	12	0.22	22.3
1195	MITE_T_1195|Sc0001129|11772|11951|AT|26|F93	csn-smR66-5p	100	11	0	0	74	84	2	12	0.22	22.3
1196	MITE_T_1196|Sc0000553|598726|598904|TAGGG|17|F93	conservative_c72644.graph_c7_624653	100	13	0	0	75	87	3	15	0.014	26.3
1197	MITE_T_1197|Sc0000776|80101|80275|CCTAAGT|19|F93	conservative_c72644.graph_c7_624653	100	11	0	0	86	96	15	5	0.21	22.3
1198	MITE_T_1198|Sc0004750|107290|107482|TTA|28|F94	csn-smR39	100	11	0	0	44	54	1	11	0.23	22.3
1199	MITE_T_1199|Sc0001333|537684|537867|TA|26|F94	csn-smR39	100	11	0	0	129	139	11	1	0.22	22.3
1200	MITE_T_1200|xpSc0055766|19644|19826|TTA|28|F94	csn-smR66-5p	100	11	0	0	56	66	3	13	0.22	22.3
1201	MITE_T_1201|Sc0006366|21781|21963|TTA|28|F94	PC-3p-88598_39	100	13	0	0	54	66	21	9	0.014	26.3
1202	MITE_T_1202|Sc0003070|27378|27569|AGA|63|F95	Group1_Unigene_BMK.28669_621396	100	11	0	0	5	15	5	15	0.23	22.3
1203	MITE_T_1203|Sc0000916|60379|60569|TGT|63|F95	novel-miR45	100	14	0	0	130	143	5	18	0.004	28.2
1204	MITE_T_1204|Sc0001850|410946|411133|GTG|64|F95	novel-miR45	100	14	0	0	126	139	5	18	0.004	28.2
1205	MITE_T_1205|Sc0001234|566279|566470|TA|198|F96	csn-smR45-3p	100	14	0	0	50	63	24	11	0.004	28.2
1206	MITE_T_1206|Sc0006276|18413|18585|TA|180|F96	csn-smR45-3p	100	14	0	0	120	133	11	24	0.003	28.2
1207	MITE_T_1207|xpSc0057089|4854|5025|TA|178|F96	csn-smR45-3p	100	14	0	0	120	133	11	24	0.003	28.2
1208	MITE_T_1208|Sc0001344|451017|451208|CA|196|F97	PC-3p-1256903_4	100	11	0	0	52	62	20	10	0.23	22.3
1209	MITE_T_1209|Sc0003286|216945|217130|AT|194|F97	Group1_Unigene_BMK.42407_756074	100	10	0	0	120	129	3	12	0.88	20.3
1210	MITE_T_1210|Sc0001427|219431|219616|ATAT|15|F97	PC-3p-1256903_4	100	13	0	0	54	66	22	10	0.014	26.3
1211	MITE_T_1211|Sc0003631|433|616|TA|190|F97	conservative_c63607.graph_c0_305835	100	11	0	0	25	35	1	11	0.22	22.3
1212	MITE_T_1212|xpSc0053838|22542|22732|GAA|193|F98	csn-miRn56	100	22	0	0	110	131	1	22	6e-08	44.1
1213	MITE_T_1213|xpSc0056149|4502|4692|TTAT|193|F98	PC-3p-1256903_4	100	10	0	0	124	133	14	5	0.91	20.3
1214	MITE_T_1214|Sc0001327|536276|536458|AT|74|F98	csn-miRn56	100	19	0	0	106	124	4	22	4e-06	38.2
1215	MITE_T_1215|xfSc0001282|36571|36749|TG|63|F98	csn-miRn56	100	19	0	0	107	125	4	22	4e-06	38.2
1216	MITE_T_1216|xfSc0001153|529|706|CCA|182|F98	csn-miRn56	100	22	0	0	103	124	1	22	6e-08	44.1
1217	MITE_T_1217|Sc0000001|803143|803320|GGT|179|F98	csn-miRn56	100	12	0	0	115	126	13	24	0.054	24.3
1218	MITE_T_1218|xfSc0000179|127568|127743|AT|181|F98	csn-miRn56	100	21	0	0	54	74	21	1	2e-07	42.1
1219	MITE_T_1219|xpSc0054722|21784|21957|TTTGAAA|189|F98	csn-smR71-5p	100	10	0	0	102	111	15	6	0.82	20.3
1220	MITE_T_1220|Sc0006358|24201|24373|TATTAATA|191|F98	csn-miRn56	100	22	0	0	100	121	1	22	6e-08	44.1
1221	MITE_T_1221|Sc0000417|450764|450936|AATTAATT|191|F98	novel-miR30	100	10	0	0	117	126	16	7	0.82	20.3
1222	MITE_T_1222|Sc0002722|164380|164570|TA|21|F99	csn-smR76-3p	100	11	0	0	127	137	12	2	0.23	22.3
1223	MITE_T_1223|xpSc0054847|23341|23528|GATC|25|F99	Group2_Unigene_BMK.60122_1302355	100	11	0	0	26	36	14	24	0.23	22.3
1224	MITE_T_1224|Sc0003209|158662|158849|GATC|25|F99	unconservative_c73527.graph_c3_674395	100	11	0	0	114	124	11	21	0.23	22.3
1225	MITE_T_1225|Sc0003421|103553|103739|AAATG|29|F99	csn-smR76-3p	100	11	0	0	124	134	12	2	0.22	22.3
1226	MITE_T_1226|xpSc0057646|1050|1235|AT|20|F99	csn-smR76-3p	100	12	0	0	123	134	13	2	0.056	24.3
1227	MITE_T_1227|Sc0002033|251182|251366|AAAAG|17|F99	csn-smR76-3p	100	11	0	0	53	63	2	12	0.22	22.3
1228	MITE_T_1228|xfSc0021681|1031|1221|TATATA|37|F100	csn-smR66-5p	100	12	0	0	120	131	14	3	0.058	24.3
1229	MITE_T_1229|Sc0000870|332|520|at|32|F100	csn-miRn54	100	11	0	0	136	146	17	7	0.23	22.3
1230	MITE_T_1230|xpSc0053556|120283|120471|AT|32|F100	csn-smR66-5p	100	12	0	0	59	70	3	14	0.057	24.3
1231	MITE_T_1231|Sc0004376|156974|157157|TTA|29|F100	novel-miR9	100	11	0	0	169	179	19	9	0.22	22.3
1232	MITE_T_1232|Sc0000240|888622|888804|TTA|13|F100	csn-miRn54	100	11	0	0	133	143	17	7	0.22	22.3
1233	MITE_T_1233|xfSc0000822|102208|102389|TTA|13|F100	csn-smR66-5p	100	10	0	0	66	75	3	12	0.86	20.3
1234	MITE_T_1234|xfSc0001088|82935|83124|AT|36|F101	Group1_Unigene_BMK.45675_802511	100	11	0	0	126	136	2	12	0.23	22.3
1235	MITE_T_1235|Sc0001564|493295|493483|TA|35|F101	CL19506Contig1_489507	100	11	0	0	83	93	3	13	0.23	22.3
1236	MITE_T_1236|Sc0001556|324229|324407|TTT|27|F101	CL19506Contig1_489507	100	11	0	0	78	88	3	13	0.21	22.3
1237	MITE_T_1237|xfSc0027387|348|519|TTATAATAA|34|F101	PC-5p-1215411_5	100	10	0	0	161	170	10	1	0.81	20.3
1238	MITE_T_1238|Sc0000100|222359|222529|TTTTGAAAA|34|F101	CL19506Contig1_489507	100	11	0	0	74	84	3	13	0.2	22.3
1239	MITE_T_1239|Sc0000699|503243|503431|AT|81|F102	csn-miRn27	100	12	0	0	47	58	1	12	0.057	24.3
1240	MITE_T_1240|xfSc0000500|49470|49658|AT|81|F102	csn-miRn27	100	12	0	0	47	58	1	12	0.057	24.3
1241	MITE_T_1241|Sc0001817|48695|48874|ATTATTAT|75|F102	csn-miRn67	100	11	0	0	8	18	8	18	0.22	22.3
1242	MITE_T_1242|Sc0000339|608027|608206|AC|40|F102	csn-miRn67	100	11	0	0	161	171	18	8	0.22	22.3
1243	MITE_T_1243|Sc0002479|232995|233170|ATTAG|72|F102	Group2_Unigene_BMK.75_1363922	100	13	0	0	24	36	13	25	0.013	26.3
1244	MITE_T_1244|xfSc0001182|47575|47748|CTG|52|F102	csn-smR18-5p	100	10	0	0	36	45	9	18	0.82	20.3
1245	MITE_T_1245|Sc0003744|125189|125360|AAAATGAAA|65|F102	csn-miRn27	100	12	0	0	122	133	12	1	0.052	24.3
1246	MITE_T_1246|Sc0005965|19680|19851|ATCCATCAA|70|F102	csn-miRn67	100	11	0	0	5	15	8	18	0.21	22.3
1247	MITE_T_1247|Sc0005955|39714|39883|AAT|72|F102	Group2_Unigene_BMK.75_1363922	100	13	0	0	22	34	13	25	0.013	26.3
1248	MITE_T_1248|Sc0002331|272959|273127|AAT|71|F102	Group2_Unigene_BMK.75_1363922	100	13	0	0	136	148	25	13	0.013	26.3
1249	MITE_T_1249|Sc0006355|45539|45727|AT|19|F103	csn-smR66-5p	100	12	0	0	119	130	14	3	0.057	24.3
1250	MITE_T_1250|Sc0000254|814030|814217|AT|17|F103	csn-miRn54	100	11	0	0	43	53	7	17	0.23	22.3
1251	MITE_T_1251|Sc0002396|108040|108222|TTA|13|F103	csn-miRn54	100	11	0	0	40	50	7	17	0.22	22.3
1252	MITE_T_1252|Sc0003090|119764|119946|TAA|12|F103	csn-miRn54	100	11	0	0	40	50	7	17	0.22	22.3
1253	MITE_T_1253|Sc0004747|66280|66458|TA|27|F103	csn-smR66-5p	100	11	0	0	55	65	4	14	0.21	22.3
1254	MITE_T_1254|Sc0000005|1794688|1794865|TA|31|F103	csn-smR66-5p	100	12	0	0	57	68	3	14	0.054	24.3
1255	MITE_T_1255|Sc0002607|137323|137497|AGCC|27|F103	csn-smR66-5p	100	12	0	0	52	63	3	14	0.053	24.3
1256	MITE_T_1256|xfSc0002027|20235|20399|GC|11|F103	csn-miRn54	100	11	0	0	118	128	17	7	0.2	22.3
1257	MITE_T_1257|Sc0004394|50847|51035|AT|17|F104	csn-smR66-5p	100	12	0	0	59	70	3	14	0.057	24.3
1258	MITE_T_1258|Sc0000054|1519065|1519253|AT|17|F104	csn-smR66-5p	100	12	0	0	119	130	14	3	0.057	24.3
1259	MITE_T_1259|Sc0002088|132115|132303|AT|17|F104	csn-smR66-5p	100	11	0	0	59	69	3	13	0.23	22.3
1260	MITE_T_1260|Sc0001192|53715|53903|AT|18|F104	csn-smR66-5p	100	12	0	0	119	130	14	3	0.057	24.3
1261	MITE_T_1261|Sc0003658|144640|144828|AT|17|F104	csn-smR66-5p	100	13	0	0	119	131	14	2	0.015	26.3
1262	MITE_T_1262|Sc0001531|254610|254798|TTA|13|F104	csn-smR66-5p	100	12	0	0	122	133	14	3	0.057	24.3
1263	MITE_T_1263|Sc0000739|215101|215289|AT|27|F104	csn-smR66-5p	100	12	0	0	119	130	14	3	0.057	24.3
1264	MITE_T_1264|Sc0000166|512193|512380|AT|17|F104	csn-miRn54	100	11	0	0	136	146	17	7	0.23	22.3
1265	MITE_T_1265|xfSc0000009|234366|234553|AT|17|F104	csn-smR66-5p	100	12	0	0	59	70	3	14	0.057	24.3
1266	MITE_T_1266|Sc0002348|54564|54750|AT|18|F104	csn-smR66-5p	100	12	0	0	117	128	14	3	0.057	24.3
1267	MITE_T_1267|Sc0008192|72|258|ATT|15|F104	csn-smR66-5p	100	12	0	0	118	129	14	3	0.057	24.3
1268	MITE_T_1268|xpSc0053221|471156|471340|AA|13|F104	csn-smR66-5p	100	13	0	0	117	129	14	2	0.014	26.3
1269	MITE_T_1269|Sc0006326|38024|38208|TATTT|28|F104	csn-smR66-5p	100	11	0	0	108	118	12	2	0.22	22.3
1270	MITE_T_1270|Sc0002438|156354|156538|TAA|13|F104	csn-smR66-5p	100	12	0	0	56	67	3	14	0.056	24.3
1271	MITE_T_1271|Sc0002068|399916|400100|TA|15|F104	csn-smR66-5p	100	12	0	0	57	68	3	14	0.056	24.3
1272	MITE_T_1272|Sc0000481|625831|626014|TTA|13|F104	csn-miRn54	100	11	0	0	40	50	7	17	0.22	22.3
1273	MITE_T_1273|xfSc0015279|1214|1397|TAA|13|F104	csn-miRn54	100	11	0	0	134	144	17	7	0.22	22.3
1274	MITE_T_1274|xfSc0014437|727|910|TA|15|F104	csn-miRn54	100	11	0	0	41	51	7	17	0.22	22.3
1275	MITE_T_1275|Sc0001878|35745|35928|TA|25|F104	csn-smR66-5p	100	12	0	0	56	67	3	14	0.056	24.3
1276	MITE_T_1276|Sc0003803|195326|195508|TA|15|F104	csn-smR66-5p	100	12	0	0	117	128	14	3	0.055	24.3
1277	MITE_T_1277|xfSc0000986|65974|66156|TAA|13|F104	csn-miRn54	100	11	0	0	133	143	17	7	0.22	22.3
1278	MITE_T_1278|xfSc0004833|8048|8230|TTA|29|F104	csn-miRn54	100	14	0	0	133	146	17	4	0.004	28.2
1279	MITE_T_1279|Sc0003233|227677|227859|TAA|13|F104	csn-smR66-5p	100	11	0	0	56	66	3	13	0.22	22.3
1280	MITE_T_1280|xfSc0001098|41236|41418|TAA|13|F104	csn-smR15-3p	100	11	0	0	155	165	8	18	0.22	22.3
1281	MITE_T_1281|Sc0001103|500257|500439|tta|13|F104	csn-smR66-5p	100	12	0	0	116	127	14	3	0.055	24.3
1282	MITE_T_1282|Sc0004185|136856|137038|TAA|13|F104	csn-miRn54	100	11	0	0	40	50	7	17	0.22	22.3
1283	MITE_T_1283|Sc0001863|336345|336527|TTA|13|F104	csn-smR66-5p	100	12	0	0	56	67	3	14	0.055	24.3
1284	MITE_T_1284|Sc0002162|77922|78104|TAA|23|F104	csn-smR66-5p	100	12	0	0	116	127	14	3	0.055	24.3
1285	MITE_T_1285|xfSc0010984|793|975|TTA|13|F104	csn-smR66-5p	100	12	0	0	116	127	14	3	0.055	24.3
1286	MITE_T_1286|xpSc0053444|680|862|TAA|13|F104	csn-smR66-5p	100	12	0	0	116	127	14	3	0.055	24.3
1287	MITE_T_1287|Sc0002874|85686|85868|TAA|13|F104	csn-smR66-5p	100	12	0	0	56	67	3	14	0.055	24.3
1288	MITE_T_1288|Sc0000789|658689|658871|TTA|13|F104	csn-smR66-5p	100	12	0	0	116	127	14	3	0.055	24.3
1289	MITE_T_1289|xpSc0054918|11744|11926|TTA|13|F104	csn-smR66-5p	100	12	0	0	116	127	14	3	0.055	24.3
1290	MITE_T_1290|Sc0000315|823883|824065|TAA|13|F104	csn-miRn54	100	11	0	0	133	143	17	7	0.22	22.3
1291	MITE_T_1291|Sc0000395|288507|288689|TTA|13|F104	csn-smR66-5p	100	12	0	0	116	127	14	3	0.055	24.3
1292	MITE_T_1292|Sc0000001|2728108|2728290|TAA|13|F104	csn-smR66-5p	100	12	0	0	56	67	3	14	0.055	24.3
1293	MITE_T_1293|xfSc0000552|66065|66247|TAA|13|F104	csn-smR66-5p	100	12	0	0	116	127	14	3	0.055	24.3
1294	MITE_T_1294|Sc0003212|175162|175344|TAA|23|F104	csn-smR66-5p	100	11	0	0	57	67	4	14	0.22	22.3
1295	MITE_T_1295|xpSc0053570|96525|96707|TTA|13|F104	csn-smR66-5p	100	12	0	0	116	127	14	3	0.055	24.3
1296	MITE_T_1296|xfSc0013427|1188|1370|TTA|13|F104	csn-smR66-5p	100	12	0	0	56	67	3	14	0.055	24.3
1297	MITE_T_1297|xfSc0000464|3876|4058|TAA|13|F104	csn-smR66-5p	100	12	0	0	56	67	3	14	0.055	24.3
1298	MITE_T_1298|Sc0000284|463315|463497|TAA|13|F104	csn-smR66-5p	100	10	0	0	107	116	12	3	0.87	20.3
1299	MITE_T_1299|Sc0002941|38892|39074|TTA|13|F104	csn-smR66-5p	100	12	0	0	116	127	14	3	0.055	24.3
1300	MITE_T_1300|Sc0002551|335867|336049|TAA|13|F104	csn-miRn54	100	11	0	0	40	50	7	17	0.22	22.3
1301	MITE_T_1301|Sc0002257|25873|26055|TAA|13|F104	csn-smR66-5p	100	12	0	0	56	67	3	14	0.055	24.3
1302	MITE_T_1302|Sc0000508|758512|758694|TTA|13|F104	csn-smR66-5p	100	12	0	0	116	127	14	3	0.055	24.3
1303	MITE_T_1303|Sc0002322|76955|77137|TA|14|F104	csn-miRn54	100	11	0	0	40	50	7	17	0.22	22.3
1304	MITE_T_1304|Sc0001030|595668|595850|TAA|13|F104	csn-miRn54	100	11	0	0	133	143	17	7	0.22	22.3
1305	MITE_T_1305|Sc0000486|44028|44210|TTA|13|F104	csn-smR66-5p	100	12	0	0	56	67	3	14	0.055	24.3
1306	MITE_T_1306|Sc0000633|558482|558664|TGA|13|F104	csn-smR66-5p	100	12	0	0	116	127	14	3	0.055	24.3
1307	MITE_T_1307|Sc0000050|1258087|1258269|TAA|13|F104	csn-smR66-5p	100	12	0	0	116	127	14	3	0.055	24.3
1308	MITE_T_1308|Sc0004301|1423|1605|TTA|13|F104	csn-smR66-5p	100	12	0	0	56	67	3	14	0.055	24.3
1309	MITE_T_1309|Sc0000543|154052|154234|TTA|13|F104	csn-smR66-5p	100	12	0	0	116	127	14	3	0.055	24.3
1310	MITE_T_1310|Sc0003186|127093|127275|TTA|13|F104	csn-miRn54	100	11	0	0	133	143	17	7	0.22	22.3
1311	MITE_T_1311|Sc0004312|44249|44431|TTA|13|F104	csn-miRn54	100	11	0	0	40	50	7	17	0.22	22.3
1312	MITE_T_1312|Sc0001515|469198|469380|TTA|13|F104	csn-smR66-5p	100	12	0	0	116	127	14	3	0.055	24.3
1313	MITE_T_1313|Sc0002164|245144|245325|TAA|13|F104	csn-smR66-5p	100	11	0	0	117	127	13	3	0.22	22.3
1314	MITE_T_1314|xfSc0009503|1109|1290|TAA|13|F104	csn-smR66-5p	100	12	0	0	55	66	3	14	0.055	24.3
1315	MITE_T_1315|Sc0000764|176617|176798|TTT|17|F104	csn-miRn54	100	11	0	0	127	137	17	7	0.22	22.3
1316	MITE_T_1316|xpSc0054449|71641|71822|TA|14|F104	csn-smR66-5p	100	12	0	0	115	126	14	3	0.055	24.3
1317	MITE_T_1317|xpSc0062360|529|710|TTA|13|F104	csn-smR66-5p	100	12	0	0	55	66	3	14	0.055	24.3
1318	MITE_T_1318|Sc0000110|1368752|1368933|AT|23|F104	csn-smR66-5p	100	12	0	0	65	76	3	14	0.055	24.3
1319	MITE_T_1319|Sc0001703|69476|69656|TAA|13|F104	csn-smR66-5p	100	12	0	0	116	127	14	3	0.055	24.3
1320	MITE_T_1320|Sc0001902|352096|352276|CTTAG|17|F104	csn-smR66-5p	100	11	0	0	116	126	13	3	0.22	22.3
1321	MITE_T_1321|Sc0000280|866923|867103|AT|17|F104	csn-smR66-5p	100	13	0	0	58	70	2	14	0.014	26.3
1322	MITE_T_1322|xfSc0004567|231|411|CTTAG|17|F104	csn-smR66-5p	100	12	0	0	115	126	14	3	0.055	24.3
1323	MITE_T_1323|xfSc0000026|109020|109197|AT|17|F104	csn-miRn54	100	11	0	0	125	135	17	7	0.21	22.3
1324	MITE_T_1324|Sc0004036|122354|122528|GGCC|13|F104	csn-smR66-5p	100	12	0	0	112	123	14	3	0.053	24.3
1325	MITE_T_1325|xpSc0061585|713|887|GGCC|13|F104	csn-smR66-5p	100	12	0	0	52	63	3	14	0.053	24.3
1326	MITE_T_1326|Sc0000704|616627|616801|GGCC|13|F104	csn-smR66-5p	100	12	0	0	112	123	14	3	0.053	24.3
1327	MITE_T_1327|Sc0001735|291810|291984|GGCC|13|F104	csn-smR66-5p	100	12	0	0	52	63	3	14	0.053	24.3
1328	MITE_T_1328|Sc0003865|11606|11780|GGCC|13|F104	csn-smR66-5p	100	12	0	0	112	123	14	3	0.053	24.3
1329	MITE_T_1329|xpSc0055373|26044|26217|TAA|13|F104	csn-smR66-5p	100	13	0	0	107	119	14	2	0.013	26.3
1330	MITE_T_1330|Sc0001569|96938|97111|TAA|13|F104	csn-smR66-5p	100	12	0	0	107	118	14	3	0.053	24.3
1331	MITE_T_1331|Sc0001084|401884|402055|TTA|13|F104	csn-miRn54	100	11	0	0	122	132	17	7	0.21	22.3
1332	MITE_T_1332|Sc0003950|821|992|TTA|23|F104	csn-miRn54	100	11	0	0	40	50	7	17	0.21	22.3
1333	MITE_T_1333|Sc0000062|1229386|1229557|TTA|13|F104	csn-miRn54	100	11	0	0	122	132	17	7	0.21	22.3
1334	MITE_T_1334|Sc0002876|272168|272338|CTTAG|17|F104	csn-smR66-5p	100	12	0	0	105	116	14	3	0.052	24.3
1335	MITE_T_1335|Sc0001840|384939|385108|CTAAG|17|F104	csn-smR66-5p	100	10	0	0	106	115	12	3	0.8	20.3
1336	MITE_T_1336|Sc0001753|174465|174631|GGCC|29|F104	csn-smR66-5p	100	12	0	0	104	115	14	3	0.05	24.3
1337	MITE_T_1337|xfSc0048088|577|742|TTA|28|F104	csn-smR66-5p	100	12	0	0	99	110	14	3	0.05	24.3
1338	MITE_T_1338|xfSc0000095|160655|160818|TTA|13|F104	csn-smR66-5p	100	12	0	0	97	108	14	3	0.049	24.3
1339	MITE_T_1339|Sc0000212|239375|239563|TTA|29|F105	PC-3p-609114_8	100	10	0	0	141	150	10	19	0.9	20.3
1340	MITE_T_1340|Sc0002924|52517|52701|TA|32|F105	csn-smR66-5p	100	11	0	0	107	117	12	2	0.22	22.3
1341	MITE_T_1341|Sc0005409|28727|28910|TTA|29|F105	PC-3p-609114_8	100	10	0	0	39	48	19	10	0.87	20.3
1342	MITE_T_1342|Sc0000157|1030208|1030391|TTA|29|F105	PC-3p-609114_8	100	10	0	0	39	48	19	10	0.87	20.3
1343	MITE_T_1343|xpSc0053610|4725|4908|TAA|29|F105	PC-3p-609114_8	100	10	0	0	39	48	19	10	0.87	20.3
1344	MITE_T_1344|Sc0000713|667713|667896|TCA|29|F105	csn-smR66-5p	100	12	0	0	116	127	14	3	0.056	24.3
1345	MITE_T_1345|Sc0000165|748662|748845|TAA|29|F105	csn-smR66-5p	100	12	0	0	57	68	3	14	0.056	24.3
1346	MITE_T_1346|Sc0000727|360343|360531|CAC|31|F106	csn-smR39	100	9	0	0	43	51	9	1	3.5	18.3
1347	MITE_T_1347|Sc0000072|990658|990845|AT|33|F106	csn-smR76-3p	100	13	0	0	53	65	2	14	0.014	26.3
1348	MITE_T_1348|xfSc0000091|11972|12157|AACTT|33|F106	csn-smR76-3p	100	13	0	0	52	64	2	14	0.014	26.3
1349	MITE_T_1349|Sc0000705|130680|130864|CATAAT|28|F106	csn-smR76-3p	100	12	0	0	51	62	2	13	0.056	24.3
1350	MITE_T_1350|Sc0002076|79266|79454|AT|32|F107	csn-smR66-5p	100	12	0	0	59	70	3	14	0.057	24.3
1351	MITE_T_1351|xfSc0031779|388|575|CT|30|F107	csn-smR66-5p	100	12	0	0	58	69	3	14	0.057	24.3
1352	MITE_T_1352|Sc0003272|87562|87748|TA|35|F107	csn-smR66-5p	100	12	0	0	114	125	14	3	0.057	24.3
1353	MITE_T_1353|Sc0007068|9702|9886|TA|31|F107	csn-smR66-5p	100	12	0	0	117	128	14	3	0.056	24.3
1354	MITE_T_1354|xfSc0016041|750|934|TT|28|F107	csn-smR39	100	12	0	0	129	140	12	1	0.056	24.3
1355	MITE_T_1355|Sc0000068|96565|96749|TATTT|28|F107	PC-3p-88598_39	100	12	0	0	118	129	9	20	0.056	24.3
1356	MITE_T_1356|xfSc0014936|899|1083|AAATTT|36|F107	csn-smR66-5p	100	13	0	0	117	129	14	2	0.014	26.3
1357	MITE_T_1357|Sc0000633|522352|522534|TTA|16|F107	csn-miRn54	100	11	0	0	40	50	7	17	0.22	22.3
1358	MITE_T_1358|Sc0005250|66776|66958|TAA|23|F107	csn-smR66-5p	100	10	0	0	107	116	12	3	0.87	20.3
1359	MITE_T_1359|xfSc0001594|27980|28162|TTA|28|F107	csn-smR66-5p	100	12	0	0	116	127	14	3	0.055	24.3
1360	MITE_T_1360|Sc0000206|767176|767358|TAA|28|F107	csn-miRn54	100	11	0	0	133	143	17	7	0.22	22.3
1361	MITE_T_1361|Sc0000080|906259|906441|TTA|28|F107	csn-smR66-5p	100	13	0	0	116	128	14	2	0.014	26.3
1362	MITE_T_1362|Sc0001218|96949|97131|TAA|28|F107	csn-smR66-5p	100	12	0	0	56	67	3	14	0.055	24.3
1363	MITE_T_1363|Sc0003690|193866|194048|TTA|28|F107	csn-miRn54	100	11	0	0	133	143	17	7	0.22	22.3
1364	MITE_T_1364|Sc0001332|70005|70187|TAA|28|F107	csn-miRn54	100	11	0	0	40	50	7	17	0.22	22.3
1365	MITE_T_1365|Sc0000145|362288|362470|TGA|28|F107	csn-smR66-5p	100	13	0	0	116	128	14	2	0.014	26.3
1366	MITE_T_1366|xpSc0053310|41177|41359|TTA|28|F107	csn-smR66-5p	100	12	0	0	116	127	14	3	0.055	24.3
1367	MITE_T_1367|Sc0000412|135405|135585|CTAAG|36|F107	csn-smR66-5p	100	12	0	0	115	126	14	3	0.055	24.3
1368	MITE_T_1368|Sc0001824|153402|153572|TA|23|F107	csn-smR66-5p	100	11	0	0	51	61	4	14	0.2	22.3
1369	MITE_T_1369|Sc0002454|305875|306045|TAGGCCTA|30|F107	csn-miRn54	100	14	0	0	127	140	17	4	0.003	28.2
1370	MITE_T_1370|xfSc0000233|6301|6467|GC|26|F107	csn-miRn54	100	11	0	0	120	130	17	7	0.2	22.3
1371	MITE_T_1371|Sc0003228|243536|243698|TAGGCCTA|30|F107	csn-smR66-5p	100	12	0	0	50	61	3	14	0.049	24.3
1372	MITE_T_1372|Sc0000489|359038|359197|TA|18|F107	csn-miRn54	100	11	0	0	116	126	17	7	0.19	22.3
1373	MITE_T_1373|xfSc0000037|396921|397108|AA|36|F108	csn-smR66-5p	100	10	0	0	65	74	3	12	0.89	20.3
1374	MITE_T_1374|Sc0004737|98515|98700|TA|31|F108	csn-smR66-5p	100	12	0	0	58	69	3	14	0.056	24.3
1375	MITE_T_1375|xpSc0053326|83994|84178|AT|36|F108	csn-smR66-5p	100	10	0	0	113	122	12	3	0.88	20.3
1376	MITE_T_1376|Sc0000943|172099|172283|TT|33|F108	csn-smR66-5p	100	11	0	0	62	72	3	13	0.22	22.3
1377	MITE_T_1377|xpSc0053324|95347|95530|TTA|29|F108	PC-3p-609114_8	100	10	0	0	136	145	10	19	0.87	20.3
1378	MITE_T_1378|Sc0002799|15686|15869|TAA|29|F108	novel-miR9	100	11	0	0	7	17	11	21	0.22	22.3
1379	MITE_T_1379|Sc0001442|484697|484880|TAA|28|F108	PC-3p-609114_8	100	10	0	0	39	48	19	10	0.87	20.3
1380	MITE_T_1380|xfSc0003861|11549|11731|TTAG|33|F108	csn-smR66-5p	100	10	0	0	112	121	12	3	0.87	20.3
1381	MITE_T_1381|xfSc0000411|83575|83756|TG|32|F108	csn-smR66-5p	100	12	0	0	50	61	3	14	0.055	24.3
1382	MITE_T_1382|Sc0001181|387020|387194|AA|29|F108	csn-smR66-5p	100	10	0	0	108	117	12	3	0.83	20.3
1383	MITE_T_1383|Sc0000741|8423|8594|AT|33|F108	PC-3p-609114_8	100	10	0	0	121	130	10	19	0.81	20.3
1384	MITE_T_1384|Sc0001899|152701|152871|AT|33|F108	csn-smR66-5p	100	10	0	0	60	69	3	12	0.81	20.3
1385	MITE_T_1385|Sc0001292|316252|316416|TAA|29|F108	csn-smR66-5p	100	10	0	0	99	108	12	3	0.78	20.3
1386	MITE_T_1386|Sc0002439|128579|128766|atatat|203|F109	csn-miRn56	100	12	0	0	61	72	21	10	0.057	24.3
1387	MITE_T_1387|Sc0000543|140390|140576|AT|193|F109	csn-miRn56	100	19	0	0	60	78	21	3	4e-06	38.2
1388	MITE_T_1388|Sc0000748|241626|241812|GT|191|F109	conservative_c48528.graph_c1_123497	100	11	0	0	119	129	11	1	0.22	22.3
1389	MITE_T_1389|Sc0002447|242646|242832|AT|193|F109	csn-miRn56	100	19	0	0	60	78	21	3	4e-06	38.2
1390	MITE_T_1390|xfSc0004772|2613|2799|AT|193|F109	csn-miRn56	100	19	0	0	109	127	3	21	4e-06	38.2
1391	MITE_T_1391|Sc0000600|303793|303979|AT|193|F109	csn-smR71-5p	100	12	0	0	65	76	2	13	0.057	24.3
1392	MITE_T_1392|Sc0000583|477709|477891|AT|51|F109	csn-miRn56	100	19	0	0	64	82	21	3	4e-06	38.2
1393	MITE_T_1393|Sc0000493|772902|773082|ATATATATAT|204|F109	csn-miRn56	100	19	0	0	106	124	3	21	4e-06	38.2
1394	MITE_T_1394|Sc0006172|32298|32476|TA|185|F109	csn-miRn56	100	10	0	0	114	123	12	21	0.85	20.3
1395	MITE_T_1395|Sc0005551|8491|8666|ACTAGT|193|F109	csn-miRn27	100	18	0	0	41	58	1	18	1e-05	36.2
1396	MITE_T_1396|Sc0001483|463555|463726|ATTTAAAAT|192|F109	csn-smR28	100	11	0	0	60	70	14	24	0.21	22.3
1397	MITE_T_1397|Sc0006717|9440|9611|TTTATTAAA|191|F109	csn-miRn56	100	12	0	0	52	63	21	10	0.052	24.3
1398	MITE_T_1398|xfSc0000407|35412|35583|TTTAATAAA|191|F109	csn-miRn27	100	11	0	0	123	133	11	1	0.21	22.3
1399	MITE_T_1399|Sc0005227|15715|15886|TTTTAAAA|191|F109	csn-miRn23	100	21	0	0	54	74	4	24	2e-07	42.1
1400	MITE_T_1400|Sc0001040|496377|496543|AAT|30|F109	PC-3p-1256903_4	100	11	0	0	115	125	17	7	0.2	22.3
1401	MITE_T_1401|Sc0000049|783233|783392|TTTTACAAA|33|F109	PC-3p-1256903_4	100	11	0	0	99	109	17	7	0.19	22.3
1402	MITE_T_1402|Sc0003363|41961|42120|TTTTACAAA|33|F109	PC-3p-1256903_4	100	11	0	0	99	109	17	7	0.19	22.3
1403	MITE_T_1403|Sc0002163|359282|359435|GT|155|F109	csn-miRn23	100	18	0	0	90	107	24	7	1e-05	36.2
1404	MITE_T_1404|xpSc0054010|84941|85128|ATAT|36|F110	Group2_Unigene_BMK.14145_966151	100	12	0	0	113	124	17	6	0.057	24.3
1405	MITE_T_1405|Sc0003324|197203|197381|TGCA|31|F110	Group2_Unigene_BMK.14145_966151	100	12	0	0	60	71	6	17	0.054	24.3
1406	MITE_T_1406|Sc0000332|333178|333356|AT|30|F110	Group2_Unigene_BMK.14145_966151	100	12	0	0	60	71	6	17	0.054	24.3
1407	MITE_T_1407|Sc0003824|158962|159139|TATATA|33|F110	Group2_Unigene_BMK.14145_966151	100	12	0	0	108	119	17	6	0.054	24.3
1408	MITE_T_1408|Sc0000377|641182|641357|TATTATA|33|F110	conservative_c72644.graph_c7_624653	100	11	0	0	37	47	2	12	0.21	22.3
1409	MITE_T_1409|xfSc0000811|64635|64796|AT|20|F110	Group2_Unigene_BMK.14145_966151	100	12	0	0	52	63	6	17	0.049	24.3
1410	MITE_T_1410|Sc0002212|7335|7496|AT|20|F110	Group2_Unigene_BMK.14145_966151	100	12	0	0	99	110	17	6	0.049	24.3
1411	MITE_T_1411|Sc0003324|189749|189910|AT|20|F110	Group2_Unigene_BMK.14145_966151	100	12	0	0	51	62	6	17	0.049	24.3
1412	MITE_T_1412|xfSc0011051|442|602|AT|20|F110	conservative_c72644.graph_c7_624653	100	14	0	0	29	42	2	15	0.003	28.2
1413	MITE_T_1413|Sc0001969|5532|5691|AT|20|F110	Group2_Unigene_BMK.14145_966151	100	12	0	0	51	62	6	17	0.048	24.3
1414	MITE_T_1414|Sc0003324|185558|185717|AT|20|F110	Group2_Unigene_BMK.14145_966151	100	12	0	0	51	62	6	17	0.048	24.3
1415	MITE_T_1415|Sc0004036|134475|134662|GATT|15|F111	csn-smR66-5p	100	12	0	0	58	69	3	14	0.057	24.3
1416	MITE_T_1416|Sc0001189|402655|402837|TAA|13|F111	csn-miRn54	100	11	0	0	133	143	17	7	0.22	22.3
1417	MITE_T_1417|Sc0000007|59610|59774|AT|17|F111	csn-smR66-5p	100	12	0	0	59	70	3	14	0.05	24.3
1418	MITE_T_1418|Sc0002766|5175|5362|AT|195|F112	csn-miRn27	100	18	0	0	124	141	18	1	2e-05	36.2
1419	MITE_T_1419|Sc0000865|380534|380705|ATATAGAAA|58|F112	csn-miRn56	100	22	0	0	102	123	3	24	6e-08	44.1
1420	MITE_T_1420|Sc0001857|148581|148739|TTTATAAA|34|F112	PC-3p-1256903_4	100	13	0	0	35	47	5	17	0.012	26.3
1421	MITE_T_1421|Sc0000566|675077|675263|TG|188|F113	csn-smR30	100	24	0	0	109	132	24	1	4e-09	48.1
1422	MITE_T_1422|Sc0000212|821009|821195|CAA|188|F113	csn-miRn65	100	25	0	0	130	154	1	25	1e-09	50.1
1423	MITE_T_1423|xfSc0026033|194|380|AA|188|F113	csn-smR31-3p	100	24	0	0	122	145	1	24	4e-09	48.1
1424	MITE_T_1424|xfSc0002184|28729|28911|TATATATA|200|F113	csn-smR30	100	22	0	0	53	74	1	22	6e-08	44.1
1425	MITE_T_1425|Sc0001545|252567|252749|TTTAAA|196|F113	csn-smR30	100	24	0	0	54	77	1	24	4e-09	48.1
1426	MITE_T_1426|Sc0000841|477752|477933|TTTATAAA|198|F113	csn-smR31-3p	100	24	0	0	40	63	24	1	4e-09	48.1
1427	MITE_T_1427|xfSc0026653|298|477|ATTTAAAAT|198|F113	csn-smR30	100	24	0	0	52	75	1	24	4e-09	48.1
1428	MITE_T_1428|Sc0000249|795014|795187|CAC|174|F113	csn-smR30	100	24	0	0	49	72	1	24	4e-09	48.1
1429	MITE_T_1429|Sc0003610|27493|27666|GTG|174|F113	csn-smR30	100	24	0	0	102	125	24	1	4e-09	48.1
1430	MITE_T_1430|Sc0000288|916236|916395|AT|164|F113	csn-smR30	100	24	0	0	42	65	1	24	3e-09	48.1
1431	MITE_T_1431|Sc0000581|827884|828039|GGATCC|168|F113	csn-smR30	100	24	0	0	93	116	24	1	3e-09	48.1
1432	MITE_T_1432|Sc0003815|5120|5306|TA|193|F114	conservative_c48528.graph_c1_123497	100	11	0	0	60	70	1	11	0.22	22.3
1433	MITE_T_1433|Sc0001815|175263|175447|ATAT|87|F114	csn-smR72-5p	100	11	0	0	144	154	5	15	0.22	22.3
1434	MITE_T_1434|Sc0001641|108018|108197|TT|183|F114	csn-miRn27	100	18	0	0	43	60	1	18	1e-05	36.2
1435	MITE_T_1435|Sc0005074|61780|61957|AC|57|F114	csn-smR73-5p	100	10	0	0	81	90	5	14	0.84	20.3
1436	MITE_T_1436|Sc0001890|228627|228801|ATATATAT|195|F114	csn-miRn66-3p	100	17	0	0	105	121	4	20	5e-05	34.2
1437	MITE_T_1437|Sc0002123|191792|191966|ATAT|185|F114	csn-miRn54	100	12	0	0	133	144	6	17	0.053	24.3
1438	MITE_T_1438|xpSc0053389|238537|238708|TTTTGAAAA|191|F114	csn-miRn23	100	14	0	0	99	112	24	11	0.003	28.2
1439	MITE_T_1439|xpSc0053340|18467|18652|TAA|22|F115	csn-smR66-5p	100	12	0	0	68	79	1	12	0.056	24.3
1440	MITE_T_1440|Sc0002325|358627|358810|TAA|13|F115	csn-smR66-5p	100	10	0	0	107	116	12	3	0.87	20.3
1441	MITE_T_1441|Sc0002657|50498|50671|TCA|27|F115	csn-smR66-5p	100	10	0	0	57	66	3	12	0.82	20.3
1442	MITE_T_1442|Sc0000538|670642|670827|TA|30|F116	csn-smR66-5p	100	10	0	0	69	78	3	12	0.88	20.3
1443	MITE_T_1443|Sc0005085|60114|60299|TA|31|F116	PC-3p-609114_8	100	10	0	0	137	146	10	19	0.88	20.3
1444	MITE_T_1444|Sc0000556|653999|654182|TTA|29|F116	csn-smR66-5p	100	12	0	0	57	68	3	14	0.056	24.3
1445	MITE_T_1445|xfSc0010990|584|766|TTA|23|F116	csn-smR66-5p	100	10	0	0	126	135	14	5	0.87	20.3
1446	MITE_T_1446|Sc0000007|1834427|1834605|AT|33|F116	csn-smR66-5p	100	10	0	0	60	69	3	12	0.85	20.3
1447	MITE_T_1447|Sc0000530|409493|409665|TTA|28|F116	novel-miR9	100	14	0	0	153	166	24	11	0.003	28.2
1448	MITE_T_1448|xpSc0054405|72716|72901|TA|16|F117	conservative_c72644.graph_c7_624653	100	11	0	0	82	92	5	15	0.22	22.3
1449	MITE_T_1449|Sc0000108|731094|731271|TA|16|F117	conservative_c72644.graph_c7_624653	100	11	0	0	76	86	5	15	0.21	22.3
1450	MITE_T_1450|Sc0002750|192784|192958|CT|24|F117	conservative_c72644.graph_c7_624653	100	11	0	0	89	99	15	5	0.21	22.3
1451	MITE_T_1451|Sc0000017|1570035|1570220|TA|32|F118	novel-miR9	100	13	0	0	6	18	9	21	0.014	26.3
1452	MITE_T_1452|Sc0001699|20192|20377|TA|30|F118	conservative_c72644.graph_c7_624653	100	11	0	0	82	92	5	15	0.22	22.3
1453	MITE_T_1453|Sc0002003|395428|395598|AT|33|F118	PC-3p-88598_39	100	12	0	0	57	68	21	10	0.052	24.3
1454	MITE_T_1454|Sc0002808|99966|100133|GG|24|F118	csn-miRn54	100	11	0	0	37	47	7	17	0.2	22.3
1455	MITE_T_1455|Sc0000881|231122|231286|CC|23|F118	novel-miR9	100	13	0	0	1	13	9	21	0.013	26.3
1456	MITE_T_1456|xpSc0057282|7782|7967|TA|15|F119	csn-miRn54	100	11	0	0	41	51	7	17	0.22	22.3
1457	MITE_T_1457|Sc0003675|85841|86023|TTA|12|F119	csn-smR5-5p-2	100	10	0	0	113	122	16	7	0.87	20.3
1458	MITE_T_1458|Sc0000532|323241|323409|AT|17|F119	csn-miRn54	100	11	0	0	117	127	17	7	0.2	22.3
1459	MITE_T_1459|Sc0000170|386031|386215|TA|15|F120	csn-smR39	100	11	0	0	45	55	1	11	0.22	22.3
1460	MITE_T_1460|Sc0001137|194468|194650|TAA|13|F120	csn-miRn54	100	11	0	0	40	50	7	17	0.22	22.3
1461	MITE_T_1461|Sc0005115|87834|88016|TAA|13|F120	csn-smR39	100	11	0	0	44	54	1	11	0.22	22.3
1462	MITE_T_1462|Sc0001746|269532|269713|TAA|13|F120	PC-3p-88598_39	100	12	0	0	64	75	21	10	0.055	24.3
1463	MITE_T_1463|xfSc0031445|930|1104|GGCC|13|F120	csn-miRn54	100	11	0	0	36	46	7	17	0.21	22.3
1464	MITE_T_1464|xfSc0000017|355283|355457|TTA|11|F120	csn-miRn54	100	11	0	0	40	50	7	17	0.21	22.3
1465	MITE_T_1465|Sc0000723|305293|305477|TTAA|194|F121	csn-miRn48	100	24	0	0	51	74	24	1	4e-09	48.1
1466	MITE_T_1466|Sc0002548|301698|301882|ATAT|194|F121	csn-miRn48	100	24	0	0	51	74	24	1	4e-09	48.1
1467	MITE_T_1467|Sc0001855|363280|363464|TGCA|194|F121	csn-miRn48	100	24	0	0	52	75	24	1	4e-09	48.1
1468	MITE_T_1468|Sc0001110|426464|426621|GATC|166|F121	csn-miRn48	100	24	0	0	97	120	1	24	3e-09	48.1
1469	MITE_T_1469|Sc0006349|364|519|GGATCC|170|F121	csn-miRn48	100	24	0	0	37	60	24	1	3e-09	48.1
1470	MITE_T_1470|xfSc0010401|706|890|AAT|44|F122	conservative_c72644.graph_c7_624653	100	11	0	0	123	133	12	2	0.22	22.3
1471	MITE_T_1471|Sc0004740|41912|42092|AC|41|F122	conservative_c72644.graph_c7_624653	100	11	0	0	50	60	2	12	0.22	22.3
1472	MITE_T_1472|xpSc0054861|37750|37928|AAA|41|F122	Group2_Unigene_BMK.48938_1261992	100	11	0	0	41	51	12	2	0.21	22.3
1473	MITE_T_1473|Sc0001535|443981|444156|ATAT|37|F122	conservative_c72644.graph_c7_624653	100	11	0	0	113	123	12	2	0.21	22.3
1474	MITE_T_1474|Sc0000860|325141|325314|TTTCATAAA|61|F122	conservative_c72644.graph_c7_624653	100	10	0	0	46	55	2	11	0.82	20.3
1475	MITE_T_1475|Sc0003666|179388|179546|AT|46|F122	conservative_c72644.graph_c7_624653	100	11	0	0	110	120	12	2	0.19	22.3
1476	MITE_T_1476|Sc0000997|659554|659712|AT|46|F122	conservative_c72644.graph_c7_624653	100	11	0	0	39	49	2	12	0.19	22.3
1477	MITE_T_1477|Sc0000997|656658|656816|AT|46|F122	conservative_c72644.graph_c7_624653	100	11	0	0	39	49	2	12	0.19	22.3
1478	MITE_T_1478|Sc0003041|83761|83918|AT|33|F122	conservative_c72644.graph_c7_624653	100	11	0	0	39	49	2	12	0.19	22.3
1479	MITE_T_1479|Sc0001457|197393|197577|AT|24|F123	unconservative_c87430.graph_c0_809815	100	23	0	0	96	118	2	24	2e-08	46.1
1480	MITE_T_1480|Sc0002428|258899|259079|AA|186|F123	csn-smR9-5p-2	100	24	0	0	44	67	1	24	4e-09	48.1
1481	MITE_T_1481|Sc0002047|37074|37249|TG|180|F123	csn-smR9-3p-1	100	16	0	0	40	55	16	1	0.0002	32.2
1482	MITE_T_1482|xfSc0000429|105930|106104|AT|182|F123	unconservative_c87430.graph_c0_809815	100	23	0	0	55	77	24	2	1e-08	46.1
1483	MITE_T_1483|xfSc0007394|3284|3457|TTA|27|F123	unconservative_c87430.graph_c0_809815	100	22	0	0	61	82	23	2	6e-08	44.1
1484	MITE_T_1484|xfSc0045360|661|832|AAA|180|F123	csn-smR9-3p-1	100	24	0	0	30	53	24	1	4e-09	48.1
1485	MITE_T_1485|Sc0000321|308320|308491|AAATTT|188|F123	csn-smR9-5p-2	100	24	0	0	39	62	1	24	4e-09	48.1
1486	MITE_T_1486|xfSc0004099|1627|1798|AT|178|F123	csn-smR9-5p-2	100	24	0	0	39	62	1	24	4e-09	48.1
1487	MITE_T_1487|xpSc0055477|5983|6154|AA|176|F123	csn-smR9-5p-2	100	24	0	0	39	62	1	24	4e-09	48.1
1488	MITE_T_1488|Sc0000975|420437|420607|CA|176|F123	csn-smR9-5p-2	100	24	0	0	39	62	1	24	4e-09	48.1
1489	MITE_T_1489|Sc0004560|40198|40367|AT|175|F123	unconservative_c87430.graph_c0_809815	100	23	0	0	59	81	24	2	1e-08	46.1
1490	MITE_T_1490|Sc0004222|7340|7508|AAAA|174|F123	csn-smR9-5p-2	100	24	0	0	38	61	1	24	4e-09	48.1
1491	MITE_T_1491|Sc0000001|2706125|2706290|AT|172|F123	conservative_c71970.graph_c0_588298	100	22	0	0	98	119	22	1	5e-08	44.1
1492	MITE_T_1492|Sc0001702|374044|374209|AT|174|F123	csn-smR9-5p-2	100	24	0	0	107	130	24	1	3e-09	48.1
1493	MITE_T_1493|Sc0003239|182565|182730|AT|174|F123	csn-smR9-5p-2	100	24	0	0	107	130	24	1	3e-09	48.1
1494	MITE_T_1494|xpSc0055661|5533|5698|AT|174|F123	csn-smR9-3p-2	100	22	0	0	88	109	3	24	5e-08	44.1
1495	MITE_T_1495|Sc0001514|504387|504551|AT|174|F123	csn-smR9-5p-2	100	24	0	0	35	58	1	24	3e-09	48.1
1496	MITE_T_1496|Sc0003872|39649|39812|AA|166|F123	csn-smR9-5p-2	100	24	0	0	35	58	1	24	3e-09	48.1
1497	MITE_T_1497|Sc0000002|1178672|1178833|TA|170|F123	csn-smR9-5p-2	100	24	0	0	105	128	24	1	3e-09	48.1
1498	MITE_T_1498|Sc0002653|249362|249521|TTG|162|F123	unconservative_c87430.graph_c0_809815	100	23	0	0	90	112	2	24	1e-08	46.1
1499	MITE_T_1499|Sc0002691|205972|206130|AT|168|F123	unconservative_c87430.graph_c0_809815	100	21	0	0	50	70	22	2	2e-07	42.1
1500	MITE_T_1500|xpSc0053315|11875|12033|AT|168|F123	csn-smR9-3p-2	100	22	0	0	85	106	3	24	5e-08	44.1
1501	MITE_T_1501|Sc0003671|127613|127770|at|168|F123	csn-smR9-5p-2	100	24	0	0	32	55	1	24	3e-09	48.1
1502	MITE_T_1502|Sc0000080|830310|830467|AT|166|F123	csn-smR9-5p-2	100	24	0	0	103	126	24	1	3e-09	48.1
1503	MITE_T_1503|xfSc0000029|407182|407339|AT|166|F123	unconservative_c87430.graph_c0_809815	100	23	0	0	47	69	24	2	1e-08	46.1
1504	MITE_T_1504|Sc0002139|154677|154834|AT|166|F123	unconservative_c87430.graph_c0_809815	100	23	0	0	47	69	24	2	1e-08	46.1
1505	MITE_T_1505|Sc0000163|641000|641157|AT|166|F123	csn-smR9-5p-2	100	24	0	0	32	55	1	24	3e-09	48.1
1506	MITE_T_1506|Sc0000714|464902|465059|AT|166|F123	csn-smR9-5p-2	100	24	0	0	32	55	1	24	3e-09	48.1
1507	MITE_T_1507|Sc0003448|92385|92542|AT|166|F123	csn-smR9-5p-2	100	24	0	0	103	126	24	1	3e-09	48.1
1508	MITE_T_1508|Sc0000417|110054|110211|AT|166|F123	unconservative_c87430.graph_c0_809815	100	23	0	0	47	69	24	2	1e-08	46.1
1509	MITE_T_1509|xfSc0000112|83138|83295|AT|166|F123	csn-smR9-5p-2	100	24	0	0	32	55	1	24	3e-09	48.1
1510	MITE_T_1510|Sc0003431|48729|48886|AT|166|F123	csn-smR9-5p-2	100	24	0	0	103	126	24	1	3e-09	48.1
1511	MITE_T_1511|Sc0001105|116787|116944|AT|166|F123	csn-smR9-5p-2	100	24	0	0	103	126	24	1	3e-09	48.1
1512	MITE_T_1512|xpSc0053797|90133|90290|AT|166|F123	csn-smR9-5p-2	100	24	0	0	103	126	24	1	3e-09	48.1
1513	MITE_T_1513|Sc0000445|375698|375855|AT|166|F123	csn-smR9-3p-2	100	22	0	0	53	74	24	3	5e-08	44.1
1514	MITE_T_1514|Sc0002410|106039|106196|AT|166|F123	csn-smR9-5p-2	100	24	0	0	32	55	1	24	3e-09	48.1
1515	MITE_T_1515|xpSc0057744|2252|2409|AT|166|F123	csn-smR9-5p-2	100	24	0	0	103	126	24	1	3e-09	48.1
1516	MITE_T_1516|Sc0001185|19837|20020|TAA|28|F124	PC-3p-609114_8	100	10	0	0	136	145	10	19	0.87	20.3
1517	MITE_T_1517|Sc0001458|507268|507451|TTA|28|F124	csn-smR66-5p	100	11	0	0	117	127	13	3	0.22	22.3
1518	MITE_T_1518|xpSc0056021|8858|9041|TAA|28|F124	PC-3p-609114_8	100	10	0	0	136	145	10	19	0.87	20.3
1519	MITE_T_1519|Sc0002446|156231|156414|TAA|28|F124	PC-3p-609114_8	100	10	0	0	39	48	19	10	0.87	20.3
1520	MITE_T_1520|Sc0000335|796262|796445|TTA|29|F124	csn-smR66-5p	100	11	0	0	58	68	4	14	0.22	22.3
1521	MITE_T_1521|Sc0000768|196024|196207|TAA|28|F124	PC-3p-609114_8	100	10	0	0	136	145	10	19	0.87	20.3
1522	MITE_T_1522|Sc0006665|28742|28925|TTA|28|F124	csn-smR66-5p	100	10	0	0	68	77	3	12	0.87	20.3
1523	MITE_T_1523|Sc0000009|163493|163676|TCA|28|F124	PC-3p-609114_8	100	10	0	0	39	48	19	10	0.87	20.3
1524	MITE_T_1524|xfSc0033972|444|627|TA|29|F124	PC-3p-609114_8	100	10	0	0	136	145	10	19	0.87	20.3
1525	MITE_T_1525|Sc0005045|38152|38335|TTA|28|F124	PC-3p-609114_8	100	10	0	0	136	145	10	19	0.87	20.3
1526	MITE_T_1526|Sc0000151|145419|145602|TAA|28|F124	PC-3p-609114_8	100	10	0	0	39	48	19	10	0.87	20.3
1527	MITE_T_1527|xfSc0050020|774|957|TAA|28|F124	PC-3p-609114_8	100	10	0	0	136	145	10	19	0.87	20.3
1528	MITE_T_1528|Sc0002186|268314|268496|TTAC|32|F124	csn-smR66-5p	100	10	0	0	62	71	3	12	0.87	20.3
1529	MITE_T_1529|Sc0001330|398509|398690|CTTAG|33|F124	PC-3p-609114_8	100	10	0	0	135	144	10	19	0.86	20.3
1530	MITE_T_1530|Sc0002220|373286|373467|CTTAG|32|F124	PC-3p-609114_8	100	10	0	0	135	144	10	19	0.86	20.3
1531	MITE_T_1531|Sc0004116|96249|96430|CTAAG|32|F124	csn-smR66-5p	100	12	0	0	56	67	3	14	0.055	24.3
1532	MITE_T_1532|Sc0005316|72203|72378|TAA|28|F124	conservative_c28452.graph_c0_19950	100	10	0	0	31	40	15	6	0.83	20.3
1533	MITE_T_1533|Sc0005877|60001|60175|TA|30|F124	novel-miR9	100	11	0	0	159	169	19	9	0.21	22.3
1534	MITE_T_1534|Sc0000505|630730|630902|AAT|32|F124	csn-smR66-5p	100	10	0	0	103	112	12	3	0.82	20.3
1535	MITE_T_1535|Sc0000026|719395|719567|TTA|28|F124	csn-smR66-5p	100	10	0	0	107	116	12	3	0.82	20.3
1536	MITE_T_1536|Sc0002611|93|264|CAA|22|F124	novel-miR9	100	9	0	0	1	9	11	19	3.2	18.3
1537	MITE_T_1537|xfSc0004391|3212|3382|CTTAG|32|F124	csn-smR66-5p	100	10	0	0	106	115	12	3	0.81	20.3
1538	MITE_T_1538|xfSc0004391|6227|6397|CTTAG|32|F124	csn-smR66-5p	100	10	0	0	106	115	12	3	0.81	20.3
1539	MITE_T_1539|xfSc0004391|5624|5794|CTTAG|32|F124	csn-smR66-5p	100	10	0	0	106	115	12	3	0.81	20.3
1540	MITE_T_1540|xfSc0004391|5021|5191|CTTAG|32|F124	csn-smR66-5p	100	10	0	0	106	115	12	3	0.81	20.3
1541	MITE_T_1541|xfSc0004391|4418|4588|CTTAG|32|F124	csn-smR66-5p	100	10	0	0	106	115	12	3	0.81	20.3
1542	MITE_T_1542|xfSc0004391|3815|3985|CTTAG|32|F124	csn-smR66-5p	100	10	0	0	106	115	12	3	0.81	20.3
1543	MITE_T_1543|xfSc0004391|8036|8206|CTTAG|32|F124	csn-smR66-5p	100	10	0	0	106	115	12	3	0.81	20.3
1544	MITE_T_1544|xfSc0004391|7433|7603|CTTAG|32|F124	csn-smR66-5p	100	10	0	0	106	115	12	3	0.81	20.3
1545	MITE_T_1545|xfSc0004391|6830|7000|CTTAG|32|F124	csn-smR66-5p	100	10	0	0	106	115	12	3	0.81	20.3
1546	MITE_T_1546|Sc0000039|242288|242471|TTA|28|F125	unconservative_c73833.graph_c1_694101	100	10	0	0	5	14	12	3	0.87	20.3
1547	MITE_T_1547|xfSc0007664|2711|2888|TA|31|F125	csn-smR66-5p	100	10	0	0	120	129	14	5	0.84	20.3
1548	MITE_T_1548|Sc0003805|61059|61234|TAA|29|F125	PC-3p-609114_8	100	10	0	0	136	145	10	19	0.83	20.3
1549	MITE_T_1549|xfSc0003114|18140|18295|TA|31|F125	csn-smR66-5p	100	10	0	0	89	98	12	3	0.73	20.3
1550	MITE_T_1550|Sc0000259|616648|616831|TTA|28|F126	PC-3p-609114_8	100	10	0	0	136	145	10	19	0.87	20.3
1551	MITE_T_1551|Sc0001433|6117|6296|at|33|F126	csn-smR66-5p	100	10	0	0	60	69	3	12	0.85	20.3
1552	MITE_T_1552|xfSc0031391|768|940|TGA|28|F126	csn-smR66-5p	100	10	0	0	57	66	3	12	0.82	20.3
1553	MITE_T_1553|Sc0002420|182225|182397|TTA|28|F126	csn-smR66-5p	100	12	0	0	46	57	3	14	0.052	24.3
1554	MITE_T_1554|Sc0001286|357109|357281|TAA|28|F126	csn-smR66-5p	100	10	0	0	57	66	3	12	0.82	20.3
1555	MITE_T_1555|Sc0003347|133640|133804|TCA|28|F126	csn-smR66-5p	100	10	0	0	68	77	3	12	0.78	20.3
1556	MITE_T_1556|Sc0001408|367795|367978|atat|194|F127	novel-miR22	100	13	0	0	49	61	13	1	0.014	26.3
1557	MITE_T_1557|xfSc0002027|24505|24672|tatatatata|190|F127	csn-smR60-5p	100	12	0	0	117	128	19	8	0.051	24.3
1558	MITE_T_1558|Sc0000514|809936|810101|AATATT|182|F127	novel-miR38	100	12	0	0	62	73	21	10	0.05	24.3
1559	MITE_T_1559|Sc0001158|216627|216810|TAA|24|F128	csn-smR66-5p	100	12	0	0	116	127	14	3	0.056	24.3
1560	MITE_T_1560|Sc0002205|350178|350360|TA|15|F128	csn-smR66-5p	100	11	0	0	116	126	13	3	0.22	22.3
1561	MITE_T_1561|Sc0001525|326310|326491|CTAAG|28|F128	csn-smR66-5p	100	11	0	0	116	126	13	3	0.22	22.3
1562	MITE_T_1562|Sc0001234|425595|425776|TATA|33|F128	csn-smR66-5p	100	10	0	0	62	71	3	12	0.86	20.3
1563	MITE_T_1563|xpSc0053436|169786|169967|CTTAG|36|F128	csn-smR66-5p	100	11	0	0	116	126	13	3	0.22	22.3
1564	MITE_T_1564|Sc0000193|331474|331655|CTAAG|28|F128	csn-smR66-5p	100	12	0	0	56	67	3	14	0.055	24.3
1565	MITE_T_1565|Sc0005074|13245|13422|TAA|24|F128	unconservative_c49820.graph_c0_133938	100	11	0	0	48	58	11	21	0.21	22.3
1566	MITE_T_1566|xfSc0000285|28104|28281|TAA|25|F128	unconservative_c49820.graph_c0_133938	100	11	0	0	48	58	11	21	0.21	22.3
1567	MITE_T_1567|Sc0001310|92106|92281|TAA|29|F128	unconservative_c49820.graph_c0_133938	100	11	0	0	118	128	21	11	0.21	22.3
1568	MITE_T_1568|Sc0001341|400674|400847|TTAG|27|F128	csn-smR66-5p	100	11	0	0	56	66	3	13	0.21	22.3
1569	MITE_T_1569|Sc0003937|149093|149264|TTG|17|F128	csn-smR66-5p	100	13	0	0	50	62	2	14	0.013	26.3
1570	MITE_T_1570|Sc0004908|91995|92166|TTG|17|F128	unconservative_c49820.graph_c0_133938	100	11	0	0	42	52	11	21	0.21	22.3
1571	MITE_T_1571|xfSc0000331|24983|25166|TAA|29|F129	csn-smR66-5p	100	11	0	0	116	126	14	4	0.22	22.3
1572	MITE_T_1572|Sc0003062|205525|205708|TTA|29|F129	PC-3p-609114_8	100	10	0	0	39	48	19	10	0.87	20.3
1573	MITE_T_1573|xfSc0037571|222|405|TAA|29|F129	novel-miR17	100	10	0	0	30	39	20	11	0.87	20.3
1574	MITE_T_1574|xfSc0003747|3548|3731|TAA|29|F129	csn-smR66-5p	100	10	0	0	127	136	14	5	0.87	20.3
1575	MITE_T_1575|Sc0004572|21050|21233|TAA|24|F129	csn-smR66-5p	100	12	0	0	116	127	14	3	0.056	24.3
1576	MITE_T_1576|Sc0000538|700447|700630|TAA|29|F129	PC-3p-609114_8	100	10	0	0	136	145	10	19	0.87	20.3
1577	MITE_T_1577|Sc0000072|58231|58414|tta|29|F129	csn-smR66-5p	100	12	0	0	57	68	3	14	0.056	24.3
1578	MITE_T_1578|Sc0000949|655901|656084|TAA|29|F129	csn-smR66-5p	100	14	0	0	116	129	14	1	0.004	28.2
1579	MITE_T_1579|Sc0002657|66006|66189|TTA|29|F129	csn-smR66-5p	100	12	0	0	57	68	3	14	0.056	24.3
1580	MITE_T_1580|Sc0000496|601368|601551|ttA|29|F129	csn-smR66-5p	100	11	0	0	117	127	13	3	0.22	22.3
1581	MITE_T_1581|Sc0000367|9218|9401|TAA|29|F129	csn-smR66-5p	100	11	0	0	107	117	12	2	0.22	22.3
1582	MITE_T_1582|Sc0000465|217422|217605|TAA|28|F129	PC-3p-609114_8	100	10	0	0	136	145	10	19	0.87	20.3
1583	MITE_T_1583|Sc0000108|1307955|1308138|TAA|29|F129	csn-smR66-5p	100	11	0	0	116	126	14	4	0.22	22.3
1584	MITE_T_1584|xfSc0052892|740|923|TAA|24|F129	PC-3p-609114_8	100	10	0	0	39	48	19	10	0.87	20.3
1585	MITE_T_1585|Sc0000640|75193|75376|TAA|29|F129	novel-miR17	100	10	0	0	30	39	20	11	0.87	20.3
1586	MITE_T_1586|Sc0000016|1527776|1527958|TAA|29|F129	csn-smR66-5p	100	12	0	0	57	68	3	14	0.055	24.3
1587	MITE_T_1587|Sc0004511|79654|79834|TTA|29|F129	csn-smR66-5p	100	10	0	0	57	66	3	12	0.86	20.3
1588	MITE_T_1588|Sc0001991|71527|71704|AT|33|F129	csn-smR66-5p	100	10	0	0	60	69	3	12	0.84	20.3
1589	MITE_T_1589|xfSc0018307|463|639|AAT|26|F129	csn-smR66-5p	100	10	0	0	59	68	3	12	0.84	20.3
1590	MITE_T_1590|Sc0000070|1030721|1030896|TGA|29|F129	conservative_c28452.graph_c0_19950	100	10	0	0	136	145	6	15	0.83	20.3
1591	MITE_T_1591|xfSc0000082|184783|184958|TAA|24|F129	PC-3p-609114_8	100	10	0	0	31	40	19	10	0.83	20.3
1592	MITE_T_1592|Sc0004341|152364|152539|TTA|29|F129	novel-miR9	100	11	0	0	159	169	21	11	0.21	22.3
1593	MITE_T_1593|xfSc0015167|271|446|TTA|29|F129	csn-smR66-5p	100	12	0	0	57	68	3	14	0.053	24.3
1594	MITE_T_1594|Sc0005102|83622|83797|TTA|29|F129	PC-3p-609114_8	100	10	0	0	31	40	19	10	0.83	20.3
1595	MITE_T_1595|Sc0000008|316127|316302|TTA|29|F129	novel-miR9	100	11	0	0	159	169	21	11	0.21	22.3
1596	MITE_T_1596|Sc0003127|234227|234402|TAA|29|F129	csn-smR66-5p	100	10	0	0	68	77	3	12	0.83	20.3
1597	MITE_T_1597|Sc0005941|5676|5851|TAA|29|F129	csn-smR66-5p	100	12	0	0	57	68	3	14	0.053	24.3
1598	MITE_T_1598|Sc0001143|362643|362815|TAA|28|F129	csn-smR66-5p	100	10	0	0	107	116	12	3	0.82	20.3
1599	MITE_T_1599|Sc0003032|72670|72842|TTA|29|F129	csn-smR66-5p	100	10	0	0	111	120	13	4	0.82	20.3
1600	MITE_T_1600|Sc0002420|50857|51029|TAA|29|F129	csn-smR66-5p	100	10	0	0	48	57	5	14	0.82	20.3
1601	MITE_T_1601|Sc0000078|673142|673314|TTA|29|F129	csn-smR66-5p	100	10	0	0	107	116	12	3	0.82	20.3
1602	MITE_T_1602|Sc0000969|281341|281513|TAA|29|F129	csn-smR66-5p	100	10	0	0	107	116	12	3	0.82	20.3
1603	MITE_T_1603|Sc0000098|152280|152452|TTA|29|F129	csn-smR66-5p	100	10	0	0	57	66	3	12	0.82	20.3
1604	MITE_T_1604|Sc0000136|1224807|1224979|TTA|24|F129	csn-smR66-5p	100	10	0	0	107	116	12	3	0.82	20.3
1605	MITE_T_1605|Sc0001900|364256|364428|TCA|24|F129	csn-smR66-5p	100	10	0	0	107	116	12	3	0.82	20.3
1606	MITE_T_1606|Sc0002051|177782|177954|TAA|28|F129	csn-smR66-5p	100	10	0	0	107	116	12	3	0.82	20.3
1607	MITE_T_1607|Sc0000161|768244|768416|TTA|29|F129	csn-smR66-5p	100	10	0	0	107	116	12	3	0.82	20.3
1608	MITE_T_1608|Sc0001469|111036|111208|TTA|28|F129	csn-smR66-5p	100	10	0	0	57	66	3	12	0.82	20.3
1609	MITE_T_1609|Sc0000811|210179|210351|TA|31|F129	csn-smR66-5p	100	10	0	0	107	116	12	3	0.82	20.3
1610	MITE_T_1610|Sc0000756|541079|541251|TTA|28|F129	csn-smR66-5p	100	10	0	0	57	66	3	12	0.82	20.3
1611	MITE_T_1611|Sc0001127|520772|520944|TTA|29|F129	csn-smR66-5p	100	10	0	0	107	116	12	3	0.82	20.3
1612	MITE_T_1612|Sc0002027|250104|250276|TAA|29|F129	csn-smR66-5p	100	10	0	0	116	125	14	5	0.82	20.3
1613	MITE_T_1613|Sc0000081|809490|809662|TTA|29|F129	csn-smR66-5p	100	10	0	0	57	66	3	12	0.82	20.3
1614	MITE_T_1614|xfSc0000234|88448|88620|AA|23|F129	csn-smR66-5p	100	10	0	0	107	116	12	3	0.82	20.3
1615	MITE_T_1615|xpSc0055449|19324|19496|TTA|28|F129	csn-smR66-5p	100	12	0	0	46	57	3	14	0.052	24.3
1616	MITE_T_1616|Sc0000469|766387|766559|TCA|28|F129	csn-smR66-5p	100	10	0	0	57	66	3	12	0.82	20.3
1617	MITE_T_1617|Sc0002696|275912|276083|TA|24|F129	PC-3p-609114_8	100	10	0	0	33	42	19	10	0.81	20.3
1618	MITE_T_1618|Sc0003438|90588|90758|TAA|29|F129	csn-smR66-5p	100	11	0	0	117	127	13	3	0.2	22.3
1619	MITE_T_1619|Sc0000109|1280717|1280887|TAA|29|F129	csn-smR66-5p	100	10	0	0	57	66	3	12	0.81	20.3
1620	MITE_T_1620|Sc0003213|47780|47947|AC|20|F129	csn-smR66-5p	100	11	0	0	50	60	4	14	0.2	22.3
1621	MITE_T_1621|Sc0003213|42234|42401|AC|20|F129	csn-smR66-5p	100	11	0	0	50	60	4	14	0.2	22.3
1622	MITE_T_1622|Sc0002823|261588|261752|TAA|29|F129	PC-3p-609114_8	100	10	0	0	117	126	10	19	0.78	20.3
1623	MITE_T_1623|Sc0003375|74996|75160|TTA|24|F129	csn-smR66-5p	100	11	0	0	57	67	3	13	0.2	22.3
1624	MITE_T_1624|xfSc0000215|122960|123124|TTA|29|F129	csn-smR66-5p	100	12	0	0	48	59	5	16	0.05	24.3
1625	MITE_T_1625|Sc0006582|4883|5066|AT|67|F130	PC-5p-109704_32	100	10	0	0	167	176	10	19	0.87	20.3
1626	MITE_T_1626|xpSc0055627|23358|23527|GAC|23|F130	csn-smR72-3p	100	10	0	0	17	26	10	1	0.8	20.3
1627	MITE_T_1627|Sc0004220|94404|94571|AT|24|F130	csn-smR72-5p	100	9	0	0	143	151	21	13	3.1	18.3
1628	MITE_T_1628|Sc0000677|716581|716739|ACT|52|F130	csn-smR72-5p	100	9	0	0	12	20	13	21	2.9	18.3
1629	MITE_T_1629|Sc0000021|1149418|1149574|AT|52|F130	csn-smR72-5p	100	9	0	0	11	19	13	21	2.9	18.3
1630	MITE_T_1630|Sc0000245|1032153|1032309|AT|52|F130	csn-smR72-5p	100	9	0	0	138	146	21	13	2.9	18.3
1631	MITE_T_1631|Sc0000059|394565|394717|TA|50|F130	csn-smR72-5p	100	9	0	0	136	144	21	13	2.8	18.3
1632	MITE_T_1632|Sc0001977|14901|15051|TA|50|F130	csn-smR64-5p	100	9	0	0	98	106	6	14	2.8	18.3
1633	MITE_T_1633|Sc0001477|355964|356690|ATTAT|31|F131	csn-smR53-3p	100	10	0	0	363	372	19	10	3.3	20.3
1634	MITE_T_1634|Sc0003483|3075|3798|ATTTAGAG|23|F131	csn-smR61	100	12	0	0	18	29	18	7	0.21	24.3
1635	MITE_T_1635|Sc0002289|208289|208967|CTCTCTTA|21|F131	csn-smR32	100	11	0	0	114	124	11	21	0.78	22.3
1636	MITE_T_1636|xfSc0004453|8818|9000|AT|188|F132	novel-miR22	100	18	0	0	31	48	19	2	1e-05	36.2
1637	MITE_T_1637|Sc0000066|691891|692072|TA|190|F132	novel-miR22	100	18	0	0	31	48	19	2	1e-05	36.2
1638	MITE_T_1638|Sc0004847|77883|78062|AA|182|F132	novel-miR22	100	18	0	0	134	151	2	19	1e-05	36.2
1639	MITE_T_1639|Sc0000236|744544|744714|TA|50|F132	novel-miR22	100	20	0	0	124	143	2	21	9e-07	40.1
1640	MITE_T_1640|Sc0002139|59908|60078|TA|50|F132	novel-miR22	100	20	0	0	28	47	21	2	9e-07	40.1
1641	MITE_T_1641|Sc0004387|30106|30275|TATATATATA|192|F132	novel-miR22	100	20	0	0	22	41	21	2	9e-07	40.1
1642	MITE_T_1642|Sc0000556|758688|758856|TAG|170|F132	novel-miR22	100	20	0	0	22	41	21	2	9e-07	40.1
1643	MITE_T_1643|Sc0000002|1951634|1951802|TTT|170|F132	novel-miR22	100	20	0	0	22	41	21	2	9e-07	40.1
1644	MITE_T_1644|Sc0004098|47287|47469|TAA|13|F133	csn-smR72-3p	100	10	0	0	166	175	1	10	0.87	20.3
1645	MITE_T_1645|Sc0004894|76648|76830|TAA|13|F133	csn-miRn54	100	11	0	0	40	50	7	17	0.22	22.3
1646	MITE_T_1646|Sc0001214|62007|62189|TAA|13|F133	csn-miRn54	100	11	0	0	40	50	7	17	0.22	22.3
1647	MITE_T_1647|Sc0002130|1623|1805|TAA|13|F133	csn-smR39	100	10	0	0	130	139	10	1	0.87	20.3
1648	MITE_T_1648|Sc0000114|409957|410139|TTA|13|F133	csn-miRn54	100	11	0	0	133	143	17	7	0.22	22.3
1649	MITE_T_1649|Sc0001982|3469|3651|TTA|13|F133	csn-smR72-3p	100	10	0	0	166	175	1	10	0.87	20.3
1650	MITE_T_1650|Sc0002545|294942|295124|TTA|13|F133	csn-smR66-5p	100	11	0	0	66	76	2	12	0.22	22.3
1651	MITE_T_1651|xfSc0014083|484|666|TTA|13|F133	csn-smR66-5p	100	10	0	0	67	76	3	12	0.87	20.3
1652	MITE_T_1652|Sc0000301|59123|59305|TTA|13|F133	csn-miRn54	100	11	0	0	40	50	7	17	0.22	22.3
1653	MITE_T_1653|Sc0000224|201823|202005|TTA|13|F133	csn-smR66-5p	100	12	0	0	56	67	3	14	0.055	24.3
1654	MITE_T_1654|xfSc0008677|709|891|TGA|11|F133	csn-smR66-5p	100	10	0	0	67	76	3	12	0.87	20.3
1655	MITE_T_1655|xpSc0053269|233002|233184|TAA|13|F133	csn-miRn3	100	11	0	0	64	74	11	1	0.22	22.3
1656	MITE_T_1656|Sc0000259|301024|301206|taa|13|F133	csn-smR72-3p	100	10	0	0	8	17	10	1	0.87	20.3
1657	MITE_T_1657|xfSc0000548|4485|4667|TTA|13|F133	csn-miRn54	100	11	0	0	40	50	7	17	0.22	22.3
1658	MITE_T_1658|Sc0001729|31523|31705|TAA|13|F133	csn-smR72-3p	100	10	0	0	166	175	1	10	0.87	20.3
1659	MITE_T_1659|Sc0002025|10310|10485|TA|16|F133	csn-smR39	100	11	0	0	122	132	11	1	0.21	22.3
1660	MITE_T_1660|Sc0004814|52999|53173|GGCC|13|F133	csn-smR66-5p	100	10	0	0	103	112	12	3	0.83	20.3
1661	MITE_T_1661|Sc0000721|89444|89618|TTA|13|F133	csn-miRn54	100	11	0	0	40	50	7	17	0.21	22.3
1662	MITE_T_1662|Sc0003804|187398|187580|TTA|28|F134	csn-miRn54	100	11	0	0	133	143	17	7	0.22	22.3
1663	MITE_T_1663|Sc0003134|244923|245105|TAA|28|F134	csn-smR66-5p	100	12	0	0	56	67	3	14	0.055	24.3
1664	MITE_T_1664|Sc0000521|405802|405984|TTA|28|F134	csn-smR66-5p	100	12	0	0	56	67	3	14	0.055	24.3
1665	MITE_T_1665|Sc0002488|69611|69793|TAA|29|F134	csn-smR66-5p	100	10	0	0	67	76	3	12	0.87	20.3
1666	MITE_T_1666|Sc0000003|1481642|1481824|TTA|28|F134	csn-smR66-5p	100	12	0	0	116	127	14	3	0.055	24.3
1667	MITE_T_1667|Sc0001145|409311|409493|TCA|16|F134	csn-miRn54	100	11	0	0	133	143	17	7	0.22	22.3
1668	MITE_T_1668|xfSc0016568|1130|1312|TAA|16|F134	csn-smR66-5p	100	12	0	0	56	67	3	14	0.055	24.3
1669	MITE_T_1669|Sc0000071|16683|16865|TTA|28|F134	csn-smR66-5p	100	13	0	0	116	128	14	2	0.014	26.3
1670	MITE_T_1670|xfSc0005516|3963|4145|TTA|28|F134	csn-smR72-5p	100	11	0	0	6	16	11	21	0.22	22.3
1671	MITE_T_1671|Sc0000279|473656|473838|TAA|28|F134	csn-miRn54	100	11	0	0	133	143	17	7	0.22	22.3
1672	MITE_T_1672|Sc0002512|104345|104525|TAA|18|F134	unconservative_c73833.graph_c1_694101	100	11	0	0	119	129	7	17	0.22	22.3
1673	MITE_T_1673|Sc0000280|781704|781883|TAAG|16|F134	csn-smR66-5p	100	11	0	0	105	115	12	2	0.22	22.3
1674	MITE_T_1674|Sc0000006|1539540|1539717|GC|16|F134	csn-smR66-5p	100	12	0	0	114	125	14	3	0.054	24.3
1675	MITE_T_1675|Sc0001702|89283|89457|TAA|23|F134	csn-smR66-5p	100	11	0	0	55	65	2	12	0.21	22.3
1676	MITE_T_1676|Sc0000340|74618|74790|AGGCCT|29|F134	csn-smR66-5p	100	11	0	0	51	61	3	13	0.21	22.3
1677	MITE_T_1677|Sc0000622|96794|96965|TAA|28|F134	csn-miRn54	100	11	0	0	122	132	17	7	0.21	22.3
1678	MITE_T_1678|Sc0000311|564790|564960|TA|24|F134	csn-smR66-5p	100	12	0	0	110	121	14	3	0.052	24.3
1679	MITE_T_1679|Sc0004005|87537|87700|TAA|28|F134	csn-miRn54	100	11	0	0	114	124	17	7	0.2	22.3
1680	MITE_T_1680|Sc0000250|934213|934376|TAA|28|F134	csn-smR60-3p	100	12	0	0	120	131	12	1	0.049	24.3
1681	MITE_T_1681|Sc0002859|215941|216123|TTA|13|F135	csn-miRn54	100	11	0	0	133	143	17	7	0.22	22.3
1682	MITE_T_1682|Sc0000987|439317|439499|TTA|13|F135	csn-miRn54	100	11	0	0	133	143	17	7	0.22	22.3
1683	MITE_T_1683|Sc0004801|107278|107460|TTA|13|F135	csn-smR66-5p	100	12	0	0	56	67	3	14	0.055	24.3
1684	MITE_T_1684|Sc0001579|376951|377133|TTA|13|F135	csn-smR66-5p	100	12	0	0	56	67	3	14	0.055	24.3
1685	MITE_T_1685|xfSc0009121|398|580|TAA|13|F135	csn-smR66-5p	100	11	0	0	116	126	14	4	0.22	22.3
1686	MITE_T_1686|Sc0001454|279858|280038|CTAAG|17|F135	csn-miRn54	100	11	0	0	39	49	7	17	0.22	22.3
1687	MITE_T_1687|Sc0003302|229029|229209|CTAAG|17|F135	csn-smR66-5p	100	11	0	0	65	75	2	12	0.22	22.3
1688	MITE_T_1688|Sc0005043|88079|88253|TAA|13|F135	PC-5p-19825_136	100	11	0	0	24	34	13	23	0.21	22.3
1689	MITE_T_1689|Sc0003731|46044|46217|TTA|13|F135	csn-miRn54	100	14	0	0	37	50	4	17	0.003	28.2
1690	MITE_T_1690|Sc0004182|56042|56205|TTA|13|F135	csn-miRn54	100	11	0	0	40	50	7	17	0.2	22.3
1691	MITE_T_1691|Sc0002524|282787|282950|TTA|13|F135	csn-smR66-5p	100	12	0	0	56	67	3	14	0.049	24.3
1692	MITE_T_1692|Sc0005279|70217|70369|TAA|23|F135	csn-miRn54	100	11	0	0	103	113	17	7	0.18	22.3
1693	MITE_T_1693|Sc0000973|194446|194628|TAA|13|F136	csn-smR66-5p	100	10	0	0	67	76	3	12	0.87	20.3
1694	MITE_T_1694|xpSc0053443|157849|158031|TTA|13|F136	csn-miRn54	100	11	0	0	40	50	7	17	0.22	22.3
1695	MITE_T_1695|Sc0001447|50197|50379|TAA|13|F136	csn-miRn3	100	11	0	0	64	74	11	1	0.22	22.3
1696	MITE_T_1696|Sc0004550|36893|37075|TAA|13|F136	csn-miRn54	100	11	0	0	133	143	17	7	0.22	22.3
1697	MITE_T_1697|Sc0001086|324136|324318|TAA|11|F136	novel-miR17	100	10	0	0	139	148	20	11	0.87	20.3
1698	MITE_T_1698|Sc0000651|323714|323896|TAA|13|F137	csn-miRn54	100	11	0	0	40	50	7	17	0.22	22.3
1699	MITE_T_1699|Sc0002923|275671|275853|TTA|13|F137	csn-miRn54	100	11	0	0	133	143	17	7	0.22	22.3
1700	MITE_T_1700|Sc0001127|158409|158591|TAA|13|F137	csn-smR66-5p	100	12	0	0	56	67	3	14	0.055	24.3
1701	MITE_T_1701|xpSc0053227|276263|276445|TA|14|F137	csn-smR66-5p	100	11	0	0	57	67	4	14	0.22	22.3
1702	MITE_T_1702|Sc0006408|5880|6060|CTGAG|17|F137	csn-miRn54	100	11	0	0	39	49	7	17	0.22	22.3
1703	MITE_T_1703|xpSc0053602|43817|43989|TAA|13|F137	csn-miRn54	100	11	0	0	123	133	17	7	0.21	22.3
1704	MITE_T_1704|Sc0003085|77254|77425|TAA|13|F137	csn-smR66-5p	100	10	0	0	56	65	3	12	0.81	20.3
1705	MITE_T_1705|xfSc0000588|37409|37580|TAA|13|F137	csn-miRn54	100	11	0	0	122	132	17	7	0.21	22.3
1706	MITE_T_1706|Sc0000577|692746|692928|TAA|13|F138	csn-miRn54	100	11	0	0	40	50	7	17	0.22	22.3
1707	MITE_T_1707|xfSc0004959|411|591|CTTAG|17|F138	csn-smR66-5p	100	10	0	0	66	75	3	12	0.86	20.3
1708	MITE_T_1708|Sc0000278|1021939|1022115|GC|11|F138	csn-miRn54	100	11	0	0	37	47	7	17	0.21	22.3
1709	MITE_T_1709|Sc0000456|664570|664752|TGA|13|F139	csn-miRn54	100	11	0	0	133	143	17	7	0.22	22.3
1710	MITE_T_1710|Sc0001157|154735|154917|TTA|13|F139	csn-miRn54	100	11	0	0	133	143	17	7	0.22	22.3
1711	MITE_T_1711|Sc0002323|143318|143500|TAA|13|F139	csn-smR66-5p	100	12	0	0	55	66	2	13	0.055	24.3
1712	MITE_T_1712|Sc0001176|461771|461945|TTT|12|F139	csn-miRn54	100	11	0	0	125	135	17	7	0.21	22.3
1713	MITE_T_1713|xpSc0053327|158049|158231|TTA|13|F140	csn-miRn54	100	11	0	0	133	143	17	7	0.22	22.3
1714	MITE_T_1714|Sc0001139|217430|217612|TAA|13|F140	csn-miRn54	100	11	0	0	40	50	7	17	0.22	22.3
1715	MITE_T_1715|xfSc0000151|86798|86979|at|20|F140	csn-miRn54	100	11	0	0	127	137	17	7	0.22	22.3
1716	MITE_T_1716|Sc0002671|258081|258261|AT|17|F140	PC-3p-33133_91	100	11	0	0	37	47	22	12	0.22	22.3
1717	MITE_T_1717|Sc0003406|32315|32495|CTAAG|17|F140	csn-miRn54	100	11	0	0	39	49	7	17	0.22	22.3
1718	MITE_T_1718|xfSc0015310|598|775|AT|17|F140	csn-miRn54	100	11	0	0	125	135	17	7	0.21	22.3
1719	MITE_T_1719|Sc0000477|711794|711968|TTA|13|F140	csn-miRn54	100	11	0	0	40	50	7	17	0.21	22.3
1720	MITE_T_1720|Sc0001633|247123|247305|TTA|28|F141	csn-miRn54	100	11	0	0	40	50	7	17	0.22	22.3
1721	MITE_T_1721|Sc0001633|243699|243881|TTA|28|F141	csn-miRn54	100	11	0	0	40	50	7	17	0.22	22.3
1722	MITE_T_1722|Sc0003915|2748|2924|TTTAG|16|F141	csn-smR66-5p	100	11	0	0	61	71	2	12	0.21	22.3
1723	MITE_T_1723|xpSc0053449|173723|173895|AGGCCT|33|F141	csn-smR72-5p	100	11	0	0	162	172	21	11	0.21	22.3
1724	MITE_T_1724|Sc0000379|550524|550694|TAGGCCTA|30|F141	csn-smR66-5p	100	11	0	0	110	120	14	4	0.2	22.3
1725	MITE_T_1725|Sc0002400|77534|78260|CAATGAAC|19|F142	csn-smR59-3p	100	12	0	0	601	612	13	2	0.21	24.3
1726	MITE_T_1726|xfSc0001153|21601|22326|GGT|23|F142	csn-miRn36-3p	100	13	0	0	198	210	14	2	0.054	26.3
1727	MITE_T_1727|Sc0001349|411426|412116|GCCCGA|16|F142	csn-smR59-3p	100	12	0	0	610	621	13	2	0.2	24.3
1728	MITE_T_1728|xpSc0054135|43980|44162|TAA|13|F143	csn-smR66-5p	100	12	0	0	56	67	3	14	0.055	24.3
1729	MITE_T_1729|xfSc0037285|392|566|TTA|12|F143	csn-smR66-5p	100	12	0	0	56	67	3	14	0.053	24.3
1730	MITE_T_1730|Sc0003509|164985|165159|TCA|13|F143	csn-smR66-5p	100	12	0	0	56	67	3	14	0.053	24.3
1731	MITE_T_1731|xfSc0004200|2837|3011|TTA|13|F143	csn-smR66-5p	100	12	0	0	108	119	14	3	0.053	24.3
1732	MITE_T_1732|Sc0005475|77797|77971|TTA|13|F143	csn-smR66-5p	100	12	0	0	56	67	3	14	0.053	24.3
1733	MITE_T_1733|Sc0000056|1145677|1145851|TAA|29|F143	csn-smR66-5p	100	12	0	0	108	119	14	3	0.053	24.3
1734	MITE_T_1734|xpSc0053252|237030|237204|TAA|13|F143	csn-smR66-5p	100	12	0	0	56	67	3	14	0.053	24.3
1735	MITE_T_1735|Sc0000083|922476|922641|TG|13|F143	csn-miRn54	100	11	0	0	41	51	7	17	0.2	22.3
1736	MITE_T_1736|Sc0000018|906831|907012|TAT|186|F144	novel-miR22	100	13	0	0	47	59	13	1	0.014	26.3
1737	MITE_T_1737|xfSc0038317|290|467|atatat|192|F144	novel-miR38	100	12	0	0	110	121	21	10	0.054	24.3
1738	MITE_T_1738|xfSc0008341|86|251|TATATA|182|F144	novel-miR38	100	12	0	0	52	63	10	21	0.05	24.3
1739	MITE_T_1739|xfSc0000233|72392|72573|AATT|192|F145	csn-miRn55	100	24	0	0	105	128	1	24	4e-09	48.1
1740	MITE_T_1740|Sc0000168|163111|163283|ATCGAT|189|F145	csn-miRn65	100	19	0	0	123	141	7	25	3e-06	38.2
1741	MITE_T_1741|Sc0005505|77635|77804|TTATATAA|188|F145	csn-miRn55	100	24	0	0	99	122	1	24	4e-09	48.1
1742	MITE_T_1742|Sc0000168|158092|158260|ATCGAT|190|F145	csn-miRn59	100	17	0	0	106	122	3	19	5e-05	34.2
1743	MITE_T_1743|Sc0000871|406823|406983|GG|162|F145	csn-miRn59	100	21	0	0	103	123	1	21	2e-07	42.1
1744	MITE_T_1744|Sc0000036|489294|489453|TA|166|F145	csn-miRn55	100	24	0	0	94	117	1	24	3e-09	48.1
1745	MITE_T_1745|Sc0001128|111923|112079|TA|164|F145	csn-miRn55	100	22	0	0	92	113	1	22	5e-08	44.1
1746	MITE_T_1746|Sc0002868|124215|124363|AT|154|F145	csn-miRn55	100	24	0	0	37	60	24	1	3e-09	48.1
1747	MITE_T_1747|Sc0005059|79374|79555|AAAATTA|51|F146	PC-5p-64924_51	100	10	0	0	116	125	1	10	0.86	20.3
1748	MITE_T_1748|xpSc0057535|4308|4482|AAAAA|52|F146	csn-smR50	100	10	0	0	164	173	10	1	0.83	20.3
1749	MITE_T_1749|Sc0002351|239460|239633|ttataa|56|F146	Group1_Unigene_BMK.36099_684338	100	10	0	0	12	21	12	21	0.82	20.3
1750	MITE_T_1750|Sc0004780|57728|57895|TT|49|F146	Group1_Unigene_BMK.36099_684338	100	10	0	0	154	163	21	12	0.79	20.3
1751	MITE_T_1751|Sc0006631|17057|17222|AA|43|F146	unconservative_c72914.graph_c0_640015	100	9	0	0	119	127	18	10	3.1	18.3
1752	MITE_T_1752|Sc0002543|222161|222324|AA|46|F146	PC-5p-64924_51	100	10	0	0	51	60	10	1	0.77	20.3
1753	MITE_T_1753|Sc0005923|37000|37163|AA|46|F146	PC-5p-64924_51	100	10	0	0	51	60	10	1	0.77	20.3
1754	MITE_T_1754|Sc0004768|110922|111081|AT|45|F146	PC-5p-64924_51	100	10	0	0	103	112	1	10	0.75	20.3
1755	MITE_T_1755|xfSc0000973|96270|96428|AT|49|F146	PC-5p-64924_51	100	10	0	0	101	110	1	10	0.75	20.3
1756	MITE_T_1756|xpSc0053835|130067|130222|AT|44|F146	PC-5p-64924_51	100	10	0	0	101	110	1	10	0.73	20.3
1757	MITE_T_1757|Sc0000457|227756|227936|AT|188|F147	novel-miR22	100	13	0	0	47	59	13	1	0.014	26.3
1758	MITE_T_1758|Sc0003425|133767|133947|TA|190|F147	novel-miR22	100	13	0	0	46	58	13	1	0.014	26.3
1759	MITE_T_1759|Sc0001855|297484|297663|TAAT|184|F147	novel-miR22	100	13	0	0	121	133	1	13	0.014	26.3
1760	MITE_T_1760|xfSc0002644|876|1045|TT|174|F147	csn-smR60-5p	100	12	0	0	42	53	8	19	0.051	24.3
1761	MITE_T_1761|xfSc0001439|16978|17146|TTC|172|F147	novel-miR22	100	13	0	0	116	128	1	13	0.013	26.3
1762	MITE_T_1762|Sc0001138|566448|566615|AATT|180|F147	csn-smR44-5p	100	11	0	0	95	105	14	24	0.2	22.3
1763	MITE_T_1763|Sc0002874|186285|186452|CACT|170|F147	csn-smR60-5p	100	12	0	0	116	127	19	8	0.051	24.3
1764	MITE_T_1764|Sc0002874|178237|178404|CACT|170|F147	csn-smR60-5p	100	12	0	0	116	127	19	8	0.051	24.3
1765	MITE_T_1765|Sc0000753|105271|105438|AT|58|F147	csn-smR45-3p	100	13	0	0	108	120	12	24	0.013	26.3
1766	MITE_T_1766|Sc0004898|36241|36407|TT|168|F147	novel-miR22	100	13	0	0	115	127	1	13	0.013	26.3
1767	MITE_T_1767|Sc0000843|566941|567107|AA|168|F147	novel-miR22	100	13	0	0	115	127	1	13	0.013	26.3
1768	MITE_T_1768|xfSc0028936|169|331|AT|32|F147	novel-miR22	100	13	0	0	31	43	13	1	0.012	26.3
1769	MITE_T_1769|Sc0004453|47087|47267|TA|19|F148	csn-smR72-3p	100	10	0	0	138	147	1	10	0.86	20.3
1770	MITE_T_1770|Sc0001027|450342|450505|ATC|15|F148	csn-smR60-5p	100	11	0	0	91	101	7	17	0.2	22.3
1771	MITE_T_1771|xpSc0056407|8617|8778|TA|58|F148	csn-smR72-3p	100	10	0	0	13	22	10	1	0.76	20.3
1772	MITE_T_1772|Sc0004755|102203|102363|AT|21|F148	csn-smR80	100	10	0	0	45	54	11	2	0.76	20.3
1773	MITE_T_1773|xfSc0000016|135533|135692|TTA|54|F148	csn-smR72-3p	100	10	0	0	12	21	10	1	0.75	20.3
1774	MITE_T_1774|Sc0000609|353892|354050|TGA|53|F148	csn-smR72-3p	100	10	0	0	138	147	1	10	0.75	20.3
1775	MITE_T_1775|Sc0000286|123370|123526|AT|54|F148	csn-smR32	100	10	0	0	11	20	1	10	0.74	20.3
1776	MITE_T_1776|Sc0001311|337318|337474|AT|52|F148	csn-smR72-3p	100	10	0	0	11	20	10	1	0.74	20.3
1777	MITE_T_1777|xpSc0054274|8878|9034|AT|17|F148	PC-3p-245291_16	100	10	0	0	91	100	12	21	0.74	20.3
1778	MITE_T_1778|Sc0001801|135328|135484|at|55|F148	csn-smR72-3p	100	10	0	0	137	146	1	10	0.74	20.3
1779	MITE_T_1779|Sc0001746|83630|83784|AATT|57|F148	csn-smR72-3p	100	10	0	0	10	19	10	1	0.73	20.3
1780	MITE_T_1780|Sc0002698|165221|165375|AT|50|F148	csn-smR60-5p	100	11	0	0	55	65	17	7	0.18	22.3
1781	MITE_T_1781|Sc0000537|101913|102065|TA|52|F148	csn-smR72-3p	100	10	0	0	135	144	1	10	0.72	20.3
1782	MITE_T_1782|xfSc0024842|764|915|TGA|51|F148	csn-smR72-3p	100	10	0	0	135	144	1	10	0.71	20.3
1783	MITE_T_1783|Sc0005765|1272|1422|TCA|51|F148	csn-smR72-3p	100	10	0	0	8	17	10	1	0.71	20.3
1784	MITE_T_1784|Sc0000249|754788|754938|TAA|13|F148	csn-smR72-3p	100	10	0	0	8	17	10	1	0.71	20.3
1785	MITE_T_1785|Sc0002235|236019|236169|TAA|13|F148	csn-smR72-3p	100	10	0	0	8	17	10	1	0.71	20.3
1786	MITE_T_1786|xfSc0004037|10252|10402|TAA|49|F148	csn-smR72-3p	100	10	0	0	134	143	1	10	0.71	20.3
1787	MITE_T_1787|Sc0001134|2627|2777|TAA|13|F148	csn-smR72-3p	100	10	0	0	8	17	10	1	0.71	20.3
1788	MITE_T_1788|Sc0000015|412370|412520|TAA|13|F148	csn-smR72-3p	100	10	0	0	134	143	1	10	0.71	20.3
1789	MITE_T_1789|Sc0003348|63843|63993|TTA|51|F148	csn-smR72-3p	100	10	0	0	8	17	10	1	0.71	20.3
1790	MITE_T_1790|Sc0003915|16967|17117|TTA|13|F148	csn-smR72-3p	100	10	0	0	8	17	10	1	0.71	20.3
1791	MITE_T_1791|Sc0000463|752238|752388|TAA|51|F148	csn-smR72-3p	100	10	0	0	134	143	1	10	0.71	20.3
1792	MITE_T_1792|Sc0004461|103062|103212|TTA|13|F148	csn-smR72-3p	100	10	0	0	8	17	10	1	0.71	20.3
1793	MITE_T_1793|Sc0002484|136392|136542|TAA|13|F148	csn-smR72-3p	100	10	0	0	134	143	1	10	0.71	20.3
1794	MITE_T_1794|Sc0000995|290703|290852|TTA|49|F148	csn-smR72-3p	100	10	0	0	133	142	1	10	0.7	20.3
1795	MITE_T_1795|xpSc0053242|66468|66648|AT|190|F149	conservative_c71970.graph_c0_588298	100	22	0	0	55	76	1	22	6e-08	44.1
1796	MITE_T_1796|xfSc0009940|950|1119|TTC|170|F149	PC-5p-215876_18	100	24	0	0	33	56	1	24	4e-09	48.1
1797	MITE_T_1797|Sc0000038|678912|679077|AT|176|F149	csn-smR9-3p-2	100	10	0	0	98	107	3	12	0.78	20.3
1798	MITE_T_1798|Sc0000038|1409640|1409801|TA|170|F149	conservative_c71970.graph_c0_588298	100	21	0	0	45	65	1	21	2e-07	42.1
1799	MITE_T_1799|xpSc0053747|94030|94187|AT|166|F149	unconservative_c87430.graph_c0_809815	100	23	0	0	47	69	24	2	1e-08	46.1
1800	MITE_T_1800|Sc0000955|214390|214547|AT|166|F149	unconservative_c87430.graph_c0_809815	100	23	0	0	89	111	2	24	1e-08	46.1
1801	MITE_T_1801|Sc0001753|151762|151919|AT|166|F149	unconservative_c87430.graph_c0_809815	100	23	0	0	89	111	2	24	1e-08	46.1
1802	MITE_T_1802|Sc0003075|70455|70609|GC|31|F149	PC-5p-215876_18	100	21	0	0	101	121	24	4	2e-07	42.1
1803	MITE_T_1803|Sc0003075|71422|71576|GC|31|F149	PC-5p-215876_18	100	21	0	0	101	121	24	4	2e-07	42.1
1804	MITE_T_1804|Sc0005989|40282|40462|tt|190|F150	unconservative_c87430.graph_c0_809815	100	23	0	0	97	119	1	23	1e-08	46.1
1805	MITE_T_1805|Sc0000161|303757|303933|AATTCAA|183|F150	csn-smR9-3p-2	100	22	0	0	64	85	24	3	6e-08	44.1
1806	MITE_T_1806|Sc0000394|727032|727190|AT|168|F150	csn-smR9-5p-2	100	24	0	0	32	55	1	24	3e-09	48.1
1807	MITE_T_1807|Sc0004125|110727|110885|AT|168|F150	unconservative_c87430.graph_c0_809815	100	24	0	0	89	112	1	24	3e-09	48.1
1808	MITE_T_1808|Sc0000914|54709|54867|AT|168|F150	unconservative_c87430.graph_c0_809815	100	24	0	0	47	70	24	1	3e-09	48.1
1809	MITE_T_1809|Sc0000195|953881|954038|AT|166|F150	unconservative_c87430.graph_c0_809815	100	23	0	0	88	110	1	23	1e-08	46.1
1810	MITE_T_1810|Sc0001116|460181|460338|AT|168|F150	csn-smR9-5p-2	100	24	0	0	32	55	1	24	3e-09	48.1
1811	MITE_T_1811|xfSc0000543|44461|44618|AT|166|F150	csn-smR9-5p-2	100	24	0	0	103	126	24	1	3e-09	48.1
1812	MITE_T_1812|xpSc0058385|664|821|AT|166|F150	unconservative_c87430.graph_c0_809815	100	24	0	0	47	70	24	1	3e-09	48.1
1813	MITE_T_1813|xfSc0000646|5499|5656|AT|166|F150	unconservative_c87430.graph_c0_809815	100	23	0	0	48	70	23	1	1e-08	46.1
1814	MITE_T_1814|Sc0002099|155929|156086|AT|166|F150	csn-smR9-5p-2	100	24	0	0	103	126	24	1	3e-09	48.1
1815	MITE_T_1815|xfSc0030553|163|320|AT|166|F150	csn-smR9-3p-2	100	22	0	0	53	74	24	3	5e-08	44.1
1816	MITE_T_1816|Sc0005193|72989|73144|TG|160|F150	csn-smR9-3p-2	100	22	0	0	83	104	3	24	5e-08	44.1
1817	MITE_T_1817|Sc0003743|32804|32983|AATT|194|F151	csn-smR9-5p-2	100	24	0	0	43	66	1	24	4e-09	48.1
1818	MITE_T_1818|Sc0005475|56620|56798|AA|51|F151	unconservative_c87430.graph_c0_809815	100	21	0	0	58	78	22	2	2e-07	42.1
1819	MITE_T_1819|Sc0000672|345932|346105|AT|182|F151	unconservative_c87430.graph_c0_809815	100	24	0	0	55	78	24	1	4e-09	48.1
1820	MITE_T_1820|xfSc0051295|437|604|CA|172|F151	unconservative_c87430.graph_c0_809815	100	24	0	0	92	115	1	24	3e-09	48.1
1821	MITE_T_1821|xfSc0031371|640|807|CG|174|F151	csn-smR9-5p-2	100	22	0	0	37	58	1	22	5e-08	44.1
1822	MITE_T_1822|Sc0004931|5458|5621|AT|172|F151	unconservative_c87430.graph_c0_809815	100	24	0	0	88	111	1	24	3e-09	48.1
1823	MITE_T_1823|Sc0003455|25886|26044|AT|166|F151	csn-smR9-3p-2	100	21	0	0	54	74	23	3	2e-07	42.1
1824	MITE_T_1824|Sc0005399|81055|81212|AT|166|F151	csn-smR9-5p-2	100	24	0	0	103	126	24	1	3e-09	48.1
1825	MITE_T_1825|Sc0002176|357289|357446|AT|168|F151	unconservative_c87430.graph_c0_809815	100	24	0	0	47	70	24	1	3e-09	48.1
1826	MITE_T_1826|Sc0000025|1556777|1556934|AT|166|F151	csn-smR9-5p-2	100	24	0	0	103	126	24	1	3e-09	48.1
1827	MITE_T_1827|Sc0000534|522255|522412|AT|166|F151	unconservative_c87430.graph_c0_809815	100	24	0	0	47	70	24	1	3e-09	48.1
1828	MITE_T_1828|Sc0000198|136716|136873|AT|163|F151	unconservative_c87430.graph_c0_809815	100	23	0	0	48	70	23	1	1e-08	46.1
1829	MITE_T_1829|xpSc0057034|11538|11695|AT|166|F151	unconservative_c87430.graph_c0_809815	100	24	0	0	47	70	24	1	3e-09	48.1
1830	MITE_T_1830|Sc0002468|76163|76320|AT|168|F151	csn-smR9-5p-2	100	24	0	0	32	55	1	24	3e-09	48.1
1831	MITE_T_1831|Sc0000273|322432|322589|AT|166|F151	csn-smR9-5p-2	100	24	0	0	103	126	24	1	3e-09	48.1
1832	MITE_T_1832|xpSc0053559|60787|60944|AT|166|F151	csn-smR9-5p-2	100	24	0	0	103	126	24	1	3e-09	48.1
1833	MITE_T_1833|Sc0000656|738482|738639|AT|166|F151	csn-smR9-5p-2	100	24	0	0	103	126	24	1	3e-09	48.1
1834	MITE_T_1834|Sc0000583|600239|600396|AT|168|F151	csn-smR9-3p-2	100	20	0	0	55	74	22	3	8e-07	40.1
1835	MITE_T_1835|Sc0006797|10136|10293|AT|166|F151	csn-smR9-3p-2	100	22	0	0	53	74	24	3	5e-08	44.1
1836	MITE_T_1836|xfSc0000236|146408|146565|AT|166|F151	unconservative_c87430.graph_c0_809815	100	24	0	0	47	70	24	1	3e-09	48.1
1837	MITE_T_1837|xpSc0059256|4553|4710|AT|166|F151	unconservative_c87430.graph_c0_809815	100	24	0	0	88	111	1	24	3e-09	48.1
1838	MITE_T_1838|xpSc0053787|76407|76563|AT|163|F151	csn-smR9-5p-2	100	22	0	0	105	126	22	1	5e-08	44.1
1839	MITE_T_1839|Sc0000283|129923|130076|GC|162|F151	csn-smR9-5p-2	100	24	0	0	30	53	1	24	3e-09	48.1
1840	MITE_T_1840|Sc0002319|194858|195011|GC|162|F151	csn-smR9-5p-2	100	24	0	0	30	53	1	24	3e-09	48.1
1841	MITE_T_1841|Sc0000325|929690|929869|at|33|F152	conservative_c72644.graph_c7_624653	100	11	0	0	87	97	15	5	0.22	22.3
1842	MITE_T_1842|Sc0003925|86421|86600|AT|33|F152	novel-miR9	100	13	0	0	157	169	23	11	0.014	26.3
1843	MITE_T_1843|Sc0001380|498439|498605|AA|21|F152	csn-smR66-5p	100	10	0	0	97	106	12	3	0.79	20.3
1844	MITE_T_1844|Sc0004286|73172|73351|AT|32|F153	csn-smR66-5p	100	12	0	0	58	69	3	14	0.055	24.3
1845	MITE_T_1845|Sc0004558|79214|79390|CTTAG|16|F153	csn-smR66-5p	100	12	0	0	115	126	14	3	0.054	24.3
1846	MITE_T_1846|Sc0001408|270458|270632|TAA|28|F153	csn-smR66-5p	100	12	0	0	56	67	3	14	0.053	24.3
1847	MITE_T_1847|Sc0006116|46030|46209|AT|187|F154	csn-smR60-3p	100	21	0	0	116	136	1	21	2e-07	42.1
1848	MITE_T_1848|xpSc0055848|12605|12773|ATG|171|F154	csn-smR44-5p	100	11	0	0	64	74	24	14	0.2	22.3
1849	MITE_T_1849|Sc0002189|289191|289355|TGTGGGAT|168|F154	csn-smR34-3p	100	24	0	0	34	57	24	1	3e-09	48.1
1850	MITE_T_1850|Sc0000763|217455|217633|GA|186|F155	conservative_c71970.graph_c0_588298	100	22	0	0	54	75	1	22	6e-08	44.1
1851	MITE_T_1851|Sc0001070|19530|19703|TC|178|F155	csn-smR68-5p	100	14	0	0	127	140	20	7	0.003	28.2
1852	MITE_T_1852|xfSc0000681|120682|120839|AT|166|F155	unconservative_c87430.graph_c0_809815	100	23	0	0	47	69	24	2	1e-08	46.1
1853	MITE_T_1853|Sc0001930|347759|347916|AT|167|F155	csn-smR77-3p	100	19	0	0	17	35	21	3	3e-06	38.2
1854	MITE_T_1854|xpSc0056091|19215|19393|CA|14|F156	csn-smR66-3p	100	11	0	0	87	97	18	8	0.21	22.3
1855	MITE_T_1855|Sc0003163|82481|82659|CAA|18|F156	novel-miR41	100	11	0	0	73	83	8	18	0.21	22.3
1856	MITE_T_1856|Sc0000421|686056|686232|CA|17|F156	novel-miR41	100	11	0	0	7	17	8	18	0.21	22.3
1857	MITE_T_1857|xpSc0056748|1642|1820|ATAT|34|F157	conservative_c72644.graph_c7_624653	100	11	0	0	49	59	2	12	0.21	22.3
1858	MITE_T_1858|Sc0003922|171206|171382|ATATATATAT|49|F157	conservative_c72644.graph_c7_624653	100	11	0	0	119	129	12	2	0.21	22.3
1859	MITE_T_1859|Sc0002538|294681|294857|GTAT|28|F157	conservative_c72644.graph_c7_624653	100	11	0	0	118	128	12	2	0.21	22.3
1860	MITE_T_1860|Sc0006404|31515|31691|TA|32|F157	conservative_c72644.graph_c7_624653	100	10	0	0	119	128	11	2	0.84	20.3
1861	MITE_T_1861|Sc0000276|1003729|1003903|TAATTTA|34|F157	conservative_c72644.graph_c7_624653	100	11	0	0	118	128	12	2	0.21	22.3
1862	MITE_T_1862|Sc0000318|329017|329190|TATAATA|33|F157	conservative_c72644.graph_c7_624653	100	11	0	0	47	57	2	12	0.21	22.3
1863	MITE_T_1863|xpSc0059774|285|443|AT|20|F157	csn-smR79-5p	100	9	0	0	67	75	6	14	2.9	18.3
1864	MITE_T_1864|Sc0000010|661051|661209|AT|21|F157	conservative_c72644.graph_c7_624653	100	11	0	0	39	49	2	12	0.19	22.3
1865	MITE_T_1865|Sc0005498|42237|42395|AT|21|F157	conservative_c72644.graph_c7_624653	100	11	0	0	39	49	2	12	0.19	22.3
1866	MITE_T_1866|xfSc0004458|9271|9429|AT|21|F157	conservative_c72644.graph_c7_624653	100	11	0	0	110	120	12	2	0.19	22.3
1867	MITE_T_1867|xpSc0053542|156989|157147|AT|21|F157	conservative_c72644.graph_c7_624653	100	11	0	0	39	49	2	12	0.19	22.3
1868	MITE_T_1868|Sc0000743|122503|122661|AT|21|F157	novel-miR45	100	14	0	0	42	55	14	1	0.003	28.2
1869	MITE_T_1869|Sc0002325|184023|184181|at|20|F157	csn-smR79-5p	100	11	0	0	82	92	16	6	0.19	22.3
1870	MITE_T_1870|xpSc0053410|85312|85470|AT|21|F157	conservative_c72644.graph_c7_624653	100	11	0	0	39	49	2	12	0.19	22.3
1871	MITE_T_1871|Sc0000356|486410|486588|TTC|186|F158	unconservative_c87430.graph_c0_809815	100	23	0	0	57	79	24	2	1e-08	46.1
1872	MITE_T_1872|Sc0000912|118702|118865|TA|176|F158	csn-smR9-5p-2	100	20	0	0	40	59	5	24	8e-07	40.1
1873	MITE_T_1873|Sc0002959|165462|165623|TT|166|F158	unconservative_c87430.graph_c0_809815	100	23	0	0	49	71	24	2	1e-08	46.1
1874	MITE_T_1874|Sc0001921|211015|211173|AT|168|F158	conservative_c71970.graph_c0_588298	100	22	0	0	95	116	22	1	5e-08	44.1
1875	MITE_T_1875|Sc0000728|258678|258835|AT|168|F158	csn-smR32	100	21	0	0	106	126	21	1	2e-07	42.1
1876	MITE_T_1876|xpSc0055478|9871|10028|AT|166|F158	Group2_Unigene_BMK.63506_1315063	100	21	0	0	35	55	1	21	2e-07	42.1
1877	MITE_T_1877|Sc0000657|677770|677927|AT|168|F158	conservative_c71970.graph_c0_588298	100	22	0	0	43	64	1	22	5e-08	44.1
1878	MITE_T_1878|Sc0004843|74485|74663|AA|52|F159	novel-miR22	100	21	0	0	32	52	21	1	2e-07	42.1
1879	MITE_T_1879|Sc0000191|1057216|1057384|TTG|170|F159	novel-miR22	100	20	0	0	22	41	21	2	9e-07	40.1
1880	MITE_T_1880|xfSc0000375|16588|16755|TA|10|F159	csn-smR45-3p	100	12	0	0	55	66	24	13	0.051	24.3
1881	MITE_T_1881|Sc0000080|1396522|1396700|AT|26|F160	novel-miR45	100	14	0	0	53	66	1	14	0.003	28.2
1882	MITE_T_1882|Sc0001048|24734|24895|at|26|F160	novel-miR45	100	14	0	0	53	66	1	14	0.003	28.2
1883	MITE_T_1883|Sc0001309|303338|303497|AT|26|F160	novel-miR45	100	19	0	0	115	133	1	19	3e-06	38.2
1884	MITE_T_1884|Sc0001705|164791|164950|AAT|24|F160	novel-miR45	100	19	0	0	115	133	1	19	3e-06	38.2
1885	MITE_T_1885|Sc0003539|219213|219372|AT|26|F160	novel-miR45	100	14	0	0	94	107	14	1	0.003	28.2
1886	MITE_T_1886|Sc0000939|282295|282449|AT|26|F160	conservative_c72644.graph_c7_624653	100	11	0	0	89	99	5	15	0.18	22.3
1887	MITE_T_1887|Sc0005911|43395|43573|AT|186|F161	novel-miR22	100	13	0	0	121	133	1	13	0.014	26.3
1888	MITE_T_1888|Sc0000114|430439|430616|AATT|190|F161	novel-miR22	100	13	0	0	121	133	1	13	0.014	26.3
1889	MITE_T_1889|Sc0000269|814357|814534|AATT|190|F161	novel-miR22	100	13	0	0	45	57	13	1	0.014	26.3
1890	MITE_T_1890|Sc0003142|175425|175600|TA|184|F161	novel-miR22	100	13	0	0	119	131	1	13	0.013	26.3
1891	MITE_T_1891|Sc0000554|779220|779394|AT|185|F161	novel-miR22	100	13	0	0	49	61	13	1	0.013	26.3
1892	MITE_T_1892|xfSc0001959|559|729|TTA|58|F161	novel-miR38	100	13	0	0	59	71	9	21	0.013	26.3
1893	MITE_T_1893|Sc0000017|766676|766846|AATT|185|F161	novel-miR38	100	13	0	0	102	114	21	9	0.013	26.3
1894	MITE_T_1894|Sc0002201|256716|256885|TT|174|F161	csn-smR17	100	11	0	0	104	114	1	11	0.2	22.3
1895	MITE_T_1895|Sc0000219|408996|409165|at|178|F161	novel-miR22	100	13	0	0	116	128	1	13	0.013	26.3
1896	MITE_T_1896|Sc0005050|57616|57784|AATATT|186|F161	novel-miR22	100	13	0	0	115	127	1	13	0.013	26.3
1897	MITE_T_1897|Sc0002820|132017|132185|ACC|172|F161	novel-miR22	100	13	0	0	116	128	1	13	0.013	26.3
1898	MITE_T_1898|Sc0004248|159320|159488|AATT|182|F161	novel-miR22	100	13	0	0	41	53	13	1	0.013	26.3
1899	MITE_T_1899|Sc0003268|69481|69648|GATC|180|F161	novel-miR22	100	13	0	0	116	128	1	13	0.013	26.3
1900	MITE_T_1900|Sc0001046|157960|158127|GCTA|172|F161	novel-miR22	100	13	0	0	115	127	1	13	0.013	26.3
1901	MITE_T_1901|Sc0005965|54515|54682|TTGAT|172|F161	novel-miR22	100	13	0	0	115	127	1	13	0.013	26.3
1902	MITE_T_1902|Sc0001520|152782|152949|AATA|172|F161	novel-miR22	100	13	0	0	41	53	13	1	0.013	26.3
1903	MITE_T_1903|Sc0003612|63412|63579|TTTT|172|F161	novel-miR22	100	13	0	0	115	127	1	13	0.013	26.3
1904	MITE_T_1904|Sc0004160|7519|7684|ATAT|178|F161	novel-miR22	100	13	0	0	114	126	1	13	0.013	26.3
1905	MITE_T_1905|Sc0000847|698874|699037|ttaattaa|184|F161	novel-miR22	100	13	0	0	39	51	13	1	0.012	26.3
1906	MITE_T_1906|xfSc0001192|31745|31908|TTAA|58|F161	novel-miR22	100	13	0	0	44	56	13	1	0.012	26.3
1907	MITE_T_1907|Sc0002867|160767|160930|ATCTAGAT|184|F161	novel-miR38	100	12	0	0	51	62	10	21	0.049	24.3
1908	MITE_T_1908|Sc0000202|767408|767571|TTAATTAA|184|F161	novel-miR22	100	13	0	0	39	51	13	1	0.012	26.3
1909	MITE_T_1909|Sc0006045|36130|36292|TTTAATAAA|184|F161	csn-smR18-5p	100	13	0	0	114	126	13	1	0.012	26.3
1910	MITE_T_1910|Sc0001588|54857|55019|TA|57|F161	novel-miR22	100	13	0	0	107	119	1	13	0.012	26.3
1911	MITE_T_1911|Sc0000037|1517242|1517404|TA|57|F161	novel-miR22	100	13	0	0	107	119	1	13	0.012	26.3
1912	MITE_T_1912|xfSc0008180|240|401|ATAAATATAT|186|F161	novel-miR22	100	13	0	0	113	125	1	13	0.012	26.3
1913	MITE_T_1913|xpSc0053376|187854|188012|CG|164|F161	novel-miR22	100	13	0	0	111	123	1	13	0.012	26.3
1914	MITE_T_1914|Sc0000273|276786|276944|AA|37|F161	novel-miR22	100	13	0	0	42	54	13	1	0.012	26.3
1915	MITE_T_1915|Sc0001091|124931|125089|CG|164|F161	novel-miR22	100	13	0	0	111	123	1	13	0.012	26.3
1916	MITE_T_1916|Sc0002629|227131|227289|CG|164|F161	novel-miR22	100	13	0	0	111	123	1	13	0.012	26.3
1917	MITE_T_1917|xpSc0054371|22416|22574|CG|166|F161	csn-smR60-5p	100	12	0	0	36	47	8	19	0.048	24.3
1918	MITE_T_1918|Sc0000589|793798|793956|CG|164|F161	novel-miR22	100	13	0	0	111	123	1	13	0.012	26.3
1919	MITE_T_1919|xfSc0000685|41995|42153|CG|164|F161	novel-miR22	100	13	0	0	111	123	1	13	0.012	26.3
1920	MITE_T_1920|Sc0000471|834905|835059|AAATTT|57|F161	csn-smR45-3p	100	13	0	0	31	43	24	12	0.012	26.3
1921	MITE_T_1921|Sc0001206|471746|471899|TTTCAAA|57|F161	novel-miR22	100	13	0	0	103	115	1	13	0.012	26.3
1922	MITE_T_1922|Sc0001764|81725|81903|TC|183|F162	csn-smR9-5p-2	100	24	0	0	113	136	24	1	4e-09	48.1
1923	MITE_T_1923|Sc0000943|73878|74055|AA|184|F162	conservative_c71970.graph_c0_588298	100	22	0	0	104	125	22	1	6e-08	44.1
1924	MITE_T_1924|Sc0000204|562602|562779|AA|184|F162	conservative_c71970.graph_c0_588298	100	22	0	0	104	125	22	1	6e-08	44.1
1925	MITE_T_1925|Sc0005197|24347|24519|CT|178|F162	unconservative_c87430.graph_c0_809815	100	18	0	0	101	118	5	22	1e-05	36.2
1926	MITE_T_1926|Sc0005393|86974|87145|AT|179|F162	csn-smR9-5p-2	100	24	0	0	110	133	24	1	4e-09	48.1
1927	MITE_T_1927|Sc0000232|915143|915312|AATT|181|F162	csn-smR9-5p-2	100	22	0	0	37	58	1	22	6e-08	44.1
1928	MITE_T_1928|Sc0001176|412200|412363|AT|170|F162	csn-smR68-5p	100	21	0	0	124	144	21	1	2e-07	42.1
1929	MITE_T_1929|Sc0001608|1867|2027|TTTC|29|F162	csn-smR9-5p-2	100	24	0	0	110	133	24	1	3e-09	48.1
1930	MITE_T_1930|Sc0002990|148060|148220|TAA|166|F162	csn-smR32	100	21	0	0	33	53	1	21	2e-07	42.1
1931	MITE_T_1931|Sc0003954|55486|55646|CAA|166|F162	CL26875Contig1_159660	100	19	0	0	112	130	6	24	3e-06	38.2
1932	MITE_T_1932|Sc0001126|551931|552089|at|166|F162	csn-smR9-5p-2	100	24	0	0	32	55	1	24	3e-09	48.1
1933	MITE_T_1933|xfSc0020136|819|976|AT|168|F162	conservative_c71970.graph_c0_588298	100	22	0	0	43	64	1	22	5e-08	44.1
1934	MITE_T_1934|Sc0000443|343891|344048|AT|166|F162	csn-smR9-5p-2	100	24	0	0	32	55	1	24	3e-09	48.1
1935	MITE_T_1935|Sc0002405|131686|131843|AT|162|F162	csn-smR9-5p-2	100	24	0	0	103	126	24	1	3e-09	48.1
1936	MITE_T_1936|xfSc0001271|31924|32081|AT|166|F162	csn-smR9-5p-2	100	24	0	0	103	126	24	1	3e-09	48.1
1937	MITE_T_1937|Sc0000529|502342|502499|AT|165|F162	unconservative_c87430.graph_c0_809815	100	20	0	0	47	66	24	5	8e-07	40.1
1938	MITE_T_1938|Sc0000242|304026|304183|AT|165|F162	csn-smR9-5p-2	100	24	0	0	103	126	24	1	3e-09	48.1
1939	MITE_T_1939|xfSc0013685|688|845|AT|168|F162	unconservative_c87430.graph_c0_809815	100	23	0	0	89	111	2	24	1e-08	46.1
1940	MITE_T_1940|xfSc0000015|298511|298668|AT|168|F162	conservative_c71970.graph_c0_588298	100	22	0	0	43	64	1	22	5e-08	44.1
1941	MITE_T_1941|Sc0002943|24830|24987|AT|168|F162	PC-3p-593082_8	100	21	0	0	109	129	1	21	2e-07	42.1
1942	MITE_T_1942|Sc0003990|131721|131878|AT|166|F162	csn-smR9-5p-2	100	24	0	0	32	55	1	24	3e-09	48.1
1943	MITE_T_1943|xfSc0000008|17882|18039|AT|166|F162	csn-smR9-5p-2	100	24	0	0	103	126	24	1	3e-09	48.1
1944	MITE_T_1944|Sc0002580|114705|114862|AT|166|F162	csn-smR9-5p-2	100	20	0	0	103	122	24	5	8e-07	40.1
1945	MITE_T_1945|xfSc0003645|12026|12183|AT|166|F162	unconservative_c87430.graph_c0_809815	100	22	0	0	89	110	2	23	5e-08	44.1
1946	MITE_T_1946|Sc0001800|171346|171503|AT|162|F162	csn-smR9-5p-2	100	24	0	0	103	126	24	1	3e-09	48.1
1947	MITE_T_1947|xpSc0058688|1537|1694|AT|166|F162	csn-smR9-5p-2	100	24	0	0	103	126	24	1	3e-09	48.1
1948	MITE_T_1948|Sc0003788|130667|130824|AT|166|F162	csn-smR9-5p-2	100	24	0	0	32	55	1	24	3e-09	48.1
1949	MITE_T_1949|Sc0000316|838257|838414|AT|166|F162	conservative_c71970.graph_c0_588298	100	18	0	0	47	64	5	22	1e-05	36.2
1950	MITE_T_1950|xpSc0056210|18154|18311|AT|166|F162	csn-smR9-5p-2	100	24	0	0	103	126	24	1	3e-09	48.1
1951	MITE_T_1951|Sc0002300|20720|20877|AT|168|F162	unconservative_c87430.graph_c0_809815	100	23	0	0	47	69	24	2	1e-08	46.1
1952	MITE_T_1952|Sc0004810|81186|81343|AT|166|F162	unconservative_c87430.graph_c0_809815	100	20	0	0	47	66	24	5	8e-07	40.1
1953	MITE_T_1953|Sc0000286|153572|153729|AT|165|F162	csn-smR9-5p-2	100	24	0	0	32	55	1	24	3e-09	48.1
1954	MITE_T_1954|Sc0001718|82535|82692|AT|166|F162	csn-smR9-5p-2	100	24	0	0	103	126	24	1	3e-09	48.1
1955	MITE_T_1955|Sc0001867|387413|387570|AT|166|F162	csn-smR9-5p-2	100	24	0	0	32	55	1	24	3e-09	48.1
1956	MITE_T_1956|Sc0001548|377626|377783|AT|164|F162	conservative_c71970.graph_c0_588298	100	22	0	0	94	115	22	1	5e-08	44.1
1957	MITE_T_1957|Sc0000423|250070|250227|AT|164|F162	csn-smR9-5p-2	100	24	0	0	32	55	1	24	3e-09	48.1
1958	MITE_T_1958|Sc0005312|53116|53273|AT|166|F162	PC-3p-593082_8	100	21	0	0	29	49	21	1	2e-07	42.1
1959	MITE_T_1959|Sc0001021|405483|405640|AT|166|F162	unconservative_c87430.graph_c0_809815	100	18	0	0	49	66	22	5	1e-05	36.2
1960	MITE_T_1960|Sc0002533|32916|33073|GAC|31|F162	csn-smR9-5p-2	100	24	0	0	38	61	1	24	3e-09	48.1
1961	MITE_T_1961|Sc0002715|295799|295956|AT|163|F162	csn-smR9-5p-2	100	24	0	0	103	126	24	1	3e-09	48.1
1962	MITE_T_1962|Sc0001056|166220|166377|AT|165|F162	PC-5p-215876_18	100	20	0	0	112	131	20	1	8e-07	40.1
1963	MITE_T_1963|Sc0000086|247616|247773|AT|166|F162	conservative_c71970.graph_c0_588298	100	22	0	0	43	64	1	22	5e-08	44.1
1964	MITE_T_1964|Sc0001512|406501|406658|AT|167|F162	CL26875Contig1_159660	100	19	0	0	110	128	6	24	3e-06	38.2
1965	MITE_T_1965|Sc0000042|1244580|1244736|AT|166|F162	csn-smR9-5p-2	100	24	0	0	32	55	1	24	3e-09	48.1
1966	MITE_T_1966|xpSc0053747|93181|93337|AT|166|F162	unconservative_c87430.graph_c0_809815	100	23	0	0	46	68	24	2	1e-08	46.1
1967	MITE_T_1967|Sc0003523|117275|117429|TG|158|F162	unconservative_c87430.graph_c0_809815	100	23	0	0	87	109	2	24	1e-08	46.1
1968	MITE_T_1968|Sc0000728|416248|416401|GC|162|F162	csn-smR9-5p-2	100	23	0	0	30	52	1	23	1e-08	46.1
1969	MITE_T_1969|Sc0002170|214598|214751|GC|162|F162	unconservative_c87430.graph_c0_809815	100	23	0	0	45	67	24	2	1e-08	46.1
1970	MITE_T_1970|Sc0000395|596926|597079|AC|160|F162	csn-smR32	100	21	0	0	30	50	1	21	2e-07	42.1
1971	MITE_T_1971|Sc0004002|166198|166351|GT|158|F162	unconservative_c87430.graph_c0_809815	100	23	0	0	45	67	24	2	1e-08	46.1
1972	MITE_T_1972|xfSc0038286|107|284|TTTTTC|26|F163	Group2_Unigene_BMK.14145_966151	100	12	0	0	107	118	17	6	0.054	24.3
1973	MITE_T_1973|Sc0003324|212355|212529|TGCA|32|F163	novel-miR45	100	14	0	0	121	134	1	14	0.003	28.2
1974	MITE_T_1974|Sc0000157|572353|572513|AT|20|F163	novel-miR45	100	14	0	0	32	45	14	1	0.003	28.2
1975	MITE_T_1975|Sc0001379|399722|399882|AT|20|F163	Group2_Unigene_BMK.14145_966151	100	12	0	0	99	110	17	6	0.048	24.3
1976	MITE_T_1976|xfSc0051971|694|854|AT|20|F163	PC-5p-188350_20	100	12	0	0	63	74	12	1	0.048	24.3
1977	MITE_T_1977|xfSc0001394|50295|50455|AT|20|F163	Group2_Unigene_BMK.14145_966151	100	12	0	0	51	62	6	17	0.048	24.3
1978	MITE_T_1978|Sc0002759|244068|244228|AT|20|F163	Group2_Unigene_BMK.14145_966151	100	12	0	0	51	62	6	17	0.048	24.3
1979	MITE_T_1979|Sc0000075|328761|328920|AT|20|F163	Group2_Unigene_BMK.14145_966151	100	12	0	0	98	109	17	6	0.048	24.3
1980	MITE_T_1980|Sc0000024|1367405|1367564|AT|20|F163	novel-miR45	100	13	0	0	115	127	1	13	0.012	26.3
1981	MITE_T_1981|Sc0001384|231734|231892|AT|20|F163	Group2_Unigene_BMK.14145_966151	100	12	0	0	50	61	6	17	0.048	24.3
1982	MITE_T_1982|Sc0000540|634546|634704|AT|20|F163	Group2_Unigene_BMK.14145_966151	100	12	0	0	50	61	6	17	0.048	24.3
1983	MITE_T_1983|xpSc0053990|108592|108745|AT|20|F163	novel-miR45	100	12	0	0	117	128	1	12	0.046	24.3
1984	MITE_T_1984|Sc0006595|20281|20458|AT|183|F164	csn-smR34-5p	100	19	0	0	111	129	21	3	4e-06	38.2
1985	MITE_T_1985|Sc0000791|124797|124968|TA|71|F164	csn-smR34-5p	100	19	0	0	108	126	21	3	3e-06	38.2
1986	MITE_T_1986|Sc0002263|257751|257922|AT|177|F164	novel-miR38	100	15	0	0	56	70	7	21	0.0008	30.2
1987	MITE_T_1987|Sc0000481|587512|587680|AT|175|F164	Group2_Unigene_BMK.30664_1062471	100	24	0	0	45	68	1	24	4e-09	48.1
1988	MITE_T_1988|Sc0001460|501158|501326|AT|173|F164	csn-smR34-5p	100	15	0	0	44	58	3	17	0.0008	30.2
1989	MITE_T_1989|xfSc0000681|111685|111852|AA|169|F164	Group2_Unigene_BMK.30664_1062471	100	24	0	0	101	124	24	1	3e-09	48.1
1990	MITE_T_1990|Sc0002162|80512|80689|GC|21|F165	Clone_1	100	10	0	0	152	161	4	13	0.84	20.3
1991	MITE_T_1991|Sc0005221|87547|87724|GC|21|F165	CL8820Contig1_466849	100	10	0	0	106	115	3	12	0.84	20.3
1992	MITE_T_1992|xfSc0001334|15319|15495|GC|17|F165	csn-smR79-5p	100	10	0	0	52	61	10	1	0.84	20.3
1993	MITE_T_1993|Sc0000930|159240|159416|GC|15|F165	PC-3p-543040_8	100	11	0	0	49	59	7	17	0.21	22.3
1994	MITE_T_1994|Sc0004522|73358|73533|GC|15|F165	unconservative_c33496.graph_c0_50814	100	10	0	0	22	31	19	10	0.83	20.3
1995	MITE_T_1995|Sc0001201|370144|370319|GC|21|F165	PC-5p-19825_136	100	10	0	0	27	36	13	22	0.83	20.3
1996	MITE_T_1996|Sc0000159|351272|351449|AT|28|F166	Group1_Unigene_BMK.62191_890098	100	11	0	0	119	129	1	11	0.21	22.3
1997	MITE_T_1997|Sc0004076|145374|145542|AT|28|F166	conservative_c64733.graph_c0_331102	100	10	0	0	59	68	20	11	0.8	20.3
1998	MITE_T_1998|Sc0001615|219662|219830|GATC|17|F166	csn-smR77-3p	100	10	0	0	11	20	5	14	0.8	20.3
[truncated: 21,144 more rows]

## Sheet: CSS_novel
Sr. No.	Mite Sequence ID	miR_name	pct_identity	aln_length	Number of mismatches	Gap Opening	Query Start	Query End	Subject Start	Subject End	E value	Bit Score
1	MITE_T_1|Scaffold397_CSS|3450250|3450574|GGCT|35|F1	csn-smR19-5p	100	11	0	0	8	18	11	1	0.4	22.3
2	MITE_T_2|Scaffold3877_CSS|1195897|1196219|AT|18|F1	csn-smR5-5p-2	100	11	0	0	216	226	18	8	0.4	22.3
3	MITE_T_3|Scaffold283_CSS|2187761|2188082|AT|35|F1	csn-miRn64	100	18	0	0	252	269	4	21	3e-05	36.2
4	MITE_T_4|Scaffold3447_CSS|826245|826568|TG|37|F2	csn-smR53-3p	100	11	0	0	181	191	15	5	0.4	22.3
5	MITE_T_5|Scaffold273_CSS|1769029|1769351|TG|10|F2	csn-smR76-5p	100	11	0	0	11	21	23	13	0.4	22.3
6	MITE_T_6|Scaffold2390_CSS|1025471|1025792|CA|10|F2	Group2_Unigene_BMK.18125_985418	100	14	0	0	173	186	2	15	0.006	28.2
7	MITE_T_7|Scaffold566_CSS|1446126|1446449|TA|46|F3	CL2738Contig1_14043	100	12	0	0	71	82	10	21	0.1	24.3
8	MITE_T_8|Scaffold523_CSS|772469|772782|TGGTT|24|F3	csn-smR53-3p	100	12	0	0	248	259	7	18	0.098	24.3
9	MITE_T_9|Scaffold522_CSS|2176921|2177232|TAGGT|43|F3	CL2738Contig1_14043	100	12	0	0	62	73	10	21	0.097	24.3
10	MITE_T_10|Scaffold3360_CSS|155554|155862|GTGGGAA|39|F3	CL2738Contig1_14043	100	12	0	0	61	72	10	21	0.096	24.3
11	MITE_T_11|Scaffold3501_CSS|192568|192875|CA|40|F3	CL2738Contig1_14043	100	12	0	0	238	249	21	10	0.096	24.3
12	MITE_T_12|Scaffold360_CSS|360306|360613|CAA|32|F3	CL2738Contig1_14043	100	12	0	0	204	215	21	10	0.096	24.3
13	MITE_T_13|Scaffold4023_CSS|188502|188808|TACGAAGTC|41|F3	CL2738Contig1_14043	100	12	0	0	90	101	10	21	0.096	24.3
14	MITE_T_14|Scaffold2275_CSS|1778505|1778805|CAAAATAAT|34|F3	CL2738Contig1_14043	100	12	0	0	199	210	21	10	0.094	24.3
15	MITE_T_15|Scaffold3940_CSS|553119|553410|AGCT|39|F3	CL2738Contig1_14043	100	13	0	0	228	240	21	9	0.023	26.3
16	MITE_T_16|Scaffold3337_CSS|422100|422391|AGCT|39|F3	CL2738Contig1_14043	100	13	0	0	228	240	21	9	0.023	26.3
17	MITE_T_17|Scaffold3919_CSS|421957|422279|TG|23|F4	Group2_Unigene_BMK.18125_985418	100	11	0	0	140	150	11	1	0.4	22.3
18	MITE_T_18|Scaffold3920_CSS|1747401|1747723|CA|21|F4	conservative_c28452.graph_c0_19950	100	12	0	0	71	82	15	4	0.1	24.3
19	MITE_T_19|Scaffold8154_CSS|384754|385076|TG|21|F4	csn-smR76-5p	100	11	0	0	11	21	23	13	0.4	22.3
20	MITE_T_20|Scaffold656_CSS|2036653|2036975|TG|22|F5	csn-smR76-5p	100	11	0	0	11	21	23	13	0.4	22.3
21	MITE_T_21|Scaffold324_CSS|976412|976734|TG|21|F5	csn-smR76-5p	100	11	0	0	11	21	23	13	0.4	22.3
22	MITE_T_22|Scaffold2148_CSS|1240160|1240482|TG|33|F5	Group2_Unigene_BMK.18125_985418	100	11	0	0	140	150	11	1	0.4	22.3
23	MITE_T_23|Scaffold2145_CSS|369283|369604|TG|20|F5	Group2_Unigene_BMK.18125_985418	100	11	0	0	140	150	11	1	0.4	22.3
24	MITE_T_24|Scaffold864_CSS|798745|799067|TG|21|F6	csn-smR80	100	12	0	0	305	316	17	6	0.1	24.3
25	MITE_T_25|Scaffold4102_CSS|417993|418297|CA|32|F6	csn-smR80	100	12	0	0	7	18	6	17	0.095	24.3
26	MITE_T_26|Scaffold257_CSS|5578327|5578623|TA|24|F6	Group2_Unigene_BMK.18125_985418	100	11	0	0	127	137	11	1	0.36	22.3
27	MITE_T_27|Scaffold492_CSS|2285812|2286134|TG|22|F7	conservative_c28452.graph_c0_19950	100	12	0	0	241	252	4	15	0.1	24.3
28	MITE_T_28|Scaffold659_CSS|1244719|1245040|AT|35|F7	conservative_c28452.graph_c0_19950	100	12	0	0	241	252	4	15	0.1	24.3
29	MITE_T_29|Scaffold4302_CSS|306601|306922|CA|22|F7	csn-smR80	100	12	0	0	7	18	6	17	0.1	24.3
30	MITE_T_30|Scaffold6707_CSS|965708|966028|CA|21|F7	csn-smR76-5p	100	11	0	0	300	310	13	23	0.4	22.3
31	MITE_T_31|Scaffold1881_CSS|893612|893926|CA|21|F7	conservative_c28452.graph_c0_19950	100	12	0	0	64	75	15	4	0.098	24.3
32	MITE_T_32|Scaffold2655_CSS|191834|192139|TG|20|F7	Group2_Unigene_BMK.18125_985418	100	11	0	0	140	150	11	1	0.38	22.3
33	MITE_T_33|Scaffold8456_CSS|14103|14407|TG|21|F7	csn-smR71-3p	100	12	0	0	63	74	11	22	0.095	24.3
34	MITE_T_34|Scaffold2655_CSS|157729|158024|TG|32|F7	csn-smR76-5p	100	11	0	0	11	21	23	13	0.36	22.3
35	MITE_T_35|Scaffold491_CSS|981605|981927|TG|21|F8	csn-smR76-5p	100	11	0	0	11	21	23	13	0.4	22.3
36	MITE_T_36|Scaffold3335_CSS|419545|419867|TG|34|F8	csn-smR76-5p	100	12	0	0	10	21	24	13	0.1	24.3
37	MITE_T_37|Scaffold941_CSS|1206471|1206793|TG|22|F8	csn-smR76-5p	100	11	0	0	11	21	23	13	0.4	22.3
38	MITE_T_38|Scaffold1771_CSS|241296|241617|TG|21|F8	csn-smR76-5p	100	12	0	0	10	21	24	13	0.1	24.3
39	MITE_T_39|Scaffold423_CSS|5272816|5273137|CA|33|F8	csn-smR76-5p	100	12	0	0	301	312	13	24	0.1	24.3
40	MITE_T_40|Scaffold760_CSS|584600|584921|TG|21|F8	csn-smR76-5p	100	11	0	0	11	21	23	13	0.4	22.3
41	MITE_T_41|Scaffold933_CSS|943246|943566|TG|21|F8	Group2_Unigene_BMK.18125_985418	100	11	0	0	140	150	11	1	0.4	22.3
42	MITE_T_42|Scaffold501_CSS|467810|468130|TG|21|F8	csn-smR76-5p	100	11	0	0	11	21	23	13	0.4	22.3
43	MITE_T_43|Scaffold5362_CSS|1004511|1004831|CA|19|F8	csn-smR80	100	11	0	0	8	18	7	17	0.4	22.3
44	MITE_T_44|Scaffold2904_CSS|172204|172524|CA|21|F8	conservative_c28452.graph_c0_19950	100	12	0	0	71	82	15	4	0.1	24.3
45	MITE_T_45|Scaffold4950_CSS|100612|100932|CA|21|F8	csn-smR76-5p	100	11	0	0	300	310	13	23	0.4	22.3
46	MITE_T_46|Scaffold3081_CSS|990710|991029|CA|19|F8	csn-smR76-5p	100	11	0	0	299	309	13	23	0.39	22.3
47	MITE_T_47|Scaffold4500_CSS|214591|214907|TG|19|F8	csn-smR60-3p	100	12	0	0	277	288	12	1	0.099	24.3
48	MITE_T_48|Scaffold10639_CSS|209559|209868|TAA|29|F8	csn-smR76-5p	100	11	0	0	283	293	13	23	0.38	22.3
49	MITE_T_49|Scaffold1997_CSS|257201|257509|TG|22|F8	conservative_c28452.graph_c0_19950	100	12	0	0	241	252	4	15	0.096	24.3
50	MITE_T_50|Scaffold4311_CSS|31335|31641|CA|32|F8	csn-smR76-5p	100	11	0	0	286	296	13	23	0.38	22.3
51	MITE_T_51|Scaffold41_CSS|5574656|5574959|AT|22|F8	csn-smR76-5p	100	12	0	0	284	295	13	24	0.095	24.3
52	MITE_T_52|Scaffold204_CSS|1056756|1057058|TG|19|F8	csn-smR76-5p	100	11	0	0	11	21	23	13	0.37	22.3
53	MITE_T_53|Scaffold372_CSS|2643291|2643592|CA|21|F8	Group2_Unigene_BMK.18125_985418	100	11	0	0	172	182	1	11	0.37	22.3
54	MITE_T_54|Scaffold1091_CSS|261856|262156|TG|22|F8	csn-smR76-5p	100	11	0	0	11	21	23	13	0.37	22.3
55	MITE_T_55|Scaffold2459_CSS|103134|103432|AT|23|F8	PC-3p-609114_8	100	12	0	0	272	283	8	19	0.093	24.3
56	MITE_T_56|Scaffold171_CSS|398087|398383|AT|22|F8	csn-smR76-5p	100	11	0	0	10	20	23	13	0.36	22.3
57	MITE_T_57|Scaffold5689_CSS|185450|185745|CA|20|F8	Group2_Unigene_BMK.18125_985418	100	11	0	0	146	156	1	11	0.36	22.3
58	MITE_T_58|Scaffold2764_CSS|1246619|1246913|AT|33|F8	csn-smR76-5p	100	10	0	0	275	284	13	22	1.4	20.3
59	MITE_T_59|Scaffold979_CSS|1564586|1564869|TG|21|F8	csn-smR76-5p	100	11	0	0	11	21	23	13	0.35	22.3
60	MITE_T_60|Scaffold2322_CSS|920980|921302|TA|59|F9	Group1_Unigene_BMK.45675_802511	100	12	0	0	96	107	24	13	0.1	24.3
61	MITE_T_61|Scaffold1598_CSS|1459020|1459341|GC|21|F9	Group1_Unigene_BMK.61925_889138	100	11	0	0	48	58	8	18	0.4	22.3
62	MITE_T_62|Scaffold6692_CSS|5802|6119|TAA|42|F9	novel-miR9	100	12	0	0	73	84	5	16	0.099	24.3
63	MITE_T_63|Scaffold3725_CSS|62051|62367|GC|48|F9	PC-3p-33133_91	100	13	0	0	153	165	6	18	0.025	26.3
64	MITE_T_64|Scaffold4702_CSS|264535|264851|GC|53|F9	PC-5p-188350_20	100	11	0	0	120	130	12	2	0.39	22.3
65	MITE_T_65|Scaffold990_CSS|618810|619123|ACT|30|F9	PC-3p-33133_91	100	14	0	0	190	203	7	20	0.006	28.2
66	MITE_T_66|Scaffold435_CSS|2587106|2587413|GC|51|F9	PC-5p-188350_20	100	11	0	0	119	129	12	2	0.38	22.3
67	MITE_T_67|Scaffold238_CSS|426662|426984|TG|21|F10	csn-smR76-5p	100	11	0	0	11	21	23	13	0.4	22.3
68	MITE_T_68|Scaffold1467_CSS|1030021|1030342|TG|20|F10	unconservative_c49820.graph_c0_133938	100	11	0	0	278	288	12	2	0.4	22.3
69	MITE_T_69|Scaffold6577_CSS|268721|269039|CA|22|F10	csn-smR76-5p	100	11	0	0	298	308	13	23	0.39	22.3
70	MITE_T_70|Scaffold549_CSS|116886|117195|CA|21|F10	conservative_c28452.graph_c0_19950	100	12	0	0	58	69	15	4	0.096	24.3
71	MITE_T_71|Scaffold4422_CSS|1156530|1156837|AT|22|F10	conservative_c28452.graph_c0_19950	100	12	0	0	57	68	15	4	0.096	24.3
72	MITE_T_72|Scaffold372_CSS|1873112|1873418|CA|21|F10	csn-smR76-5p	100	11	0	0	286	296	13	23	0.38	22.3
73	MITE_T_73|Scaffold478_CSS|1422297|1422596|TGT|11|F10	Group2_Unigene_BMK.18125_985418	100	11	0	0	129	139	11	1	0.37	22.3
74	MITE_T_74|Scaffold5204_CSS|430803|431124|TA|19|F11	PC-5p-188350_20	100	11	0	0	126	136	12	2	0.4	22.3
75	MITE_T_75|Scaffold90_CSS|707560|707880|TA|18|F11	PC-5p-188350_20	100	11	0	0	185	195	2	12	0.4	22.3
76	MITE_T_76|Scaffold3385_CSS|653519|653838|TA|38|F11	PC-5p-188350_20	100	11	0	0	125	135	12	2	0.39	22.3
77	MITE_T_77|Scaffold2279_CSS|1272098|1272416|AT|31|F11	csn-smR79-3p	100	12	0	0	19	30	5	16	0.099	24.3
78	MITE_T_78|Scaffold3176_CSS|330127|330441|GT|45|F11	csn-smR72-3p	100	12	0	0	111	122	15	4	0.098	24.3
79	MITE_T_79|Scaffold3668_CSS|670846|671160|TA|38|F11	Group2_Unigene_BMK.66230_1325887	100	12	0	0	286	297	2	13	0.098	24.3
80	MITE_T_80|Scaffold4631_CSS|151390|151699|TA|18|F11	PC-5p-188350_20	100	11	0	0	126	136	12	2	0.38	22.3
81	MITE_T_81|Scaffold378_CSS|1292911|1293232|AT|18|F12	csn-smR5-5p-2	100	11	0	0	215	225	18	8	0.4	22.3
82	MITE_T_82|Scaffold4537_CSS|1338263|1338584|AT|35|F12	csn-smR19-5p	100	11	0	0	306	316	1	11	0.4	22.3
83	MITE_T_83|Scaffold2360_CSS|1461580|1461900|AT|36|F12	csn-smR5-5p-2	100	11	0	0	214	224	18	8	0.4	22.3
84	MITE_T_84|Scaffold2863_CSS|216072|216392|AT|35|F12	csn-smR5-5p-2	100	11	0	0	215	225	18	8	0.4	22.3
85	MITE_T_85|Scaffold932_CSS|2187236|2187556|AT|17|F12	csn-miRn64	100	14	0	0	258	271	24	11	0.006	28.2
86	MITE_T_86|Scaffold2277_CSS|85981|86301|AT|13|F12	csn-miRn34-5p	100	12	0	0	242	253	1	12	0.1	24.3
87	MITE_T_87|Scaffold5186_CSS|536915|537235|AT|13|F12	csn-smR5-5p-2	100	12	0	0	242	253	16	5	0.1	24.3
88	MITE_T_88|Scaffold1030_CSS|43851|44171|AT|36|F12	csn-smR5-5p-2	100	11	0	0	97	107	8	18	0.4	22.3
89	MITE_T_89|Scaffold1074_CSS|1268535|1268853|GC|18|F12	csn-miRn34-5p	100	12	0	0	237	248	1	12	0.099	24.3
90	MITE_T_90|Scaffold1913_CSS|24522|24840|CATG|11|F12	csn-smR39	100	11	0	0	158	168	13	3	0.39	22.3
91	MITE_T_91|Scaffold2146_CSS|488415|488730|TA|18|F12	CL9644Contig1_380257	100	12	0	0	91	102	1	12	0.098	24.3
92	MITE_T_92|Scaffold4133_CSS|249423|249734|TA|23|F12	PC-5p-40687_77	100	11	0	0	125	135	13	3	0.38	22.3
93	MITE_T_93|Scaffold2758_CSS|1613343|1613653|AT|13|F12	csn-miRn64	100	14	0	0	258	271	24	11	0.006	28.2
94	MITE_T_94|Scaffold2758_CSS|1591920|1592229|AT|19|F12	csn-smR5-5p-2	100	10	0	0	214	223	17	8	1.5	20.3
95	MITE_T_95|Scaffold1817_CSS|44092|44400|GC|42|F12	PC-5p-81854_42	100	11	0	0	215	225	11	21	0.38	22.3
96	MITE_T_96|Scaffold1309_CSS|70926|71246|TG|20|F13	PC-3p-152338_24	100	10	0	0	141	150	9	18	1.6	20.3
97	MITE_T_97|Scaffold3435_CSS|882461|882781|TA|23|F13	PC-5p-188350_20	100	11	0	0	126	136	12	2	0.4	22.3
98	MITE_T_98|Scaffold7274_CSS|424009|424329|TA|45|F13	csn-smR7-3p	100	10	0	0	112	121	17	8	1.6	20.3
99	MITE_T_99|Scaffold4273_CSS|893615|893932|TG|45|F13	csn-smR7-3p	100	11	0	0	136	146	7	17	0.39	22.3
100	MITE_T_100|Scaffold3382_CSS|1210679|1210994|TA|45|F13	PC-3p-33133_91	100	17	0	0	156	172	4	20	0.0001	34.2
101	MITE_T_101|Scaffold762_CSS|7671|7991|GCC|56|F14	CL2738Contig1_14043	100	12	0	0	171	182	21	10	0.1	24.3
102	MITE_T_102|Scaffold2990_CSS|1616094|1616405|ATTCC|37|F14	unconservative_c65276.graph_c0_344247	100	11	0	0	197	207	19	9	0.38	22.3
103	MITE_T_103|Scaffold1878_CSS|2294108|2294411|TA|48|F14	CL2738Contig1_14043	100	12	0	0	164	175	21	10	0.095	24.3
104	MITE_T_104|Scaffold516_CSS|82135|82437|ACA|44|F14	CL2738Contig1_14043	100	12	0	0	129	140	10	21	0.094	24.3
105	MITE_T_105|Scaffold3580_CSS|986898|987200|AAA|44|F14	unconservative_c73833.graph_c1_694101	100	12	0	0	23	34	11	22	0.094	24.3
106	MITE_T_106|Scaffold3580_CSS|1000985|1001286|AAA|44|F14	csn-smR66-5p	100	10	0	0	101	110	15	24	1.5	20.3
107	MITE_T_107|Scaffold251_CSS|2609122|2609420|TTACATT|43|F14	CL8605Contig1_290728	100	11	0	0	267	277	20	10	0.37	22.3
108	MITE_T_108|Scaffold561_CSS|105548|105846|AGATATA|42|F14	csn-smR80	100	10	0	0	57	66	10	1	1.5	20.3
109	MITE_T_109|Scaffold1857_CSS|1969010|1969308|TT|42|F14	CL2738Contig1_14043	100	11	0	0	193	203	22	12	0.37	22.3
110	MITE_T_110|Scaffold481_CSS|463185|463483|CATTCTT|40|F14	CL2738Contig1_14043	100	13	0	0	126	138	9	21	0.024	26.3
111	MITE_T_111|Scaffold1856_CSS|265587|265885|AACAACA|63|F14	unconservative_c65276.graph_c0_344247	100	11	0	0	184	194	19	9	0.37	22.3
112	MITE_T_112|Scaffold228_CSS|2547933|2548230|AT|44|F14	CL2738Contig1_14043	100	12	0	0	161	172	21	10	0.093	24.3
113	MITE_T_113|Scaffold2606_CSS|249271|249568|GTTATTTG|20|F14	csn-smR80	100	10	0	0	233	242	1	10	1.4	20.3
114	MITE_T_114|Scaffold958_CSS|200109|200405|CCTAATTCC|39|F14	csn-smR80	100	10	0	0	56	65	10	1	1.4	20.3
115	MITE_T_115|Scaffold5047_CSS|182700|182996|GTGGTATTG|40|F14	CL2738Contig1_14043	100	12	0	0	160	171	21	10	0.092	24.3
116	MITE_T_116|Scaffold4364_CSS|750505|750801|GTGGTGTGG|40|F14	CL2738Contig1_14043	100	12	0	0	160	171	21	10	0.092	24.3
117	MITE_T_117|Scaffold1761_CSS|3444739|3445035|TC|41|F14	CL2738Contig1_14043	100	13	0	0	160	172	21	9	0.023	26.3
118	MITE_T_118|Scaffold9207_CSS|7578|7874|CTATTATGT|41|F14	CL2738Contig1_14043	100	12	0	0	126	137	10	21	0.092	24.3
119	MITE_T_119|Scaffold1770_CSS|1217479|1217775|TCCAATTTC|42|F14	conservative_c74211.graph_c1_717910	100	11	0	0	176	186	3	13	0.36	22.3
120	MITE_T_120|Scaffold267_CSS|1362880|1363176|CTCTTGCAA|39|F14	CL2738Contig1_14043	100	12	0	0	160	171	21	10	0.092	24.3
121	MITE_T_121|Scaffold943_CSS|2457251|2457547|AGGATTGTG|41|F14	csn-smR53-3p	100	12	0	0	119	130	18	7	0.092	24.3
122	MITE_T_122|Scaffold1765_CSS|423754|424050|GCCAAAGTT|41|F14	unconservative_c65276.graph_c0_344247	100	11	0	0	183	193	19	9	0.36	22.3
123	MITE_T_123|Scaffold838_CSS|1481249|1481544|ATGATTTTG|41|F14	CL2738Contig1_14043	100	12	0	0	159	170	21	10	0.092	24.3
124	MITE_T_124|Scaffold267_CSS|1409729|1410024|CG|42|F14	csn-smR79-3p	100	10	0	0	59	68	8	17	1.4	20.3
125	MITE_T_125|Scaffold1491_CSS|255425|255719|CCCACGACCC|42|F14	CL2738Contig1_14043	100	12	0	0	158	169	21	10	0.092	24.3
126	MITE_T_126|Scaffold913_CSS|2513322|2513605|AGCT|39|F14	csn-smR79-3p	100	10	0	0	53	62	8	17	1.4	20.3
127	MITE_T_127|Scaffold4212_CSS|382843|383125|AGCT|63|F14	CL2738Contig1_14043	100	12	0	0	119	130	10	21	0.088	24.3
128	MITE_T_128|Scaffold6792_CSS|51105|51387|AGCT|39|F14	csn-smR80	100	10	0	0	225	234	1	10	1.4	20.3
129	MITE_T_129|Scaffold1019_CSS|593528|593848|TA|34|F15	Group2_Unigene_BMK.52890_1275908	100	10	0	0	271	280	17	8	1.6	20.3
130	MITE_T_130|Scaffold452_CSS|496518|496838|TA|33|F15	PC-3p-88598_39	100	11	0	0	1	11	15	5	0.4	22.3
131	MITE_T_131|Scaffold1019_CSS|589373|589693|TA|34|F15	PC-5p-188350_20	100	11	0	0	185	195	2	12	0.4	22.3
132	MITE_T_132|Scaffold73_CSS|930093|930413|TA|48|F15	PC-3p-33133_91	100	17	0	0	154	170	2	18	0.0001	34.2
133	MITE_T_133|Scaffold681_CSS|1090986|1091306|TA|25|F15	PC-5p-188350_20	100	11	0	0	185	195	2	12	0.4	22.3
134	MITE_T_134|Scaffold1132_CSS|208303|208622|AT|24|F15	Group2_Unigene_BMK.66230_1325887	100	11	0	0	18	28	12	2	0.39	22.3
135	MITE_T_135|Scaffold1170_CSS|2426313|2426631|TA|32|F15	PC-3p-33133_91	100	14	0	0	116	129	20	7	0.006	28.2
136	MITE_T_136|Scaffold127_CSS|1802|2121|AT|66|F16	csn-smR76-3p	100	10	0	0	214	223	1	10	1.6	20.3
137	MITE_T_137|Scaffold796_CSS|68373|68686|AT|40|F16	PC-3p-543040_8	100	11	0	0	86	96	18	8	0.39	22.3
138	MITE_T_138|Scaffold2952_CSS|1238216|1238526|AT|29|F16	csn-smR53-3p	100	12	0	0	198	209	16	5	0.097	24.3
139	MITE_T_139|Scaffold3537_CSS|470859|471178|GC|18|F17	PC-3p-204109_19	100	13	0	0	91	103	20	8	0.025	26.3
140	MITE_T_140|Scaffold826_CSS|189356|189675|ACCAC|10|F17	csn-smR76-3p	100	10	0	0	162	171	10	1	1.6	20.3
141	MITE_T_141|Scaffold5786_CSS|202462|202777|TA|16|F17	PC-3p-204109_19	100	12	0	0	216	227	9	20	0.098	24.3
142	MITE_T_142|Scaffold498_CSS|2062801|2063120|CA|31|F18	csn-smR76-5p	100	11	0	0	299	309	13	23	0.39	22.3
143	MITE_T_143|Scaffold1978_CSS|991850|992163|CA|22|F18	csn-smR76-5p	100	11	0	0	293	303	13	23	0.39	22.3
144	MITE_T_144|Scaffold6095_CSS|1343938|1344250|CA|20|F18	csn-smR76-5p	100	11	0	0	226	236	13	23	0.39	22.3
145	MITE_T_145|Scaffold3718_CSS|164558|164864|TG|19|F18	CL21760Contig1_495493	100	11	0	0	213	223	6	16	0.38	22.3
146	MITE_T_146|Scaffold3611_CSS|1919722|1920039|TA|31|F19	PC-3p-204109_19	100	11	0	0	87	97	19	9	0.39	22.3
147	MITE_T_147|Scaffold819_CSS|421690|422001|AT|31|F19	csn-smR40-3p	100	11	0	0	30	40	17	7	0.38	22.3
148	MITE_T_148|Scaffold838_CSS|743328|743634|AAA|42|F19	csn-smR80	100	11	0	0	294	304	12	2	0.38	22.3
149	MITE_T_149|Scaffold1443_CSS|1638628|1638925|TA|40|F19	PC-3p-204109_19	100	11	0	0	76	86	19	9	0.37	22.3
150	MITE_T_150|Scaffold4761_CSS|35963|36259|ATT|38|F19	PC-3p-204109_19	100	11	0	0	75	85	19	9	0.36	22.3
151	MITE_T_151|Scaffold754_CSS|369747|370040|AT|13|F19	csn-smR85	100	9	0	0	233	241	9	1	5.6	18.3
152	MITE_T_152|Scaffold1269_CSS|29225|29516|AATT|39|F19	PC-3p-204109_19	100	11	0	0	74	84	19	9	0.36	22.3
153	MITE_T_153|Scaffold319_CSS|1926546|1926831|AT|32|F19	PC-3p-204109_19	100	11	0	0	205	215	9	19	0.35	22.3
154	MITE_T_154|Scaffold4678_CSS|542769|543053|AT|32|F19	PC-3p-204109_19	100	11	0	0	205	215	9	19	0.35	22.3
155	MITE_T_155|Scaffold2720_CSS|329945|330229|AT|32|F19	PC-3p-204109_19	100	11	0	0	205	215	9	19	0.35	22.3
156	MITE_T_156|Scaffold1846_CSS|1331625|1331942|AATT|10|F20	unconservative_c33496.graph_c0_50814	100	10	0	0	107	116	10	1	1.5	20.3
157	MITE_T_157|Scaffold7198_CSS|67138|67455|CAA|10|F20	csn-smR7-5p	100	11	0	0	150	160	15	5	0.39	22.3
158	MITE_T_158|Scaffold6953_CSS|655197|655489|TA|48|F20	unconservative_c33496.graph_c0_50814	100	10	0	0	119	128	10	1	1.4	20.3
159	MITE_T_159|Scaffold372_CSS|3935415|3935692|TTT|44|F20	csn-smR7-5p	100	11	0	0	145	155	5	15	0.34	22.3
160	MITE_T_160|Scaffold1846_CSS|1331627|1331902|TTG|21|F20	unconservative_c33496.graph_c0_50814	100	10	0	0	105	114	10	1	1.3	20.3
161	MITE_T_161|Scaffold2172_CSS|224821|225135|TA|42|F21	PC-5p-19825_136	100	11	0	0	263	273	13	23	0.39	22.3
162	MITE_T_162|Scaffold2184_CSS|472640|472946|TT|41|F21	PC-5p-19825_136	100	11	0	0	46	56	23	13	0.38	22.3
163	MITE_T_163|Scaffold5602_CSS|569424|569723|TT|33|F21	PC-5p-19825_136	100	11	0	0	253	263	13	23	0.37	22.3
164	MITE_T_164|Scaffold1236_CSS|673302|673599|TT|43|F21	PC-5p-19825_136	100	11	0	0	241	251	13	23	0.37	22.3
165	MITE_T_165|Scaffold498_CSS|1691702|1691999|AA|18|F21	PC-5p-19825_136	100	11	0	0	37	47	23	13	0.37	22.3
166	MITE_T_166|Scaffold979_CSS|2313920|2314215|GGCC|14|F21	PC-5p-19825_136	100	11	0	0	258	268	13	23	0.36	22.3
167	MITE_T_167|Scaffold889_CSS|459319|459603|TAA|28|F21	PC-5p-19825_136	100	11	0	0	32	42	23	13	0.35	22.3
168	MITE_T_168|Scaffold1504_CSS|1265583|1265866|TTA|28|F21	PC-5p-19825_136	100	11	0	0	242	252	13	23	0.35	22.3
169	MITE_T_169|Scaffold5186_CSS|312036|312317|AAG|12|F21	PC-5p-19825_136	100	11	0	0	241	251	13	23	0.35	22.3
170	MITE_T_170|Scaffold736_CSS|2905130|2905397|TTA|11|F21	PC-5p-19825_136	100	12	0	0	31	42	24	13	0.083	24.3
171	MITE_T_171|Scaffold366_CSS|240246|240505|TTA|28|F21	PC-5p-19825_136	100	11	0	0	218	228	13	23	0.32	22.3
172	MITE_T_172|Scaffold1133_CSS|2070800|2071114|TA|22|F22	PC-3p-33133_91	100	12	0	0	146	157	13	2	0.098	24.3
173	MITE_T_173|Scaffold3099_CSS|669783|670071|AC|13|F22	PC-3p-33133_91	100	15	0	0	131	145	16	2	0.001	30.2
174	MITE_T_174|Scaffold98_CSS|110344|110628|TA|11|F22	PC-3p-33133_91	100	12	0	0	142	153	13	2	0.088	24.3
175	MITE_T_175|Scaffold2311_CSS|672396|672670|AA|29|F22	PC-3p-33133_91	100	12	0	0	132	143	13	2	0.085	24.3
176	MITE_T_176|Scaffold10722_CSS|795973|796286|AT|15|F23	PC-3p-543040_8	100	11	0	0	67	77	8	18	0.39	22.3
177	MITE_T_177|Scaffold811_CSS|258594|258907|AT|15|F23	PC-3p-543040_8	100	11	0	0	237	247	18	8	0.39	22.3
178	MITE_T_178|Scaffold1167_CSS|1100881|1101194|AT|18|F23	PC-3p-543040_8	100	11	0	0	237	247	18	8	0.39	22.3
179	MITE_T_179|Scaffold1760_CSS|861216|861516|AT|15|F23	PC-3p-543040_8	100	11	0	0	67	77	8	18	0.37	22.3
180	MITE_T_180|Scaffold3650_CSS|3619272|3619572|AT|15|F23	PC-3p-543040_8	100	11	0	0	224	234	18	8	0.37	22.3
181	MITE_T_181|Scaffold403_CSS|57124|57420|AT|20|F23	PC-3p-543040_8	100	11	0	0	67	77	8	18	0.36	22.3
182	MITE_T_182|Scaffold6526_CSS|941986|942299|TA|327|F24	PC-5p-547776_8	100	15	0	0	45	59	4	18	0.002	30.2
183	MITE_T_183|Scaffold35782_CSS|3158|3471|TA|327|F24	PC-5p-547776_8	100	18	0	0	257	274	18	1	3e-05	36.2
184	MITE_T_184|Scaffold4096_CSS|816791|817099|AA|132|F24	PC-5p-547776_8	100	13	0	0	255	267	18	6	0.024	26.3
185	MITE_T_185|Scaffold4311_CSS|358741|359054|TA|47|F25	PC-3p-84313_40	100	11	0	0	25	35	13	3	0.39	22.3
186	MITE_T_186|Scaffold16605_CSS|267120|267427|TA|46|F25	Group2_Unigene_BMK.24252_1018543	100	12	0	0	294	305	1	12	0.096	24.3
187	MITE_T_187|Scaffold5767_CSS|1003881|1004184|TT|40|F25	csn-smR19-3p	100	10	0	0	88	97	15	6	1.5	20.3
188	MITE_T_188|Scaffold271_CSS|1053146|1053445|AT|40|F25	csn-smR19-3p	100	10	0	0	86	95	15	6	1.5	20.3
189	MITE_T_189|Scaffold382_CSS|2585738|2586025|TA|35|F25	csn-smR18-3p	100	11	0	0	231	241	6	16	0.35	22.3
190	MITE_T_190|Scaffold151_CSS|322942|323226|ATAT|34|F25	csn-smR19-3p	100	10	0	0	198	207	6	15	1.4	20.3
191	MITE_T_191|Scaffold670_CSS|3189991|3190275|AT|32|F25	PC-3p-84313_40	100	11	0	0	264	274	3	13	0.35	22.3
192	MITE_T_192|Scaffold60_CSS|1930157|1930440|AT|33|F25	csn-miRn4	100	11	0	0	60	70	3	13	0.35	22.3
193	MITE_T_193|Scaffold1520_CSS|269993|270275|TA|31|F25	csn-smR19-3p	100	10	0	0	77	86	15	6	1.4	20.3
194	MITE_T_194|Scaffold2559_CSS|348319|348632|TA|43|F26	PC-3p-632254_7	100	12	0	0	287	298	16	5	0.098	24.3
195	MITE_T_195|Scaffold874_CSS|2158417|2158721|AT|25|F26	csn-smR45-5p	100	10	0	0	273	282	1	10	1.5	20.3
196	MITE_T_196|Scaffold2579_CSS|630779|631067|AT|44|F26	PC-3p-632254_7	100	12	0	0	275	286	16	5	0.09	24.3
197	MITE_T_197|Scaffold1582_CSS|215131|215443|AT|23|F27	Group2_Unigene_BMK.66230_1325887	100	11	0	0	285	295	2	12	0.39	22.3
198	MITE_T_198|Scaffold930_CSS|930401|930713|TA|38|F27	novel-miR30	100	11	0	0	291	301	20	10	0.39	22.3
199	MITE_T_199|Scaffold1916_CSS|2409953|2410265|AT|11|F27	PC-5p-188350_20	100	11	0	0	180	190	2	12	0.39	22.3
200	MITE_T_200|Scaffold1851_CSS|942623|942933|AT|19|F27	PC-5p-1301775_4	100	13	0	0	150	162	1	13	0.024	26.3
201	MITE_T_201|Scaffold267_CSS|1420936|1421246|TA|32|F27	PC-5p-188350_20	100	11	0	0	118	128	12	2	0.38	22.3
202	MITE_T_202|Scaffold3619_CSS|1028051|1028360|AT|39|F27	Group2_Unigene_BMK.66230_1325887	100	11	0	0	18	28	12	2	0.38	22.3
203	MITE_T_203|Scaffold1464_CSS|750965|751273|AT|39|F27	PC-3p-33133_91	100	15	0	0	147	161	4	18	0.002	30.2
204	MITE_T_204|Scaffold1409_CSS|425912|426213|AT|24|F27	PC-5p-188350_20	100	11	0	0	161	171	2	12	0.37	22.3
205	MITE_T_205|Scaffold1591_CSS|2036855|2037145|AT|24|F27	PC-5p-1301775_4	100	15	0	0	122	136	1	15	0.001	30.2
206	MITE_T_206|Scaffold1858_CSS|2809935|2810220|TA|15|F27	PC-3p-88598_39	100	9	0	0	277	285	7	15	5.5	18.3
207	MITE_T_207|Scaffold13178_CSS|279234|279546|AT|26|F28	conservative_c28452.graph_c0_19950	100	12	0	0	59	70	15	4	0.097	24.3
208	MITE_T_208|Scaffold3650_CSS|1810831|1811142|AT|10|F28	Group2_Unigene_BMK.18125_985418	100	11	0	0	128	138	11	1	0.38	22.3
209	MITE_T_209|Scaffold35_CSS|2123399|2123709|AT|11|F28	Group2_Unigene_BMK.18125_985418	100	11	0	0	173	183	1	11	0.38	22.3
210	MITE_T_210|Scaffold3908_CSS|556603|556913|AT|21|F28	conservative_c28452.graph_c0_19950	100	12	0	0	58	69	15	4	0.097	24.3
211	MITE_T_211|Scaffold4244_CSS|452806|453118|AT|44|F29	Group2_Unigene_BMK.24252_1018543	100	12	0	0	297	308	1	12	0.097	24.3
212	MITE_T_212|Scaffold3330_CSS|924737|925046|TA|45|F29	csn-smR79-3p	100	11	0	0	280	290	11	21	0.38	22.3
213	MITE_T_213|Scaffold4579_CSS|864122|864430|AAAAAA|32|F29	csn-smR40-3p	100	11	0	0	28	38	17	7	0.38	22.3
214	MITE_T_214|Scaffold1001_CSS|1584745|1585046|ATAT|43|F29	PC-3p-204109_19	100	11	0	0	79	89	19	9	0.37	22.3
215	MITE_T_215|Scaffold513_CSS|509303|509593|TTTTT|23|F29	csn-smR40-3p	100	11	0	0	19	29	17	7	0.36	22.3
216	MITE_T_216|Scaffold273_CSS|293851|294139|ATAAT|35|F29	PC-5p-188350_20	100	11	0	0	156	166	13	3	0.35	22.3
217	MITE_T_217|Scaffold2398_CSS|863630|863917|TA|35|F29	PC-3p-204109_19	100	11	0	0	72	82	19	9	0.35	22.3
218	MITE_T_218|Scaffold1773_CSS|102634|102918|AAT|31|F29	csn-smR19-3p	100	10	0	0	78	87	15	6	1.4	20.3
219	MITE_T_219|Scaffold1049_CSS|56735|57017|TA|32|F29	PC-3p-204109_19	100	11	0	0	69	79	19	9	0.35	22.3
220	MITE_T_220|Scaffold21357_CSS|155824|156106|TA|21|F29	csn-smR18-3p	100	11	0	0	8	18	16	6	0.35	22.3
221	MITE_T_221|Scaffold24822_CSS|7778|8058|at|29|F29	PC-5p-846226_6	100	13	0	0	244	256	1	13	0.022	26.3
222	MITE_T_222|Scaffold319_CSS|1526907|1527185|ATAATAT|36|F29	PC-3p-204109_19	100	11	0	0	67	77	19	9	0.34	22.3
223	MITE_T_223|Scaffold2601_CSS|488981|489293|TAA|37|F30	PC-5p-19825_136	100	11	0	0	264	274	13	23	0.39	22.3
224	MITE_T_224|Scaffold2440_CSS|907460|907753|GC|28|F30	PC-5p-19825_136	100	11	0	0	45	55	23	13	0.36	22.3
225	MITE_T_225|Scaffold3038_CSS|2778402|2778695|AAAGGC|18|F30	PC-5p-19825_136	100	11	0	0	37	47	23	13	0.36	22.3
226	MITE_T_226|Scaffold1520_CSS|628343|628624|TAA|29|F30	PC-5p-19825_136	100	11	0	0	32	42	23	13	0.35	22.3
227	MITE_T_227|Scaffold1839_CSS|717074|717353|TAA|29|F30	csn-smR64-5p	100	11	0	0	262	272	11	1	0.34	22.3
228	MITE_T_228|Scaffold8165_CSS|379522|379801|TA|21|F30	PC-5p-19825_136	100	11	0	0	232	242	13	23	0.34	22.3
229	MITE_T_229|Scaffold14909_CSS|241154|241466|CA|46|F31	csn-miRn54	100	12	0	0	52	63	16	5	0.097	24.3
230	MITE_T_230|Scaffold974_CSS|108226|108529|AT|50|F31	csn-miRn54	100	12	0	0	48	59	16	5	0.095	24.3
231	MITE_T_231|Scaffold9741_CSS|183127|183427|AGAATC|40|F31	CL28094Contig1_336251	100	12	0	0	264	275	12	23	0.094	24.3
232	MITE_T_232|Scaffold7312_CSS|239498|239798|TTTTC|45|F31	csn-miRn54	100	12	0	0	47	58	16	5	0.094	24.3
233	MITE_T_233|Scaffold877_CSS|1077181|1077480|CACATGA|44|F31	csn-miRn54	100	12	0	0	243	254	5	16	0.093	24.3
234	MITE_T_234|Scaffold3569_CSS|84566|84864|GCCTGATAT|42|F31	csn-miRn54	100	12	0	0	243	254	5	16	0.093	24.3
235	MITE_T_235|Scaffold3528_CSS|61089|61387|AAGTGAG|47|F31	csn-miRn54	100	12	0	0	46	57	16	5	0.093	24.3
236	MITE_T_236|Scaffold3920_CSS|1591251|1591549|GTGAATAGT|43|F31	csn-miRn54	100	12	0	0	243	254	5	16	0.093	24.3
237	MITE_T_237|Scaffold1700_CSS|637992|638290|CCTTATGTA|42|F31	CL28094Contig1_336251	100	12	0	0	24	35	23	12	0.093	24.3
238	MITE_T_238|Scaffold2943_CSS|964989|965286|ATAAGGACA|43|F31	csn-miRn54	100	12	0	0	242	253	5	16	0.093	24.3
239	MITE_T_239|Scaffold2360_CSS|1413411|1413708|GAAACAGTT|43|F31	csn-miRn54	100	12	0	0	242	253	5	16	0.093	24.3
240	MITE_T_240|Scaffold9828_CSS|85138|85435|ATATGTTTG|42|F31	csn-miRn54	100	12	0	0	45	56	16	5	0.093	24.3
241	MITE_T_241|Scaffold12161_CSS|184367|184664|CTAACTCTT|42|F31	csn-miRn54	100	12	0	0	45	56	16	5	0.093	24.3
242	MITE_T_242|Scaffold1522_CSS|804104|804401|GTTCATCAG|48|F31	CL28094Contig1_336251	100	12	0	0	24	35	23	12	0.093	24.3
243	MITE_T_243|Scaffold892_CSS|217395|217692|GTGAGTGTT|42|F31	csn-miRn54	100	12	0	0	242	253	5	16	0.093	24.3
244	MITE_T_244|Scaffold605_CSS|968886|969183|AG|42|F31	CL28094Contig1_336251	100	12	0	0	263	274	12	23	0.093	24.3
245	MITE_T_245|Scaffold4678_CSS|388500|388797|TG|41|F31	csn-miRn54	100	12	0	0	242	253	5	16	0.093	24.3
246	MITE_T_246|Scaffold3345_CSS|501962|502257|CACAACCGA|42|F31	CL28094Contig1_336251	100	12	0	0	23	34	23	12	0.092	24.3
247	MITE_T_247|Scaffold77_CSS|511168|511463|GAAAGCATG|43|F31	csn-miRn54	100	12	0	0	45	56	16	5	0.092	24.3
248	MITE_T_248|Scaffold262_CSS|440495|440785|GC|20|F31	csn-miRn54	100	12	0	0	235	246	5	16	0.09	24.3
249	MITE_T_249|Scaffold144_CSS|355496|355781|GC|38|F31	csn-miRn54	100	12	0	0	39	50	16	5	0.089	24.3
250	MITE_T_250|Scaffold3650_CSS|2407522|2407833|TTA|14|F32	PC-5p-19825_136	100	11	0	0	32	42	23	13	0.38	22.3
251	MITE_T_251|Scaffold298_CSS|238787|239089|TAA|14|F32	PC-5p-19825_136	100	11	0	0	32	42	23	13	0.37	22.3
252	MITE_T_252|Scaffold2621_CSS|378641|378940|TAA|28|F32	PC-5p-19825_136	100	11	0	0	32	42	23	13	0.37	22.3
253	MITE_T_253|Scaffold14785_CSS|25636|25928|TTA|28|F32	PC-5p-19825_136	100	11	0	0	251	261	13	23	0.36	22.3
254	MITE_T_254|Scaffold886_CSS|82049|82341|TAA|14|F32	PC-5p-19825_136	100	11	0	0	32	42	23	13	0.36	22.3
255	MITE_T_255|Scaffold6756_CSS|333953|334242|TTGTTTTT|14|F32	PC-5p-19825_136	100	11	0	0	247	257	13	23	0.36	22.3
256	MITE_T_256|Scaffold815_CSS|144018|144306|TTA|13|F32	PC-5p-19825_136	100	11	0	0	247	257	13	23	0.35	22.3
257	MITE_T_257|Scaffold2408_CSS|1317854|1318142|TTA|29|F32	PC-5p-19825_136	100	11	0	0	32	42	23	13	0.35	22.3
258	MITE_T_258|Scaffold763_CSS|296070|296358|TTA|28|F32	PC-5p-19825_136	100	11	0	0	247	257	13	23	0.35	22.3
259	MITE_T_259|Scaffold4571_CSS|827245|827533|TTA|14|F32	PC-5p-19825_136	100	11	0	0	32	42	23	13	0.35	22.3
260	MITE_T_260|Scaffold5851_CSS|477860|478148|TTA|28|F32	PC-5p-19825_136	100	11	0	0	32	42	23	13	0.35	22.3
261	MITE_T_261|Scaffold1308_CSS|522732|523017|TTA|14|F32	PC-5p-19825_136	100	11	0	0	32	42	23	13	0.35	22.3
262	MITE_T_262|Scaffold10799_CSS|208106|208391|TA|17|F32	PC-5p-19825_136	100	11	0	0	32	42	23	13	0.35	22.3
263	MITE_T_263|Scaffold1102_CSS|264926|265210|TAA|14|F32	PC-5p-19825_136	100	11	0	0	32	42	23	13	0.35	22.3
264	MITE_T_264|Scaffold1451_CSS|320787|321069|TTA|29|F32	PC-5p-19825_136	100	11	0	0	241	251	13	23	0.35	22.3
265	MITE_T_265|Scaffold4003_CSS|357140|357421|TAA|28|F32	PC-5p-19825_136	100	11	0	0	240	250	13	23	0.35	22.3
266	MITE_T_266|Scaffold660_CSS|3388236|3388515|GGCC|29|F32	PC-5p-19825_136	100	11	0	0	242	252	13	23	0.34	22.3
267	MITE_T_267|Scaffold907_CSS|448318|448594|GCC|25|F32	PC-5p-19825_136	100	11	0	0	28	38	23	13	0.34	22.3
268	MITE_T_268|Scaffold3726_CSS|1056606|1056879|GGCC|27|F32	PC-5p-19825_136	100	11	0	0	236	246	13	23	0.34	22.3
269	MITE_T_269|Scaffold954_CSS|654970|655281|AT|47|F33	PC-3p-204109_19	100	11	0	0	83	93	19	9	0.38	22.3
270	MITE_T_270|Scaffold1135_CSS|2129898|2130207|AT|46|F33	PC-3p-204109_19	100	11	0	0	84	94	19	9	0.38	22.3
271	MITE_T_271|Scaffold284_CSS|1075295|1075600|AT|43|F33	PC-3p-204109_19	100	11	0	0	81	91	19	9	0.38	22.3
272	MITE_T_272|Scaffold2170_CSS|56857|57143|GA|21|F33	csn-smR40-3p	100	10	0	0	261	270	8	17	1.4	20.3
273	MITE_T_273|Scaffold2459_CSS|1124468|1124751|TA|31|F33	csn-smR18-3p	100	11	0	0	266	276	6	16	0.35	22.3
274	MITE_T_274|Scaffold7573_CSS|545785|546067|TA|32|F33	PC-3p-204109_19	100	10	0	0	69	78	19	10	1.4	20.3
275	MITE_T_275|Scaffold1614_CSS|326066|326348|TA|31|F33	PC-3p-204109_19	100	11	0	0	69	79	19	9	0.35	22.3
276	MITE_T_276|Scaffold2145_CSS|1441955|1442266|GCGTGT|21|F34	CL2738Contig1_14043	100	12	0	0	174	185	21	10	0.097	24.3
277	MITE_T_277|Scaffold4295_CSS|662590|662898|ATAATGGTG|40|F34	CL2738Contig1_14043	100	12	0	0	93	104	10	21	0.096	24.3
278	MITE_T_278|Scaffold98_CSS|2510660|2510967|TATCCTCAT|15|F34	csn-smR80	100	10	0	0	243	252	1	10	1.5	20.3
279	MITE_T_279|Scaffold1154_CSS|3805753|3806060|TCCACAAGG|27|F34	CL2738Contig1_14043	100	12	0	0	171	182	21	10	0.096	24.3
280	MITE_T_280|Scaffold4303_CSS|560260|560567|ATGAGGATA|19|F34	csn-smR80	100	10	0	0	56	65	10	1	1.5	20.3
281	MITE_T_281|Scaffold2615_CSS|982960|983259|CTTTGA|21|F34	csn-smR72-3p	100	10	0	0	143	152	4	13	1.5	20.3
282	MITE_T_282|Scaffold6050_CSS|366421|366715|TAGAATCAC|19|F34	CL2738Contig1_14043	100	10	0	0	95	104	12	21	1.4	20.3
283	MITE_T_283|Scaffold914_CSS|215322|215616|GC|59|F34	CL2738Contig1_14043	100	10	0	0	89	98	12	21	1.4	20.3
284	MITE_T_284|Scaffold4206_CSS|451513|451795|AGCT|17|F34	CL2738Contig1_14043	100	12	0	0	153	164	21	10	0.088	24.3
285	MITE_T_285|Scaffold2971_CSS|233839|234149|CGG|32|F35	csn-smR35	100	11	0	0	38	48	9	19	0.38	22.3
286	MITE_T_286|Scaffold2268_CSS|1995278|1995586|TTG|30|F35	Clone_1	100	10	0	0	10	19	13	4	1.5	20.3
287	MITE_T_287|Scaffold509_CSS|3944035|3944341|TC|29|F35	unconservative_c33496.graph_c0_50814	100	10	0	0	172	181	1	10	1.5	20.3
288	MITE_T_288|Scaffold1504_CSS|2606727|2607033|CA|53|F35	unconservative_c33496.graph_c0_50814	100	10	0	0	173	182	1	10	1.5	20.3
289	MITE_T_289|Scaffold319_CSS|483737|484039|AC|25|F35	unconservative_c33496.graph_c0_50814	100	10	0	0	121	130	10	1	1.5	20.3
290	MITE_T_290|Scaffold1579_CSS|1226853|1227154|AT|26|F35	unconservative_c33496.graph_c0_50814	100	10	0	0	121	130	10	1	1.5	20.3
291	MITE_T_291|Scaffold4751_CSS|163320|163620|TAA|22|F35	csn-smR7-5p	100	11	0	0	123	133	15	5	0.37	22.3
292	MITE_T_292|Scaffold1517_CSS|895835|896134|GT|48|F35	csn-smR7-5p	100	11	0	0	125	135	15	5	0.37	22.3
293	MITE_T_293|Scaffold41_CSS|1789828|1790126|TA|29|F35	csn-smR7-5p	100	11	0	0	128	138	15	5	0.37	22.3
294	MITE_T_294|Scaffold3227_CSS|155774|156072|AT|42|F35	Group1_Unigene_BMK.45675_802511	100	10	0	0	144	153	11	2	1.5	20.3
295	MITE_T_295|Scaffold81_CSS|979929|980227|TTG|29|F35	unconservative_c33496.graph_c0_50814	100	10	0	0	118	127	10	1	1.5	20.3
296	MITE_T_296|Scaffold3722_CSS|275327|275623|CA|30|F35	conservative_c39789.graph_c0_85058	100	10	0	0	285	294	10	1	1.4	20.3
297	MITE_T_297|Scaffold872_CSS|56605|56901|AT|26|F35	PC-3p-543040_8	100	11	0	0	33	43	8	18	0.36	22.3
298	MITE_T_298|Scaffold2466_CSS|274701|274995|ACA|23|F35	csn-smR19-3p	100	10	0	0	239	248	6	15	1.4	20.3
299	MITE_T_299|Scaffold3396_CSS|201111|201405|TA|25|F35	unconservative_c33496.graph_c0_50814	100	10	0	0	120	129	10	1	1.4	20.3
300	MITE_T_300|Scaffold10323_CSS|262913|263207|AT|22|F35	unconservative_c33496.graph_c0_50814	100	10	0	0	167	176	1	10	1.4	20.3
301	MITE_T_301|Scaffold4508_CSS|332137|332430|TT|22|F35	csn-miRn43	100	11	0	0	209	219	21	11	0.36	22.3
302	MITE_T_302|Scaffold706_CSS|1134418|1134711|TAA|22|F35	csn-smR7-5p	100	11	0	0	158	168	5	15	0.36	22.3
303	MITE_T_303|Scaffold1761_CSS|1622412|1622705|ATT|24|F35	csn-smR35	100	11	0	0	161	171	6	16	0.36	22.3
304	MITE_T_304|Scaffold1516_CSS|1157851|1158144|AT|39|F35	csn-smR31-5p	100	10	0	0	150	159	12	21	1.4	20.3
305	MITE_T_305|Scaffold70_CSS|92935|93228|TA|48|F35	unconservative_c33496.graph_c0_50814	100	10	0	0	119	128	10	1	1.4	20.3
306	MITE_T_306|Scaffold192_CSS|785817|786109|TTA|22|F35	csn-smR35	100	11	0	0	122	132	16	6	0.36	22.3
307	MITE_T_307|Scaffold1169_CSS|84335|84627|TA|48|F35	PC-3p-84313_40	100	12	0	0	97	108	4	15	0.091	24.3
308	MITE_T_308|Scaffold1989_CSS|2759905|2760197|TA|25|F35	csn-smR67	100	9	0	0	149	157	10	2	5.6	18.3
309	MITE_T_309|Scaffold520_CSS|134251|134542|TA|25|F35	unconservative_c33496.graph_c0_50814	100	10	0	0	164	173	1	10	1.4	20.3
310	MITE_T_310|Scaffold16003_CSS|109086|109377|TTT|21|F35	unconservative_c33496.graph_c0_50814	100	10	0	0	118	127	10	1	1.4	20.3
311	MITE_T_311|Scaffold1522_CSS|922637|922927|AT|24|F35	csn-smR7-5p	100	11	0	0	124	134	15	5	0.36	22.3
312	MITE_T_312|Scaffold3685_CSS|143232|143522|ATA|21|F35	csn-smR35	100	11	0	0	28	38	9	19	0.36	22.3
313	MITE_T_313|Scaffold4751_CSS|160955|161245|TAA|22|F35	csn-smR35	100	11	0	0	159	169	6	16	0.36	22.3
314	MITE_T_314|Scaffold684_CSS|1981365|1981655|TCC|21|F35	Group1_Unigene_BMK.45675_802511	100	10	0	0	143	152	2	11	1.4	20.3
315	MITE_T_315|Scaffold4751_CSS|162458|162748|TAA|22|F35	csn-smR7-5p	100	11	0	0	123	133	15	5	0.36	22.3
316	MITE_T_316|Scaffold3704_CSS|4648|4938|TCT|21|F35	csn-smR7-5p	100	11	0	0	158	168	5	15	0.36	22.3
317	MITE_T_317|Scaffold644_CSS|276278|276568|TAA|22|F35	unconservative_c33496.graph_c0_50814	100	10	0	0	164	173	1	10	1.4	20.3
318	MITE_T_318|Scaffold6776_CSS|313345|313635|TA|24|F35	csn-smR49a-5p	100	11	0	0	24	34	1	11	0.36	22.3
319	MITE_T_319|Scaffold4102_CSS|115253|115543|AGA|21|F35	csn-smR35	100	11	0	0	253	263	19	9	0.36	22.3
320	MITE_T_320|Scaffold77_CSS|436429|436719|TTC|21|F35	csn-smR35	100	11	0	0	28	38	9	19	0.36	22.3
321	MITE_T_321|Scaffold572_CSS|1916376|1916666|TGA|22|F35	csn-smR7-5p	100	11	0	0	158	168	5	15	0.36	22.3
322	MITE_T_322|Scaffold2459_CSS|525714|526004|CAT|21|F35	Group1_Unigene_BMK.45675_802511	100	10	0	0	139	148	11	2	1.4	20.3
323	MITE_T_323|Scaffold660_CSS|1636577|1636867|ATC|44|F35	Group1_Unigene_BMK.45675_802511	100	10	0	0	143	152	2	11	1.4	20.3
324	MITE_T_324|Scaffold2250_CSS|673389|673679|TTA|45|F35	unconservative_c33496.graph_c0_50814	100	10	0	0	163	172	1	10	1.4	20.3
325	MITE_T_325|Scaffold245_CSS|1332325|1332614|AAG|44|F35	csn-smR7-5p	100	10	0	0	157	166	5	14	1.4	20.3
326	MITE_T_326|Scaffold2230_CSS|9366|9655|TCT|45|F35	Group1_Unigene_BMK.45675_802511	100	10	0	0	138	147	11	2	1.4	20.3
327	MITE_T_327|Scaffold5328_CSS|836270|836559|AAAA|21|F35	unconservative_c33496.graph_c0_50814	100	10	0	0	162	171	1	10	1.4	20.3
328	MITE_T_328|Scaffold4015_CSS|25496|25784|TTA|22|F35	csn-smR7-5p	100	11	0	0	158	168	5	15	0.35	22.3
329	MITE_T_329|Scaffold3716_CSS|615194|615482|TTA|22|F35	csn-smR7-5p	100	11	0	0	123	133	15	5	0.35	22.3
330	MITE_T_330|Scaffold3345_CSS|770214|770502|TAA|22|F35	Group1_Unigene_BMK.45675_802511	100	10	0	0	141	150	2	11	1.4	20.3
331	MITE_T_331|Scaffold6735_CSS|430577|430865|TTT|44|F35	PC-3p-84313_40	100	12	0	0	97	108	4	15	0.09	24.3
332	MITE_T_332|Scaffold2142_CSS|1034688|1034975|AT|17|F35	csn-smR39	100	10	0	0	267	276	5	14	1.4	20.3
333	MITE_T_333|Scaffold4138_CSS|1492145|1492430|GC|21|F35	csn-smR66-5p	100	10	0	0	273	282	12	3	1.4	20.3
334	MITE_T_334|Scaffold815_CSS|812130|812414|GC|20|F35	PC-3p-84313_40	100	11	0	0	249	259	13	3	0.35	22.3
335	MITE_T_335|Scaffold2638_CSS|562485|562768|AC|18|F35	csn-smR53-3p	100	10	0	0	150	159	13	22	1.4	20.3
336	MITE_T_336|Scaffold2184_CSS|1996235|1996517|GGC|41|F35	PC-3p-84313_40	100	11	0	0	256	266	3	13	0.35	22.3
337	MITE_T_337|Scaffold1041_CSS|325344|325654|TT|50|F36	csn-miRn54	100	12	0	0	52	63	16	5	0.097	24.3
338	MITE_T_338|Scaffold1755_CSS|274169|274472|TC|47|F36	csn-miRn54	100	12	0	0	49	60	16	5	0.095	24.3
339	MITE_T_339|Scaffold273_CSS|308499|308801|AT|26|F36	csn-miRn54	100	12	0	0	244	255	5	16	0.094	24.3
340	MITE_T_340|Scaffold1987_CSS|2559758|2560060|AT|20|F36	csn-miRn54	100	12	0	0	48	59	16	5	0.094	24.3
341	MITE_T_341|Scaffold3169_CSS|531331|531631|AAGAC|43|F36	csn-miRn54	100	12	0	0	243	254	5	16	0.094	24.3
342	MITE_T_342|Scaffold9_CSS|1406041|1406341|AGT|23|F36	csn-miRn54	100	12	0	0	47	58	16	5	0.094	24.3
343	MITE_T_343|Scaffold10592_CSS|78668|78967|CCCGGG|12|F36	csn-miRn54	100	12	0	0	51	62	16	5	0.093	24.3
344	MITE_T_344|Scaffold2714_CSS|254326|254625|TGTCTT|43|F36	csn-miRn54	100	12	0	0	46	57	16	5	0.093	24.3
345	MITE_T_345|Scaffold650_CSS|36831|37129|CT|19|F36	csn-smR80	100	10	0	0	57	66	10	1	1.5	20.3
346	MITE_T_346|Scaffold25255_CSS|32061|32359|TTGGC|38|F36	CL28094Contig1_336251	100	12	0	0	26	37	23	12	0.093	24.3
347	MITE_T_347|Scaffold969_CSS|259414|259711|TACTAC|42|F36	conservative_c69217.graph_c0_467356	100	11	0	0	260	270	9	19	0.37	22.3
348	MITE_T_348|Scaffold1296_CSS|894676|894973|CCGTCCC|42|F36	unconservative_c95416.graph_c0_833054	100	12	0	0	229	240	4	15	0.093	24.3
349	MITE_T_349|Scaffold4287_CSS|154202|154499|TCCCTCG|43|F36	csn-miRn54	100	12	0	0	241	252	5	16	0.093	24.3
350	MITE_T_350|Scaffold8336_CSS|654891|655188|CCACCATCT|49|F36	csn-miRn54	100	12	0	0	45	56	16	5	0.093	24.3
351	MITE_T_351|Scaffold773_CSS|2105947|2106243|GAGCTTCTA|42|F36	csn-miRn54	100	12	0	0	241	252	5	16	0.092	24.3
352	MITE_T_352|Scaffold10592_CSS|78674|78970|GGGAGCTTA|42|F36	csn-miRn54	100	12	0	0	45	56	16	5	0.092	24.3
353	MITE_T_353|Scaffold106_CSS|868334|868630|GGA|42|F36	csn-miRn54	100	12	0	0	241	252	5	16	0.092	24.3
354	MITE_T_354|Scaffold474_CSS|513619|513915|GATAATAGG|43|F36	csn-smR80	100	10	0	0	56	65	10	1	1.4	20.3
355	MITE_T_355|Scaffold106_CSS|872409|872705|GGA|42|F36	csn-miRn54	100	12	0	0	241	252	5	16	0.092	24.3
356	MITE_T_356|Scaffold2853_CSS|126223|126519|CACGAGGGA|49|F36	csn-smR80	100	10	0	0	232	241	1	10	1.4	20.3
357	MITE_T_357|Scaffold3698_CSS|1358522|1358818|GACATGAAG|63|F36	csn-smR80	100	10	0	0	56	65	10	1	1.4	20.3
358	MITE_T_358|Scaffold910_CSS|178826|179122|TCCGTGTTT|42|F36	csn-miRn16-5p	100	11	0	0	246	256	21	11	0.36	22.3
359	MITE_T_359|Scaffold7293_CSS|47897|48193|GGGATTTGG|43|F36	csn-miRn54	100	12	0	0	241	252	5	16	0.092	24.3
360	MITE_T_360|Scaffold1191_CSS|203373|203668|ATTCCCCTA|42|F36	csn-miRn54	100	12	0	0	240	251	5	16	0.092	24.3
361	MITE_T_361|Scaffold35_CSS|1971937|1972232|AAGTTGA|36|F36	csn-smR80	100	10	0	0	230	239	1	10	1.4	20.3
362	MITE_T_362|Scaffold3081_CSS|582254|582549|AACATAAAG|41|F36	csn-miRn54	100	12	0	0	240	251	5	16	0.092	24.3
363	MITE_T_363|Scaffold212_CSS|581891|582186|GAGAAGTTGT|42|F36	csn-miRn54	100	12	0	0	240	251	5	16	0.092	24.3
364	MITE_T_364|Scaffold144_CSS|519259|519553|CG|44|F36	CL8605Contig1_290728	100	11	0	0	265	275	20	10	0.36	22.3
365	MITE_T_365|Scaffold658_CSS|663218|663502|GT|37|F36	csn-miRn54	100	12	0	0	235	246	5	16	0.088	24.3
366	MITE_T_366|Scaffold4333_CSS|29163|29429|TGAAAT|45|F36	csn-miRn54	100	12	0	0	47	58	16	5	0.083	24.3
367	MITE_T_367|Scaffold4422_CSS|923039|923302|CTCTCAATC|41|F36	csn-miRn54	100	12	0	0	45	56	16	5	0.082	24.3
368	MITE_T_368|Scaffold3997_CSS|564397|564707|AAT|45|F37	PC-3p-204109_19	100	11	0	0	83	93	19	9	0.38	22.3
369	MITE_T_369|Scaffold3317_CSS|969520|969823|TA|43|F37	PC-3p-204109_19	100	11	0	0	79	89	19	9	0.37	22.3
370	MITE_T_370|Scaffold845_CSS|1171755|1172053|ATAT|33|F37	PC-3p-204109_19	100	11	0	0	214	224	9	19	0.37	22.3
371	MITE_T_371|Scaffold327_CSS|961472|961769|AAA|38|F37	PC-3p-204109_19	100	11	0	0	77	87	19	9	0.37	22.3
372	MITE_T_372|Scaffold713_CSS|1228984|1229278|TT|36|F37	PC-3p-204109_19	100	11	0	0	75	85	19	9	0.36	22.3
373	MITE_T_373|Scaffold3283_CSS|726424|726718|AT|39|F37	PC-3p-204109_19	100	11	0	0	210	220	9	19	0.36	22.3
374	MITE_T_374|Scaffold418_CSS|399644|399938|TT|36|F37	PC-3p-204109_19	100	11	0	0	210	220	9	19	0.36	22.3
375	MITE_T_375|Scaffold1537_CSS|99903|100195|AA|35|F37	PC-3p-204109_19	100	11	0	0	208	218	9	19	0.36	22.3
376	MITE_T_376|Scaffold1563_CSS|1821652|1821942|TA|32|F37	PC-3p-204109_19	100	11	0	0	208	218	9	19	0.36	22.3
377	MITE_T_377|Scaffold4273_CSS|908155|908443|TAG|32|F37	PC-3p-204109_19	100	11	0	0	72	82	19	9	0.35	22.3
378	MITE_T_378|Scaffold2438_CSS|619220|619505|AT|32|F37	PC-3p-204109_19	100	11	0	0	70	80	19	9	0.35	22.3
379	MITE_T_379|Scaffold257_CSS|6103997|6104281|ATAT|34|F37	PC-3p-204109_19	100	11	0	0	205	215	9	19	0.35	22.3
380	MITE_T_380|Scaffold2211_CSS|629480|629789|ATAT|34|F38	PC-5p-19825_136	100	11	0	0	254	264	13	23	0.38	22.3
381	MITE_T_381|Scaffold2450_CSS|1085176|1085476|AT|37|F38	PC-5p-19825_136	100	11	0	0	39	49	23	13	0.37	22.3
382	MITE_T_382|Scaffold5767_CSS|352160|352447|TA|16|F38	PC-5p-19825_136	100	11	0	0	32	42	23	13	0.35	22.3
383	MITE_T_383|Scaffold2323_CSS|1466287|1466570|TAA|28|F38	PC-5p-19825_136	100	11	0	0	242	252	13	23	0.35	22.3
384	MITE_T_384|Scaffold944_CSS|689599|689872|GCC|25|F38	csn-smR64-5p	100	11	0	0	260	270	11	1	0.34	22.3
385	MITE_T_385|Scaffold2255_CSS|164292|165092|TT|24|F39	csn-smR79-5p	100	10	0	0	354	363	2	11	3.7	20.3
386	MITE_T_386|Scaffold859_CSS|1837049|1837849|TTATGA|25|F39	csn-smR18-5p	100	10	0	0	395	404	16	7	3.7	20.3
387	MITE_T_387|Scaffold1471_CSS|689536|690317|AG|17|F39	Group2_Unigene_BMK.23997_1016824	100	14	0	0	431	444	24	11	0.015	28.2
388	MITE_T_388|Scaffold967_CSS|2164804|2165113|TTTT|55|F40	PC-3p-33133_91	100	13	0	0	147	159	18	6	0.024	26.3
389	MITE_T_389|Scaffold197_CSS|1639756|1640054|AATT|50|F40	PC-3p-593082_8	100	12	0	0	85	96	21	10	0.093	24.3
390	MITE_T_390|Scaffold197_CSS|1629462|1629758|aatt|46|F40	PC-3p-593082_8	100	12	0	0	83	94	21	10	0.092	24.3
391	MITE_T_391|Scaffold1839_CSS|368746|369041|AA|26|F40	Group1_Unigene_BMK.45675_802511	100	13	0	0	157	169	12	24	0.023	26.3
392	MITE_T_392|Scaffold7081_CSS|13359|13652|CTTAG|26|F40	csn-smR7-5p	100	11	0	0	162	172	5	15	0.36	22.3
393	MITE_T_393|Scaffold981_CSS|1170835|1171144|AT|20|F41	csn-smR71-3p	100	13	0	0	236	248	22	10	0.024	26.3
394	MITE_T_394|Scaffold981_CSS|1170851|1171160|GG|13|F41	csn-smR71-3p	100	13	0	0	220	232	22	10	0.024	26.3
395	MITE_T_395|Scaffold1076_CSS|2383985|2384288|TAA|16|F41	csn-smR81	100	13	0	0	59	71	8	20	0.024	26.3
396	MITE_T_396|Scaffold2133_CSS|1548238|1548541|TTA|16|F41	csn-smR81	100	13	0	0	59	71	8	20	0.024	26.3
397	MITE_T_397|Scaffold3537_CSS|1828368|1828670|TTA|16|F41	csn-smR81	100	13	0	0	58	70	8	20	0.024	26.3
398	MITE_T_398|Scaffold4823_CSS|545007|545308|CTTAG|20|F41	csn-smR81	100	13	0	0	58	70	8	20	0.024	26.3
399	MITE_T_399|Scaffold5805_CSS|313849|314158|TA|44|F42	PC-3p-204109_19	100	11	0	0	82	92	19	9	0.38	22.3
400	MITE_T_400|Scaffold809_CSS|875846|876144|TA|39|F42	PC-3p-204109_19	100	11	0	0	212	222	9	19	0.37	22.3
401	MITE_T_401|Scaffold2251_CSS|116290|116584|AA|35|F42	csn-smR18-3p	100	11	0	0	50	60	16	6	0.36	22.3
402	MITE_T_402|Scaffold364_CSS|1060116|1060405|AT|35|F42	novel-miR28	100	12	0	0	147	158	3	14	0.09	24.3
403	MITE_T_403|Scaffold1830_CSS|293872|294159|GT|31|F42	PC-3p-204109_19	100	11	0	0	207	217	9	19	0.35	22.3
404	MITE_T_404|Scaffold2971_CSS|947880|948167|AAT|31|F42	Group1_Unigene_BMK.14663_543730	100	11	0	0	80	90	12	22	0.35	22.3
405	MITE_T_405|Scaffold2971_CSS|948404|948691|AA|30|F42	Group1_Unigene_BMK.14663_543730	100	11	0	0	80	90	12	22	0.35	22.3
406	MITE_T_406|Scaffold3679_CSS|267664|267947|TA|31|F42	PC-3p-204109_19	100	11	0	0	69	79	19	9	0.35	22.3
407	MITE_T_407|Scaffold2771_CSS|25534|25816|TA|31|F42	PC-3p-204109_19	100	11	0	0	69	79	19	9	0.35	22.3
408	MITE_T_408|Scaffold2421_CSS|24512|24794|TA|31|F42	PC-3p-204109_19	100	11	0	0	69	79	19	9	0.35	22.3
409	MITE_T_409|Scaffold404_CSS|1145896|1146178|TA|32|F42	PC-3p-204109_19	100	11	0	0	204	214	9	19	0.35	22.3
410	MITE_T_410|Scaffold2772_CSS|761155|761437|TA|32|F42	PC-3p-204109_19	100	11	0	0	69	79	19	9	0.35	22.3
411	MITE_T_411|Scaffold5444_CSS|591784|592066|TA|31|F42	PC-3p-204109_19	100	11	0	0	69	79	19	9	0.35	22.3
412	MITE_T_412|Scaffold583_CSS|71734|72015|AAT|31|F42	PC-3p-204109_19	100	11	0	0	202	212	9	19	0.35	22.3
413	MITE_T_413|Scaffold1025_CSS|43211|43519|CT|11|F43	csn-smR85	100	10	0	0	187	196	10	1	1.5	20.3
414	MITE_T_414|Scaffold3918_CSS|1276451|1276755|ACT|11|F43	csn-miRn53	100	13	0	0	161	173	21	9	0.024	26.3
415	MITE_T_415|Scaffold859_CSS|116477|116779|AG|13|F43	csn-miRn53	100	13	0	0	158	170	21	9	0.024	26.3
416	MITE_T_416|Scaffold3619_CSS|1577830|1578582|TG|42|F44	csn-smR71-5p	100	11	0	0	141	151	3	13	0.87	22.3
417	MITE_T_417|Scaffold528_CSS|218033|218765|TG|13|F44	PC-5p-1301775_4	100	12	0	0	599	610	20	9	0.21	24.3
418	MITE_T_418|Scaffold1132_CSS|87434|88140|TAA|22|F44	csn-smR60-5p	100	11	0	0	497	507	22	12	0.82	22.3
419	MITE_T_419|Scaffold432_CSS|2465470|2466176|TAA|22|F44	csn-smR53-3p	100	14	0	0	420	433	18	5	0.013	28.2
420	MITE_T_420|Scaffold4451_CSS|130289|130984|AA|21|F44	csn-smR64-5p	100	12	0	0	501	512	16	5	0.2	24.3
421	MITE_T_421|Scaffold1909_CSS|217367|217675|TA|24|F45	csn-smR72-3p	100	10	0	0	292	301	1	10	1.5	20.3
422	MITE_T_422|Scaffold3313_CSS|452083|452368|TAA|14|F45	PC-5p-19825_136	100	11	0	0	32	42	23	13	0.35	22.3
423	MITE_T_423|Scaffold838_CSS|226367|226648|TTA|14|F45	PC-5p-19825_136	100	11	0	0	32	42	23	13	0.35	22.3
424	MITE_T_424|Scaffold3329_CSS|285256|285535|TAA|14|F45	PC-5p-19825_136	100	11	0	0	238	248	13	23	0.34	22.3
425	MITE_T_425|Scaffold1692_CSS|40635|40943|CG|55|F46	csn-smR49a-5p	100	11	0	0	267	277	11	1	0.38	22.3
426	MITE_T_426|Scaffold3581_CSS|500329|500636|TA|55|F46	csn-smR49a-5p	100	11	0	0	32	42	1	11	0.38	22.3
427	MITE_T_427|Scaffold1030_CSS|645604|645894|CG|46|F46	csn-smR49a-5p	100	11	0	0	23	33	1	11	0.36	22.3
428	MITE_T_428|Scaffold201_CSS|461828|462105|TAA|46|F46	csn-smR49a-5p	100	11	0	0	245	255	11	1	0.34	22.3
429	MITE_T_429|Scaffold2078_CSS|382864|383134|GCC|32|F46	PC-5p-109704_32	100	10	0	0	102	111	20	11	1.3	20.3
430	MITE_T_430|Scaffold257_CSS|6168097|6168403|GC|14|F47	PC-3p-543040_8	100	11	0	0	296	306	15	5	0.38	22.3
431	MITE_T_431|Scaffold7690_CSS|417614|417913|AACA|19|F47	PC-3p-543040_8	100	11	0	0	285	295	15	5	0.37	22.3
432	MITE_T_432|Scaffold1759_CSS|2548026|2548309|GTTT|27|F47	csn-smR35	100	11	0	0	27	37	9	19	0.35	22.3
433	MITE_T_433|Scaffold2205_CSS|1293003|1293309|TAT|42|F48	PC-3p-204109_19	100	11	0	0	215	225	9	19	0.38	22.3
434	MITE_T_434|Scaffold3917_CSS|284753|285050|AT|40|F48	PC-3p-204109_19	100	11	0	0	77	87	19	9	0.37	22.3
435	MITE_T_435|Scaffold1039_CSS|532616|532908|TA|31|F48	PC-3p-204109_19	100	11	0	0	214	224	9	19	0.36	22.3
436	MITE_T_436|Scaffold171_CSS|1393358|1393644|AT|22|F48	PC-5p-188350_20	100	11	0	0	123	133	3	13	0.35	22.3
437	MITE_T_437|Scaffold1539_CSS|343038|343324|AAA|28|F48	PC-3p-204109_19	100	11	0	0	71	81	19	9	0.35	22.3
438	MITE_T_438|Scaffold1505_CSS|638456|638739|AT|22|F48	csn-smR18-3p	100	11	0	0	229	239	6	16	0.35	22.3
439	MITE_T_439|Scaffold177_CSS|1447826|1448106|TA|31|F48	PC-3p-204109_19	100	11	0	0	202	212	9	19	0.34	22.3
440	MITE_T_440|Scaffold2235_CSS|37692|37998|TA|25|F49	csn-smR7-5p	100	11	0	0	125	135	15	5	0.38	22.3
441	MITE_T_441|Scaffold1695_CSS|664778|665074|ATAT|23|F49	PC-3p-632254_7	100	12	0	0	28	39	19	8	0.092	24.3
442	MITE_T_442|Scaffold16605_CSS|79504|79799|AAT|44|F49	PC-3p-84313_40	100	11	0	0	22	32	7	17	0.36	22.3
443	MITE_T_443|Scaffold409_CSS|2579557|2579851|TA|20|F49	csn-miRn43	100	11	0	0	280	290	11	21	0.36	22.3
444	MITE_T_444|Scaffold3169_CSS|9655|9949|TA|26|F49	csn-miRn43	100	11	0	0	280	290	11	21	0.36	22.3
445	MITE_T_445|Scaffold1076_CSS|711706|711999|TA|25|F49	csn-miRn43	100	11	0	0	6	16	21	11	0.36	22.3
446	MITE_T_446|Scaffold3326_CSS|148696|148988|TA|25|F49	csn-miRn43	100	11	0	0	5	15	21	11	0.36	22.3
447	MITE_T_447|Scaffold844_CSS|2096058|2096349|ATAT|21|F49	csn-miRn43	100	11	0	0	5	15	21	11	0.36	22.3
448	MITE_T_448|Scaffold814_CSS|1655608|1655898|ATT|22|F49	csn-smR7-5p	100	11	0	0	158	168	5	15	0.36	22.3
449	MITE_T_449|Scaffold178_CSS|1481139|1481429|TTA|22|F49	PC-3p-84313_40	100	12	0	0	183	194	15	4	0.09	24.3
450	MITE_T_450|Scaffold3457_CSS|1420653|1420958|TA|131|F50	csn-smR77-3p	100	12	0	0	62	73	3	14	0.095	24.3
451	MITE_T_451|Scaffold371_CSS|928470|928774|TA|133|F50	novel-miR40	100	11	0	0	248	258	19	9	0.37	22.3
452	MITE_T_452|Scaffold7026_CSS|709376|709667|TTAA|306|F50	PC-3p-240795_16	100	12	0	0	245	256	10	21	0.091	24.3
453	MITE_T_453|Scaffold741_CSS|782072|782360|AT|302|F50	PC-5p-547776_8	100	15	0	0	30	44	4	18	0.001	30.2
454	MITE_T_454|Scaffold7370_CSS|285913|286201|AT|306|F50	PC-3p-225023_17	100	11	0	0	50	60	1	11	0.35	22.3
455	MITE_T_455|Scaffold1738_CSS|91129|91415|CG|123|F50	PC-5p-109704_32	100	11	0	0	202	212	21	11	0.35	22.3
456	MITE_T_456|Scaffold409_CSS|562813|563099|CG|123|F50	PC-5p-109704_32	100	11	0	0	75	85	11	21	0.35	22.3
457	MITE_T_457|Scaffold838_CSS|298791|299074|TA|296|F50	PC-5p-547776_8	100	14	0	0	242	255	17	4	0.006	28.2
458	MITE_T_458|Scaffold2904_CSS|918052|918333|TA|290|F50	PC-3p-716860_7	100	15	0	0	241	255	10	24	0.001	30.2
459	MITE_T_459|Scaffold2107_CSS|465795|466069|TT|114|F50	PC-3p-716860_7	100	14	0	0	25	38	21	8	0.005	28.2
460	MITE_T_460|Scaffold98_CSS|905128|905397|AATT|280|F50	PC-3p-716860_7	100	17	0	0	235	251	8	24	9e-05	34.2
461	MITE_T_461|Scaffold4786_CSS|70826|71092|AA|268|F50	PC-3p-716860_7	100	15	0	0	235	249	10	24	0.001	30.2
462	MITE_T_462|Scaffold911_CSS|139999|140750|TA|30|F51	csn-smR80	100	11	0	0	673	683	12	2	0.87	22.3
463	MITE_T_463|Scaffold1908_CSS|416230|416973|TA|66|F51	PC-3p-852_1172	100	12	0	0	30	41	13	2	0.22	24.3
464	MITE_T_464|Scaffold1689_CSS|1066608|1067343|TA|46|F51	unconservative_c73833.graph_c1_694101	100	12	0	0	368	379	11	22	0.22	24.3
465	MITE_T_465|Scaffold454_CSS|923463|924192|TA|67|F51	csn-smR80	100	11	0	0	651	661	12	2	0.84	22.3
466	MITE_T_466|Scaffold3804_CSS|714593|714897|TTA|53|F52	PC-3p-33133_91	100	12	0	0	190	201	16	5	0.095	24.3
467	MITE_T_467|Scaffold670_CSS|283865|284161|TAA|53|F52	CL19777Contig1_314088	100	12	0	0	283	294	15	4	0.092	24.3
468	MITE_T_468|Scaffold30923_CSS|116|411|TATA|59|F52	CL26875Contig1_159660	100	14	0	0	247	260	7	20	0.006	28.2
469	MITE_T_469|Scaffold1989_CSS|3047282|3047574|TTA|54|F52	CL26875Contig1_159660	100	14	0	0	35	48	20	7	0.006	28.2
470	MITE_T_470|Scaffold288_CSS|732481|732770|ATGGA|57|F52	csn-smR9-3p-1	100	12	0	0	39	50	13	2	0.09	24.3
471	MITE_T_471|Scaffold660_CSS|4818780|4819084|AT|38|F53	Group1_Unigene_BMK.42407_756074	100	11	0	0	143	153	12	2	0.37	22.3
472	MITE_T_472|Scaffold4449_CSS|922974|923271|AT|34|F53	Group1_Unigene_BMK.42407_756074	100	11	0	0	140	150	12	2	0.37	22.3
473	MITE_T_473|Scaffold5804_CSS|328336|328620|AT|26|F53	Group1_Unigene_BMK.42407_756074	100	11	0	0	141	151	2	12	0.35	22.3
474	MITE_T_474|Scaffold1916_CSS|815490|815762|AGT|19|F53	PC-5p-40687_77	100	13	0	0	227	239	17	5	0.021	26.3
475	MITE_T_475|Scaffold1186_CSS|233319|233584|AT|17|F53	Group1_Unigene_BMK.42407_756074	100	11	0	0	124	134	12	2	0.33	22.3
476	MITE_T_476|Scaffold3396_CSS|77015|77279|TTA|15|F53	csn-smR76-5p	100	10	0	0	155	164	13	4	1.3	20.3
477	MITE_T_477|Scaffold1915_CSS|321404|321656|AT|11|F53	Group1_Unigene_BMK.42407_756074	100	11	0	0	115	125	2	12	0.31	22.3
478	MITE_T_478|Scaffold1492_CSS|2386133|2386385|AT|10|F53	csn-smR71-5p	100	11	0	0	82	92	3	13	0.31	22.3
479	MITE_T_479|Scaffold182_CSS|935889|936193|TC|30|F54	csn-smR44-5p	100	9	0	0	259	267	13	21	5.9	18.3
480	MITE_T_480|Scaffold1039_CSS|1373483|1373781|AT|34|F54	csn-smR49a-5p	100	10	0	0	30	39	11	2	1.5	20.3
481	MITE_T_481|Scaffold558_CSS|198279|198570|AT|18|F54	PC-3p-88598_39	100	13	0	0	7	19	15	3	0.023	26.3
482	MITE_T_482|Scaffold1760_CSS|477960|478251|GA|22|F54	PC-3p-84313_40	100	12	0	0	184	195	15	4	0.091	24.3
483	MITE_T_483|Scaffold475_CSS|1083185|1083489|TT|28|F55	csn-smR67	100	11	0	0	153	163	12	2	0.37	22.3
484	MITE_T_484|Scaffold694_CSS|1470055|1470352|AAAAA|31|F55	csn-smR7-5p	100	11	0	0	155	165	5	15	0.37	22.3
485	MITE_T_485|Scaffold39_CSS|6556|6853|AGT|26|F55	csn-smR35	100	11	0	0	91	101	19	9	0.37	22.3
486	MITE_T_486|Scaffold975_CSS|557279|557569|ATT|22|F55	csn-smR35	100	11	0	0	28	38	9	19	0.36	22.3
487	MITE_T_487|Scaffold2348_CSS|2477042|2477332|AAT|16|F55	csn-smR19-3p	100	10	0	0	45	54	15	6	1.4	20.3
488	MITE_T_488|Scaffold3291_CSS|705529|705817|AAT|22|F55	unconservative_c33496.graph_c0_50814	100	10	0	0	162	171	1	10	1.4	20.3
489	MITE_T_489|Scaffold5206_CSS|611442|611725|GC|20|F55	unconservative_c33496.graph_c0_50814	100	10	0	0	161	170	1	10	1.4	20.3
490	MITE_T_490|Scaffold7413_CSS|424199|424481|GCC|41|F55	Group1_Unigene_BMK.45675_802511	100	10	0	0	135	144	11	2	1.4	20.3
491	MITE_T_491|Scaffold730_CSS|2029837|2030141|AT|71|F56	unconservative_c87430.graph_c0_809815	100	11	0	0	204	214	12	22	0.37	22.3
492	MITE_T_492|Scaffold5112_CSS|796725|797009|AT|60|F56	unconservative_c87430.graph_c0_809815	100	11	0	0	197	207	12	22	0.35	22.3
493	MITE_T_493|Scaffold3629_CSS|72327|72591|TAA|47|F56	unconservative_c87430.graph_c0_809815	100	11	0	0	69	79	22	12	0.32	22.3
494	MITE_T_494|Scaffold127_CSS|586483|586787|AA|29|F57	csn-smR7-5p	100	11	0	0	166	176	5	15	0.37	22.3
495	MITE_T_495|Scaffold6048_CSS|377309|377613|TTT|28|F57	Group1_Unigene_BMK.45675_802511	100	10	0	0	151	160	2	11	1.5	20.3
496	MITE_T_496|Scaffold1246_CSS|538473|538774|CA|14|F57	csn-smR64-5p	100	11	0	0	234	244	11	1	0.37	22.3
497	MITE_T_497|Scaffold1246_CSS|538497|538793|ATAT|29|F57	csn-smR64-5p	100	11	0	0	210	220	11	1	0.36	22.3
498	MITE_T_498|Scaffold5635_CSS|501091|501384|TA|25|F57	csn-smR64-5p	100	11	0	0	208	218	11	1	0.36	22.3
499	MITE_T_499|Scaffold2231_CSS|832230|832522|AT|24|F57	csn-smR64-5p	100	11	0	0	75	85	1	11	0.36	22.3
500	MITE_T_500|Scaffold1303_CSS|1792592|1792884|AAAAAT|23|F57	csn-smR64-5p	100	11	0	0	208	218	11	1	0.36	22.3
501	MITE_T_501|Scaffold3826_CSS|111680|111971|TCA|22|F57	PC-3p-84313_40	100	12	0	0	264	275	16	5	0.091	24.3
502	MITE_T_502|Scaffold17047_CSS|285032|285323|TCA|22|F57	PC-3p-84313_40	100	12	0	0	17	28	5	16	0.091	24.3
503	MITE_T_503|Scaffold1411_CSS|774346|774637|AT|25|F57	csn-smR67	100	11	0	0	135	145	2	12	0.36	22.3
504	MITE_T_504|Scaffold1466_CSS|25045|25335|TAA|22|F57	csn-smR64-5p	100	11	0	0	74	84	1	11	0.36	22.3
505	MITE_T_505|Scaffold2901_CSS|86062|86352|AAT|22|F57	csn-smR64-5p	100	11	0	0	207	217	11	1	0.36	22.3
506	MITE_T_506|Scaffold3797_CSS|366285|366575|TAA|22|F57	Group1_Unigene_BMK.45675_802511	100	10	0	0	143	152	2	11	1.4	20.3
507	MITE_T_507|Scaffold4459_CSS|248720|249010|AAT|22|F57	unconservative_c68856.graph_c0_453425	100	9	0	0	273	281	14	6	5.6	18.3
508	MITE_T_508|Scaffold4940_CSS|644778|645068|ATT|22|F57	csn-smR7-5p	100	11	0	0	123	133	15	5	0.36	22.3
509	MITE_T_509|Scaffold670_CSS|585001|585291|TAC|21|F57	csn-smR72-5p	100	12	0	0	27	38	8	19	0.09	24.3
510	MITE_T_510|Scaffold628_CSS|1124956|1125246|TAA|22|F57	csn-smR7-5p	100	11	0	0	123	133	15	5	0.36	22.3
511	MITE_T_511|Scaffold1775_CSS|1838300|1838590|AAG|21|F57	novel-miR9	100	10	0	0	279	288	16	7	1.4	20.3
512	MITE_T_512|Scaffold2530_CSS|1104418|1104708|CAA|22|F57	csn-smR72-5p	100	12	0	0	253	264	19	8	0.09	24.3
513	MITE_T_513|Scaffold1496_CSS|803742|804030|TT|13|F57	csn-smR64-5p	100	11	0	0	89	99	1	11	0.35	22.3
514	MITE_T_514|Scaffold1770_CSS|2562831|2563135|TT|12|F58	PC-5p-19825_136	100	11	0	0	32	42	23	13	0.37	22.3
515	MITE_T_515|Scaffold2171_CSS|317391|317682|TTA|29|F58	PC-5p-19825_136	100	11	0	0	250	260	13	23	0.36	22.3
516	MITE_T_516|Scaffold1795_CSS|1369209|1369477|TTA|29|F58	PC-5p-19825_136	100	11	0	0	33	43	23	13	0.33	22.3
517	MITE_T_517|Scaffold8631_CSS|183963|184265|AT|312|F59	Group2_Unigene_BMK.34396_1093900	100	12	0	0	21	32	9	20	0.094	24.3
518	MITE_T_518|Scaffold413_CSS|1745351|1745653|GC|15|F59	Group2_Unigene_BMK.34396_1093900	100	12	0	0	16	27	9	20	0.094	24.3
519	MITE_T_519|Scaffold4216_CSS|288220|288520|TA|307|F59	csn-smR18-5p	100	11	0	0	273	283	14	24	0.37	22.3
520	MITE_T_520|Scaffold2150_CSS|1159941|1160239|TA|316|F59	PC-3p-632254_7	100	13	0	0	48	60	6	18	0.024	26.3
521	MITE_T_521|Scaffold592_CSS|70173|70456|AT|292|F59	novel-miR36	100	11	0	0	49	59	9	19	0.35	22.3
522	MITE_T_522|Scaffold413_CSS|1745357|1745637|AT|288|F59	Group2_Unigene_BMK.34396_1093900	100	12	0	0	10	21	9	20	0.087	24.3
523	MITE_T_523|Scaffold3581_CSS|1319610|1319888|GGCC|12|F59	conservative_c54909.graph_c0_176571	100	12	0	0	137	148	17	6	0.086	24.3
524	MITE_T_524|Scaffold597_CSS|3117929|3118207|AAA|284|F59	PC-5p-95129_36	100	11	0	0	97	107	11	21	0.34	22.3
525	MITE_T_525|Scaffold35325_CSS|1875|2153|AAA|284|F59	PC-3p-204109_19	100	13	0	0	202	214	8	20	0.022	26.3
526	MITE_T_526|Scaffold1344_CSS|1390759|1391033|ATTTCG|276|F59	csn-miRn70	100	21	0	0	85	105	1	21	4e-07	42.1
527	MITE_T_527|Scaffold4208_CSS|1242934|1243235|TA|42|F60	PC-3p-204109_19	100	11	0	0	78	88	19	9	0.37	22.3
528	MITE_T_528|Scaffold2935_CSS|399496|399789|CAT|31|F60	PC-3p-204109_19	100	11	0	0	210	220	9	19	0.36	22.3
529	MITE_T_529|Scaffold964_CSS|498920|499211|AAA|33|F60	PC-3p-204109_19	100	11	0	0	208	218	9	19	0.36	22.3
530	MITE_T_530|Scaffold7579_CSS|314359|314649|AT|32|F60	PC-3p-204109_19	100	11	0	0	208	218	9	19	0.36	22.3
531	MITE_T_531|Scaffold1504_CSS|2991390|2991680|TTA|31|F60	PC-3p-204109_19	100	11	0	0	73	83	19	9	0.36	22.3
532	MITE_T_532|Scaffold1007_CSS|1150660|1150949|AT|27|F60	csn-smR85	100	10	0	0	264	273	11	2	1.4	20.3
533	MITE_T_533|Scaffold178_CSS|206079|206368|TA|37|F60	csn-smR19-3p	100	10	0	0	201	210	6	15	1.4	20.3
534	MITE_T_534|Scaffold7785_CSS|35260|35548|AT|32|F60	csn-smR19-3p	100	11	0	0	199	209	5	15	0.35	22.3
535	MITE_T_535|Scaffold933_CSS|407713|407999|TAA|32|F60	PC-3p-204109_19	100	11	0	0	206	216	9	19	0.35	22.3
536	MITE_T_536|Scaffold1830_CSS|24849|25135|AT|33|F60	PC-3p-204109_19	100	11	0	0	206	216	9	19	0.35	22.3
537	MITE_T_537|Scaffold4645_CSS|221186|221472|AA|31|F60	unconservative_c35851.graph_c0_70554	100	12	0	0	271	282	7	18	0.089	24.3
538	MITE_T_538|Scaffold3104_CSS|1237144|1237430|TTT|31|F60	PC-3p-204109_19	100	11	0	0	206	216	9	19	0.35	22.3
539	MITE_T_539|Scaffold1366_CSS|1039925|1040209|AT|32|F60	csn-smR18-3p	100	11	0	0	45	55	16	6	0.35	22.3
540	MITE_T_540|Scaffold2408_CSS|676947|677231|ATT|31|F60	PC-3p-204109_19	100	11	0	0	205	215	9	19	0.35	22.3
541	MITE_T_541|Scaffold1001_CSS|1918864|1919148|AT|32|F60	PC-3p-204109_19	100	11	0	0	70	80	19	9	0.35	22.3
542	MITE_T_542|Scaffold1816_CSS|2042623|2042907|ATAT|34|F60	PC-3p-204109_19	100	11	0	0	70	80	19	9	0.35	22.3
543	MITE_T_543|Scaffold4486_CSS|261561|261845|ATAT|34|F60	PC-3p-204109_19	100	11	0	0	70	80	19	9	0.35	22.3
544	MITE_T_544|Scaffold3765_CSS|182940|183224|TA|31|F60	PC-3p-204109_19	100	11	0	0	69	79	19	9	0.35	22.3
545	MITE_T_545|Scaffold2541_CSS|132841|133125|AT|28|F60	PC-3p-84313_40	100	12	0	0	10	21	14	3	0.088	24.3
546	MITE_T_546|Scaffold459_CSS|1532922|1533206|AT|32|F60	csn-smR19-3p	100	10	0	0	198	207	6	15	1.4	20.3
547	MITE_T_547|Scaffold1939_CSS|1109374|1109658|AT|32|F60	PC-3p-204109_19	100	11	0	0	205	215	9	19	0.35	22.3
548	MITE_T_548|Scaffold9179_CSS|253485|253769|AT|33|F60	PC-3p-204109_19	100	11	0	0	205	215	9	19	0.35	22.3
549	MITE_T_549|Scaffold834_CSS|350326|350610|AT|32|F60	PC-3p-204109_19	100	11	0	0	70	80	19	9	0.35	22.3
550	MITE_T_550|Scaffold1911_CSS|1149102|1149386|AT|32|F60	PC-3p-204109_19	100	11	0	0	70	80	19	9	0.35	22.3
551	MITE_T_551|Scaffold3317_CSS|1262474|1262758|AT|32|F60	csn-smR19-3p	100	10	0	0	78	87	15	6	1.4	20.3
552	MITE_T_552|Scaffold209_CSS|2024252|2024536|AT|32|F60	PC-3p-204109_19	100	11	0	0	70	80	19	9	0.35	22.3
553	MITE_T_553|Scaffold2250_CSS|940363|940646|TA|32|F60	PC-3p-204109_19	100	11	0	0	69	79	19	9	0.35	22.3
554	MITE_T_554|Scaffold569_CSS|1017681|1017964|TA|29|F60	PC-3p-204109_19	100	11	0	0	69	79	19	9	0.35	22.3
555	MITE_T_555|Scaffold1196_CSS|644249|644531|TA|31|F60	PC-3p-204109_19	100	11	0	0	204	214	9	19	0.35	22.3
556	MITE_T_556|Scaffold507_CSS|685262|685544|TA|31|F60	csn-smR35	100	10	0	0	93	102	15	6	1.4	20.3
557	MITE_T_557|Scaffold3792_CSS|336142|336424|TA|31|F60	PC-3p-204109_19	100	11	0	0	69	79	19	9	0.35	22.3
558	MITE_T_558|Scaffold466_CSS|261791|262073|TA|31|F60	CL2738Contig1_14043	100	12	0	0	204	215	1	12	0.088	24.3
559	MITE_T_559|Scaffold4911_CSS|144783|145065|TA|28|F60	PC-3p-204109_19	100	11	0	0	69	79	19	9	0.35	22.3
560	MITE_T_560|Scaffold1432_CSS|287271|287553|TA|31|F60	csn-smR19-3p	100	11	0	0	77	87	15	5	0.35	22.3
561	MITE_T_561|Scaffold1497_CSS|1258895|1259177|TA|31|F60	PC-3p-204109_19	100	11	0	0	69	79	19	9	0.35	22.3
562	MITE_T_562|Scaffold1607_CSS|683915|684197|TA|31|F60	csn-smR18-3p	100	11	0	0	44	54	16	6	0.35	22.3
563	MITE_T_563|Scaffold12471_CSS|47423|47705|TA|31|F60	PC-3p-204109_19	100	11	0	0	204	214	9	19	0.35	22.3
564	MITE_T_564|Scaffold1440_CSS|1133076|1133358|TA|31|F60	PC-3p-204109_19	100	11	0	0	204	214	9	19	0.35	22.3
565	MITE_T_565|Scaffold1440_CSS|1131199|1131481|TA|31|F60	PC-3p-204109_19	100	11	0	0	69	79	19	9	0.35	22.3
566	MITE_T_566|Scaffold643_CSS|1096897|1097178|TA|31|F60	csn-smR19-3p	100	10	0	0	197	206	6	15	1.4	20.3
567	MITE_T_567|Scaffold255_CSS|682871|683152|TA|31|F60	PC-3p-204109_19	100	11	0	0	69	79	19	9	0.35	22.3
568	MITE_T_568|Scaffold3537_CSS|1219014|1219295|TA|31|F60	PC-3p-204109_19	100	11	0	0	203	213	9	19	0.35	22.3
569	MITE_T_569|Scaffold1299_CSS|483232|483512|TA|28|F60	PC-3p-204109_19	100	11	0	0	202	212	9	19	0.34	22.3
570	MITE_T_570|Scaffold1128_CSS|2778022|2778291|TA|31|F60	csn-smR35	100	10	0	0	81	90	15	6	1.3	20.3
571	MITE_T_571|Scaffold270_CSS|165293|165594|AC|34|F61	csn-smR76-5p	100	10	0	0	118	127	4	13	1.5	20.3
572	MITE_T_572|Scaffold15171_CSS|168990|169277|AT|29|F61	Group1_Unigene_BMK.42407_756074	100	12	0	0	141	152	1	12	0.089	24.3
573	MITE_T_573|Scaffold1107_CSS|1139548|1139822|GT|19|F61	csn-smR71-5p	100	10	0	0	172	181	13	4	1.3	20.3
574	MITE_T_574|Scaffold3190_CSS|212204|212478|AT|23|F61	csn-smR76-5p	100	12	0	0	157	168	15	4	0.085	24.3
575	MITE_T_575|Scaffold161_CSS|1480483|1480750|TA|18|F61	Group1_Unigene_BMK.42407_756074	100	11	0	0	126	136	12	2	0.33	22.3
576	MITE_T_576|Scaffold411_CSS|1937660|1937927|TA|18|F61	Group1_Unigene_BMK.42407_756074	100	11	0	0	126	136	12	2	0.33	22.3
577	MITE_T_577|Scaffold366_CSS|669959|670226|TA|18|F61	Group1_Unigene_BMK.42407_756074	100	11	0	0	126	136	12	2	0.33	22.3
578	MITE_T_578|Scaffold3046_CSS|528816|529080|TTA|15|F61	Group1_Unigene_BMK.42407_756074	100	11	0	0	124	134	12	2	0.32	22.3
579	MITE_T_579|Scaffold1271_CSS|1690646|1690910|TTA|15|F61	csn-smR76-5p	100	10	0	0	101	110	4	13	1.3	20.3
580	MITE_T_580|Scaffold7304_CSS|437590|437854|TTA|15|F61	Group1_Unigene_BMK.42407_756074	100	11	0	0	124	134	12	2	0.32	22.3
581	MITE_T_581|Scaffold3447_CSS|886278|886542|TAA|15|F61	Group1_Unigene_BMK.42407_756074	100	11	0	0	131	141	2	12	0.32	22.3
582	MITE_T_582|Scaffold1504_CSS|1950332|1950596|TAA|15|F61	csn-smR76-5p	100	10	0	0	155	164	13	4	1.3	20.3
583	MITE_T_583|Scaffold933_CSS|604572|604836|TTA|15|F61	Group1_Unigene_BMK.42407_756074	100	11	0	0	131	141	2	12	0.32	22.3
584	MITE_T_584|Scaffold1552_CSS|389689|389953|TAA|15|F61	Group1_Unigene_BMK.42407_756074	100	11	0	0	131	141	2	12	0.32	22.3
585	MITE_T_585|Scaffold3918_CSS|69448|69712|ATAT|20|F61	Group1_Unigene_BMK.42407_756074	100	11	0	0	131	141	2	12	0.32	22.3
586	MITE_T_586|Scaffold3537_CSS|1357267|1357531|TA|17|F61	Group1_Unigene_BMK.42407_756074	100	11	0	0	124	134	12	2	0.32	22.3
587	MITE_T_587|Scaffold3085_CSS|74422|74686|TTA|15|F61	csn-smR76-5p	100	10	0	0	155	164	13	4	1.3	20.3
588	MITE_T_588|Scaffold2802_CSS|14032|14296|TCA|15|F61	Group1_Unigene_BMK.42407_756074	100	11	0	0	124	134	12	2	0.32	22.3
589	MITE_T_589|Scaffold1341_CSS|2025726|2025990|TTA|15|F61	Group1_Unigene_BMK.42407_756074	100	11	0	0	124	134	12	2	0.32	22.3
590	MITE_T_590|Scaffold1341_CSS|2182867|2183131|TTA|14|F61	Group1_Unigene_BMK.42407_756074	100	11	0	0	124	134	12	2	0.32	22.3
591	MITE_T_591|Scaffold3096_CSS|249522|249786|TAA|15|F61	Group1_Unigene_BMK.42407_756074	100	11	0	0	131	141	2	12	0.32	22.3
592	MITE_T_592|Scaffold1241_CSS|666173|666437|TTA|15|F61	csn-smR76-5p	100	10	0	0	101	110	4	13	1.3	20.3
593	MITE_T_593|Scaffold2379_CSS|315472|315736|TA|16|F61	Group1_Unigene_BMK.42407_756074	100	11	0	0	124	134	12	2	0.32	22.3
594	MITE_T_594|Scaffold1148_CSS|108575|108839|TAA|15|F61	Group1_Unigene_BMK.42407_756074	100	11	0	0	131	141	2	12	0.32	22.3
595	MITE_T_595|Scaffold4401_CSS|2829883|2830147|TTA|15|F61	Group1_Unigene_BMK.42407_756074	100	11	0	0	131	141	2	12	0.32	22.3
596	MITE_T_596|Scaffold30_CSS|4446308|4446572|TTA|15|F61	Group1_Unigene_BMK.42407_756074	100	11	0	0	124	134	12	2	0.32	22.3
597	MITE_T_597|Scaffold179_CSS|2548194|2548457|CTAA|14|F61	Group1_Unigene_BMK.42407_756074	100	11	0	0	131	141	2	12	0.32	22.3
598	MITE_T_598|Scaffold1925_CSS|691128|691388|CCATAAGG|21|F61	Group1_Unigene_BMK.42407_756074	100	11	0	0	122	132	12	2	0.32	22.3
599	MITE_T_599|Scaffold820_CSS|3303794|3304046|AT|11|F61	Group1_Unigene_BMK.42407_756074	100	11	0	0	125	135	2	12	0.31	22.3
600	MITE_T_600|Scaffold1520_CSS|1154275|1154527|AT|11|F61	Group1_Unigene_BMK.42407_756074	100	11	0	0	118	128	12	2	0.31	22.3
601	MITE_T_601|Scaffold874_CSS|2257650|2257902|AT|11|F61	Group1_Unigene_BMK.42407_756074	100	11	0	0	125	135	2	12	0.31	22.3
602	MITE_T_602|Scaffold1200_CSS|2686073|2686325|AT|11|F61	csn-smR71-5p	100	10	0	0	83	92	4	13	1.2	20.3
603	MITE_T_603|Scaffold4054_CSS|147554|147806|AT|11|F61	Group1_Unigene_BMK.42407_756074	100	11	0	0	125	135	2	12	0.31	22.3
604	MITE_T_604|Scaffold3102_CSS|995159|995411|AT|11|F61	csn-smR76-5p	100	10	0	0	149	158	13	4	1.2	20.3
605	MITE_T_605|Scaffold1802_CSS|2216192|2216444|AT|11|F61	Group1_Unigene_BMK.42407_756074	100	11	0	0	118	128	12	2	0.31	22.3
606	MITE_T_606|Scaffold98_CSS|881487|881739|TA|19|F61	Group1_Unigene_BMK.42407_756074	100	11	0	0	125	135	12	2	0.31	22.3
607	MITE_T_607|Scaffold30_CSS|5368604|5368856|AT|11|F61	Group1_Unigene_BMK.42407_756074	100	11	0	0	125	135	2	12	0.31	22.3
608	MITE_T_608|Scaffold1759_CSS|2028885|2029137|AT|11|F61	Group1_Unigene_BMK.42407_756074	100	11	0	0	118	128	12	2	0.31	22.3
609	MITE_T_609|Scaffold5362_CSS|329749|330001|AT|11|F61	csn-smR76-5p	100	10	0	0	95	104	4	13	1.2	20.3
610	MITE_T_610|Scaffold2905_CSS|349361|349613|AT|10|F61	Group1_Unigene_BMK.42407_756074	100	11	0	0	125	135	2	12	0.31	22.3
611	MITE_T_611|Scaffold262_CSS|431035|431287|AT|11|F61	csn-smR76-5p	100	10	0	0	149	158	13	4	1.2	20.3
612	MITE_T_612|Scaffold1500_CSS|122047|122299|AT|11|F61	Group1_Unigene_BMK.42407_756074	100	11	0	0	118	128	12	2	0.31	22.3
613	MITE_T_613|Scaffold4289_CSS|112831|113083|AT|11|F61	Group1_Unigene_BMK.42407_756074	100	11	0	0	125	135	2	12	0.31	22.3
614	MITE_T_614|Scaffold1786_CSS|729843|730095|AT|11|F61	csn-smR71-5p	100	10	0	0	161	170	13	4	1.2	20.3
615	MITE_T_615|Scaffold6238_CSS|105145|105397|AT|11|F61	csn-smR76-5p	100	10	0	0	149	158	13	4	1.2	20.3
616	MITE_T_616|Scaffold943_CSS|2327728|2327980|AT|11|F61	Group1_Unigene_BMK.42407_756074	100	11	0	0	125	135	2	12	0.31	22.3
617	MITE_T_617|Scaffold1677_CSS|753817|754069|AT|11|F61	Group1_Unigene_BMK.42407_756074	100	11	0	0	125	135	2	12	0.31	22.3
618	MITE_T_618|Scaffold759_CSS|241710|241962|AT|11|F61	csn-smR71-5p	100	10	0	0	83	92	4	13	1.2	20.3
619	MITE_T_619|Scaffold288_CSS|13780|14032|AT|11|F61	Group1_Unigene_BMK.42407_756074	100	11	0	0	125	135	2	12	0.31	22.3
620	MITE_T_620|Scaffold271_CSS|388873|389124|AT|11|F61	Group1_Unigene_BMK.42407_756074	100	11	0	0	125	135	2	12	0.31	22.3
621	MITE_T_621|Scaffold558_CSS|1782448|1782749|TTA|29|F62	csn-smR66-5p	100	10	0	0	245	254	24	15	1.5	20.3
622	MITE_T_622|Scaffold569_CSS|1177097|1177383|TA|55|F62	csn-smR66-5p	100	10	0	0	227	236	24	15	1.4	20.3
623	MITE_T_623|Scaffold1303_CSS|452190|452470|TTA|52|F62	unconservative_c87430.graph_c0_809815	100	11	0	0	169	179	12	22	0.34	22.3
624	MITE_T_624|Scaffold684_CSS|270950|271225|GC|14|F62	csn-smR47-3p	100	11	0	0	170	180	6	16	0.34	22.3
625	MITE_T_625|Scaffold7198_CSS|67506|67807|CATG|35|F63	PC-5p-19825_136	100	11	0	0	49	59	23	13	0.37	22.3
626	MITE_T_626|Scaffold8657_CSS|153395|153674|AT|23|F63	PC-5p-19825_136	100	11	0	0	231	241	13	23	0.34	22.3
627	MITE_T_627|Scaffold705_CSS|391242|391514|AT|18|F63	PC-5p-19825_136	100	11	0	0	35	45	23	13	0.33	22.3
628	MITE_T_628|Scaffold271_CSS|1320939|1321208|AAATT|20|F63	PC-5p-19825_136	100	11	0	0	33	43	23	13	0.33	22.3
629	MITE_T_629|Scaffold1366_CSS|3523617|3523917|ta|41|F64	PC-3p-88598_39	100	11	0	0	9	19	21	11	0.37	22.3
630	MITE_T_630|Scaffold1875_CSS|1964174|1964469|TA|37|F64	PC-3p-88598_39	100	12	0	0	275	286	10	21	0.092	24.3
631	MITE_T_631|Scaffold143_CSS|354912|355196|AT|30|F64	PC-3p-543040_8	100	11	0	0	111	121	17	7	0.35	22.3
632	MITE_T_632|Scaffold143_CSS|346234|346517|at|30|F64	conservative_c54619.graph_c0_173389	100	11	0	0	193	203	11	1	0.35	22.3
633	MITE_T_633|Scaffold21357_CSS|187078|187359|TA|46|F64	PC-3p-88598_39	100	14	0	0	260	273	8	21	0.006	28.2
634	MITE_T_634|Scaffold452_CSS|276451|276729|TCA|28|F64	conservative_c54909.graph_c0_176571	100	10	0	0	96	105	12	21	1.4	20.3
635	MITE_T_635|Scaffold319_CSS|167816|168093|TA|33|F64	PC-3p-88598_39	100	12	0	0	259	270	8	19	0.086	24.3
636	MITE_T_636|Scaffold452_CSS|281828|282103|TCA|28|F64	PC-3p-88598_39	100	13	0	0	263	275	8	20	0.022	26.3
637	MITE_T_637|Scaffold1856_CSS|500766|501560|TA|32|F65	Group2_Unigene_BMK.34396_1093900	100	16	0	0	524	539	24	9	0.001	32.2
638	MITE_T_638|Scaffold1904_CSS|732844|733622|TA|17|F65	Group2_Unigene_BMK.34396_1093900	100	13	0	0	238	250	6	18	0.058	26.3
639	MITE_T_639|Scaffold3474_CSS|65965|66742|TA|24|F65	PC-5p-378_2186	100	23	0	0	318	340	1	23	6e-08	46.1
640	MITE_T_640|Scaffold624_CSS|121256|121556|AT|13|F66	PC-5p-109704_32	100	11	0	0	269	279	10	20	0.37	22.3
641	MITE_T_641|Scaffold804_CSS|519140|519409|AT|17|F66	csn-smR53-3p	100	12	0	0	238	249	14	3	0.084	24.3
642	MITE_T_642|Scaffold7958_CSS|338635|338904|AA|10|F66	Group2_Unigene_BMK.24252_1018543	100	11	0	0	21	31	17	7	0.33	22.3
643	MITE_T_643|Scaffold313_CSS|986050|986350|AA|19|F67	PC-5p-19825_136	100	11	0	0	38	48	23	13	0.37	22.3
644	MITE_T_644|Scaffold3040_CSS|186689|186981|AT|29|F67	PC-5p-19825_136	100	11	0	0	43	53	23	13	0.36	22.3
645	MITE_T_645|Scaffold237_CSS|328555|328842|TAA|11|F67	novel-miR17	100	10	0	0	79	88	19	10	1.4	20.3
646	MITE_T_646|Scaffold104_CSS|1046425|1046709|TTA|14|F67	PC-5p-19825_136	100	11	0	0	32	42	23	13	0.35	22.3
647	MITE_T_647|Scaffold452_CSS|551803|552103|AT|28|F68	PC-3p-84313_40	100	14	0	0	186	199	17	4	0.006	28.2
648	MITE_T_648|Scaffold3629_CSS|2182248|2182544|AT|20|F68	csn-smR35	100	11	0	0	125	135	16	6	0.36	22.3
649	MITE_T_649|Scaffold1271_CSS|208669|208965|AT|49|F68	csn-smR7-5p	100	11	0	0	126	136	15	5	0.36	22.3
650	MITE_T_650|Scaffold5186_CSS|320029|320323|TA|25|F68	csn-smR7-5p	100	11	0	0	161	171	5	15	0.36	22.3
651	MITE_T_651|Scaffold2437_CSS|328963|329253|ACT|22|F68	Group1_Unigene_BMK.45675_802511	100	10	0	0	143	152	2	11	1.4	20.3
652	MITE_T_652|Scaffold5516_CSS|625443|625733|TTT|21|F68	csn-smR19-3p	100	10	0	0	45	54	15	6	1.4	20.3
653	MITE_T_653|Scaffold730_CSS|1219307|1219596|TA|52|F68	PC-3p-84313_40	100	12	0	0	182	193	15	4	0.09	24.3
654	MITE_T_654|Scaffold1399_CSS|172464|172751|CTCTA|20|F68	Group1_Unigene_BMK.45675_802511	100	10	0	0	142	151	2	11	1.4	20.3
655	MITE_T_655|Scaffold271_CSS|1294193|1294475|GC|44|F68	csn-smR72-3p	100	11	0	0	189	199	13	3	0.35	22.3
656	MITE_T_656|Scaffold265_CSS|242351|242651|TA|42|F69	PC-3p-204109_19	100	11	0	0	212	222	9	19	0.37	22.3
657	MITE_T_657|Scaffold1135_CSS|1855920|1856219|AT|42|F69	PC-3p-204109_19	100	11	0	0	212	222	9	19	0.37	22.3
658	MITE_T_658|Scaffold804_CSS|1967189|1967486|GAT|26|F69	csn-smR18-3p	100	11	0	0	51	61	16	6	0.37	22.3
659	MITE_T_659|Scaffold943_CSS|1012041|1012331|TT|32|F69	PC-3p-84313_40	100	11	0	0	268	278	3	13	0.36	22.3
660	MITE_T_660|Scaffold2275_CSS|1661611|1661899|GAA|32|F69	csn-smR19-3p	100	10	0	0	200	209	6	15	1.4	20.3
661	MITE_T_661|Scaffold1125_CSS|757723|758007|TA|21|F69	PC-3p-84313_40	100	11	0	0	10	20	13	3	0.35	22.3
662	MITE_T_662|Scaffold2372_CSS|92869|93152|AT|32|F69	PC-3p-204109_19	100	11	0	0	69	79	19	9	0.35	22.3
663	MITE_T_663|Scaffold558_CSS|1712171|1712442|AT|33|F69	csn-smR19-3p	100	10	0	0	199	208	6	15	1.3	20.3
664	MITE_T_664|Scaffold265_CSS|242351|242591|TA|18|F69	PC-3p-204109_19	100	11	0	0	212	222	9	19	0.29	22.3
665	MITE_T_665|Scaffold2549_CSS|1146778|1147528|TA|22|F70	csn-miRn70	100	12	0	0	433	444	20	9	0.22	24.3
666	MITE_T_666|Scaffold736_CSS|2820618|2821343|TA|21|F70	csn-miRn70	100	12	0	0	306	317	9	20	0.21	24.3
667	MITE_T_667|Scaffold1274_CSS|858495|859206|TAA|17|F70	csn-miRn70	100	13	0	0	303	315	9	21	0.053	26.3
668	MITE_T_668|Scaffold3176_CSS|286076|286787|AT|21|F70	csn-miRn37-3p	100	13	0	0	639	651	10	22	0.053	26.3
669	MITE_T_669|Scaffold1689_CSS|1615817|1616524|TGA|17|F70	PC-5p-40687_77	100	11	0	0	601	611	18	8	0.82	22.3
670	MITE_T_670|Scaffold713_CSS|485649|486342|AATT|20|F70	Group1_Unigene_BMK.4105_738225	100	12	0	0	270	281	4	15	0.2	24.3
671	MITE_T_671|Scaffold23_CSS|679774|680450|AT|13|F70	Group1_Unigene_BMK.4105_738225	100	11	0	0	201	211	2	12	0.78	22.3
672	MITE_T_672|Scaffold4496_CSS|1334304|1334964|AT|16|F70	csn-miRn70	100	12	0	0	410	421	20	9	0.19	24.3
673	MITE_T_673|Scaffold2145_CSS|3182272|3182571|TCT|21|F71	PC-3p-33133_91	100	16	0	0	123	138	20	5	0.0004	32.2
674	MITE_T_674|Scaffold3595_CSS|2677848|2678146|AT|32|F71	csn-miRn43	100	11	0	0	7	17	21	11	0.37	22.3
675	MITE_T_675|Scaffold4091_CSS|133001|133298|GTA|48|F71	PC-3p-33133_91	100	17	0	0	123	139	20	4	0.0001	34.2
676	MITE_T_676|Scaffold397_CSS|1448374|1448670|TTA|23|F71	csn-smR45-5p	100	11	0	0	117	127	11	1	0.36	22.3
677	MITE_T_677|Scaffold4864_CSS|97560|97852|TA|18|F71	unconservative_c50819.graph_c0_142886	100	9	0	0	5	13	9	1	5.6	18.3
678	MITE_T_678|Scaffold1918_CSS|1401762|1402053|ATC|36|F71	PC-3p-33133_91	100	17	0	0	153	169	4	20	9e-05	34.2
679	MITE_T_679|Scaffold7304_CSS|633867|634155|TA|30|F71	PC-3p-33133_91	100	17	0	0	155	171	4	20	9e-05	34.2
680	MITE_T_680|Scaffold33358_CSS|2789|3088|TAA|28|F72	csn-smR85	100	11	0	0	87	97	7	17	0.37	22.3
681	MITE_T_681|Scaffold938_CSS|830525|830807|TAA|14|F72	PC-5p-19825_136	100	11	0	0	32	42	23	13	0.35	22.3
682	MITE_T_682|Scaffold3537_CSS|962256|962525|AACTA|29|F72	PC-5p-19825_136	100	12	0	0	32	43	24	13	0.084	24.3
683	MITE_T_683|Scaffold2838_CSS|571432|571699|TTA|27|F72	PC-5p-19825_136	100	11	0	0	32	42	23	13	0.33	22.3
684	MITE_T_684|Scaffold846_CSS|442619|442918|TATA|41|F73	csn-smR40-3p	100	11	0	0	267	277	7	17	0.37	22.3
685	MITE_T_685|Scaffold2673_CSS|922237|922528|TA|35|F73	csn-smR18-3p	100	11	0	0	48	58	16	6	0.36	22.3
686	MITE_T_686|Scaffold943_CSS|1008544|1008833|TT|32|F73	csn-miRn54	100	10	0	0	146	155	5	14	1.4	20.3
687	MITE_T_687|Scaffold3180_CSS|384280|384567|TA|31|F73	csn-smR18-3p	100	11	0	0	44	54	16	6	0.35	22.3
688	MITE_T_688|Scaffold3440_CSS|749111|749392|TA|31|F73	PC-3p-204109_19	100	11	0	0	67	77	19	9	0.35	22.3
689	MITE_T_689|Scaffold1125_CSS|771549|771829|TA|27|F73	PC-3p-204109_19	100	12	0	0	69	80	19	8	0.087	24.3
690	MITE_T_690|Scaffold150_CSS|1396930|1397210|TAA|32|F73	csn-smR19-3p	100	10	0	0	193	202	6	15	1.4	20.3
691	MITE_T_691|Scaffold4717_CSS|420441|420719|TA|32|F73	PC-3p-204109_19	100	10	0	0	201	210	10	19	1.4	20.3
692	MITE_T_692|Scaffold78_CSS|1408571|1408849|TA|32|F73	PC-3p-204109_19	100	10	0	0	201	210	10	19	1.4	20.3
693	MITE_T_693|Scaffold3038_CSS|745625|745924|TT|13|F74	csn-smR71-5p	100	11	0	0	202	212	13	3	0.37	22.3
694	MITE_T_694|Scaffold3982_CSS|906532|906817|TA|10|F74	Group1_Unigene_BMK.42407_756074	100	11	0	0	124	134	2	12	0.35	22.3
695	MITE_T_695|Scaffold283_CSS|1452316|1452568|AT|11|F74	csn-smR71-5p	100	11	0	0	161	171	13	3	0.31	22.3
696	MITE_T_696|Scaffold429_CSS|376426|376678|AT|11|F74	csn-smR71-5p	100	11	0	0	82	92	3	13	0.31	22.3
697	MITE_T_697|Scaffold281_CSS|792546|792844|GT|61|F75	csn-smR15-3p	100	15	0	0	249	263	7	21	0.002	30.2
698	MITE_T_698|Scaffold1626_CSS|1593588|1593864|GC|55|F75	csn-smR15-3p	100	14	0	0	29	42	20	7	0.005	28.2
699	MITE_T_699|Scaffold9064_CSS|620177|620447|GC|54|F75	PC-3p-593082_8	100	16	0	0	27	42	21	6	0.0003	32.2
700	MITE_T_700|Scaffold3973_CSS|538849|539119|GC|54|F75	PC-3p-593082_8	100	16	0	0	27	42	21	6	0.0003	32.2
701	MITE_T_701|Scaffold3897_CSS|114331|114629|AT|39|F76	csn-smR53-3p	100	10	0	0	86	95	10	1	1.5	20.3
702	MITE_T_702|Scaffold2121_CSS|2083135|2083433|TA|36|F76	PC-5p-188350_20	100	11	0	0	154	164	15	5	0.37	22.3
703	MITE_T_703|Scaffold2790_CSS|526316|526603|AT|28|F76	PC-3p-84313_40	100	11	0	0	47	57	13	3	0.35	22.3
704	MITE_T_704|Scaffold2438_CSS|232926|233212|AT|33|F76	unconservative_c95416.graph_c0_833054	100	11	0	0	185	195	19	9	0.35	22.3
705	MITE_T_705|Scaffold5388_CSS|604668|604966|AATT|11|F77	novel-miR17	100	13	0	0	55	67	8	20	0.024	26.3
706	MITE_T_706|Scaffold13228_CSS|119529|119781|AT|48|F77	PC-3p-33133_91	100	12	0	0	122	133	13	2	0.078	24.3
707	MITE_T_707|Scaffold1833_CSS|1000157|1000407|TA|26|F77	PC-3p-33133_91	100	12	0	0	119	130	2	13	0.077	24.3
708	MITE_T_708|Scaffold3959_CSS|45886|46184|TA|21|F78	PC-3p-84313_40	100	10	0	0	267	276	16	7	1.5	20.3
709	MITE_T_709|Scaffold2268_CSS|466712|467009|GT|25|F78	csn-miRn43	100	11	0	0	8	18	21	11	0.37	22.3
710	MITE_T_710|Scaffold1472_CSS|1017349|1017645|AT|26|F78	csn-smR7-5p	100	11	0	0	126	136	15	5	0.36	22.3
711	MITE_T_711|Scaffold2859_CSS|391106|391394|CG|23|F78	csn-miRn43	100	11	0	0	276	286	11	21	0.35	22.3
712	MITE_T_712|Scaffold628_CSS|1155430|1155727|TA|20|F79	csn-miRn43	100	11	0	0	284	294	11	21	0.37	22.3
713	MITE_T_713|Scaffold98_CSS|621479|621771|TA|19|F79	Group2_Unigene_BMK.18125_985418	100	11	0	0	207	217	8	18	0.36	22.3
714	MITE_T_714|Scaffold401_CSS|1434290|1434582|TTAT|23|F79	PC-3p-84313_40	100	11	0	0	184	194	6	16	0.36	22.3
715	MITE_T_715|Scaffold622_CSS|322084|322366|AT|23|F79	csn-miRn43	100	11	0	0	269	279	11	21	0.35	22.3
716	MITE_T_716|Scaffold1876_CSS|1141858|1142134|CG|16|F79	PC-3p-84313_40	100	12	0	0	176	187	15	4	0.086	24.3
717	MITE_T_717|Scaffold2613_CSS|2576811|2577108|TCA|32|F80	PC-5p-19825_136	100	11	0	0	240	250	13	23	0.37	22.3
718	MITE_T_718|Scaffold1274_CSS|217230|217526|TA|27|F80	PC-5p-19825_136	100	11	0	0	36	46	23	13	0.36	22.3
719	MITE_T_719|Scaffold2769_CSS|970494|970784|AT|29|F80	PC-5p-19825_136	100	11	0	0	238	248	13	23	0.36	22.3
720	MITE_T_720|Scaffold2776_CSS|456939|457227|TA|18|F80	PC-5p-19825_136	100	11	0	0	226	236	13	23	0.35	22.3
721	MITE_T_721|Scaffold1296_CSS|895018|895306|TAA|22|F80	PC-5p-19825_136	100	11	0	0	247	257	13	23	0.35	22.3
722	MITE_T_722|Scaffold1199_CSS|504398|504686|TTA|16|F80	PC-5p-19825_136	100	11	0	0	247	257	13	23	0.35	22.3
723	MITE_T_723|Scaffold401_CSS|1057409|1057694|AT|18|F80	PC-5p-19825_136	100	11	0	0	243	253	13	23	0.35	22.3
724	MITE_T_724|Scaffold2776_CSS|456934|457211|CTT|20|F80	PC-5p-19825_136	100	11	0	0	231	241	13	23	0.34	22.3
725	MITE_T_725|Scaffold571_CSS|96680|96957|AT|23|F80	PC-5p-19825_136	100	11	0	0	37	47	23	13	0.34	22.3
726	MITE_T_726|Scaffold1443_CSS|542920|543188|TA|16|F80	PC-5p-19825_136	100	11	0	0	32	42	23	13	0.33	22.3
727	MITE_T_727|Scaffold2858_CSS|23605|23872|TAA|16|F80	PC-5p-19825_136	100	11	0	0	32	42	23	13	0.33	22.3
728	MITE_T_728|Scaffold12731_CSS|2619|2886|TAA|16|F80	conservative_c66349.graph_c0_372047	100	12	0	0	6	17	3	14	0.083	24.3
729	MITE_T_729|Scaffold5328_CSS|746285|746552|TAA|16|F80	csn-smR66-5p	100	11	0	0	182	192	18	8	0.33	22.3
730	MITE_T_730|Scaffold1109_CSS|107406|107673|TTA|16|F80	csn-smR85	100	10	0	0	203	212	17	8	1.3	20.3
731	MITE_T_731|Scaffold3102_CSS|823404|823671|TTA|29|F80	PC-5p-19825_136	100	11	0	0	226	236	13	23	0.33	22.3
732	MITE_T_732|Scaffold141_CSS|142533|142800|TAA|14|F80	PC-5p-19825_136	100	11	0	0	32	42	23	13	0.33	22.3
733	MITE_T_733|Scaffold2499_CSS|145368|145635|TAA|16|F80	PC-5p-19825_136	100	11	0	0	226	236	13	23	0.33	22.3
734	MITE_T_734|Scaffold3038_CSS|538667|538934|TA|15|F80	PC-5p-19825_136	100	11	0	0	32	42	23	13	0.33	22.3
735	MITE_T_735|Scaffold2902_CSS|792859|793126|TTA|14|F80	PC-5p-19825_136	100	11	0	0	32	42	23	13	0.33	22.3
736	MITE_T_736|Scaffold8839_CSS|145761|146028|TTA|20|F80	PC-5p-19825_136	100	11	0	0	226	236	13	23	0.33	22.3
737	MITE_T_737|Scaffold41_CSS|4300246|4300512|TAA|16|F80	PC-5p-19825_136	100	12	0	0	31	42	24	13	0.083	24.3
738	MITE_T_738|Scaffold11421_CSS|317533|317799|TAA|16|F80	PC-5p-19825_136	100	11	0	0	225	235	13	23	0.33	22.3
739	MITE_T_739|Scaffold3595_CSS|1885324|1885590|TTA|13|F80	PC-5p-19825_136	100	11	0	0	32	42	23	13	0.33	22.3
740	MITE_T_740|Scaffold4138_CSS|2232519|2232784|CTTA|12|F80	PC-5p-19825_136	100	11	0	0	225	235	13	23	0.33	22.3
741	MITE_T_741|Scaffold944_CSS|153196|153458|GC|14|F80	PC-5p-19825_136	100	11	0	0	224	234	13	23	0.32	22.3
742	MITE_T_742|Scaffold7971_CSS|390|649|TTA|29|F80	PC-5p-19825_136	100	11	0	0	32	42	23	13	0.32	22.3
743	MITE_T_743|Scaffold51_CSS|704428|705178|CG|10|F81	novel-miR13	100	12	0	0	166	177	8	19	0.22	24.3
744	MITE_T_744|Scaffold5732_CSS|443065|443810|TA|13|F81	csn-smR80	100	13	0	0	191	203	13	1	0.055	26.3
745	MITE_T_745|Scaffold3710_CSS|201854|202569|ATGA|14|F81	csn-smR80	100	12	0	0	509	520	1	12	0.21	24.3
746	MITE_T_746|Scaffold3329_CSS|1098872|1099169|TA|32|F82	csn-smR47-3p	100	10	0	0	115	124	5	14	1.4	20.3
747	MITE_T_747|Scaffold807_CSS|542281|542577|AA|36|F82	PC-3p-204109_19	100	11	0	0	212	222	9	19	0.36	22.3
748	MITE_T_748|Scaffold2912_CSS|23463|23757|ATT|25|F82	PC-3p-204109_19	100	11	0	0	75	85	19	9	0.36	22.3
749	MITE_T_749|Scaffold2853_CSS|641298|641592|ATT|25|F82	PC-3p-204109_19	100	11	0	0	75	85	19	9	0.36	22.3
750	MITE_T_750|Scaffold2843_CSS|1970812|1971098|AG|20|F82	PC-3p-204109_19	100	11	0	0	206	216	9	19	0.35	22.3
751	MITE_T_751|Scaffold1983_CSS|329404|329687|TA|21|F82	PC-3p-204109_19	100	11	0	0	205	215	9	19	0.35	22.3
752	MITE_T_752|Scaffold30_CSS|5699451|5699748|TA|39|F83	PC-3p-204109_19	100	11	0	0	212	222	9	19	0.37	22.3
753	MITE_T_753|Scaffold160_CSS|556173|556459|AA|31|F83	PC-3p-204109_19	100	11	0	0	206	216	9	19	0.35	22.3
754	MITE_T_754|Scaffold453_CSS|207602|207886|AT|33|F83	PC-3p-204109_19	100	11	0	0	205	215	9	19	0.35	22.3
755	MITE_T_755|Scaffold2423_CSS|1415331|1415613|TA|31|F83	PC-3p-204109_19	100	11	0	0	204	214	9	19	0.35	22.3
756	MITE_T_756|Scaffold144_CSS|29873|30155|TA|31|F83	PC-3p-204109_19	100	11	0	0	69	79	19	9	0.35	22.3
757	MITE_T_757|Scaffold6201_CSS|10572|10869|AT|29|F84	csn-smR71-5p	100	10	0	0	179	188	13	4	1.4	20.3
758	MITE_T_758|Scaffold1154_CSS|575211|575502|TA|22|F84	conservative_c39789.graph_c0_85058	100	13	0	0	53	65	16	4	0.023	26.3
759	MITE_T_759|Scaffold1107_CSS|843289|843572|AT|21|F84	Group1_Unigene_BMK.42407_756074	100	11	0	0	145	155	2	12	0.35	22.3
760	MITE_T_760|Scaffold2564_CSS|254376|254656|AT|20|F84	csn-smR71-5p	100	10	0	0	103	112	4	13	1.4	20.3
761	MITE_T_761|Scaffold154_CSS|3247809|3248087|TA|19|F84	PC-5p-40687_77	100	10	0	0	236	245	17	8	1.4	20.3
762	MITE_T_762|Scaffold635_CSS|1027231|1027508|TT|15|F84	csn-smR76-5p	100	10	0	0	113	122	4	13	1.3	20.3
763	MITE_T_763|Scaffold2145_CSS|1076664|1076939|ATAT|20|F84	csn-smR71-5p	100	10	0	0	167	176	13	4	1.3	20.3
764	MITE_T_764|Scaffold4496_CSS|847123|847398|TA|18|F84	Group1_Unigene_BMK.42407_756074	100	11	0	0	125	135	12	2	0.34	22.3
765	MITE_T_765|Scaffold6575_CSS|328401|328676|TAA|15|F84	csn-smR71-5p	100	10	0	0	100	109	4	13	1.3	20.3
766	MITE_T_766|Scaffold5_CSS|1078476|1078751|TTA|15|F84	Group1_Unigene_BMK.42407_756074	100	11	0	0	124	134	12	2	0.34	22.3
767	MITE_T_767|Scaffold3556_CSS|1459588|1459863|TTA|15|F84	Group1_Unigene_BMK.42407_756074	100	11	0	0	124	134	12	2	0.34	22.3
768	MITE_T_768|Scaffold1607_CSS|527460|527734|TAA|15|F84	PC-5p-40687_77	100	13	0	0	233	245	17	5	0.022	26.3
769	MITE_T_769|Scaffold2313_CSS|364560|364834|TTA|15|F84	Group1_Unigene_BMK.42407_756074	100	11	0	0	141	151	2	12	0.34	22.3
770	MITE_T_770|Scaffold4_CSS|874142|874416|TTA|15|F84	Group1_Unigene_BMK.42407_756074	100	11	0	0	124	134	12	2	0.34	22.3
771	MITE_T_771|Scaffold60_CSS|614551|614823|CTAAG|19|F84	csn-smR71-5p	100	10	0	0	99	108	13	4	1.3	20.3
772	MITE_T_772|Scaffold3721_CSS|700708|700975|GGC|10|F84	Group1_Unigene_BMK.42407_756074	100	11	0	0	120	130	12	2	0.33	22.3
773	MITE_T_773|Scaffold1464_CSS|556321|556588|AGT|19|F84	csn-smR71-5p	100	10	0	0	104	113	4	13	1.3	20.3
774	MITE_T_774|Scaffold7732_CSS|100733|101000|GCC|11|F84	Group1_Unigene_BMK.42407_756074	100	11	0	0	138	148	2	12	0.33	22.3
775	MITE_T_775|Scaffold2615_CSS|219426|219690|TAA|15|F84	csn-smR71-5p	100	10	0	0	99	108	13	4	1.3	20.3
776	MITE_T_776|Scaffold1821_CSS|1080397|1080660|AT|11|F84	csn-smR71-5p	100	11	0	0	93	103	14	4	0.32	22.3
777	MITE_T_777|Scaffold4449_CSS|32286|32549|CTAAG|20|F84	PC-5p-40687_77	100	13	0	0	29	41	5	17	0.021	26.3
778	MITE_T_778|Scaffold423_CSS|394484|394747|AT|11|F84	csn-smR71-5p	100	10	0	0	161	170	4	13	1.3	20.3
779	MITE_T_779|Scaffold502_CSS|1774827|1775089|AT|11|F84	csn-smR71-5p	100	10	0	0	160	169	4	13	1.3	20.3
780	MITE_T_780|Scaffold741_CSS|275238|275500|AT|11|F84	csn-smR76-5p	100	12	0	0	147	158	15	4	0.081	24.3
781	MITE_T_781|Scaffold139_CSS|1850318|1850580|AGCT|10|F84	Group1_Unigene_BMK.42407_756074	100	11	0	0	134	144	12	2	0.32	22.3
782	MITE_T_782|Scaffold2133_CSS|1060089|1060351|AT|11|F84	Group1_Unigene_BMK.42407_756074	100	11	0	0	135	145	2	12	0.32	22.3
783	MITE_T_783|Scaffold139_CSS|1850335|1850596|AT|10|F84	Group1_Unigene_BMK.42407_756074	100	11	0	0	117	127	12	2	0.32	22.3
784	MITE_T_784|Scaffold1246_CSS|774266|774527|AT|11|F84	Group1_Unigene_BMK.42407_756074	100	11	0	0	134	144	2	12	0.32	22.3
785	MITE_T_785|Scaffold306_CSS|402129|402388|AT|11|F84	Group1_Unigene_BMK.42407_756074	100	11	0	0	134	144	2	12	0.32	22.3
786	MITE_T_786|Scaffold540_CSS|570556|570814|TAATA|27|F84	Group1_Unigene_BMK.42407_756074	100	11	0	0	122	132	2	12	0.32	22.3
787	MITE_T_787|Scaffold2370_CSS|543961|544258|AT|70|F85	csn-smR68-5p	100	12	0	0	40	51	9	20	0.093	24.3
788	MITE_T_788|Scaffold2087_CSS|533362|533657|TA|67|F85	PC-3p-593082_8	100	16	0	0	39	54	21	6	0.0004	32.2
789	MITE_T_789|Scaffold2381_CSS|1927044|1927338|CC|64|F85	PC-3p-593082_8	100	16	0	0	241	256	6	21	0.0004	32.2
790	MITE_T_790|Scaffold1194_CSS|852865|853159|CC|64|F85	PC-3p-593082_8	100	16	0	0	241	256	6	21	0.0004	32.2
791	MITE_T_791|Scaffold411_CSS|3137882|3138172|AT|64|F85	PC-3p-593082_8	100	16	0	0	239	254	6	21	0.0004	32.2
792	MITE_T_792|Scaffold3845_CSS|314396|314684|TA|57|F85	PC-3p-593082_8	100	16	0	0	30	45	21	6	0.0004	32.2
793	MITE_T_793|Scaffold913_CSS|37455|37736|AT|49|F85	csn-smR68-5p	100	12	0	0	237	248	20	9	0.087	24.3
794	MITE_T_794|Scaffold387_CSS|2204276|2204555|GC|57|F85	PC-3p-593082_8	100	15	0	0	29	43	21	7	0.001	30.2
795	MITE_T_795|Scaffold375_CSS|311114|311392|TA|59|F85	PC-3p-593082_8	100	16	0	0	233	248	6	21	0.0004	32.2
796	MITE_T_796|Scaffold454_CSS|319454|319732|TA|59|F85	PC-3p-593082_8	100	16	0	0	31	46	21	6	0.0004	32.2
797	MITE_T_797|Scaffold807_CSS|1374280|1374558|TA|58|F85	PC-3p-593082_8	100	16	0	0	233	248	6	21	0.0004	32.2
798	MITE_T_798|Scaffold4096_CSS|907398|907675|AATT|38|F85	csn-smR15-3p	100	15	0	0	227	241	7	21	0.001	30.2
799	MITE_T_799|Scaffold2039_CSS|1311032|1311308|TAA|58|F85	csn-smR15-3p	100	14	0	0	232	245	7	20	0.005	28.2
800	MITE_T_800|Scaffold4659_CSS|1284471|1284747|TAA|24|F85	csn-smR68-5p	100	15	0	0	248	262	21	7	0.001	30.2
801	MITE_T_801|Scaffold308_CSS|1198330|1198606|TAA|56|F85	PC-3p-88598_39	100	13	0	0	2	14	19	7	0.022	26.3
802	MITE_T_802|Scaffold3500_CSS|700660|700935|GA|22|F85	csn-smR15-3p	100	15	0	0	37	51	21	7	0.001	30.2
803	MITE_T_803|Scaffold2490_CSS|214830|215105|GC|53|F85	csn-smR15-3p	100	15	0	0	234	248	7	21	0.001	30.2
804	MITE_T_804|Scaffold30_CSS|1656435|1656709|ATTAC|54|F85	PC-3p-593082_8	100	16	0	0	231	246	6	21	0.0003	32.2
805	MITE_T_805|Scaffold2987_CSS|855169|855443|GC|25|F85	csn-smR68-5p	100	12	0	0	30	41	9	20	0.085	24.3
806	MITE_T_806|Scaffold3581_CSS|973619|973892|CA|53|F85	csn-smR68-5p	100	12	0	0	236	247	20	9	0.085	24.3
807	MITE_T_807|Scaffold347_CSS|483102|483374|CA|53|F85	PC-3p-593082_8	100	16	0	0	230	245	6	21	0.0003	32.2
808	MITE_T_808|Scaffold3495_CSS|534172|534443|GC|55|F85	csn-smR76-5p	100	12	0	0	23	34	13	2	0.084	24.3
809	MITE_T_809|Scaffold4451_CSS|237129|237399|GC|54|F85	PC-3p-593082_8	100	16	0	0	229	244	6	21	0.0003	32.2
810	MITE_T_810|Scaffold975_CSS|217362|217632|GC|13|F85	PC-3p-593082_8	100	16	0	0	229	244	6	21	0.0003	32.2
811	MITE_T_811|Scaffold4496_CSS|339016|339286|GC|54|F85	PC-3p-593082_8	100	16	0	0	229	244	6	21	0.0003	32.2
812	MITE_T_812|Scaffold287_CSS|318125|318395|GC|14|F85	csn-smR15-3p	100	15	0	0	229	243	7	21	0.001	30.2
813	MITE_T_813|Scaffold1343_CSS|1119878|1120148|GC|54|F85	PC-3p-593082_8	100	16	0	0	229	244	6	21	0.0003	32.2
814	MITE_T_814|Scaffold1671_CSS|1918145|1918415|GC|54|F85	CL26875Contig1_159660	100	15	0	0	229	243	10	24	0.001	30.2
815	MITE_T_815|Scaffold151_CSS|362475|362745|GC|54|F85	PC-3p-593082_8	100	16	0	0	229	244	6	21	0.0003	32.2
816	MITE_T_816|Scaffold1366_CSS|595939|596209|GC|54|F85	csn-smR68-5p	100	12	0	0	26	37	9	20	0.084	24.3
817	MITE_T_817|Scaffold11517_CSS|475230|475500|GC|54|F85	PC-3p-593082_8	100	16	0	0	27	42	21	6	0.0003	32.2
818	MITE_T_818|Scaffold19151_CSS|8642|8912|GC|54|F85	PC-3p-593082_8	100	16	0	0	229	244	6	21	0.0003	32.2
819	MITE_T_819|Scaffold1155_CSS|151723|151993|GC|54|F85	CL26875Contig1_159660	100	15	0	0	28	42	24	10	0.001	30.2
820	MITE_T_820|Scaffold3537_CSS|1324237|1324507|GC|54|F85	PC-3p-593082_8	100	16	0	0	229	244	6	21	0.0003	32.2
821	MITE_T_821|Scaffold390_CSS|726104|726374|GC|54|F85	PC-3p-593082_8	100	16	0	0	229	244	6	21	0.0003	32.2
822	MITE_T_822|Scaffold70_CSS|1009472|1009742|GC|54|F85	PC-3p-593082_8	100	16	0	0	229	244	6	21	0.0003	32.2
823	MITE_T_823|Scaffold712_CSS|1349400|1349670|GC|54|F85	csn-smR15-3p	100	15	0	0	28	42	21	7	0.001	30.2
824	MITE_T_824|Scaffold2980_CSS|2200196|2200466|GC|54|F85	PC-3p-593082_8	100	16	0	0	27	42	21	6	0.0003	32.2
825	MITE_T_825|Scaffold2897_CSS|22121|22391|GC|17|F85	csn-smR9-3p-1	100	12	0	0	234	245	8	19	0.084	24.3
826	MITE_T_826|Scaffold4319_CSS|369060|369330|GC|54|F85	PC-3p-593082_8	100	16	0	0	229	244	6	21	0.0003	32.2
827	MITE_T_827|Scaffold2225_CSS|400770|401040|GC|56|F85	PC-3p-593082_8	100	16	0	0	229	244	6	21	0.0003	32.2
828	MITE_T_828|Scaffold3487_CSS|215944|216214|GC|54|F85	csn-smR76-5p	100	11	0	0	22	32	13	3	0.33	22.3
829	MITE_T_829|Scaffold12568_CSS|211331|211601|GC|55|F85	PC-3p-593082_8	100	16	0	0	229	244	6	21	0.0003	32.2
830	MITE_T_830|Scaffold1268_CSS|2215503|2215773|GC|54|F85	PC-3p-593082_8	100	16	0	0	229	244	6	21	0.0003	32.2
831	MITE_T_831|Scaffold10391_CSS|78828|79098|GC|54|F85	PC-3p-593082_8	100	16	0	0	229	244	6	21	0.0003	32.2
832	MITE_T_832|Scaffold8017_CSS|112731|113001|GC|55|F85	csn-smR9-3p-1	100	12	0	0	234	245	8	19	0.084	24.3
833	MITE_T_833|Scaffold626_CSS|1400847|1401117|GC|54|F85	PC-3p-593082_8	100	16	0	0	229	244	6	21	0.0003	32.2
834	MITE_T_834|Scaffold4806_CSS|172241|172511|GC|17|F85	csn-smR76-5p	100	11	0	0	22	32	13	3	0.33	22.3
835	MITE_T_835|Scaffold670_CSS|1090825|1091095|GC|54|F85	PC-3p-593082_8	100	16	0	0	229	244	6	21	0.0003	32.2
836	MITE_T_836|Scaffold3463_CSS|732244|732514|GC|54|F85	PC-3p-88598_39	100	11	0	0	260	270	7	17	0.33	22.3
837	MITE_T_837|Scaffold160_CSS|337350|337620|GC|54|F85	PC-3p-593082_8	100	16	0	0	229	244	6	21	0.0003	32.2
838	MITE_T_838|Scaffold3477_CSS|247031|247301|GC|54|F85	PC-3p-593082_8	100	16	0	0	229	244	6	21	0.0003	32.2
839	MITE_T_839|Scaffold3231_CSS|1703234|1703504|GC|54|F85	PC-3p-593082_8	100	16	0	0	229	244	6	21	0.0003	32.2
840	MITE_T_840|Scaffold305_CSS|3336352|3336622|GC|55|F85	csn-smR15-3p	100	15	0	0	229	243	7	21	0.001	30.2
841	MITE_T_841|Scaffold1552_CSS|1280411|1280681|GC|54|F85	PC-3p-593082_8	100	16	0	0	229	244	6	21	0.0003	32.2
842	MITE_T_842|Scaffold2676_CSS|352559|352829|GC|54|F85	csn-smR15-3p	100	15	0	0	229	243	7	21	0.001	30.2
843	MITE_T_843|Scaffold5399_CSS|114713|114983|GC|54|F85	CL26875Contig1_159660	100	15	0	0	28	42	24	10	0.001	30.2
844	MITE_T_844|Scaffold981_CSS|969190|969460|GC|54|F85	CL26875Contig1_159660	100	15	0	0	28	42	24	10	0.001	30.2
845	MITE_T_845|Scaffold1989_CSS|3091134|3091404|GC|54|F85	PC-3p-593082_8	100	16	0	0	229	244	6	21	0.0003	32.2
846	MITE_T_846|Scaffold21091_CSS|3904|4174|GC|54|F85	PC-3p-593082_8	100	16	0	0	229	244	6	21	0.0003	32.2
847	MITE_T_847|Scaffold1824_CSS|812627|812897|GC|54|F85	PC-3p-593082_8	100	16	0	0	229	244	6	21	0.0003	32.2
848	MITE_T_848|Scaffold177_CSS|3371556|3371826|GC|54|F85	PC-5p-215876_18	100	12	0	0	26	37	2	13	0.084	24.3
849	MITE_T_849|Scaffold382_CSS|1447351|1447621|GC|54|F85	PC-3p-593082_8	100	16	0	0	229	244	6	21	0.0003	32.2
850	MITE_T_850|Scaffold747_CSS|1116780|1117050|GC|16|F85	csn-smR68-5p	100	12	0	0	26	37	9	20	0.084	24.3
851	MITE_T_851|Scaffold3993_CSS|86146|86416|GC|54|F85	PC-3p-593082_8	100	16	0	0	27	42	21	6	0.0003	32.2
852	MITE_T_852|Scaffold3322_CSS|945017|945287|GC|54|F85	PC-3p-593082_8	100	16	0	0	229	244	6	21	0.0003	32.2
853	MITE_T_853|Scaffold856_CSS|1543162|1543432|GC|54|F85	csn-smR15-3p	100	15	0	0	229	243	7	21	0.001	30.2
854	MITE_T_854|Scaffold2459_CSS|884432|884702|GC|54|F85	PC-3p-593082_8	100	16	0	0	229	244	6	21	0.0003	32.2
855	MITE_T_855|Scaffold2236_CSS|129563|129832|GC|15|F85	csn-smR15-3p	100	15	0	0	228	242	7	21	0.001	30.2
856	MITE_T_856|Scaffold1289_CSS|648640|648909|GC|54|F85	PC-3p-593082_8	100	16	0	0	27	42	21	6	0.0003	32.2
857	MITE_T_857|Scaffold1128_CSS|2417462|2417731|GC|54|F85	PC-3p-593082_8	100	16	0	0	228	243	6	21	0.0003	32.2
858	MITE_T_858|Scaffold3636_CSS|602389|602657|GC|54|F85	PC-3p-593082_8	100	16	0	0	27	42	21	6	0.0003	32.2
859	MITE_T_859|Scaffold28966_CSS|1015|1283|GC|55|F85	csn-smR68-5p	100	12	0	0	232	243	20	9	0.083	24.3
860	MITE_T_860|Scaffold1856_CSS|1786821|1787085|GC|16|F85	PC-3p-593082_8	100	16	0	0	223	238	6	21	0.0003	32.2
861	MITE_T_861|Scaffold1326_CSS|1054514|1054778|GC|15|F85	csn-smR32	100	17	0	0	222	238	20	4	9e-05	34.2
862	MITE_T_862|Scaffold660_CSS|4832594|4832858|TTA|24|F85	PC-3p-593082_8	100	16	0	0	220	235	6	21	0.0003	32.2
863	MITE_T_863|Scaffold1504_CSS|949431|949695|GC|15|F85	csn-smR32	100	17	0	0	27	43	4	20	9e-05	34.2
864	MITE_T_864|Scaffold2985_CSS|230569|230833|TTA|17|F85	csn-smR15-3p	100	15	0	0	31	45	21	7	0.001	30.2
865	MITE_T_865|Scaffold5763_CSS|220641|220901|GC|39|F85	PC-3p-593082_8	100	16	0	0	27	42	21	6	0.0003	32.2
866	MITE_T_866|Scaffold4924_CSS|170390|170649|GC|15|F85	csn-smR32	100	20	0	0	18	37	1	20	1e-06	40.1
867	MITE_T_867|Scaffold127_CSS|1184778|1185036|GC|13|F85	PC-3p-593082_8	100	16	0	0	217	232	6	21	0.0003	32.2
868	MITE_T_868|Scaffold1334_CSS|73570|73828|GC|39|F85	PC-3p-593082_8	100	16	0	0	27	42	21	6	0.0003	32.2
869	MITE_T_869|Scaffold4806_CSS|375444|375702|GC|16|F85	PC-5p-215876_18	100	12	0	0	209	220	21	10	0.08	24.3
870	MITE_T_870|Scaffold6152_CSS|495246|495504|GC|15|F85	PC-3p-593082_8	100	16	0	0	27	42	21	6	0.0003	32.2
871	MITE_T_871|Scaffold478_CSS|16812|17070|GC|15|F85	PC-3p-593082_8	100	16	0	0	27	42	21	6	0.0003	32.2
872	MITE_T_872|Scaffold157_CSS|474457|474715|GC|51|F85	PC-3p-593082_8	100	16	0	0	27	42	21	6	0.0003	32.2
873	MITE_T_873|Scaffold8145_CSS|188832|189090|GC|13|F85	PC-3p-593082_8	100	16	0	0	217	232	6	21	0.0003	32.2
874	MITE_T_874|Scaffold6048_CSS|454623|454881|GC|13|F85	PC-3p-593082_8	100	16	0	0	27	42	21	6	0.0003	32.2
875	MITE_T_875|Scaffold3601_CSS|430065|430323|GC|51|F85	csn-smR15-5p	100	13	0	0	30	42	1	13	0.02	26.3
876	MITE_T_876|Scaffold2102_CSS|680027|680285|GC|15|F85	PC-3p-593082_8	100	16	0	0	217	232	6	21	0.0003	32.2
877	MITE_T_877|Scaffold2769_CSS|141768|142026|GC|53|F85	PC-3p-593082_8	100	16	0	0	27	42	21	6	0.0003	32.2
878	MITE_T_878|Scaffold1599_CSS|918663|918921|GC|15|F85	PC-3p-593082_8	100	16	0	0	217	232	6	21	0.0003	32.2
879	MITE_T_879|Scaffold1104_CSS|2589100|2589358|GC|39|F85	PC-3p-593082_8	100	16	0	0	217	232	6	21	0.0003	32.2
880	MITE_T_880|Scaffold11333_CSS|93180|93437|GC|22|F85	PC-3p-593082_8	100	16	0	0	27	42	21	6	0.0003	32.2
881	MITE_T_881|Scaffold10799_CSS|588728|588984|GC|53|F85	PC-3p-593082_8	100	16	0	0	215	230	6	21	0.0003	32.2
882	MITE_T_882|Scaffold1182_CSS|2481518|2481766|GC|15|F85	PC-5p-215876_18	100	12	0	0	199	210	21	10	0.077	24.3
883	MITE_T_883|Scaffold5796_CSS|291314|291610|TAATTA|318|F86	PC-5p-547776_8	100	21	0	0	235	255	24	4	4e-07	42.1
884	MITE_T_884|Scaffold2758_CSS|696428|696703|AA|85|F86	novel-miR44	100	16	0	0	49	64	21	6	0.0004	32.2
885	MITE_T_885|Scaffold8197_CSS|87755|88030|AT|288|F86	PC-5p-547776_8	100	21	0	0	226	246	24	4	4e-07	42.1
886	MITE_T_886|Scaffold908_CSS|278518|278791|TA|282|F86	PC-5p-547776_8	100	21	0	0	226	246	24	4	4e-07	42.1
887	MITE_T_887|Scaffold2555_CSS|370781|371054|AA|83|F86	PC-5p-1191683_5	100	13	0	0	47	59	12	24	0.021	26.3
888	MITE_T_888|Scaffold2112_CSS|108878|109151|TA|286|F86	PC-5p-547776_8	100	18	0	0	226	243	24	7	2e-05	36.2
889	MITE_T_889|Scaffold11425_CSS|65431|65703|AA|83|F86	PC-5p-547776_8	100	24	0	0	226	249	24	1	6e-09	48.1
890	MITE_T_890|Scaffold4925_CSS|267319|267590|AT|83|F86	PC-5p-1191683_5	100	10	0	0	220	229	21	12	1.3	20.3
891	MITE_T_891|Scaffold501_CSS|339936|340207|TA|82|F86	PC-5p-547776_8	100	21	0	0	225	245	24	4	4e-07	42.1
892	MITE_T_892|Scaffold4017_CSS|678538|678809|AC|284|F86	PC-5p-547776_8	100	24	0	0	24	47	1	24	6e-09	48.1
893	MITE_T_893|Scaffold172_CSS|22585|22855|AATT|292|F86	PC-5p-547776_8	100	24	0	0	24	47	1	24	6e-09	48.1
894	MITE_T_894|Scaffold372_CSS|3237120|3237389|AATA|280|F86	PC-5p-547776_8	100	24	0	0	23	46	1	24	6e-09	48.1
895	MITE_T_895|Scaffold1366_CSS|3886247|3886515|AA|280|F86	novel-miR44	100	16	0	0	43	58	21	6	0.0003	32.2
896	MITE_T_896|Scaffold282_CSS|691731|691998|TA|283|F86	novel-miR44	100	16	0	0	208	223	6	21	0.0003	32.2
897	MITE_T_897|Scaffold3232_CSS|134850|135116|ATT|80|F86	PC-3p-716860_7	100	21	0	0	221	241	1	21	4e-07	42.1
898	MITE_T_898|Scaffold41_CSS|1611027|1611293|TTA|81|F86	novel-miR44	100	16	0	0	208	223	6	21	0.0003	32.2
899	MITE_T_899|Scaffold2057_CSS|144902|145168|AA|79|F86	PC-5p-547776_8	100	21	0	0	26	46	4	24	4e-07	42.1
900	MITE_T_900|Scaffold1050_CSS|235778|236044|AT|83|F86	csn-smR39	100	13	0	0	55	67	23	11	0.021	26.3
901	MITE_T_901|Scaffold1059_CSS|494991|495257|TT|278|F86	PC-5p-1191683_5	100	14	0	0	41	54	11	24	0.005	28.2
902	MITE_T_902|Scaffold17953_CSS|29074|29338|TAA|78|F86	PC-5p-1191683_5	100	14	0	0	212	225	24	11	0.005	28.2
903	MITE_T_903|Scaffold8840_CSS|80416|80680|TTAA|282|F86	novel-miR44	100	17	0	0	207	223	5	21	9e-05	34.2
904	MITE_T_904|Scaffold4940_CSS|206958|207222|AA|280|F86	PC-5p-547776_8	100	21	0	0	221	241	24	4	3e-07	42.1
905	MITE_T_905|Scaffold7466_CSS|477912|478175|TT|274|F86	PC-5p-547776_8	100	24	0	0	21	44	1	24	6e-09	48.1
906	MITE_T_906|Scaffold869_CSS|1929999|1930261|AAAAA|276|F86	PC-5p-547776_8	100	19	0	0	25	43	6	24	5e-06	38.2
907	MITE_T_907|Scaffold592_CSS|2684082|2684343|TTAA|278|F86	PC-5p-547776_8	100	21	0	0	219	239	24	4	3e-07	42.1
908	MITE_T_908|Scaffold825_CSS|47904|48164|AAC|272|F86	PC-5p-547776_8	100	21	0	0	22	42	4	24	3e-07	42.1
909	MITE_T_909|Scaffold1814_CSS|833983|834243|AAA|266|F86	novel-miR44	100	21	0	0	39	59	21	1	3e-07	42.1
910	MITE_T_910|Scaffold9399_CSS|161053|161312|AAA|272|F86	novel-miR44	100	21	0	0	39	59	21	1	3e-07	42.1
911	MITE_T_911|Scaffold304_CSS|132908|133167|AAA|270|F86	PC-5p-1191683_5	100	11	0	0	215	225	21	11	0.32	22.3
912	MITE_T_912|Scaffold2287_CSS|537515|537774|AAA|266|F86	PC-5p-547776_8	100	18	0	0	219	236	24	7	2e-05	36.2
913	MITE_T_913|Scaffold10799_CSS|385294|385552|AAATA|268|F86	novel-miR44	100	21	0	0	201	221	1	21	3e-07	42.1
914	MITE_T_914|Scaffold154_CSS|4418305|4418563|GGA|266|F86	PC-5p-547776_8	100	21	0	0	22	42	4	24	3e-07	42.1
915	MITE_T_915|Scaffold569_CSS|908939|909197|GAAAA|261|F86	novel-miR44	100	21	0	0	201	221	1	21	3e-07	42.1
916	MITE_T_916|Scaffold1269_CSS|421203|421461|TT|264|F86	PC-5p-547776_8	100	21	0	0	217	237	24	4	3e-07	42.1
917	MITE_T_917|Scaffold3646_CSS|1175260|1175518|AATT|278|F86	PC-3p-220473_17	100	13	0	0	37	49	14	2	0.02	26.3
918	MITE_T_918|Scaffold3559_CSS|112961|113218|AATAA|264|F86	PC-5p-547776_8	100	20	0	0	22	41	5	24	1e-06	40.1
919	MITE_T_919|Scaffold1605_CSS|704975|705232|AAACG|270|F86	PC-5p-547776_8	100	18	0	0	217	234	24	7	2e-05	36.2
920	MITE_T_920|Scaffold4916_CSS|405672|405929|TTCAC|266|F86	conservative_c62764.graph_c0_288205	100	12	0	0	104	115	22	11	0.08	24.3
921	MITE_T_921|Scaffold1688_CSS|394383|394640|ATTTA|75|F86	csn-smR77-3p	100	11	0	0	72	82	3	13	0.31	22.3
922	MITE_T_922|Scaffold3767_CSS|7664|7920|AAAAAAA|262|F86	PC-5p-1191683_5	100	14	0	0	209	222	24	11	0.005	28.2
923	MITE_T_923|Scaffold1918_CSS|1345874|1346130|AAAAAAA|262|F86	PC-5p-1191683_5	100	14	0	0	209	222	24	11	0.005	28.2
924	MITE_T_924|Scaffold2292_CSS|286248|286504|TT|264|F86	PC-5p-547776_8	100	21	0	0	218	238	24	4	3e-07	42.1
925	MITE_T_925|Scaffold3249_CSS|381994|382250|AA|271|F86	PC-5p-547776_8	100	21	0	0	21	41	4	24	3e-07	42.1
926	MITE_T_926|Scaffold6540_CSS|275141|275397|aaaa|264|F86	novel-miR44	100	17	0	0	203	219	5	21	8e-05	34.2
927	MITE_T_927|Scaffold7466_CSS|361625|361880|TA|267|F86	PC-5p-1191683_5	100	11	0	0	34	44	11	21	0.31	22.3
928	MITE_T_928|Scaffold709_CSS|1501399|1501654|AAAAATA|266|F86	PC-5p-547776_8	100	21	0	0	20	40	4	24	3e-07	42.1
929	MITE_T_929|Scaffold336_CSS|1206696|1206951|TT|266|F86	PC-5p-547776_8	100	22	0	0	19	40	3	24	9e-08	44.1
930	MITE_T_930|Scaffold3335_CSS|213495|213750|AATTTTTAA|262|F86	PC-5p-547776_8	100	21	0	0	19	39	4	24	3e-07	42.1
931	MITE_T_931|Scaffold2450_CSS|72658|72912|AAAATTT|280|F86	PC-5p-547776_8	100	24	0	0	217	240	24	1	5e-09	48.1
932	MITE_T_932|Scaffold355_CSS|99606|99860|TATTATA|274|F86	PC-5p-1191683_5	100	14	0	0	34	47	11	24	0.005	28.2
933	MITE_T_933|Scaffold6545_CSS|166237|166491|TTTTTTT|268|F86	PC-5p-547776_8	100	24	0	0	15	38	1	24	5e-09	48.1
934	MITE_T_934|Scaffold4711_CSS|16402|16656|TTT|261|F86	PC-5p-547776_8	100	22	0	0	18	39	3	24	8e-08	44.1
935	MITE_T_935|Scaffold622_CSS|371612|371866|ATTTATTTA|260|F86	PC-5p-547776_8	100	21	0	0	19	39	4	24	3e-07	42.1
936	MITE_T_936|Scaffold452_CSS|495113|495367|TTTTTTT|266|F86	PC-5p-547776_8	100	21	0	0	216	236	24	4	3e-07	42.1
937	MITE_T_937|Scaffold1910_CSS|1293786|1294040|TTTAAA|277|F86	PC-3p-220473_17	100	23	0	0	27	49	23	1	2e-08	46.1
938	MITE_T_938|Scaffold5346_CSS|268066|268320|TTATAA|276|F86	PC-5p-547776_8	100	24	0	0	16	39	1	24	5e-09	48.1
939	MITE_T_939|Scaffold2428_CSS|572631|572885|AAAAACA|266|F86	PC-5p-547776_8	100	20	0	0	21	40	5	24	1e-06	40.1
940	MITE_T_940|Scaffold3991_CSS|140605|140859|AAAATTA|262|F86	unconservative_c66469.graph_c1_375383	100	12	0	0	237	248	12	23	0.079	24.3
941	MITE_T_941|Scaffold3970_CSS|46740|46993|AAAAGAGAA|73|F86	PC-5p-547776_8	100	20	0	0	216	235	24	5	1e-06	40.1
942	MITE_T_942|Scaffold8336_CSS|479887|480140|AAAAAAA|264|F86	PC-5p-1191683_5	100	14	0	0	34	47	11	24	0.005	28.2
943	MITE_T_943|Scaffold308_CSS|1558175|1558428|AAAAA|74|F86	PC-5p-547776_8	100	24	0	0	16	39	1	24	5e-09	48.1
944	MITE_T_944|Scaffold117_CSS|1816382|1816635|TA|268|F86	PC-5p-1191683_5	100	14	0	0	208	221	24	11	0.005	28.2
945	MITE_T_945|Scaffold1910_CSS|2326098|2326350|ATTAAAAAA|264|F86	PC-5p-547776_8	100	19	0	0	20	38	6	24	5e-06	38.2
946	MITE_T_946|Scaffold716_CSS|135495|135747|AAAAATTAA|72|F86	novel-miR44	100	17	0	0	201	217	5	21	8e-05	34.2
947	MITE_T_947|Scaffold3874_CSS|1003280|1003532|TT|260|F86	PC-5p-1191683_5	100	14	0	0	33	46	11	24	0.005	28.2
948	MITE_T_948|Scaffold3580_CSS|356126|356378|AAAATTA|258|F86	novel-miR44	100	17	0	0	37	53	21	5	8e-05	34.2
949	MITE_T_949|Scaffold146_CSS|353774|354026|TTTTCTAAT|260|F86	novel-miR44	100	17	0	0	36	52	21	5	8e-05	34.2
950	MITE_T_950|Scaffold4094_CSS|978030|978282|TTT|72|F86	novel-miR44	100	16	0	0	37	52	20	5	0.0003	32.2
951	MITE_T_951|Scaffold390_CSS|130403|130655|TTTTTTTTT|260|F86	PC-5p-547776_8	100	21	0	0	19	39	4	24	3e-07	42.1
952	MITE_T_952|Scaffold1746_CSS|324395|324647|AATAAATAA|260|F86	novel-miR44	100	16	0	0	36	51	21	6	0.0003	32.2
953	MITE_T_953|Scaffold96_CSS|279723|279975|TTT|72|F86	novel-miR44	100	17	0	0	36	52	21	5	8e-05	34.2
954	MITE_T_954|Scaffold1217_CSS|250883|251135|AAAAA|260|F86	novel-miR44	100	15	0	0	203	217	7	21	0.001	30.2
955	MITE_T_955|Scaffold1451_CSS|289907|290158|AATT|268|F86	PC-5p-547776_8	100	20	0	0	20	39	5	24	1e-06	40.1
956	MITE_T_956|Scaffold5767_CSS|1401517|1401768|TAAATTTA|276|F86	PC-5p-547776_8	100	21	0	0	213	233	24	4	3e-07	42.1
957	MITE_T_957|Scaffold6526_CSS|586717|586967|AAAAAATTA|260|F86	PC-5p-547776_8	100	21	0	0	213	233	24	4	3e-07	42.1
958	MITE_T_958|Scaffold349_CSS|1419843|1420093|TAATTCTTT|258|F86	novel-miR44	100	16	0	0	200	215	6	21	0.0003	32.2
959	MITE_T_959|Scaffold5559_CSS|167922|168172|TAAAAACTT|260|F86	PC-5p-547776_8	100	24	0	0	214	237	24	1	5e-09	48.1
960	MITE_T_960|Scaffold2142_CSS|1000157|1000406|GAAAATT|258|F86	PC-5p-547776_8	100	24	0	0	15	38	1	24	5e-09	48.1
961	MITE_T_961|Scaffold2142_CSS|998710|998958|GAAAATT|260|F86	PC-5p-547776_8	100	24	0	0	15	38	1	24	5e-09	48.1
962	MITE_T_962|Scaffold1275_CSS|618129|618425|TA|29|F87	novel-miR17	100	10	0	0	104	113	19	10	1.4	20.3
963	MITE_T_963|Scaffold11662_CSS|275778|276068|AT|32|F87	novel-miR17	100	10	0	0	81	90	19	10	1.4	20.3
964	MITE_T_964|Scaffold5388_CSS|496987|497264|TTA|14|F87	PC-5p-19825_136	100	11	0	0	236	246	13	23	0.34	22.3
965	MITE_T_965|Scaffold550_CSS|1005784|1006061|TTA|14|F87	PC-5p-19825_136	100	12	0	0	34	45	24	13	0.086	24.3
966	MITE_T_966|Scaffold2358_CSS|194352|194627|TA|19|F87	PC-5p-19825_136	100	11	0	0	36	46	23	13	0.34	22.3
967	MITE_T_967|Scaffold2902_CSS|1591249|1591523|AT|16|F87	PC-5p-19825_136	100	12	0	0	34	45	24	13	0.085	24.3
968	MITE_T_968|Scaffold192_CSS|404917|405189|TTA|14|F87	PC-5p-19825_136	100	12	0	0	230	241	13	24	0.085	24.3
969	MITE_T_969|Scaffold814_CSS|1709190|1709450|TTA|29|F87	csn-smR64-5p	100	11	0	0	8	18	1	11	0.32	22.3
970	MITE_T_970|Scaffold1296_CSS|1529616|1529912|TT|36|F88	unconservative_c79301.graph_c0_778643	100	11	0	0	278	288	5	15	0.36	22.3
971	MITE_T_971|Scaffold5697_CSS|100795|101081|TAA|32|F88	PC-3p-204109_19	100	12	0	0	70	81	20	9	0.089	24.3
972	MITE_T_972|Scaffold399_CSS|2665279|2665564|AA|31|F88	PC-3p-204109_19	100	11	0	0	70	80	19	9	0.35	22.3
973	MITE_T_973|Scaffold656_CSS|1220776|1221060|AT|29|F88	csn-smR53-3p	100	12	0	0	122	133	5	16	0.088	24.3
974	MITE_T_974|Scaffold844_CSS|522689|522972|TA|21|F88	csn-smR79-3p	100	11	0	0	268	278	11	21	0.35	22.3
975	MITE_T_975|Scaffold946_CSS|421578|421860|TA|22|F88	csn-smR19-3p	100	10	0	0	76	85	15	6	1.4	20.3
976	MITE_T_976|Scaffold8557_CSS|926|1222|AT|26|F89	csn-miRn43	100	11	0	0	280	290	11	21	0.36	22.3
977	MITE_T_977|Scaffold640_CSS|963781|964074|AT|19|F89	PC-3p-10111_222	100	10	0	0	280	289	23	14	1.4	20.3
978	MITE_T_978|Scaffold3614_CSS|1074821|1075112|TATA|27|F89	csn-miRn43	100	11	0	0	277	287	11	21	0.36	22.3
979	MITE_T_979|Scaffold6453_CSS|502765|503056|TA|25|F89	csn-smR7-5p	100	11	0	0	123	133	15	5	0.36	22.3
980	MITE_T_980|Scaffold1492_CSS|3439376|3439657|AT|24|F89	csn-smR35	100	10	0	0	176	185	6	15	1.4	20.3
981	MITE_T_981|Scaffold546_CSS|1353151|1353446|TATA|40|F90	csn-smR40-3p	100	11	0	0	264	274	7	17	0.36	22.3
982	MITE_T_982|Scaffold655_CSS|1121050|1121342|AAA|25|F90	PC-3p-204109_19	100	11	0	0	208	218	9	19	0.36	22.3
983	MITE_T_983|Scaffold273_CSS|287770|288058|ATAAT|38|F90	csn-smR18-3p	100	11	0	0	47	57	16	6	0.35	22.3
984	MITE_T_984|Scaffold516_CSS|1941814|1942101|AATT|28|F90	csn-smR35	100	10	0	0	35	44	6	15	1.4	20.3
985	MITE_T_985|Scaffold395_CSS|506581|506865|AT|30|F90	csn-smR18-3p	100	11	0	0	266	276	6	16	0.35	22.3
986	MITE_T_986|Scaffold471_CSS|2015185|2015469|AT|29|F90	csn-smR18-3p	100	11	0	0	9	19	16	6	0.35	22.3
987	MITE_T_987|Scaffold4678_CSS|390824|391108|AT|22|F90	csn-smR19-3p	100	10	0	0	78	87	15	6	1.4	20.3
988	MITE_T_988|Scaffold3326_CSS|289680|289964|AT|33|F90	PC-3p-204109_19	100	11	0	0	70	80	19	9	0.35	22.3
989	MITE_T_989|Scaffold1535_CSS|794827|795110|AT|22|F90	PC-3p-204109_19	100	11	0	0	204	214	9	19	0.35	22.3
990	MITE_T_990|Scaffold4297_CSS|218769|219052|TA|21|F90	PC-5p-19825_136	100	13	0	0	107	119	13	1	0.022	26.3
991	MITE_T_991|Scaffold150_CSS|861261|861543|TA|31|F90	PC-3p-204109_19	100	11	0	0	69	79	19	9	0.35	22.3
992	MITE_T_992|Scaffold145_CSS|640581|640863|TA|21|F90	csn-smR40-3p	100	11	0	0	258	268	7	17	0.35	22.3
993	MITE_T_993|Scaffold286_CSS|825090|825372|TA|26|F90	PC-3p-204109_19	100	11	0	0	69	79	19	9	0.35	22.3
994	MITE_T_994|Scaffold288_CSS|2414907|2415189|TA|31|F90	PC-3p-204109_19	100	11	0	0	69	79	19	9	0.35	22.3
995	MITE_T_995|Scaffold292_CSS|1621193|1621475|TA|21|F90	PC-3p-204109_19	100	11	0	0	69	79	19	9	0.35	22.3
996	MITE_T_996|Scaffold663_CSS|1334558|1334839|TA|31|F90	csn-smR35	100	10	0	0	180	189	6	15	1.4	20.3
997	MITE_T_997|Scaffold423_CSS|3348583|3348864|TA|21|F90	csn-smR40-3p	100	11	0	0	15	25	17	7	0.35	22.3
998	MITE_T_998|Scaffold1981_CSS|467060|467341|TA|31|F90	PC-3p-204109_19	100	11	0	0	69	79	19	9	0.35	22.3
999	MITE_T_999|Scaffold1128_CSS|6577|6872|AGT|22|F91	csn-smR7-5p	100	11	0	0	128	138	15	5	0.36	22.3
1000	MITE_T_1000|Scaffold4273_CSS|1913417|1913711|AT|26|F91	Group2_Unigene_BMK.18125_985418	100	11	0	0	228	238	18	8	0.36	22.3
1001	MITE_T_1001|Scaffold175_CSS|727102|727395|ATC|24|F91	Group1_Unigene_BMK.45675_802511	100	10	0	0	143	152	2	11	1.4	20.3
1002	MITE_T_1002|Scaffold4449_CSS|267648|267941|TA|25|F91	Group2_Unigene_BMK.36747_1117795	100	11	0	0	232	242	24	14	0.36	22.3
1003	MITE_T_1003|Scaffold754_CSS|263985|264278|AT|19|F91	csn-smR39	100	10	0	0	272	281	5	14	1.4	20.3
1004	MITE_T_1004|Scaffold4129_CSS|268760|269051|ACT|22|F91	unconservative_c33496.graph_c0_50814	100	10	0	0	119	128	10	1	1.4	20.3
1005	MITE_T_1005|Scaffold939_CSS|1647814|1648105|AAA|21|F91	csn-smR7-5p	100	10	0	0	158	167	5	14	1.4	20.3
1006	MITE_T_1006|Scaffold6152_CSS|326821|327112|TA|24|F91	csn-smR19-3p	100	10	0	0	238	247	6	15	1.4	20.3
1007	MITE_T_1007|Scaffold191_CSS|617237|617528|TT|22|F91	Group1_Unigene_BMK.45675_802511	100	10	0	0	140	149	11	2	1.4	20.3
1008	MITE_T_1008|Scaffold5902_CSS|285203|285494|TGA|16|F91	csn-miRn54	100	10	0	0	38	47	11	2	1.4	20.3
1009	MITE_T_1009|Scaffold3919_CSS|381729|382020|AGT|22|F91	csn-smR66-5p	100	10	0	0	7	16	3	12	1.4	20.3
1010	MITE_T_1010|Scaffold1250_CSS|191745|192036|TTA|22|F91	Group1_Unigene_BMK.45675_802511	100	10	0	0	143	152	2	11	1.4	20.3
1011	MITE_T_1011|Scaffold626_CSS|127212|127503|AA|22|F91	csn-smR35	100	9	0	0	50	58	8	16	5.6	18.3
1012	MITE_T_1012|Scaffold4306_CSS|1704909|1705200|TA|25|F91	csn-smR67	100	10	0	0	116	125	19	10	1.4	20.3
1013	MITE_T_1013|Scaffold20810_CSS|48750|49041|TT|22|F91	PC-3p-33133_91	100	11	0	0	117	127	11	21	0.36	22.3
1014	MITE_T_1014|Scaffold3154_CSS|710892|711183|ATG|21|F91	csn-smR35	100	11	0	0	194	204	9	19	0.36	22.3
1015	MITE_T_1015|Scaffold736_CSS|1515726|1516016|AAG|15|F91	Group2_Unigene_BMK.18125_985418	100	11	0	0	227	237	18	8	0.36	22.3
1016	MITE_T_1016|Scaffold4125_CSS|996091|996381|TTA|16|F91	Group1_Unigene_BMK.45675_802511	100	10	0	0	143	152	2	11	1.4	20.3
1017	MITE_T_1017|Scaffold4_CSS|500631|500921|AGT|22|F91	Group2_Unigene_BMK.36747_1117795	100	11	0	0	51	61	14	24	0.36	22.3
1018	MITE_T_1018|Scaffold1091_CSS|647059|647349|ATA|21|F91	Group1_Unigene_BMK.45675_802511	100	10	0	0	142	151	2	11	1.4	20.3
1019	MITE_T_1019|Scaffold4372_CSS|446236|446526|TAC|16|F91	unconservative_c33496.graph_c0_50814	100	10	0	0	164	173	1	10	1.4	20.3
1020	MITE_T_1020|Scaffold3370_CSS|1495527|1495817|CAA|21|F91	unconservative_c33496.graph_c0_50814	100	10	0	0	164	173	1	10	1.4	20.3
1021	MITE_T_1021|Scaffold4273_CSS|1553830|1554120|ATT|45|F91	csn-smR19-3p	100	10	0	0	45	54	15	6	1.4	20.3
1022	MITE_T_1022|Scaffold1880_CSS|6641|6931|TTTT|17|F91	csn-smR35	100	10	0	0	186	195	6	15	1.4	20.3
1023	MITE_T_1023|Scaffold3332_CSS|949678|949968|TAA|45|F91	csn-smR68-5p	100	11	0	0	135	145	16	6	0.36	22.3
1024	MITE_T_1024|Scaffold739_CSS|52395|52685|AGT|45|F91	csn-smR49a-5p	100	11	0	0	258	268	11	1	0.36	22.3
1025	MITE_T_1025|Scaffold4509_CSS|114532|114822|AAT|22|F91	unconservative_c33496.graph_c0_50814	100	10	0	0	118	127	10	1	1.4	20.3
1026	MITE_T_1026|Scaffold1366_CSS|5039304|5039594|TTT|21|F91	unconservative_c33496.graph_c0_50814	100	10	0	0	118	127	10	1	1.4	20.3
1027	MITE_T_1027|Scaffold281_CSS|1211708|1211998|AAT|22|F91	csn-smR44-5p	100	9	0	0	252	260	13	21	5.6	18.3
1028	MITE_T_1028|Scaffold1338_CSS|264771|265061|TAA|44|F91	csn-smR35	100	11	0	0	159	169	6	16	0.36	22.3
1029	MITE_T_1029|Scaffold8974_CSS|160004|160294|ATT|22|F91	unconservative_c33496.graph_c0_50814	100	10	0	0	118	127	10	1	1.4	20.3
1030	MITE_T_1030|Scaffold1631_CSS|617836|618126|TAT|21|F91	csn-smR35	100	11	0	0	88	98	19	9	0.36	22.3
1031	MITE_T_1031|Scaffold3453_CSS|72769|73059|AAA|21|F91	PC-3p-543040_8	100	11	0	0	251	261	18	8	0.36	22.3
1032	MITE_T_1032|Scaffold238_CSS|772638|772928|AT|19|F91	csn-smR72-3p	100	11	0	0	251	261	3	13	0.36	22.3
1033	MITE_T_1033|Scaffold1832_CSS|1251453|1251742|CTT|21|F91	csn-smR35	100	10	0	0	80	89	16	7	1.4	20.3
1034	MITE_T_1034|Scaffold1880_CSS|11363|11652|TAA|22|F91	novel-miR30	100	10	0	0	148	157	7	16	1.4	20.3
1035	MITE_T_1035|Scaffold6055_CSS|154351|154640|CTAG|22|F91	Group1_Unigene_BMK.45675_802511	100	10	0	0	138	147	11	2	1.4	20.3
1036	MITE_T_1036|Scaffold4383_CSS|222967|223256|TTT|15|F91	csn-smR19-3p	100	10	0	0	236	245	6	15	1.4	20.3
1037	MITE_T_1037|Scaffold5350_CSS|98014|98302|AAA|21|F91	CL17435Contig1_485238	100	11	0	0	196	206	14	24	0.35	22.3
1038	MITE_T_1038|Scaffold5490_CSS|464772|465060|TA|25|F91	csn-smR49a-5p	100	11	0	0	23	33	1	11	0.35	22.3
1039	MITE_T_1039|Scaffold5980_CSS|208233|208521|TA|25|F91	csn-smR49a-5p	100	11	0	0	23	33	1	11	0.35	22.3
1040	MITE_T_1040|Scaffold1618_CSS|1243280|1243568|CG|23|F91	Group1_Unigene_BMK.45675_802511	100	10	0	0	142	151	2	11	1.4	20.3
1041	MITE_T_1041|Scaffold3772_CSS|571193|571480|AA|21|F91	csn-smR71-3p	100	10	0	0	261	270	24	15	1.4	20.3
1042	MITE_T_1042|Scaffold985_CSS|1014627|1014912|GC|21|F91	unconservative_c33496.graph_c0_50814	100	10	0	0	162	171	1	10	1.4	20.3
1043	MITE_T_1043|Scaffold423_CSS|94365|94649|GAC|22|F91	csn-miRn55	100	10	0	0	166	175	9	18	1.4	20.3
1044	MITE_T_1044|Scaffold404_CSS|1498559|1498842|GC|20|F91	csn-smR7-5p	100	11	0	0	121	131	15	5	0.35	22.3
1045	MITE_T_1045|Scaffold1571_CSS|1568254|1568536|GC|20|F91	csn-smR35	100	11	0	0	85	95	19	9	0.35	22.3
1046	MITE_T_1046|Scaffold4133_CSS|476844|477126|GGC|41|F91	csn-smR19-3p	100	10	0	0	41	50	15	6	1.4	20.3
1047	MITE_T_1047|Scaffold713_CSS|818177|818458|GGC|41|F91	csn-miRn25-3p	100	11	0	0	56	66	17	7	0.35	22.3
1048	MITE_T_1048|Scaffold2146_CSS|167522|167799|TCA|45|F91	csn-smR45-5p	100	11	0	0	106	116	1	11	0.34	22.3
1049	MITE_T_1049|Scaffold2123_CSS|421958|422220|AAA|21|F91	Group1_Unigene_BMK.45675_802511	100	10	0	0	143	152	2	11	1.3	20.3
1050	MITE_T_1050|Scaffold706_CSS|1137318|1137613|TTA|14|F92	PC-5p-19825_136	100	12	0	0	254	265	13	24	0.092	24.3
1051	MITE_T_1051|Scaffold2542_CSS|2035483|2035769|TTA|28|F92	PC-5p-19825_136	100	12	0	0	245	256	13	24	0.089	24.3
1052	MITE_T_1052|Scaffold2541_CSS|188044|188329|TTA|14|F92	PC-5p-19825_136	100	11	0	0	244	254	13	23	0.35	22.3
1053	MITE_T_1053|Scaffold1845_CSS|2075095|2075377|TTA|29|F92	PC-5p-19825_136	100	12	0	0	31	42	24	13	0.088	24.3
1054	MITE_T_1054|Scaffold5126_CSS|6681|6948|TTA|14|F92	PC-5p-19825_136	100	12	0	0	226	237	13	24	0.083	24.3
1055	MITE_T_1055|Scaffold2241_CSS|158263|158524|GT|12|F92	novel-miR17	100	10	0	0	76	85	19	10	1.3	20.3
1056	MITE_T_1056|Scaffold2168_CSS|9558|9853|AT|36|F93	Group2_Unigene_BMK.42599_1188665	100	12	0	0	277	288	17	6	0.092	24.3
1057	MITE_T_1057|Scaffold1182_CSS|864569|864863|AA|36|F93	PC-3p-204109_19	100	11	0	0	210	220	9	19	0.36	22.3
1058	MITE_T_1058|Scaffold129_CSS|858983|859276|ATT|37|F93	csn-smR40-3p	100	11	0	0	263	273	7	17	0.36	22.3
1059	MITE_T_1059|Scaffold2792_CSS|223265|223558|ATAAA|35|F93	PC-3p-204109_19	100	11	0	0	75	85	19	9	0.36	22.3
1060	MITE_T_1060|Scaffold943_CSS|2076286|2076578|AT|37|F93	PC-3p-204109_19	100	11	0	0	209	219	9	19	0.36	22.3
1061	MITE_T_1061|Scaffold1553_CSS|534753|535038|TTAA|26|F93	PC-3p-204109_19	100	11	0	0	71	81	19	9	0.35	22.3
1062	MITE_T_1062|Scaffold438_CSS|768473|768755|AT|32|F93	PC-3p-204109_19	100	11	0	0	70	80	19	9	0.35	22.3
1063	MITE_T_1063|Scaffold4401_CSS|1975693|1975958|CG|19|F93	PC-5p-188350_20	100	11	0	0	112	122	3	13	0.33	22.3
1064	MITE_T_1064|Scaffold4401_CSS|1970890|1971153|cg|19|F93	PC-5p-188350_20	100	11	0	0	110	120	3	13	0.32	22.3
1065	MITE_T_1065|Scaffold3491_CSS|434260|434554|AT|32|F94	PC-5p-188350_20	100	11	0	0	127	137	4	14	0.36	22.3
1066	MITE_T_1066|Scaffold26521_CSS|3012|3300|TAA|22|F94	PC-3p-84313_40	100	11	0	0	267	277	3	13	0.35	22.3
1067	MITE_T_1067|Scaffold177_CSS|910743|911029|TAAT|21|F94	csn-smR18-3p	100	11	0	0	46	56	16	6	0.35	22.3
1068	MITE_T_1068|Scaffold2067_CSS|304016|304302|TA|28|F94	PC-3p-152338_24	100	12	0	0	124	135	20	9	0.089	24.3
1069	MITE_T_1069|Scaffold1364_CSS|1925340|1925626|AT|33|F94	csn-smR71-3p	100	12	0	0	9	20	24	13	0.089	24.3
1070	MITE_T_1070|Scaffold3375_CSS|361638|361919|TTA|33|F94	unconservative_c41740.graph_c0_92177	100	10	0	0	51	60	18	9	1.4	20.3
1071	MITE_T_1071|Scaffold6209_CSS|262321|262615|CTA|35|F95	PC-5p-188350_20	100	11	0	0	127	137	5	15	0.36	22.3
1072	MITE_T_1072|Scaffold938_CSS|784234|784525|TA|31|F95	PC-5p-188350_20	100	11	0	0	125	135	5	15	0.36	22.3
1073	MITE_T_1073|Scaffold1621_CSS|225976|226261|TA|35|F95	csn-smR47-5p	100	9	0	0	275	283	1	9	5.5	18.3
1074	MITE_T_1074|Scaffold859_CSS|470088|470371|TATA|34|F95	csn-smR18-3p	100	11	0	0	44	54	16	6	0.35	22.3
1075	MITE_T_1075|Scaffold660_CSS|900290|900555|CA|17|F95	PC-5p-188350_20	100	11	0	0	113	123	5	15	0.33	22.3
1076	MITE_T_1076|Scaffold3556_CSS|1329316|1329610|TA|25|F96	csn-miRn13	100	10	0	0	27	36	21	12	1.4	20.3
1077	MITE_T_1077|Scaffold2369_CSS|361732|362022|TTA|22|F96	csn-smR68-5p	100	12	0	0	145	156	5	16	0.09	24.3
1078	MITE_T_1078|Scaffold2952_CSS|404626|404915|TGT|44|F96	csn-smR49a-5p	100	11	0	0	23	33	1	11	0.36	22.3
1079	MITE_T_1079|Scaffold4289_CSS|300567|300849|GCC|41|F96	Group1_Unigene_BMK.45675_802511	100	10	0	0	135	144	11	2	1.4	20.3
1080	MITE_T_1080|Scaffold4598_CSS|103850|104144|AAA|35|F97	csn-smR19-3p	100	10	0	0	83	92	15	6	1.4	20.3
1081	MITE_T_1081|Scaffold4500_CSS|29725|30019|AT|38|F97	conservative_c74211.graph_c1_717910	100	11	0	0	249	259	11	1	0.36	22.3
1082	MITE_T_1082|Scaffold3237_CSS|91583|91871|AAAAAA|32|F97	csn-smR19-3p	100	10	0	0	200	209	6	15	1.4	20.3
1083	MITE_T_1083|Scaffold2542_CSS|404582|404868|AT|22|F97	PC-5p-19825_136	100	13	0	0	107	119	13	1	0.023	26.3
1084	MITE_T_1084|Scaffold336_CSS|206920|207202|TA|31|F97	csn-smR18-3p	100	11	0	0	229	239	6	16	0.35	22.3
1085	MITE_T_1085|Scaffold2322_CSS|1826182|1826476|TTA|19|F98	PC-5p-19825_136	100	11	0	0	36	46	23	13	0.36	22.3
1086	MITE_T_1086|Scaffold4_CSS|485566|485858|TA|36|F98	PC-5p-19825_136	100	12	0	0	35	46	24	13	0.091	24.3
1087	MITE_T_1087|Scaffold815_CSS|749467|749758|AT|19|F98	PC-5p-19825_136	100	11	0	0	35	45	23	13	0.36	22.3
1088	MITE_T_1088|Scaffold814_CSS|1883588|1883878|TTA|15|F98	PC-5p-19825_136	100	11	0	0	249	259	13	23	0.36	22.3
1089	MITE_T_1089|Scaffold3982_CSS|966686|966975|AT|19|F98	PC-5p-19825_136	100	11	0	0	35	45	23	13	0.36	22.3
1090	MITE_T_1090|Scaffold1918_CSS|992512|992800|TTA|16|F98	PC-5p-19825_136	100	11	0	0	247	257	13	23	0.35	22.3
1091	MITE_T_1091|Scaffold1713_CSS|1423440|1423728|TTA|16|F98	PC-5p-19825_136	100	11	0	0	247	257	13	23	0.35	22.3
1092	MITE_T_1092|Scaffold639_CSS|1513429|1513717|TAA|15|F98	PC-5p-19825_136	100	11	0	0	247	257	13	23	0.35	22.3
1093	MITE_T_1093|Scaffold1699_CSS|504313|504600|AT|19|F98	PC-5p-19825_136	100	11	0	0	35	45	23	13	0.35	22.3
1094	MITE_T_1094|Scaffold509_CSS|134068|134351|TTA|15|F98	PC-5p-19825_136	100	11	0	0	32	42	23	13	0.35	22.3
1095	MITE_T_1095|Scaffold6095_CSS|1248925|1249208|TAA|13|F98	PC-5p-19825_136	100	11	0	0	32	42	23	13	0.35	22.3
1096	MITE_T_1096|Scaffold2555_CSS|1276969|1277250|TAA|12|F98	novel-miR17	100	10	0	0	181	190	20	11	1.4	20.3
1097	MITE_T_1097|Scaffold1784_CSS|97130|97409|TA|23|F98	PC-5p-19825_136	100	11	0	0	38	48	23	13	0.34	22.3
1098	MITE_T_1098|Scaffold60_CSS|3022831|3023110|TAA|15|F98	PC-5p-19825_136	100	11	0	0	238	248	13	23	0.34	22.3
1099	MITE_T_1099|Scaffold2632_CSS|1716159|1716436|AT|33|F98	PC-5p-19825_136	100	11	0	0	36	46	23	13	0.34	22.3
1100	MITE_T_1100|Scaffold3099_CSS|573094|573371|AA|15|F98	PC-5p-19825_136	100	11	0	0	33	43	23	13	0.34	22.3
1101	MITE_T_1101|Scaffold1199_CSS|1337737|1338014|CTTAG|16|F98	novel-miR17	100	10	0	0	90	99	11	20	1.3	20.3
1102	MITE_T_1102|Scaffold3462_CSS|1410073|1410349|ATA|19|F98	PC-5p-19825_136	100	11	0	0	36	46	23	13	0.34	22.3
1103	MITE_T_1103|Scaffold6577_CSS|394356|394630|AC|17|F98	PC-5p-19825_136	100	11	0	0	35	45	23	13	0.34	22.3
1104	MITE_T_1104|Scaffold1943_CSS|453650|453923|AT|18|F98	PC-5p-19825_136	100	11	0	0	35	45	23	13	0.34	22.3
1105	MITE_T_1105|Scaffold172_CSS|433495|433767|AA|17|F98	PC-5p-19825_136	100	11	0	0	35	45	23	13	0.33	22.3
1106	MITE_T_1106|Scaffold2611_CSS|952098|952367|AAGAATA|15|F98	novel-miR17	100	10	0	0	181	190	10	19	1.3	20.3
1107	MITE_T_1107|Scaffold2300_CSS|435831|436090|TAA|15|F98	csn-smR72-5p	100	9	0	0	8	16	13	21	5	18.3
1108	MITE_T_1108|Scaffold816_CSS|1988277|1988571|AT|33|F99	csn-smR76-5p	100	10	0	0	116	125	4	13	1.4	20.3
1109	MITE_T_1109|Scaffold4123_CSS|108974|109259|TA|29|F99	Group1_Unigene_BMK.42407_756074	100	11	0	0	133	143	12	2	0.35	22.3
1110	MITE_T_1110|Scaffold3400_CSS|259259|259526|TA|19|F99	Group1_Unigene_BMK.42407_756074	100	11	0	0	125	135	12	2	0.33	22.3
1111	MITE_T_1111|Scaffold2904_CSS|280851|281114|TAA|15|F99	csn-smR71-5p	100	10	0	0	155	164	4	13	1.3	20.3
1112	MITE_T_1112|Scaffold3595_CSS|2474282|2474576|TT|35|F100	PC-3p-632254_7	100	11	0	0	214	224	6	16	0.36	22.3
1113	MITE_T_1113|Scaffold4133_CSS|206761|207050|AT|35|F100	PC-3p-204109_19	100	11	0	0	207	217	9	19	0.36	22.3
1114	MITE_T_1114|Scaffold1978_CSS|5581|5867|TA|23|F100	csn-smR18-3p	100	11	0	0	46	56	16	6	0.35	22.3
1115	MITE_T_1115|Scaffold4302_CSS|154209|154493|ATAT|35|F100	PC-3p-204109_19	100	12	0	0	69	80	20	9	0.088	24.3
1116	MITE_T_1116|Scaffold1024_CSS|864329|864613|AT|22|F100	PC-3p-204109_19	100	11	0	0	70	80	19	9	0.35	22.3
1117	MITE_T_1117|Scaffold1250_CSS|520975|521258|TA|21|F100	unconservative_c54945.graph_c0_176920	100	11	0	0	208	218	1	11	0.35	22.3
1118	MITE_T_1118|Scaffold2877_CSS|77200|77483|TA|21|F100	csn-smR18-3p	100	11	0	0	230	240	6	16	0.35	22.3
1119	MITE_T_1119|Scaffold2611_CSS|357977|358260|ATT|35|F100	csn-smR18-3p	100	10	0	0	88	97	12	3	1.4	20.3
1120	MITE_T_1120|Scaffold57_CSS|1568849|1569131|TA|31|F100	csn-smR40-3p	100	11	0	0	258	268	7	17	0.35	22.3
1121	MITE_T_1121|Scaffold1535_CSS|1325431|1325713|AAT|34|F100	PC-5p-188350_20	100	11	0	0	153	163	13	3	0.35	22.3
1122	MITE_T_1122|Scaffold975_CSS|833968|834262|TTT|35|F101	PC-3p-204109_19	100	12	0	0	74	85	20	9	0.092	24.3
1123	MITE_T_1123|Scaffold1563_CSS|1362196|1362489|AAA|32|F101	PC-3p-204109_19	100	12	0	0	209	220	9	20	0.091	24.3
1124	MITE_T_1124|Scaffold1516_CSS|806449|806738|AAA|23|F101	PC-3p-204109_19	100	12	0	0	207	218	9	20	0.09	24.3
1125	MITE_T_1125|Scaffold14616_CSS|6619|6903|TA|21|F101	PC-3p-204109_19	100	11	0	0	206	216	9	19	0.35	22.3
1126	MITE_T_1126|Scaffold23719_CSS|7168|7452|AT|33|F101	PC-3p-204109_19	100	12	0	0	205	216	9	20	0.088	24.3
1127	MITE_T_1127|Scaffold2994_CSS|616009|616293|AT|33|F101	PC-3p-204109_19	100	12	0	0	69	80	20	9	0.088	24.3
1128	MITE_T_1128|Scaffold273_CSS|3423771|3424054|TA|21|F101	PC-3p-204109_19	100	12	0	0	205	216	9	20	0.088	24.3
1129	MITE_T_1129|Scaffold2253_CSS|237600|237893|TA|26|F102	csn-smR7-5p	100	11	0	0	125	135	15	5	0.36	22.3
1130	MITE_T_1130|Scaffold2370_CSS|762471|762751|GCC|32|F102	Group1_Unigene_BMK.45675_802511	100	10	0	0	134	143	11	2	1.4	20.3
1131	MITE_T_1131|Scaffold492_CSS|702470|702748|GTA|21|F102	csn-smR7-5p	100	11	0	0	146	156	5	15	0.34	22.3
1132	MITE_T_1132|Scaffold706_CSS|1149590|1149883|TTTTT|35|F103	PC-3p-84313_40	100	11	0	0	16	26	13	3	0.36	22.3
1133	MITE_T_1133|Scaffold3826_CSS|1261934|1262226|ACA|35|F103	PC-3p-204109_19	100	11	0	0	75	85	19	9	0.36	22.3
1134	MITE_T_1134|Scaffold14032_CSS|320950|321242|AA|34|F103	PC-3p-84313_40	100	11	0	0	15	25	13	3	0.36	22.3
1135	MITE_T_1135|Scaffold7081_CSS|290124|290413|AAATTT|40|F103	csn-smR18-3p	100	11	0	0	13	23	15	5	0.36	22.3
1136	MITE_T_1136|Scaffold6888_CSS|37912|38201|TA|25|F103	csn-smR18-3p	100	11	0	0	12	22	16	6	0.36	22.3
1137	MITE_T_1137|Scaffold558_CSS|2380357|2380645|AATAAA|32|F103	PC-3p-204109_19	100	11	0	0	72	82	19	9	0.35	22.3
1138	MITE_T_1138|Scaffold6707_CSS|1216115|1216403|AATAAA|32|F103	PC-3p-204109_19	100	11	0	0	72	82	19	9	0.35	22.3
1139	MITE_T_1139|Scaffold271_CSS|1789534|1789822|TT|22|F103	PC-3p-204109_19	100	11	0	0	72	82	19	9	0.35	22.3
1140	MITE_T_1140|Scaffold255_CSS|386589|386876|AAAG|24|F103	csn-smR18-3p	100	11	0	0	229	239	6	16	0.35	22.3
1141	MITE_T_1141|Scaffold881_CSS|310308|310594|AT|33|F103	PC-3p-84313_40	100	11	0	0	265	275	3	13	0.35	22.3
1142	MITE_T_1142|Scaffold220_CSS|950898|951184|AT|34|F103	PC-3p-204109_19	100	11	0	0	206	216	9	19	0.35	22.3
1143	MITE_T_1143|Scaffold212_CSS|3530566|3530852|TAA|32|F103	csn-smR15-5p	100	11	0	0	98	108	21	11	0.35	22.3
1144	MITE_T_1144|Scaffold1354_CSS|50040|50326|AT|33|F103	PC-3p-204109_19	100	11	0	0	71	81	19	9	0.35	22.3
1145	MITE_T_1145|Scaffold765_CSS|1376951|1377237|TG|31|F103	PC-3p-204109_19	100	11	0	0	71	81	19	9	0.35	22.3
1146	MITE_T_1146|Scaffold271_CSS|1056496|1056780|AT|33|F103	PC-3p-204109_19	100	11	0	0	205	215	9	19	0.35	22.3
1147	MITE_T_1147|Scaffold858_CSS|149126|149410|AT|29|F103	PC-3p-204109_19	100	12	0	0	205	216	9	20	0.088	24.3
1148	MITE_T_1148|Scaffold854_CSS|1122262|1122546|AT|32|F103	PC-3p-204109_19	100	11	0	0	70	80	19	9	0.35	22.3
1149	MITE_T_1149|Scaffold399_CSS|2993517|2993801|AT|22|F103	PC-3p-204109_19	100	11	0	0	70	80	19	9	0.35	22.3
1150	MITE_T_1150|Scaffold868_CSS|110006|110290|AT|33|F103	PC-3p-204109_19	100	11	0	0	205	215	9	19	0.35	22.3
1151	MITE_T_1151|Scaffold3611_CSS|2053373|2053657|AT|32|F103	PC-3p-204109_19	100	11	0	0	70	80	19	9	0.35	22.3
1152	MITE_T_1152|Scaffold684_CSS|355027|355310|AT|32|F103	csn-smR19-3p	100	10	0	0	198	207	6	15	1.4	20.3
1153	MITE_T_1153|Scaffold3826_CSS|1262248|1262530|TA|31|F103	csn-smR18-3p	100	11	0	0	229	239	6	16	0.35	22.3
1154	MITE_T_1154|Scaffold895_CSS|739628|739910|TA|22|F103	PC-3p-84313_40	100	11	0	0	263	273	3	13	0.35	22.3
1155	MITE_T_1155|Scaffold2358_CSS|660981|661263|TA|31|F103	PC-3p-204109_19	100	11	0	0	69	79	19	9	0.35	22.3
1156	MITE_T_1156|Scaffold1203_CSS|1585530|1585812|TA|31|F103	PC-3p-204109_19	100	11	0	0	204	214	9	19	0.35	22.3
1157	MITE_T_1157|Scaffold3370_CSS|792118|792400|TA|27|F103	csn-smR18-3p	100	11	0	0	229	239	6	16	0.35	22.3
1158	MITE_T_1158|Scaffold6373_CSS|53780|54062|TA|31|F103	PC-3p-204109_19	100	11	0	0	204	214	9	19	0.35	22.3
1159	MITE_T_1159|Scaffold2276_CSS|193866|194148|TA|31|F103	csn-smR18-3p	100	11	0	0	44	54	16	6	0.35	22.3
1160	MITE_T_1160|Scaffold9213_CSS|139776|140057|TA|31|F103	PC-3p-204109_19	100	11	0	0	69	79	19	9	0.35	22.3
1161	MITE_T_1161|Scaffold24590_CSS|3991|4272|TA|32|F103	csn-smR40-3p	100	11	0	0	257	267	7	17	0.35	22.3
1162	MITE_T_1162|Scaffold5444_CSS|257211|257491|TA|21|F103	PC-3p-204109_19	100	11	0	0	76	86	8	18	0.34	22.3
1163	MITE_T_1163|Scaffold287_CSS|684891|685170|AA|22|F103	PC-3p-204109_19	100	11	0	0	74	84	19	9	0.34	22.3
1164	MITE_T_1164|Scaffold1196_CSS|517512|517783|TA|40|F103	PC-3p-204109_19	100	11	0	0	77	87	19	9	0.33	22.3
1165	MITE_T_1165|Scaffold282_CSS|189965|190229|CG|22|F103	csn-smR18-3p	100	11	0	0	35	45	16	6	0.32	22.3
1166	MITE_T_1166|Scaffold2843_CSS|708967|709230|AT|10|F103	PC-3p-204109_19	100	11	0	0	49	59	19	9	0.32	22.3
1167	MITE_T_1167|Scaffold1759_CSS|2568065|2568358|TA|13|F104	PC-3p-33133_91	100	12	0	0	148	159	2	13	0.091	24.3
1168	MITE_T_1168|Scaffold877_CSS|1912613|1912894|AA|38|F104	PC-3p-33133_91	100	12	0	0	135	146	2	13	0.087	24.3
1169	MITE_T_1169|Scaffold2980_CSS|1276799|1277072|AT|33|F104	PC-3p-33133_91	100	12	0	0	130	141	2	13	0.085	24.3
1170	MITE_T_1170|Scaffold2980_CSS|1276800|1277073|TA|35|F104	PC-3p-33133_91	100	12	0	0	129	140	2	13	0.085	24.3
1171	MITE_T_1171|Scaffold413_CSS|1306629|1306899|ATT|35|F104	PC-3p-33133_91	100	12	0	0	131	142	13	2	0.084	24.3
1172	MITE_T_1172|Scaffold3350_CSS|251752|252015|AT|32|F104	novel-miR17	100	13	0	0	25	37	8	20	0.021	26.3
1173	MITE_T_1173|Scaffold987_CSS|4767|5020|GC|60|F104	PC-3p-33133_91	100	12	0	0	126	137	13	2	0.078	24.3
1174	MITE_T_1174|Scaffold6735_CSS|45596|45849|GC|60|F104	PC-3p-33133_91	100	12	0	0	117	128	2	13	0.078	24.3
1175	MITE_T_1175|Scaffold1759_CSS|2568092|2568344|TA|26|F104	PC-3p-33133_91	100	12	0	0	121	132	2	13	0.078	24.3
1176	MITE_T_1176|Scaffold719_CSS|1404614|1404866|TA|27|F104	PC-3p-33133_91	100	12	0	0	120	131	2	13	0.078	24.3
1177	MITE_T_1177|Scaffold2220_CSS|959435|959685|TGA|23|F104	PC-3p-33133_91	100	12	0	0	119	130	2	13	0.077	24.3
1178	MITE_T_1178|Scaffold1850_CSS|933308|933558|TTA|23|F104	PC-3p-33133_91	100	12	0	0	120	131	13	2	0.077	24.3
1179	MITE_T_1179|Scaffold2236_CSS|693080|693329|TTA|23|F104	PC-3p-33133_91	100	12	0	0	119	130	2	13	0.077	24.3
1180	MITE_T_1180|Scaffold5598_CSS|241478|241727|TTA|23|F104	novel-miR17	100	13	0	0	18	30	8	20	0.02	26.3
1181	MITE_T_1181|Scaffold1563_CSS|950595|950844|TTA|23|F104	novel-miR17	100	13	0	0	220	232	20	8	0.02	26.3
1182	MITE_T_1182|Scaffold2449_CSS|711583|711832|TAA|23|F104	PC-3p-33133_91	100	12	0	0	120	131	13	2	0.077	24.3
1183	MITE_T_1183|Scaffold663_CSS|1791380|1791629|TTA|23|F104	PC-3p-33133_91	100	12	0	0	119	130	2	13	0.077	24.3
1184	MITE_T_1184|Scaffold1024_CSS|1886937|1887186|TTA|23|F104	novel-miR17	100	13	0	0	220	232	20	8	0.02	26.3
1185	MITE_T_1185|Scaffold4263_CSS|671299|671547|GTA|26|F104	PC-3p-33133_91	100	12	0	0	115	126	2	13	0.077	24.3
1186	MITE_T_1186|Scaffold4263_CSS|673379|673627|GTA|26|F104	PC-3p-33133_91	100	12	0	0	115	126	2	13	0.077	24.3
1187	MITE_T_1187|Scaffold618_CSS|121123|121416|AT|304|F105	PC-5p-24967_114	100	12	0	0	110	121	20	9	0.091	24.3
1188	MITE_T_1188|Scaffold214_CSS|2483390|2483682|AATT|307|F105	PC-5p-24967_114	100	12	0	0	173	184	9	20	0.091	24.3
1189	MITE_T_1189|Scaffold572_CSS|2170998|2171289|AATT|306|F105	conservative_c48528.graph_c1_123497	100	10	0	0	260	269	10	1	1.4	20.3
1190	MITE_T_1190|Scaffold1374_CSS|517405|517696|AATT|305|F105	csn-smR31-5p	100	10	0	0	233	242	22	13	1.4	20.3
1191	MITE_T_1191|Scaffold572_CSS|2171966|2172257|AATT|306|F105	conservative_c48528.graph_c1_123497	100	10	0	0	260	269	10	1	1.4	20.3
1192	MITE_T_1192|Scaffold694_CSS|916078|916350|GT|106|F105	csn-smR39	100	11	0	0	256	266	5	15	0.33	22.3
1193	MITE_T_1193|Scaffold1579_CSS|338184|338454|ATAT|285|F105	PC-5p-24967_114	100	12	0	0	99	110	20	9	0.084	24.3
1194	MITE_T_1194|Scaffold12_CSS|2029412|2029705|AT|30|F106	PC-5p-19825_136	100	11	0	0	45	55	23	13	0.36	22.3
1195	MITE_T_1195|Scaffold282_CSS|1481377|1481662|TAA|15|F106	PC-5p-19825_136	100	11	0	0	32	42	23	13	0.35	22.3
1196	MITE_T_1196|Scaffold4354_CSS|695619|695902|TTA|14|F106	PC-5p-19825_136	100	11	0	0	242	252	13	23	0.35	22.3
1197	MITE_T_1197|Scaffold4577_CSS|472028|472310|CTTAG|19|F106	PC-5p-19825_136	100	12	0	0	30	41	24	13	0.088	24.3
1198	MITE_T_1198|Scaffold3385_CSS|691317|691594|TTA|15|F106	PC-5p-19825_136	100	11	0	0	32	42	23	13	0.34	22.3
1199	MITE_T_1199|Scaffold7615_CSS|46287|46564|TAA|15|F106	PC-5p-19825_136	100	11	0	0	236	246	13	23	0.34	22.3
1200	MITE_T_1200|Scaffold5447_CSS|531800|532074|AT|21|F106	PC-5p-19825_136	100	11	0	0	229	239	13	23	0.34	22.3
1201	MITE_T_1201|Scaffold2915_CSS|43176|43448|AT|32|F106	PC-5p-19825_136	100	11	0	0	229	239	13	23	0.33	22.3
1202	MITE_T_1202|Scaffold1188_CSS|316330|316601|AAT|17|F106	PC-5p-19825_136	100	11	0	0	228	238	13	23	0.33	22.3
1203	MITE_T_1203|Scaffold482_CSS|3021600|3021867|TAA|14|F106	PC-5p-19825_136	100	11	0	0	32	42	23	13	0.33	22.3
1204	MITE_T_1204|Scaffold930_CSS|829527|829794|TTA|14|F106	PC-5p-19825_136	100	11	0	0	32	42	23	13	0.33	22.3
1205	MITE_T_1205|Scaffold737_CSS|1280613|1280880|TAA|14|F106	PC-5p-19825_136	100	11	0	0	32	42	23	13	0.33	22.3
1206	MITE_T_1206|Scaffold245_CSS|1001693|1001955|AT|20|F106	PC-5p-19825_136	100	11	0	0	31	41	23	13	0.32	22.3
1207	MITE_T_1207|Scaffold4273_CSS|245675|245968|TAA|22|F107	csn-smR15-3p	100	10	0	0	125	134	10	19	1.4	20.3
1208	MITE_T_1208|Scaffold1474_CSS|1105821|1106114|TA|48|F107	Group1_Unigene_BMK.45675_802511	100	10	0	0	141	150	11	2	1.4	20.3
1209	MITE_T_1209|Scaffold2155_CSS|405705|405997|AA|46|F107	unconservative_c33496.graph_c0_50814	100	10	0	0	119	128	10	1	1.4	20.3
1210	MITE_T_1210|Scaffold7495_CSS|18019|18311|TCT|21|F107	csn-smR35	100	11	0	0	89	99	19	9	0.36	22.3
1211	MITE_T_1211|Scaffold1581_CSS|725812|726103|TA|25|F107	csn-smR19-3p	100	10	0	0	47	56	15	6	1.4	20.3
1212	MITE_T_1212|Scaffold9515_CSS|40811|41102|TGA|22|F107	PC-3p-543040_8	100	11	0	0	252	262	18	8	0.36	22.3
1213	MITE_T_1213|Scaffold280_CSS|1025089|1025380|TA|25|F107	PC-3p-84313_40	100	18	0	0	178	195	21	4	2e-05	36.2
1214	MITE_T_1214|Scaffold482_CSS|85731|86022|CAGTG|20|F107	csn-smR7-5p	100	11	0	0	122	132	15	5	0.36	22.3
1215	MITE_T_1215|Scaffold5602_CSS|906334|906625|GT|22|F107	Group1_Unigene_BMK.45675_802511	100	10	0	0	143	152	2	11	1.4	20.3
1216	MITE_T_1216|Scaffold6764_CSS|101240|101531|ACA|44|F107	Clone_1	100	12	0	0	1	12	13	2	0.091	24.3
1217	MITE_T_1217|Scaffold7371_CSS|46821|47112|AGA|21|F107	csn-smR7-5p	100	11	0	0	123	133	15	5	0.36	22.3
1218	MITE_T_1218|Scaffold3455_CSS|651600|651891|TA|48|F107	PC-3p-84313_40	100	11	0	0	30	40	3	13	0.36	22.3
1219	MITE_T_1219|Scaffold3161_CSS|1328320|1328611|TTC|21|F107	csn-smR76-5p	100	11	0	0	168	178	13	23	0.36	22.3
1220	MITE_T_1220|Scaffold599_CSS|1396962|1397253|AT|25|F107	csn-smR68-5p	100	12	0	0	136	147	16	5	0.091	24.3
1221	MITE_T_1221|Scaffold1290_CSS|1321992|1322283|TAA|45|F107	PC-3p-88598_39	100	11	0	0	224	234	5	15	0.36	22.3
1222	MITE_T_1222|Scaffold271_CSS|2007412|2007702|GAA|21|F107	csn-smR53-3p	100	11	0	0	190	200	18	8	0.36	22.3
1223	MITE_T_1223|Scaffold1246_CSS|578539|578829|TAA|22|F107	csn-smR7-5p	100	11	0	0	123	133	15	5	0.36	22.3
1224	MITE_T_1224|Scaffold5588_CSS|137264|137554|TAT|21|F107	csn-smR72-3p	100	11	0	0	252	262	3	13	0.36	22.3
1225	MITE_T_1225|Scaffold1963_CSS|1109203|1109493|TTT|21|F107	csn-smR47-3p	100	10	0	0	251	260	20	11	1.4	20.3
1226	MITE_T_1226|Scaffold2806_CSS|1038917|1039207|ATA|44|F107	csn-smR44-5p	100	9	0	0	31	39	21	13	5.6	18.3
1227	MITE_T_1227|Scaffold874_CSS|1464936|1465226|TTA|45|F107	csn-smR47-3p	100	11	0	0	19	29	20	10	0.36	22.3
1228	MITE_T_1228|Scaffold3826_CSS|1156813|1157103|TAT|44|F107	csn-smR44-5p	100	9	0	0	252	260	13	21	5.6	18.3
1229	MITE_T_1229|Scaffold9354_CSS|47345|47635|AAG|21|F107	csn-smR35	100	11	0	0	241	251	5	15	0.36	22.3
1230	MITE_T_1230|Scaffold2233_CSS|202713|203003|ATT|22|F107	csn-smR72-3p	100	11	0	0	251	261	3	13	0.36	22.3
1231	MITE_T_1231|Scaffold7198_CSS|67165|67455|CAA|21|F107	csn-smR7-5p	100	11	0	0	123	133	15	5	0.36	22.3
1232	MITE_T_1232|Scaffold2984_CSS|1039302|1039592|TTA|22|F107	csn-smR7-5p	100	11	0	0	123	133	15	5	0.36	22.3
1233	MITE_T_1233|Scaffold1166_CSS|9742|10032|AGT|44|F107	csn-smR47-3p	100	11	0	0	262	272	10	20	0.36	22.3
1234	MITE_T_1234|Scaffold11736_CSS|1293|1583|ACA|44|F107	unconservative_c33496.graph_c0_50814	100	10	0	0	118	127	10	1	1.4	20.3
1235	MITE_T_1235|Scaffold990_CSS|551598|551888|TTT|21|F107	unconservative_c33496.graph_c0_50814	100	10	0	0	118	127	10	1	1.4	20.3
1236	MITE_T_1236|Scaffold1480_CSS|237248|237538|AA|22|F107	csn-smR47-3p	100	12	0	0	260	271	9	20	0.09	24.3
1237	MITE_T_1237|Scaffold19543_CSS|4353|4643|AGT|22|F107	csn-smR49a-5p	100	11	0	0	258	268	11	1	0.36	22.3
1238	MITE_T_1238|Scaffold1607_CSS|688319|688609|ATC|21|F107	csn-smR35	100	11	0	0	253	263	19	9	0.36	22.3
1239	MITE_T_1239|Scaffold281_CSS|1330859|1331149|TGA|22|F107	csn-smR7-5p	100	11	0	0	123	133	15	5	0.36	22.3
1240	MITE_T_1240|Scaffold640_CSS|360576|360865|CAA|44|F107	csn-smR7-5p	100	11	0	0	122	132	15	5	0.36	22.3
1241	MITE_T_1241|Scaffold1837_CSS|528348|528637|TTA|22|F107	csn-smR49a-5p	100	11	0	0	23	33	1	11	0.36	22.3
1242	MITE_T_1242|Scaffold4273_CSS|1564912|1565200|ATT|45|F107	unconservative_c33496.graph_c0_50814	100	10	0	0	162	171	1	10	1.4	20.3
1243	MITE_T_1243|Scaffold3113_CSS|1053238|1053526|TTA|22|F107	unconservative_c33496.graph_c0_50814	100	10	0	0	162	171	1	10	1.4	20.3
1244	MITE_T_1244|Scaffold950_CSS|949808|950096|TA|23|F107	csn-smR72-3p	100	13	0	0	250	262	3	15	0.023	26.3
1245	MITE_T_1245|Scaffold1181_CSS|220347|220635|GTA|44|F107	unconservative_c33496.graph_c0_50814	100	10	0	0	162	171	1	10	1.4	20.3
1246	MITE_T_1246|Scaffold212_CSS|1672013|1672301|GAC|22|F107	Group1_Unigene_BMK.45675_802511	100	10	0	0	141	150	2	11	1.4	20.3
1247	MITE_T_1247|Scaffold1673_CSS|1537050|1537338|TATA|50|F107	csn-smR7-5p	100	11	0	0	122	132	15	5	0.35	22.3
1248	MITE_T_1248|Scaffold2684_CSS|786685|786973|AAG|17|F107	csn-miRn9	100	11	0	0	264	274	7	17	0.35	22.3
1249	MITE_T_1249|Scaffold1749_CSS|2830254|2830542|AAA|21|F107	Group2_Unigene_BMK.7016_1342668	100	12	0	0	2	13	24	13	0.09	24.3
1250	MITE_T_1250|Scaffold2117_CSS|486806|487092|GC|44|F107	csn-smR49a-5p	100	11	0	0	20	30	1	11	0.35	22.3
1251	MITE_T_1251|Scaffold656_CSS|2153736|2154020|GC|43|F107	conservative_c77637.graph_c0_770223	100	10	0	0	177	186	15	6	1.4	20.3
1252	MITE_T_1252|Scaffold2541_CSS|312948|313232|GC|45|F107	unconservative_c33496.graph_c0_50814	100	10	0	0	115	124	10	1	1.4	20.3
1253	MITE_T_1253|Scaffold214_CSS|395006|395290|taa|18|F107	csn-smR7-5p	100	11	0	0	122	132	15	5	0.35	22.3
1254	MITE_T_1254|Scaffold1761_CSS|3278797|3279081|GC|20|F107	csn-smR68-5p	100	12	0	0	132	143	16	5	0.088	24.3
1255	MITE_T_1255|Scaffold367_CSS|1472893|1473177|GC|20|F107	csn-smR35	100	11	0	0	85	95	19	9	0.35	22.3
1256	MITE_T_1256|Scaffold1496_CSS|17459|17743|GC|16|F107	csn-smR7-5p	100	11	0	0	120	130	15	5	0.35	22.3
1257	MITE_T_1257|Scaffold1817_CSS|59095|59379|GC|21|F107	csn-smR47-3p	100	10	0	0	28	37	11	20	1.4	20.3
1258	MITE_T_1258|Scaffold25096_CSS|108330|108614|GC|21|F107	csn-smR49a-5p	100	11	0	0	20	30	1	11	0.35	22.3
1259	MITE_T_1259|Scaffold2907_CSS|92412|92696|GC|20|F107	CL17435Contig1_485238	100	11	0	0	80	90	24	14	0.35	22.3
1260	MITE_T_1260|Scaffold372_CSS|5027038|5027320|GGC|42|F107	csn-smR72-3p	100	11	0	0	190	200	13	3	0.35	22.3
1261	MITE_T_1261|Scaffold29008_CSS|4141|4423|ggc|41|F107	csn-miRn25-3p	100	11	0	0	55	65	17	7	0.35	22.3
1262	MITE_T_1262|Scaffold3611_CSS|1023354|1023636|GCC|41|F107	Group1_Unigene_BMK.45675_802511	100	10	0	0	135	144	11	2	1.4	20.3
1263	MITE_T_1263|Scaffold1816_CSS|2097637|2097919|GC|44|F107	csn-smR53-3p	100	10	0	0	125	134	22	13	1.4	20.3
1264	MITE_T_1264|Scaffold4273_CSS|1914815|1915097|GC|20|F107	Group2_Unigene_BMK.18125_985418	100	11	0	0	222	232	18	8	0.35	22.3
1265	MITE_T_1265|Scaffold5346_CSS|190042|190324|GGCC|22|F107	unconservative_c33496.graph_c0_50814	100	10	0	0	160	169	1	10	1.4	20.3
1266	MITE_T_1266|Scaffold17210_CSS|1524|1805|GGC|41|F107	Group1_Unigene_BMK.45675_802511	100	10	0	0	139	148	2	11	1.4	20.3
1267	MITE_T_1267|Scaffold3966_CSS|872924|873203|AT|25|F107	csn-smR53-3p	100	10	0	0	117	126	22	13	1.4	20.3
1268	MITE_T_1268|Scaffold366_CSS|72337|72615|AA|38|F107	unconservative_c33496.graph_c0_50814	100	10	0	0	112	121	10	1	1.4	20.3
1269	MITE_T_1269|Scaffold1787_CSS|982847|983125|TA|46|F107	csn-miRn43	100	13	0	0	166	178	7	19	0.022	26.3
1270	MITE_T_1270|Scaffold1611_CSS|292377|292654|AAA|21|F107	csn-smR35	100	11	0	0	28	38	9	19	0.34	22.3
1271	MITE_T_1271|Scaffold1911_CSS|93009|93286|ATG|45|F107	unconservative_c33496.graph_c0_50814	100	10	0	0	164	173	1	10	1.3	20.3
1272	MITE_T_1272|Scaffold1085_CSS|22012|22281|GGCC|22|F107	csn-smR35	100	11	0	0	105	115	16	6	0.33	22.3
1273	MITE_T_1273|Scaffold1077_CSS|890464|890731|GCC|41|F107	csn-smR7-5p	100	11	0	0	139	149	5	15	0.33	22.3
1274	MITE_T_1274|Scaffold5693_CSS|84284|84549|GC|13|F107	csn-smR27	100	10	0	0	11	20	1	10	1.3	20.3
1275	MITE_T_1275|Scaffold18_CSS|1593380|1593645|CTC|10|F107	csn-smR7-5p	100	11	0	0	157	167	5	15	0.33	22.3
1276	MITE_T_1276|Scaffold1565_CSS|229053|229316|TTT|20|F107	Group1_Unigene_BMK.45675_802511	100	10	0	0	112	121	11	2	1.3	20.3
1277	MITE_T_1277|Scaffold2323_CSS|905471|905764|TA|25|F108	Group1_Unigene_BMK.45675_802511	100	10	0	0	145	154	2	11	1.4	20.3
1278	MITE_T_1278|Scaffold7475_CSS|202427|202717|AAT|18|F108	csn-smR49a-5p	100	11	0	0	23	33	1	11	0.36	22.3
1279	MITE_T_1279|Scaffold17_CSS|1249105|1249388|GC|44|F108	Group1_Unigene_BMK.45675_802511	100	10	0	0	136	145	11	2	1.4	20.3
1280	MITE_T_1280|Scaffold4362_CSS|662621|662914|AAA|16|F109	unconservative_c33496.graph_c0_50814	100	12	0	0	186	197	19	8	0.091	24.3
1281	MITE_T_1281|Scaffold1833_CSS|688744|689036|TAT|17|F109	Group2_Unigene_BMK.66230_1325887	100	11	0	0	152	162	12	2	0.36	22.3
1282	MITE_T_1282|Scaffold3562_CSS|318140|318430|TAT|45|F109	Group1_Unigene_BMK.45675_802511	100	13	0	0	136	148	24	12	0.023	26.3
1283	MITE_T_1283|Scaffold986_CSS|841853|842142|TTC|44|F109	Group1_Unigene_BMK.45675_802511	100	13	0	0	142	154	12	24	0.023	26.3
1284	MITE_T_1284|Scaffold476_CSS|554877|555154|CG|24|F109	Group1_Unigene_BMK.45675_802511	100	13	0	0	143	155	12	24	0.022	26.3
1285	MITE_T_1285|Scaffold2002_CSS|50670|50963|TTT|35|F110	PC-3p-204109_19	100	11	0	0	209	219	9	19	0.36	22.3
1286	MITE_T_1286|Scaffold4306_CSS|100340|100628|AATT|38|F110	csn-smR85	100	9	0	0	228	236	9	1	5.5	18.3
1287	MITE_T_1287|Scaffold2225_CSS|515714|516000|TG|31|F110	csn-smR72-3p	100	11	0	0	190	200	13	3	0.35	22.3
1288	MITE_T_1288|Scaffold98_CSS|2875001|2875284|TA|31|F110	PC-3p-204109_19	100	11	0	0	69	79	19	9	0.35	22.3
1289	MITE_T_1289|Scaffold433_CSS|1509050|1509333|TATA|31|F110	PC-3p-204109_19	100	11	0	0	202	212	9	19	0.35	22.3
1290	MITE_T_1290|Scaffold3992_CSS|235536|235818|TA|32|F110	PC-3p-204109_19	100	11	0	0	69	79	19	9	0.35	22.3
1291	MITE_T_1291|Scaffold41_CSS|3528003|3528285|TA|31|F110	PC-3p-204109_19	100	11	0	0	69	79	19	9	0.35	22.3
1292	MITE_T_1292|Scaffold2936_CSS|721169|721451|TA|32|F110	PC-3p-204109_19	100	11	0	0	69	79	19	9	0.35	22.3
1293	MITE_T_1293|Scaffold4469_CSS|530583|530864|TA|31|F110	csn-smR47-3p	100	10	0	0	245	254	20	11	1.4	20.3
1294	MITE_T_1294|Scaffold2713_CSS|157613|157905|AT|28|F111	Group1_Unigene_BMK.42407_756074	100	11	0	0	140	150	12	2	0.36	22.3
1295	MITE_T_1295|Scaffold924_CSS|174464|174749|AT|28|F111	Group1_Unigene_BMK.42407_756074	100	11	0	0	135	145	12	2	0.35	22.3
1296	MITE_T_1296|Scaffold985_CSS|3238072|3238353|TA|25|F111	PC-3p-10111_222	100	10	0	0	10	19	14	23	1.4	20.3
1297	MITE_T_1297|Scaffold212_CSS|3567485|3567752|TGA|22|F111	Group1_Unigene_BMK.42407_756074	100	11	0	0	127	137	2	12	0.33	22.3
1298	MITE_T_1298|Scaffold1309_CSS|258150|258442|TAA|27|F112	PC-5p-19825_136	100	11	0	0	251	261	13	23	0.36	22.3
1299	MITE_T_1299|Scaffold288_CSS|790032|790324|TTA|28|F112	PC-5p-19825_136	100	11	0	0	251	261	13	23	0.36	22.3
1300	MITE_T_1300|Scaffold7944_CSS|340415|340706|CTTCCT|21|F112	PC-5p-19825_136	100	11	0	0	242	252	13	23	0.36	22.3
1301	MITE_T_1301|Scaffold2902_CSS|1633813|1634101|TTA|14|F112	PC-5p-19825_136	100	11	0	0	247	257	13	23	0.35	22.3
1302	MITE_T_1302|Scaffold3128_CSS|789552|789840|TAA|22|F112	PC-5p-19825_136	100	11	0	0	247	257	13	23	0.35	22.3
1303	MITE_T_1303|Scaffold157_CSS|1435571|1435859|TAA|14|F112	PC-5p-19825_136	100	11	0	0	32	42	23	13	0.35	22.3
1304	MITE_T_1304|Scaffold8306_CSS|55335|55622|TTA|14|F112	PC-5p-19825_136	100	11	0	0	32	42	23	13	0.35	22.3
1305	MITE_T_1305|Scaffold2881_CSS|842444|842728|TAA|29|F112	PC-5p-19825_136	100	11	0	0	32	42	23	13	0.35	22.3
1306	MITE_T_1306|Scaffold6390_CSS|36730|37014|TAA|14|F112	PC-5p-19825_136	100	11	0	0	32	42	23	13	0.35	22.3
1307	MITE_T_1307|Scaffold1065_CSS|1502192|1502473|TAA|28|F112	PC-5p-19825_136	100	11	0	0	32	42	23	13	0.35	22.3
1308	MITE_T_1308|Scaffold423_CSS|2434124|2434404|TAA|14|F112	PC-5p-19825_136	100	11	0	0	32	42	23	13	0.34	22.3
1309	MITE_T_1309|Scaffold12232_CSS|36132|36407|TA|19|F112	PC-5p-19825_136	100	11	0	0	36	46	23	13	0.34	22.3
1310	MITE_T_1310|Scaffold943_CSS|2171058|2171333|TAA|14|F112	csn-smR72-5p	100	11	0	0	6	16	11	21	0.34	22.3
1311	MITE_T_1311|Scaffold1775_CSS|1746649|1746922|AT|18|F112	PC-5p-19825_136	100	11	0	0	35	45	23	13	0.34	22.3
1312	MITE_T_1312|Scaffold12447_CSS|294070|294342|TAA|14|F112	PC-5p-19825_136	100	11	0	0	32	42	23	13	0.33	22.3
1313	MITE_T_1313|Scaffold8160_CSS|395656|395927|TA|17|F112	PC-5p-19825_136	100	11	0	0	35	45	23	13	0.33	22.3
1314	MITE_T_1314|Scaffold455_CSS|2509286|2509556|AT|21|F112	PC-5p-19825_136	100	11	0	0	224	234	13	23	0.33	22.3
1315	MITE_T_1315|Scaffold5786_CSS|31601|31870|TA|30|F112	csn-smR72-5p	100	11	0	0	7	17	11	21	0.33	22.3
1316	MITE_T_1316|Scaffold448_CSS|444716|444985|AAGTA|14|F112	PC-5p-19825_136	100	11	0	0	33	43	23	13	0.33	22.3
1317	MITE_T_1317|Scaffold2892_CSS|179204|179471|TAA|14|F112	PC-5p-19825_136	100	11	0	0	32	42	23	13	0.33	22.3
1318	MITE_T_1318|Scaffold1194_CSS|274331|274598|TAA|14|F112	PC-5p-19825_136	100	11	0	0	32	42	23	13	0.33	22.3
1319	MITE_T_1319|Scaffold507_CSS|1536171|1536438|TTA|14|F112	PC-5p-19825_136	100	11	0	0	32	42	23	13	0.33	22.3
1320	MITE_T_1320|Scaffold4183_CSS|204803|205070|TTA|27|F112	PC-5p-19825_136	100	11	0	0	32	42	23	13	0.33	22.3
1321	MITE_T_1321|Scaffold1755_CSS|270640|270907|TTA|14|F112	PC-5p-19825_136	100	11	0	0	32	42	23	13	0.33	22.3
1322	MITE_T_1322|Scaffold924_CSS|191662|191929|TTA|14|F112	PC-5p-19825_136	100	11	0	0	32	42	23	13	0.33	22.3
1323	MITE_T_1323|Scaffold3709_CSS|428770|429037|TAA|14|F112	PC-5p-19825_136	100	11	0	0	32	42	23	13	0.33	22.3
1324	MITE_T_1324|Scaffold1265_CSS|158556|158823|TA|16|F112	csn-smR72-5p	100	9	0	0	8	16	13	21	5.1	18.3
1325	MITE_T_1325|Scaffold261_CSS|254739|255006|TAA|14|F112	PC-5p-19825_136	100	11	0	0	32	42	23	13	0.33	22.3
1326	MITE_T_1326|Scaffold1274_CSS|862367|862634|TTA|29|F112	PC-5p-19825_136	100	11	0	0	32	42	23	13	0.33	22.3
1327	MITE_T_1327|Scaffold2268_CSS|3319415|3319682|TTA|29|F112	PC-5p-19825_136	100	11	0	0	32	42	23	13	0.33	22.3
1328	MITE_T_1328|Scaffold2688_CSS|142641|142908|TTA|14|F112	PC-5p-19825_136	100	11	0	0	32	42	23	13	0.33	22.3
1329	MITE_T_1329|Scaffold1178_CSS|923474|923741|TTA|29|F112	PC-5p-19825_136	100	11	0	0	32	42	23	13	0.33	22.3
1330	MITE_T_1330|Scaffold6299_CSS|324319|324586|TTA|14|F112	novel-miR17	100	10	0	0	91	100	11	20	1.3	20.3
1331	MITE_T_1331|Scaffold4123_CSS|110012|110279|TAA|29|F112	PC-5p-19825_136	100	11	0	0	32	42	23	13	0.33	22.3
1332	MITE_T_1332|Scaffold1775_CSS|1521249|1521516|TTA|29|F112	PC-5p-19825_136	100	11	0	0	32	42	23	13	0.33	22.3
1333	MITE_T_1333|Scaffold33425_CSS|7895|8162|TTA|28|F112	PC-5p-19825_136	100	11	0	0	32	42	23	13	0.33	22.3
1334	MITE_T_1334|Scaffold3991_CSS|54661|54928|TAA|28|F112	PC-5p-19825_136	100	11	0	0	32	42	23	13	0.33	22.3
1335	MITE_T_1335|Scaffold3599_CSS|476581|476842|GC|13|F112	PC-5p-19825_136	100	11	0	0	223	233	13	23	0.32	22.3
1336	MITE_T_1336|Scaffold5655_CSS|730163|730424|AC|12|F112	PC-5p-19825_136	100	11	0	0	29	39	23	13	0.32	22.3
1337	MITE_T_1337|Scaffold3578_CSS|699655|699914|TAA|29|F112	PC-5p-19825_136	100	11	0	0	218	228	13	23	0.32	22.3
1338	MITE_T_1338|Scaffold161_CSS|666211|666503|AT|31|F113	csn-smR71-5p	100	11	0	0	113	123	14	4	0.36	22.3
1339	MITE_T_1339|Scaffold3281_CSS|370331|370609|AT|25|F113	csn-smR71-5p	100	11	0	0	106	116	14	4	0.34	22.3
1340	MITE_T_1340|Scaffold30327_CSS|6947|7224|cag|21|F113	csn-smR71-5p	100	11	0	0	107	117	14	4	0.34	22.3
1341	MITE_T_1341|Scaffold2838_CSS|1432347|1432615|TTA|15|F113	Group1_Unigene_BMK.42407_756074	100	11	0	0	128	138	12	2	0.33	22.3
1342	MITE_T_1342|Scaffold2248_CSS|223630|223897|ta|17|F113	csn-smR71-5p	100	11	0	0	171	181	13	3	0.33	22.3
1343	MITE_T_1343|Scaffold5364_CSS|1038754|1039021|AT|18|F113	csn-smR71-5p	100	11	0	0	158	168	4	14	0.33	22.3
1344	MITE_T_1344|Scaffold1474_CSS|580752|581018|AA|15|F113	csn-smR76-5p	100	10	0	0	102	111	4	13	1.3	20.3
1345	MITE_T_1345|Scaffold298_CSS|284615|284879|TTA|15|F113	csn-smR71-5p	100	11	0	0	156	166	4	14	0.32	22.3
1346	MITE_T_1346|Scaffold14224_CSS|751|1003|AT|11|F113	csn-smR71-5p	100	11	0	0	93	103	14	4	0.31	22.3
1347	MITE_T_1347|Scaffold1471_CSS|1588708|1589000|TA|35|F114	csn-smR53-5p	100	10	0	0	22	31	17	8	1.4	20.3
1348	MITE_T_1348|Scaffold1443_CSS|1442174|1442464|AC|31|F114	PC-5p-188350_20	100	12	0	0	154	165	14	3	0.09	24.3
1349	MITE_T_1349|Scaffold1495_CSS|246608|246897|AT|37|F114	PC-3p-204109_19	100	11	0	0	210	220	9	19	0.36	22.3
1350	MITE_T_1350|Scaffold4940_CSS|671388|671676|TA|35|F114	PC-3p-204109_19	100	10	0	0	73	82	19	10	1.4	20.3
1351	MITE_T_1351|Scaffold1055_CSS|492822|493107|TA|28|F114	csn-smR72-3p	100	11	0	0	189	199	13	3	0.35	22.3
1352	MITE_T_1352|Scaffold1154_CSS|511930|512215|TA|31|F114	PC-3p-204109_19	100	10	0	0	208	217	10	19	1.4	20.3
1353	MITE_T_1353|Scaffold7229_CSS|80534|80818|TA|31|F114	PC-5p-188350_20	100	11	0	0	121	131	4	14	0.35	22.3
1354	MITE_T_1354|Scaffold3438_CSS|109563|109847|AT|32|F114	PC-5p-188350_20	100	12	0	0	152	163	16	5	0.088	24.3
1355	MITE_T_1355|Scaffold2764_CSS|1297474|1297757|TA|32|F114	csn-smR53-3p	100	10	0	0	156	165	5	14	1.4	20.3
1356	MITE_T_1356|Scaffold1162_CSS|610785|611068|AT|33|F114	csn-smR53-3p	100	12	0	0	220	231	17	6	0.088	24.3
1357	MITE_T_1357|Scaffold5689_CSS|180017|180300|TTT|32|F114	PC-5p-188350_20	100	12	0	0	121	132	3	14	0.088	24.3
1358	MITE_T_1358|Scaffold3375_CSS|356651|356933|TTTTT|33|F114	unconservative_c41740.graph_c0_92177	100	10	0	0	52	61	18	9	1.4	20.3
1359	MITE_T_1359|Scaffold3400_CSS|560796|561077|TA|31|F114	csn-smR79-3p	100	11	0	0	266	276	11	21	0.35	22.3
1360	MITE_T_1360|Scaffold12649_CSS|303927|304192|TG|20|F114	PC-5p-188350_20	100	10	0	0	113	122	5	14	1.3	20.3
1361	MITE_T_1361|Scaffold2078_CSS|1893592|1893883|GGC|11|F115	Group1_Unigene_BMK.42407_756074	100	11	0	0	120	130	12	2	0.36	22.3
1362	MITE_T_1362|Scaffold5186_CSS|336101|336375|TAA|15|F115	csn-smR71-5p	100	11	0	0	167	177	13	3	0.34	22.3
1363	MITE_T_1363|Scaffold2905_CSS|1338694|1338960|GCC|11|F115	Group1_Unigene_BMK.42407_756074	100	11	0	0	137	147	2	12	0.33	22.3
1364	MITE_T_1364|Scaffold3322_CSS|458306|458572|GCC|11|F115	Group1_Unigene_BMK.42407_756074	100	11	0	0	137	147	2	12	0.33	22.3
1365	MITE_T_1365|Scaffold4768_CSS|532965|533227|AT|11|F115	Group1_Unigene_BMK.42407_756074	100	11	0	0	118	128	12	2	0.32	22.3
1366	MITE_T_1366|Scaffold31323_CSS|23133|23393|AT|10|F115	Group1_Unigene_BMK.42407_756074	100	11	0	0	116	126	12	2	0.32	22.3
1367	MITE_T_1367|Scaffold670_CSS|1458551|1458801|GGC|11|F115	Group1_Unigene_BMK.42407_756074	100	11	0	0	104	114	12	2	0.31	22.3
1368	MITE_T_1368|Scaffold610_CSS|4326175|4326466|TT|31|F116	PC-3p-204109_19	100	11	0	0	69	79	20	10	0.36	22.3
1369	MITE_T_1369|Scaffold327_CSS|1408027|1408316|TA|36|F116	PC-5p-188350_20	100	12	0	0	124	135	3	14	0.09	24.3
1370	MITE_T_1370|Scaffold3639_CSS|1434135|1434424|AA|21|F116	csn-smR47-3p	100	11	0	0	162	172	20	10	0.36	22.3
1371	MITE_T_1371|Scaffold3346_CSS|290841|291130|TT|22|F116	PC-5p-19825_136	100	13	0	0	108	120	13	1	0.023	26.3
1372	MITE_T_1372|Scaffold420_CSS|1196341|1196625|TA|32|F116	PC-5p-188350_20	100	12	0	0	153	164	14	3	0.088	24.3
1373	MITE_T_1373|Scaffold1155_CSS|155625|155907|TA|31|F116	conservative_c74211.graph_c1_717910	100	10	0	0	30	39	1	10	1.4	20.3
1374	MITE_T_1374|Scaffold2373_CSS|872538|872819|TA|19|F116	PC-3p-204109_19	100	11	0	0	69	79	19	9	0.35	22.3
1375	MITE_T_1375|Scaffold697_CSS|462384|462665|GTAT|28|F116	PC-5p-188350_20	100	12	0	0	152	163	14	3	0.087	24.3
1376	MITE_T_1376|Scaffold1440_CSS|212520|212797|AT|22|F116	csn-smR18-3p	100	10	0	0	10	19	15	6	1.3	20.3
1377	MITE_T_1377|Scaffold4768_CSS|110064|110355|TT|13|F117	Group2_Unigene_BMK.7016_1342668	100	12	0	0	2	13	24	13	0.091	24.3
1378	MITE_T_1378|Scaffold535_CSS|256550|256840|AT|41|F117	Group2_Unigene_BMK.7016_1342668	100	12	0	0	20	31	24	13	0.09	24.3
1379	MITE_T_1379|Scaffold349_CSS|57727|58009|GC|31|F117	PC-3p-88598_39	100	11	0	0	198	208	7	17	0.35	22.3
1380	MITE_T_1380|Scaffold943_CSS|2069061|2069343|TA|38|F117	PC-3p-88598_39	100	11	0	0	82	92	17	7	0.35	22.3
1381	MITE_T_1381|Scaffold3636_CSS|614338|614609|TCA|31|F117	Group2_Unigene_BMK.7016_1342668	100	12	0	0	10	21	24	13	0.084	24.3
1382	MITE_T_1382|Scaffold7573_CSS|422813|423079|ATGAC|23|F117	Group2_Unigene_BMK.7016_1342668	100	12	0	0	5	16	24	13	0.083	24.3
1383	MITE_T_1383|Scaffold1591_CSS|1585844|1586106|AT|27|F117	Group2_Unigene_BMK.7016_1342668	100	12	0	0	8	19	24	13	0.081	24.3
1384	MITE_T_1384|Scaffold268_CSS|2032469|2032731|TA|23|F117	Group2_Unigene_BMK.7016_1342668	100	12	0	0	4	15	24	13	0.081	24.3
1385	MITE_T_1385|Scaffold1108_CSS|318532|318794|AT|26|F117	PC-3p-88598_39	100	11	0	0	182	192	7	17	0.32	22.3
1386	MITE_T_1386|Scaffold41_CSS|1322321|1322583|TA|26|F117	Group2_Unigene_BMK.7016_1342668	100	12	0	0	7	18	24	13	0.081	24.3
1387	MITE_T_1387|Scaffold1663_CSS|826108|826369|TA|27|F117	Group2_Unigene_BMK.7016_1342668	100	12	0	0	244	255	13	24	0.081	24.3
1388	MITE_T_1388|Scaffold2067_CSS|283744|284005|AT|27|F117	Group2_Unigene_BMK.7016_1342668	100	12	0	0	245	256	13	24	0.081	24.3
1389	MITE_T_1389|Scaffold1514_CSS|1511711|1511971|TAA|24|F117	Group2_Unigene_BMK.7016_1342668	100	12	0	0	244	255	13	24	0.081	24.3
1390	MITE_T_1390|Scaffold3336_CSS|637227|637487|AT|27|F117	PC-3p-88598_39	100	11	0	0	180	190	7	17	0.32	22.3
1391	MITE_T_1391|Scaffold539_CSS|819817|820076|AAA|19|F117	Group2_Unigene_BMK.7016_1342668	100	12	0	0	247	258	13	24	0.08	24.3
1392	MITE_T_1392|Scaffold2513_CSS|794991|795250|AT|21|F117	Group2_Unigene_BMK.7016_1342668	100	12	0	0	5	16	24	13	0.08	24.3
1393	MITE_T_1393|Scaffold7276_CSS|7682|7941|at|17|F117	Group2_Unigene_BMK.7016_1342668	100	12	0	0	246	257	13	24	0.08	24.3
1394	MITE_T_1394|Scaffold1271_CSS|1858391|1858650|TAT|20|F117	Group2_Unigene_BMK.7016_1342668	100	12	0	0	5	16	24	13	0.08	24.3
1395	MITE_T_1395|Scaffold3690_CSS|3018967|3019225|AT|24|F117	Group2_Unigene_BMK.7016_1342668	100	12	0	0	5	16	24	13	0.08	24.3
1396	MITE_T_1396|Scaffold3876_CSS|671073|671331|AT|24|F117	Group2_Unigene_BMK.7016_1342668	100	12	0	0	5	16	24	13	0.08	24.3
1397	MITE_T_1397|Scaffold8161_CSS|482881|483139|GT|22|F117	Group2_Unigene_BMK.7016_1342668	100	12	0	0	243	254	13	24	0.08	24.3
1398	MITE_T_1398|Scaffold814_CSS|3418245|3418502|TATTG|18|F117	Group2_Unigene_BMK.7016_1342668	100	12	0	0	246	257	13	24	0.08	24.3
1399	MITE_T_1399|Scaffold14011_CSS|200236|200491|TA|23|F117	PC-3p-88598_39	100	11	0	0	178	188	7	17	0.31	22.3
1400	MITE_T_1400|Scaffold2168_CSS|252713|252968|TA|23|F117	PC-3p-88598_39	100	11	0	0	67	77	17	7	0.31	22.3
1401	MITE_T_1401|Scaffold231_CSS|787815|788070|TA|23|F117	Group2_Unigene_BMK.7016_1342668	100	12	0	0	3	14	24	13	0.079	24.3
1402	MITE_T_1402|Scaffold1599_CSS|1030847|1031102|TA|23|F117	Group2_Unigene_BMK.7016_1342668	100	12	0	0	242	253	13	24	0.079	24.3
1403	MITE_T_1403|Scaffold1955_CSS|2561183|2561438|TA|23|F117	Group2_Unigene_BMK.7016_1342668	100	12	0	0	4	15	24	13	0.079	24.3
1404	MITE_T_1404|Scaffold1644_CSS|754931|755186|TA|23|F117	Group2_Unigene_BMK.7016_1342668	100	12	0	0	4	15	24	13	0.079	24.3
1405	MITE_T_1405|Scaffold4768_CSS|110063|110317|AT|22|F117	Group2_Unigene_BMK.7016_1342668	100	12	0	0	3	14	24	13	0.079	24.3
1406	MITE_T_1406|Scaffold885_CSS|410907|411161|AT|22|F117	Group2_Unigene_BMK.7016_1342668	100	12	0	0	3	14	24	13	0.079	24.3
1407	MITE_T_1407|Scaffold2145_CSS|369864|370116|AAT|20|F117	Group2_Unigene_BMK.7016_1342668	100	12	0	0	240	251	13	24	0.078	24.3
1408	MITE_T_1408|Scaffold2369_CSS|578508|578760|TTT|19|F117	Group2_Unigene_BMK.7016_1342668	100	12	0	0	2	13	24	13	0.078	24.3
1409	MITE_T_1409|Scaffold5878_CSS|190927|191179|AAA|19|F117	Group2_Unigene_BMK.7016_1342668	100	12	0	0	2	13	24	13	0.078	24.3
1410	MITE_T_1410|Scaffold2940_CSS|436287|436539|ATT|20|F117	PC-3p-88598_39	100	11	0	0	66	76	17	7	0.31	22.3
1411	MITE_T_1411|Scaffold10532_CSS|90759|91011|ATT|20|F117	Group2_Unigene_BMK.7016_1342668	100	12	0	0	240	251	13	24	0.078	24.3
1412	MITE_T_1412|Scaffold971_CSS|347793|348045|AAT|20|F117	Group2_Unigene_BMK.7016_1342668	100	12	0	0	2	13	24	13	0.078	24.3
1413	MITE_T_1413|Scaffold228_CSS|2295031|2295283|ATT|17|F117	Group2_Unigene_BMK.7016_1342668	100	12	0	0	2	13	24	13	0.078	24.3
1414	MITE_T_1414|Scaffold201_CSS|1916908|1917160|ATA|19|F117	Group2_Unigene_BMK.7016_1342668	100	12	0	0	2	13	24	13	0.078	24.3
1415	MITE_T_1415|Scaffold257_CSS|2553053|2553305|TTA|20|F117	PC-3p-88598_39	100	11	0	0	177	187	7	17	0.31	22.3
1416	MITE_T_1416|Scaffold2905_CSS|2083220|2083472|ATG|19|F117	Group2_Unigene_BMK.7016_1342668	100	12	0	0	240	251	13	24	0.078	24.3
1417	MITE_T_1417|Scaffold3350_CSS|771514|771766|TTT|19|F117	Group2_Unigene_BMK.7016_1342668	100	12	0	0	240	251	13	24	0.078	24.3
1418	MITE_T_1418|Scaffold2790_CSS|280364|280616|AAT|20|F117	Group2_Unigene_BMK.7016_1342668	100	12	0	0	240	251	13	24	0.078	24.3
1419	MITE_T_1419|Scaffold3698_CSS|220132|220384|ATA|19|F117	Group2_Unigene_BMK.7016_1342668	100	12	0	0	240	251	13	24	0.078	24.3
1420	MITE_T_1420|Scaffold3690_CSS|2836682|2836934|ATA|19|F117	Group2_Unigene_BMK.7016_1342668	100	12	0	0	2	13	24	13	0.078	24.3
1421	MITE_T_1421|Scaffold1026_CSS|1422233|1422485|ATT|20|F117	Group2_Unigene_BMK.7016_1342668	100	12	0	0	240	251	13	24	0.078	24.3
1422	MITE_T_1422|Scaffold392_CSS|765394|765646|AAA|19|F117	Group2_Unigene_BMK.7016_1342668	100	12	0	0	240	251	13	24	0.078	24.3
1423	MITE_T_1423|Scaffold4505_CSS|40283|40535|ATT|15|F117	Group2_Unigene_BMK.7016_1342668	100	12	0	0	240	251	13	24	0.078	24.3
1424	MITE_T_1424|Scaffold2408_CSS|178784|179036|ATA|19|F117	Group2_Unigene_BMK.7016_1342668	100	12	0	0	240	251	13	24	0.078	24.3
1425	MITE_T_1425|Scaffold4864_CSS|325171|325423|TAA|20|F117	Group2_Unigene_BMK.7016_1342668	100	12	0	0	2	13	24	13	0.078	24.3
1426	MITE_T_1426|Scaffold4444_CSS|44659|44911|ATT|15|F117	PC-3p-88598_39	100	11	0	0	177	187	7	17	0.31	22.3
1427	MITE_T_1427|Scaffold981_CSS|859231|859483|AAC|14|F117	Group2_Unigene_BMK.7016_1342668	100	12	0	0	2	13	24	13	0.078	24.3
1428	MITE_T_1428|Scaffold8631_CSS|241122|241374|AAT|20|F117	Group2_Unigene_BMK.7016_1342668	100	12	0	0	2	13	24	13	0.078	24.3
1429	MITE_T_1429|Scaffold14080_CSS|14969|15221|TAA|17|F117	Group2_Unigene_BMK.7016_1342668	100	12	0	0	240	251	13	24	0.078	24.3
1430	MITE_T_1430|Scaffold2513_CSS|830619|830871|TTA|20|F117	Group2_Unigene_BMK.7016_1342668	100	12	0	0	240	251	13	24	0.078	24.3
1431	MITE_T_1431|Scaffold5124_CSS|235204|235456|AAT|20|F117	Group2_Unigene_BMK.7016_1342668	100	12	0	0	2	13	24	13	0.078	24.3
1432	MITE_T_1432|Scaffold23751_CSS|1310|1562|AAA|19|F117	Group2_Unigene_BMK.7016_1342668	100	12	0	0	240	251	13	24	0.078	24.3
1433	MITE_T_1433|Scaffold2408_CSS|1263087|1263339|ATT|20|F117	Group2_Unigene_BMK.7016_1342668	100	12	0	0	2	13	24	13	0.078	24.3
1434	MITE_T_1434|Scaffold258_CSS|1811122|1811374|ATC|19|F117	Group2_Unigene_BMK.7016_1342668	100	12	0	0	2	13	24	13	0.078	24.3
1435	MITE_T_1435|Scaffold271_CSS|1715312|1715564|TTT|19|F117	Group2_Unigene_BMK.7016_1342668	100	12	0	0	240	251	13	24	0.078	24.3
1436	MITE_T_1436|Scaffold16148_CSS|309759|310011|ATT|20|F117	Group2_Unigene_BMK.7016_1342668	100	12	0	0	2	13	24	13	0.078	24.3
1437	MITE_T_1437|Scaffold2982_CSS|472458|472710|AAA|19|F117	Group2_Unigene_BMK.7016_1342668	100	12	0	0	240	251	13	24	0.078	24.3
1438	MITE_T_1438|Scaffold1851_CSS|2011022|2011274|ATT|20|F117	Group2_Unigene_BMK.7016_1342668	100	12	0	0	2	13	24	13	0.078	24.3
1439	MITE_T_1439|Scaffold96_CSS|744700|744952|ATT|20|F117	Group2_Unigene_BMK.7016_1342668	100	12	0	0	240	251	13	24	0.078	24.3
1440	MITE_T_1440|Scaffold728_CSS|320411|320663|TTT|19|F117	Group2_Unigene_BMK.7016_1342668	100	12	0	0	2	13	24	13	0.078	24.3
1441	MITE_T_1441|Scaffold3025_CSS|429867|430119|ATT|15|F117	Group2_Unigene_BMK.7016_1342668	100	12	0	0	240	251	13	24	0.078	24.3
1442	MITE_T_1442|Scaffold5819_CSS|33503|33755|AAT|20|F117	Group2_Unigene_BMK.7016_1342668	100	12	0	0	2	13	24	13	0.078	24.3
1443	MITE_T_1443|Scaffold2291_CSS|130990|131242|ATT|20|F117	Group2_Unigene_BMK.7016_1342668	100	12	0	0	240	251	13	24	0.078	24.3
1444	MITE_T_1444|Scaffold3690_CSS|2080351|2080603|TTA|20|F117	Group2_Unigene_BMK.7016_1342668	100	12	0	0	2	13	24	13	0.078	24.3
1445	MITE_T_1445|Scaffold772_CSS|2319|2571|GTA|19|F117	Group2_Unigene_BMK.7016_1342668	100	12	0	0	240	251	13	24	0.078	24.3
1446	MITE_T_1446|Scaffold3346_CSS|1988388|1988640|TAT|19|F117	Group2_Unigene_BMK.7016_1342668	100	12	0	0	240	251	13	24	0.078	24.3
1447	MITE_T_1447|Scaffold2369_CSS|574213|574464|AAA|19|F117	Group2_Unigene_BMK.7016_1342668	100	12	0	0	239	250	13	24	0.078	24.3
1448	MITE_T_1448|Scaffold3106_CSS|493838|494088|CCTTA|18|F117	Group2_Unigene_BMK.7016_1342668	100	12	0	0	1	12	24	13	0.077	24.3
1449	MITE_T_1449|Scaffold1749_CSS|1516334|1516584|CG|20|F117	Group2_Unigene_BMK.7016_1342668	100	12	0	0	1	12	24	13	0.077	24.3
1450	MITE_T_1450|Scaffold4220_CSS|229079|229329|CAATA|18|F117	Group2_Unigene_BMK.7016_1342668	100	12	0	0	1	12	24	13	0.077	24.3
1451	MITE_T_1451|Scaffold1659_CSS|1204056|1204306|CAATA|18|F117	Group2_Unigene_BMK.7016_1342668	100	12	0	0	1	12	24	13	0.077	24.3
1452	MITE_T_1452|Scaffold3330_CSS|139549|139799|CATTA|18|F117	Group2_Unigene_BMK.7016_1342668	100	12	0	0	1	12	24	13	0.077	24.3
1453	MITE_T_1453|Scaffold2292_CSS|2183836|2184086|TAATG|18|F117	Group2_Unigene_BMK.7016_1342668	100	12	0	0	239	250	13	24	0.077	24.3
1454	MITE_T_1454|Scaffold7211_CSS|68042|68292|CATAA|13|F117	Group2_Unigene_BMK.7016_1342668	100	12	0	0	1	12	24	13	0.077	24.3
1455	MITE_T_1455|Scaffold206_CSS|497642|497890|TA|23|F117	Group2_Unigene_BMK.7016_1342668	100	12	0	0	3	14	24	13	0.077	24.3
1456	MITE_T_1456|Scaffold3629_CSS|2028615|2028863|TA|23|F117	Group2_Unigene_BMK.7016_1342668	100	12	0	0	235	246	13	24	0.077	24.3
1457	MITE_T_1457|Scaffold1318_CSS|768627|768874|TTAT|20|F117	Group2_Unigene_BMK.7016_1342668	100	12	0	0	3	14	24	13	0.076	24.3
1458	MITE_T_1458|Scaffold1302_CSS|255808|256055|TA|18|F117	Group2_Unigene_BMK.7016_1342668	100	12	0	0	233	244	13	24	0.076	24.3
1459	MITE_T_1459|Scaffold382_CSS|1984653|1984899|GC|18|F117	PC-3p-88598_39	100	11	0	0	174	184	7	17	0.3	22.3
1460	MITE_T_1460|Scaffold1516_CSS|1073807|1074053|GC|18|F117	PC-3p-88598_39	100	11	0	0	63	73	17	7	0.3	22.3
1461	MITE_T_1461|Scaffold1308_CSS|1039491|1039737|GC|18|F117	PC-3p-88598_39	100	11	0	0	63	73	17	7	0.3	22.3
1462	MITE_T_1462|Scaffold4086_CSS|642239|642485|GC|18|F117	PC-3p-88598_39	100	11	0	0	63	73	17	7	0.3	22.3
1463	MITE_T_1463|Scaffold6095_CSS|1414363|1414609|GC|19|F117	PC-3p-88598_39	100	11	0	0	174	184	7	17	0.3	22.3
1464	MITE_T_1464|Scaffold2408_CSS|187474|187720|ctat|13|F117	Group2_Unigene_BMK.7016_1342668	100	12	0	0	1	12	24	13	0.076	24.3
1465	MITE_T_1465|Scaffold4216_CSS|287822|288068|GC|18|F117	PC-3p-88598_39	100	11	0	0	174	184	7	17	0.3	22.3
1466	MITE_T_1466|Scaffold870_CSS|1225153|1225399|GC|18|F117	PC-3p-88598_39	100	11	0	0	174	184	7	17	0.3	22.3
1467	MITE_T_1467|Scaffold2753_CSS|519736|519982|GC|18|F117	PC-3p-88598_39	100	11	0	0	63	73	17	7	0.3	22.3
1468	MITE_T_1468|Scaffold1054_CSS|424794|425040|GC|13|F117	PC-3p-88598_39	100	11	0	0	63	73	17	7	0.3	22.3
1469	MITE_T_1469|Scaffold2255_CSS|271922|272168|GC|19|F117	PC-3p-88598_39	100	11	0	0	63	73	17	7	0.3	22.3
1470	MITE_T_1470|Scaffold2112_CSS|1625569|1625815|GC|18|F117	PC-3p-88598_39	100	11	0	0	63	73	17	7	0.3	22.3
1471	MITE_T_1471|Scaffold2913_CSS|239596|239842|GC|18|F117	PC-3p-88598_39	100	11	0	0	174	184	7	17	0.3	22.3
1472	MITE_T_1472|Scaffold2042_CSS|912872|913118|GC|13|F117	PC-3p-88598_39	100	11	0	0	174	184	7	17	0.3	22.3
1473	MITE_T_1473|Scaffold1364_CSS|93231|93477|GC|19|F117	PC-3p-88598_39	100	11	0	0	174	184	7	17	0.3	22.3
1474	MITE_T_1474|Scaffold1154_CSS|1376699|1376945|GC|18|F117	PC-3p-88598_39	100	11	0	0	174	184	7	17	0.3	22.3
1475	MITE_T_1475|Scaffold3500_CSS|706882|707127|ATT|20|F117	Group2_Unigene_BMK.7016_1342668	100	12	0	0	2	13	24	13	0.076	24.3
1476	MITE_T_1476|Scaffold1839_CSS|119837|120082|ATT|20|F117	Group2_Unigene_BMK.7016_1342668	100	12	0	0	2	13	24	13	0.076	24.3
1477	MITE_T_1477|Scaffold10948_CSS|97848|98093|ATT|20|F117	Group2_Unigene_BMK.7016_1342668	100	12	0	0	233	244	13	24	0.076	24.3
1478	MITE_T_1478|Scaffold1417_CSS|288817|289062|TAT|14|F117	csn-miRn26	100	11	0	0	220	230	20	10	0.3	22.3
1479	MITE_T_1479|Scaffold138_CSS|1203131|1203375|GGCC|20|F117	PC-3p-88598_39	100	11	0	0	62	72	17	7	0.3	22.3
1480	MITE_T_1480|Scaffold673_CSS|69620|69864|GGCC|20|F117	PC-3p-88598_39	100	11	0	0	62	72	17	7	0.3	22.3
1481	MITE_T_1481|Scaffold2092_CSS|65556|65800|GGCC|20|F117	PC-3p-88598_39	100	11	0	0	62	72	17	7	0.3	22.3
1482	MITE_T_1482|Scaffold2960_CSS|415397|415639|TAT|19|F117	Group2_Unigene_BMK.7016_1342668	100	12	0	0	2	13	24	13	0.075	24.3
1483	MITE_T_1483|Scaffold3759_CSS|797279|797521|ATA|19|F117	Group2_Unigene_BMK.7016_1342668	100	12	0	0	2	13	24	13	0.075	24.3
1484	MITE_T_1484|Scaffold1739_CSS|1557749|1557988|TAATG|18|F117	Group2_Unigene_BMK.7016_1342668	100	12	0	0	228	239	13	24	0.074	24.3
1485	MITE_T_1485|Scaffold11723_CSS|143195|143434|GC|19|F117	PC-3p-88598_39	100	11	0	0	167	177	7	17	0.29	22.3
1486	MITE_T_1486|Scaffold2951_CSS|363343|363582|GC|18|F117	PC-3p-88598_39	100	11	0	0	167	177	7	17	0.29	22.3
1487	MITE_T_1487|Scaffold2500_CSS|935179|935417|ATA|19|F117	Group2_Unigene_BMK.7016_1342668	100	12	0	0	226	237	13	24	0.074	24.3
1488	MITE_T_1488|Scaffold807_CSS|837526|837764|AAT|20|F117	Group2_Unigene_BMK.7016_1342668	100	12	0	0	2	13	24	13	0.074	24.3
1489	MITE_T_1489|Scaffold1411_CSS|1947405|1947696|AATT|39|F118	csn-smR19-3p	100	10	0	0	201	210	6	15	1.4	20.3
1490	MITE_T_1490|Scaffold3157_CSS|157658|157946|TTT|32|F118	PC-3p-204109_19	100	11	0	0	72	82	19	9	0.35	22.3
1491	MITE_T_1491|Scaffold1325_CSS|167263|167544|TA|31|F118	novel-miR21	100	10	0	0	194	203	15	24	1.4	20.3
1492	MITE_T_1492|Scaffold809_CSS|1377029|1377293|CG|23|F118	PC-3p-84313_40	100	11	0	0	254	264	3	13	0.32	22.3
1493	MITE_T_1493|Scaffold319_CSS|1806022|1806313|TT|34|F119	PC-3p-204109_19	100	11	0	0	209	219	9	19	0.36	22.3
1494	MITE_T_1494|Scaffold1639_CSS|235088|235374|AC|31|F119	csn-miRn34-5p	100	12	0	0	113	124	12	1	0.089	24.3
1495	MITE_T_1495|Scaffold392_CSS|589661|589947|TA|24|F119	csn-smR40-3p	100	10	0	0	259	268	8	17	1.4	20.3
1496	MITE_T_1496|Scaffold2088_CSS|722016|722302|GT|31|F119	csn-smR18-3p	100	11	0	0	46	56	16	6	0.35	22.3
1497	MITE_T_1497|Scaffold3698_CSS|614527|614817|TTA|22|F120	unconservative_c33496.graph_c0_50814	100	10	0	0	118	127	10	1	1.4	20.3
1498	MITE_T_1498|Scaffold1074_CSS|890489|890779|TT|21|F120	unconservative_c33496.graph_c0_50814	100	10	0	0	118	127	10	1	1.4	20.3
1499	MITE_T_1499|Scaffold2155_CSS|2008644|2008930|CAGTG|22|F120	csn-smR49a-5p	100	9	0	0	254	262	3	11	5.5	18.3
1500	MITE_T_1500|Scaffold706_CSS|702084|702368|GC|21|F120	unconservative_c33496.graph_c0_50814	100	10	0	0	115	124	10	1	1.4	20.3
1501	MITE_T_1501|Scaffold815_CSS|813466|813750|GC|44|F120	PC-3p-84313_40	100	11	0	0	249	259	13	3	0.35	22.3
1502	MITE_T_1502|Scaffold1523_CSS|148990|149241|GC|24|F120	PC-3p-88598_39	100	10	0	0	5	14	16	7	1.2	20.3
1503	MITE_T_1503|Scaffold4475_CSS|131247|131537|TA|33|F121	PC-3p-204109_19	100	11	0	0	74	84	19	9	0.36	22.3
1504	MITE_T_1504|Scaffold858_CSS|218679|218969|TT|33|F121	PC-3p-204109_19	100	11	0	0	208	218	9	19	0.36	22.3
1505	MITE_T_1505|Scaffold1374_CSS|1322821|1323110|TAT|21|F121	PC-3p-204109_19	100	11	0	0	72	82	19	9	0.36	22.3
1506	MITE_T_1506|Scaffold374_CSS|464692|464981|TT|33|F121	conservative_c74211.graph_c1_717910	100	11	0	0	246	256	11	1	0.36	22.3
1507	MITE_T_1507|Scaffold127_CSS|1123061|1123349|TA|26|F121	csn-smR18-3p	100	10	0	0	12	21	15	6	1.4	20.3
1508	MITE_T_1508|Scaffold3118_CSS|750431|750717|TTTATT|33|F121	PC-3p-84313_40	100	11	0	0	17	27	13	3	0.35	22.3
1509	MITE_T_1509|Scaffold2796_CSS|741006|741292|AAA|18|F121	PC-3p-84313_40	100	11	0	0	12	22	13	3	0.35	22.3
1510	MITE_T_1510|Scaffold1759_CSS|2476000|2476285|ATAT|24|F121	PC-5p-19825_136	100	10	0	0	104	113	22	13	1.4	20.3
1511	MITE_T_1511|Scaffold1878_CSS|3015068|3015351|TA|21|F121	PC-3p-204109_19	100	11	0	0	69	79	19	9	0.35	22.3
1512	MITE_T_1512|Scaffold5974_CSS|308209|308491|TA|32|F121	csn-smR15-5p	100	11	0	0	177	187	11	21	0.35	22.3
1513	MITE_T_1513|Scaffold845_CSS|261108|261390|TA|31|F121	csn-miRn67	100	12	0	0	260	271	15	4	0.088	24.3
1514	MITE_T_1514|Scaffold4361_CSS|378963|379244|TA|31|F121	csn-smR19-3p	100	11	0	0	77	87	15	5	0.35	22.3
1515	MITE_T_1515|Scaffold1019_CSS|2557544|2557821|TA|31|F121	csn-smR18-3p	100	11	0	0	224	234	6	16	0.34	22.3
1516	MITE_T_1516|Scaffold146_CSS|811173|811463|TAT|31|F122	csn-smR85	100	9	0	0	16	24	2	10	5.6	18.3
1517	MITE_T_1517|Scaffold3140_CSS|307051|307341|TA|37|F122	csn-smR85	100	9	0	0	18	26	2	10	5.6	18.3
1518	MITE_T_1518|Scaffold708_CSS|1693356|1693643|TA|35|F122	csn-smR18-3p	100	11	0	0	47	57	16	6	0.35	22.3
1519	MITE_T_1519|Scaffold344_CSS|3276806|3277092|ATAAA|32|F122	csn-smR85	100	9	0	0	264	272	9	1	5.5	18.3
1520	MITE_T_1520|Scaffold6255_CSS|703485|703769|ATT|31|F122	csn-smR35	100	10	0	0	182	191	6	15	1.4	20.3
1521	MITE_T_1521|Scaffold3790_CSS|98690|98973|ATAT|35|F122	conservative_c74211.graph_c1_717910	100	10	0	0	31	40	1	10	1.4	20.3
1522	MITE_T_1522|Scaffold1374_CSS|669810|670093|AAT|31|F122	csn-smR85	100	9	0	0	15	23	2	10	5.4	18.3
1523	MITE_T_1523|Scaffold4263_CSS|298059|298342|AAT|28|F122	conservative_c74211.graph_c1_717910	100	10	0	0	31	40	1	10	1.4	20.3
1524	MITE_T_1524|Scaffold398_CSS|1526866|1527147|TA|32|F122	csn-smR85	100	9	0	0	260	268	10	2	5.4	18.3
1525	MITE_T_1525|Scaffold1185_CSS|3317606|3317886|TA|31|F122	PC-5p-24967_114	100	10	0	0	173	182	10	1	1.4	20.3
1526	MITE_T_1526|Scaffold146_CSS|811181|811418|AT|29|F122	csn-smR85	100	9	0	0	8	16	2	10	4.5	18.3
1527	MITE_T_1527|Scaffold2764_CSS|1004830|1005120|TTA|17|F123	csn-smR7-5p	100	11	0	0	158	168	5	15	0.36	22.3
1528	MITE_T_1528|Scaffold1492_CSS|1334414|1334704|GAC|17|F123	csn-miRn43	100	11	0	0	4	14	21	11	0.36	22.3
1529	MITE_T_1529|Scaffold3031_CSS|138688|138978|TTA|17|F123	csn-smR7-5p	100	11	0	0	123	133	15	5	0.36	22.3
1530	MITE_T_1530|Scaffold9354_CSS|244877|245166|TA|21|F123	csn-smR35	100	10	0	0	79	88	16	7	1.4	20.3
1531	MITE_T_1531|Scaffold2684_CSS|634017|634293|CG|11|F123	PC-3p-84313_40	100	12	0	0	176	187	15	4	0.086	24.3
1532	MITE_T_1532|Scaffold535_CSS|1751234|1751524|TTA|32|F124	PC-5p-188350_20	100	11	0	0	126	136	4	14	0.36	22.3
1533	MITE_T_1533|Scaffold655_CSS|317223|317511|AA|32|F124	PC-5p-188350_20	100	11	0	0	155	165	14	4	0.35	22.3
1534	MITE_T_1534|Scaffold708_CSS|880502|880789|GAA|32|F124	csn-smR79-5p	100	11	0	0	271	281	24	14	0.35	22.3
1535	MITE_T_1535|Scaffold930_CSS|812363|812649|AT|33|F124	csn-smR79-5p	100	11	0	0	6	16	14	24	0.35	22.3
1536	MITE_T_1536|Scaffold57_CSS|172650|172934|AT|32|F124	csn-smR79-3p	100	11	0	0	268	278	11	21	0.35	22.3
1537	MITE_T_1537|Scaffold3595_CSS|2592890|2593173|AT|35|F124	PC-5p-188350_20	100	12	0	0	153	164	14	3	0.088	24.3
1538	MITE_T_1538|Scaffold302_CSS|1707243|1707525|TA|29|F124	PC-3p-225023_17	100	12	0	0	30	41	23	12	0.088	24.3
1539	MITE_T_1539|Scaffold1318_CSS|766915|767197|TA|25|F124	csn-smR18-3p	100	11	0	0	229	239	6	16	0.35	22.3
1540	MITE_T_1540|Scaffold483_CSS|975647|975929|ATAT|35|F124	csn-smR18-3p	100	11	0	0	45	55	16	6	0.35	22.3
1541	MITE_T_1541|Scaffold1480_CSS|246683|246973|AA|22|F125	csn-smR47-3p	100	12	0	0	260	271	9	20	0.09	24.3
1542	MITE_T_1542|Scaffold3908_CSS|322390|322680|TTA|22|F125	Group1_Unigene_BMK.45675_802511	100	10	0	0	139	148	11	2	1.4	20.3
1543	MITE_T_1543|Scaffold487_CSS|2603818|2604100|GCC|41|F125	Group1_Unigene_BMK.45675_802511	100	10	0	0	135	144	11	2	1.4	20.3
1544	MITE_T_1544|Scaffold3000_CSS|335809|336099|AT|42|F126	PC-5p-19825_136	100	11	0	0	43	53	23	13	0.36	22.3
1545	MITE_T_1545|Scaffold3959_CSS|331084|331374|TAA|28|F126	novel-miR17	100	10	0	0	191	200	20	11	1.4	20.3
1546	MITE_T_1546|Scaffold3725_CSS|606890|607179|AT|33|F126	PC-5p-19825_136	100	11	0	0	245	255	13	23	0.36	22.3
1547	MITE_T_1547|Scaffold2800_CSS|1362817|1363106|AT|34|F126	conservative_c65053.graph_c0_338800	100	10	0	0	19	28	12	3	1.4	20.3
1548	MITE_T_1548|Scaffold2316_CSS|497156|497443|TTA|14|F126	novel-miR17	100	10	0	0	79	88	19	10	1.4	20.3
1549	MITE_T_1549|Scaffold1336_CSS|1420048|1420334|TTA|14|F126	PC-5p-19825_136	100	11	0	0	245	255	13	23	0.35	22.3
1550	MITE_T_1550|Scaffold139_CSS|2302797|2303083|TA|41|F126	PC-5p-19825_136	100	11	0	0	41	51	23	13	0.35	22.3
1551	MITE_T_1551|Scaffold533_CSS|820998|821283|TTA|29|F126	csn-smR85	100	11	0	0	54	64	7	17	0.35	22.3
1552	MITE_T_1552|Scaffold2181_CSS|1445522|1445806|TGA|29|F126	PC-5p-19825_136	100	11	0	0	32	42	23	13	0.35	22.3
1553	MITE_T_1553|Scaffold4356_CSS|10197|10481|CT|31|F126	PC-5p-19825_136	100	11	0	0	238	248	13	23	0.35	22.3
1554	MITE_T_1554|Scaffold1989_CSS|1545273|1545557|TTT|14|F126	PC-5p-19825_136	100	11	0	0	32	42	23	13	0.35	22.3
1555	MITE_T_1555|Scaffold4160_CSS|829782|830065|AT|20|F126	PC-5p-19825_136	100	11	0	0	239	249	13	23	0.35	22.3
1556	MITE_T_1556|Scaffold1880_CSS|1295244|1295526|CTTAG|32|F126	PC-5p-19825_136	100	11	0	0	31	41	23	13	0.35	22.3
1557	MITE_T_1557|Scaffold1759_CSS|3553331|3553613|TTA|14|F126	PC-5p-19825_136	100	11	0	0	32	42	23	13	0.35	22.3
1558	MITE_T_1558|Scaffold3534_CSS|143165|143446|TAA|15|F126	PC-5p-19825_136	100	11	0	0	240	250	13	23	0.35	22.3
1559	MITE_T_1559|Scaffold890_CSS|654942|655222|TTA|28|F126	novel-miR17	100	10	0	0	237	246	20	11	1.4	20.3
1560	MITE_T_1560|Scaffold844_CSS|2035467|2035745|TA|36|F126	novel-miR17	100	10	0	0	186	195	10	19	1.4	20.3
1561	MITE_T_1561|Scaffold4434_CSS|1126230|1126508|AT|36|F126	PC-5p-19825_136	100	11	0	0	232	242	13	23	0.34	22.3
1562	MITE_T_1562|Scaffold6255_CSS|780995|781272|TA|21|F126	novel-miR17	100	10	0	0	173	182	20	11	1.3	20.3
1563	MITE_T_1563|Scaffold355_CSS|347013|347290|AT|34|F126	PC-5p-19825_136	100	11	0	0	37	47	23	13	0.34	22.3
1564	MITE_T_1564|Scaffold709_CSS|25028|25304|GC|27|F126	PC-5p-19825_136	100	11	0	0	29	39	23	13	0.34	22.3
1565	MITE_T_1565|Scaffold2579_CSS|882506|882780|TTA|29|F126	csn-miRn54	100	11	0	0	170	180	17	7	0.34	22.3
1566	MITE_T_1566|Scaffold2697_CSS|61047|61320|AT|33|F126	PC-5p-19825_136	100	11	0	0	229	239	13	23	0.34	22.3
1567	MITE_T_1567|Scaffold1170_CSS|1399621|1399894|AT|32|F126	PC-5p-19825_136	100	11	0	0	229	239	13	23	0.34	22.3
1568	MITE_T_1568|Scaffold1786_CSS|2050522|2050795|AT|31|F126	PC-5p-19825_136	100	11	0	0	35	45	23	13	0.34	22.3
1569	MITE_T_1569|Scaffold4352_CSS|104642|104914|TTA|29|F126	csn-smR80	100	11	0	0	146	156	11	1	0.33	22.3
1570	MITE_T_1570|Scaffold1857_CSS|1423567|1423836|TA|31|F126	PC-5p-19825_136	100	11	0	0	227	237	13	23	0.33	22.3
1571	MITE_T_1571|Scaffold438_CSS|822690|822959|AAATA|28|F126	PC-5p-19825_136	100	11	0	0	33	43	23	13	0.33	22.3
1572	MITE_T_1572|Scaffold2168_CSS|185754|186023|TA|31|F126	PC-5p-19825_136	100	11	0	0	33	43	23	13	0.33	22.3
1573	MITE_T_1573|Scaffold1955_CSS|3021|3289|TA|32|F126	PC-5p-19825_136	100	11	0	0	32	42	23	13	0.33	22.3
1574	MITE_T_1574|Scaffold979_CSS|1984698|1984966|ATA|33|F126	novel-miR17	100	10	0	0	95	104	11	20	1.3	20.3
1575	MITE_T_1575|Scaffold126_CSS|1233695|1233962|TTA|28|F126	PC-5p-19825_136	100	11	0	0	32	42	23	13	0.33	22.3
1576	MITE_T_1576|Scaffold2615_CSS|1642163|1642430|TTA|29|F126	PC-5p-19825_136	100	11	0	0	226	236	13	23	0.33	22.3
1577	MITE_T_1577|Scaffold204_CSS|906403|906670|TTA|29|F126	PC-5p-19825_136	100	11	0	0	32	42	23	13	0.33	22.3
1578	MITE_T_1578|Scaffold4155_CSS|656088|656355|TTA|29|F126	PC-5p-19825_136	100	11	0	0	32	42	23	13	0.33	22.3
1579	MITE_T_1579|Scaffold2637_CSS|326363|326630|TTA|29|F126	PC-5p-19825_136	100	11	0	0	226	236	13	23	0.33	22.3
1580	MITE_T_1580|Scaffold1403_CSS|190877|191144|TAA|28|F126	PC-5p-19825_136	100	11	0	0	226	236	13	23	0.33	22.3
1581	MITE_T_1581|Scaffold322_CSS|2037538|2037805|TAA|29|F126	PC-5p-19825_136	100	11	0	0	226	236	13	23	0.33	22.3
1582	MITE_T_1582|Scaffold6802_CSS|135147|135414|TAA|29|F126	PC-5p-19825_136	100	11	0	0	226	236	13	23	0.33	22.3
1583	MITE_T_1583|Scaffold6774_CSS|22951|23218|TTA|28|F126	PC-5p-19825_136	100	12	0	0	226	237	13	24	0.083	24.3
1584	MITE_T_1584|Scaffold2369_CSS|258107|258374|TTA|29|F126	PC-5p-19825_136	100	11	0	0	226	236	13	23	0.33	22.3
1585	MITE_T_1585|Scaffold2052_CSS|289904|290169|CTTAG|33|F126	PC-5p-19825_136	100	11	0	0	31	41	23	13	0.33	22.3
1586	MITE_T_1586|Scaffold2132_CSS|431443|431706|TAA|11|F126	csn-smR85	100	10	0	0	56	65	8	17	1.3	20.3
1587	MITE_T_1587|Scaffold1816_CSS|3542849|3543110|GC|26|F126	PC-5p-19825_136	100	11	0	0	223	233	13	23	0.32	22.3
1588	MITE_T_1588|Scaffold2868_CSS|88202|88462|TAA|28|F126	PC-5p-19825_136	100	12	0	0	218	229	13	24	0.081	24.3
1589	MITE_T_1589|Scaffold35_CSS|1364307|1364566|GGC|24|F126	PC-5p-19825_136	100	11	0	0	222	232	13	23	0.32	22.3
1590	MITE_T_1590|Scaffold35_CSS|1354693|1354952|GGC|24|F126	PC-5p-19825_136	100	11	0	0	222	232	13	23	0.32	22.3
1591	MITE_T_1591|Scaffold2943_CSS|1289204|1289494|CT|21|F127	PC-3p-204109_19	100	12	0	0	209	220	8	19	0.09	24.3
1592	MITE_T_1592|Scaffold3176_CSS|783869|784157|TA|31|F127	PC-3p-204109_19	100	11	0	0	72	82	19	9	0.35	22.3
1593	MITE_T_1593|Scaffold278_CSS|1275695|1275981|TA|29|F127	PC-3p-204109_19	100	11	0	0	69	79	19	9	0.35	22.3
1594	MITE_T_1594|Scaffold399_CSS|1496215|1496500|ATT|21|F127	csn-smR18-3p	100	11	0	0	267	277	6	16	0.35	22.3
1595	MITE_T_1595|Scaffold1495_CSS|250635|250919|AT|22|F127	PC-3p-204109_19	100	11	0	0	205	215	9	19	0.35	22.3
1596	MITE_T_1596|Scaffold3650_CSS|62452|62736|AC|31|F127	PC-3p-204109_19	100	11	0	0	207	217	9	19	0.35	22.3
1597	MITE_T_1597|Scaffold779_CSS|61858|62142|AT|22|F127	PC-3p-204109_19	100	11	0	0	205	215	9	19	0.35	22.3
1598	MITE_T_1598|Scaffold3580_CSS|355709|355999|AT|19|F128	novel-miR17	100	10	0	0	94	103	11	20	1.4	20.3
1599	MITE_T_1599|Scaffold2883_CSS|598074|598354|TTA|29|F128	PC-5p-19825_136	100	11	0	0	32	42	23	13	0.34	22.3
1600	MITE_T_1600|Scaffold1011_CSS|1414394|1414671|TAA|15|F128	conservative_c63023.graph_c0_293328	100	10	0	0	104	113	19	10	1.3	20.3
1601	MITE_T_1601|Scaffold942_CSS|1984056|1984346|AT|64|F129	PC-3p-593082_8	100	16	0	0	239	254	6	21	0.0004	32.2
1602	MITE_T_1602|Scaffold817_CSS|33621|33909|AA|61|F129	PC-3p-593082_8	100	16	0	0	238	253	6	21	0.0004	32.2
1603	MITE_T_1603|Scaffold1888_CSS|185|470|tg|60|F129	csn-smR47-3p	100	13	0	0	130	142	1	13	0.022	26.3
1604	MITE_T_1604|Scaffold1618_CSS|746043|746326|AT|61|F129	csn-smR15-3p	100	15	0	0	235	249	7	21	0.001	30.2
1605	MITE_T_1605|Scaffold236_CSS|641672|641954|AA|58|F129	PC-3p-593082_8	100	16	0	0	235	250	6	21	0.0004	32.2
1606	MITE_T_1606|Scaffold644_CSS|118012|118294|AT|61|F129	PC-3p-593082_8	100	16	0	0	235	250	6	21	0.0004	32.2
1607	MITE_T_1607|Scaffold6479_CSS|469433|469715|GC|52|F129	PC-3p-593082_8	100	16	0	0	241	256	6	21	0.0004	32.2
1608	MITE_T_1608|Scaffold23_CSS|753418|753699|GC|54|F129	PC-3p-593082_8	100	16	0	0	27	42	21	6	0.0004	32.2
1609	MITE_T_1609|Scaffold942_CSS|924753|925031|TA|59|F129	PC-3p-593082_8	100	16	0	0	31	46	21	6	0.0004	32.2
1610	MITE_T_1610|Scaffold433_CSS|3201630|3201908|TA|58|F129	PC-3p-593082_8	100	16	0	0	31	46	21	6	0.0004	32.2
1611	MITE_T_1611|Scaffold375_CSS|311577|311853|TA|58|F129	PC-3p-593082_8	100	16	0	0	30	45	21	6	0.0004	32.2
1612	MITE_T_1612|Scaffold11150_CSS|175434|175710|TAA|17|F129	PC-5p-215876_18	100	12	0	0	29	40	2	13	0.086	24.3
1613	MITE_T_1613|Scaffold1671_CSS|1998091|1998366|GC|15|F129	csn-smR68-5p	100	11	0	0	181	191	9	19	0.34	22.3
1614	MITE_T_1614|Scaffold1839_CSS|745887|746159|CA|53|F129	PC-3p-593082_8	100	16	0	0	230	245	6	21	0.0003	32.2
1615	MITE_T_1615|Scaffold663_CSS|505234|505506|TA|17|F129	CL19777Contig1_314088	100	12	0	0	258	269	15	4	0.085	24.3
1616	MITE_T_1616|Scaffold11524_CSS|177597|177867|GC|54|F129	PC-3p-88598_39	100	11	0	0	260	270	7	17	0.33	22.3
1617	MITE_T_1617|Scaffold965_CSS|1162875|1163145|GC|54|F129	PC-3p-593082_8	100	16	0	0	229	244	6	21	0.0003	32.2
1618	MITE_T_1618|Scaffold319_CSS|1217773|1218043|GC|15|F129	csn-smR47-3p	100	13	0	0	124	136	1	13	0.021	26.3
1619	MITE_T_1619|Scaffold35_CSS|2772747|2773017|GC|15|F129	PC-5p-215876_18	100	12	0	0	26	37	2	13	0.084	24.3
1620	MITE_T_1620|Scaffold10216_CSS|44300|44570|GC|54|F129	PC-3p-593082_8	100	16	0	0	229	244	6	21	0.0003	32.2
1621	MITE_T_1621|Scaffold433_CSS|343170|343440|GC|54|F129	csn-smR15-3p	100	15	0	0	28	42	21	7	0.001	30.2
1622	MITE_T_1622|Scaffold2408_CSS|1177391|1177661|GC|54|F129	csn-smR76-5p	100	11	0	0	238	248	2	12	0.33	22.3
1623	MITE_T_1623|Scaffold2638_CSS|126639|126909|GC|54|F129	csn-smR68-5p	100	12	0	0	234	245	20	9	0.084	24.3
1624	MITE_T_1624|Scaffold4196_CSS|698545|698815|GC|14|F129	PC-3p-593082_8	100	16	0	0	229	244	6	21	0.0003	32.2
1625	MITE_T_1625|Scaffold478_CSS|701603|701873|GC|15|F129	csn-smR15-3p	100	13	0	0	229	241	7	19	0.021	26.3
1626	MITE_T_1626|Scaffold2014_CSS|1227645|1227915|GC|54|F129	PC-3p-593082_8	100	16	0	0	27	42	21	6	0.0003	32.2
1627	MITE_T_1627|Scaffold6953_CSS|277855|278125|GC|54|F129	PC-3p-593082_8	100	16	0	0	27	42	21	6	0.0003	32.2
1628	MITE_T_1628|Scaffold3759_CSS|759100|759370|GC|54|F129	PC-3p-593082_8	100	16	0	0	229	244	6	21	0.0003	32.2
1629	MITE_T_1629|Scaffold194_CSS|1111726|1111996|GC|54|F129	csn-smR15-5p	100	13	0	0	229	241	13	1	0.021	26.3
1630	MITE_T_1630|Scaffold661_CSS|1412649|1412919|GC|54|F129	PC-3p-593082_8	100	16	0	0	27	42	21	6	0.0003	32.2
1631	MITE_T_1631|Scaffold886_CSS|978696|978966|GC|54|F129	PC-3p-593082_8	100	16	0	0	229	244	6	21	0.0003	32.2
1632	MITE_T_1632|Scaffold5980_CSS|158241|158511|GC|39|F129	csn-smR68-5p	100	12	0	0	234	245	20	9	0.084	24.3
1633	MITE_T_1633|Scaffold432_CSS|2181096|2181366|GC|53|F129	PC-3p-593082_8	100	16	0	0	229	244	6	21	0.0003	32.2
1634	MITE_T_1634|Scaffold3038_CSS|614472|614742|GC|16|F129	PC-3p-593082_8	100	16	0	0	27	42	21	6	0.0003	32.2
1635	MITE_T_1635|Scaffold2099_CSS|748672|748942|GC|54|F129	PC-3p-593082_8	100	16	0	0	229	244	6	21	0.0003	32.2
1636	MITE_T_1636|Scaffold2798_CSS|140258|140528|GC|54|F129	PC-3p-593082_8	100	16	0	0	229	244	6	21	0.0003	32.2
1637	MITE_T_1637|Scaffold1502_CSS|530214|530484|GC|54|F129	PC-3p-593082_8	100	16	0	0	27	42	21	6	0.0003	32.2
1638	MITE_T_1638|Scaffold7261_CSS|195685|195955|GC|54|F129	PC-3p-593082_8	100	16	0	0	229	244	6	21	0.0003	32.2
1639	MITE_T_1639|Scaffold3169_CSS|631510|631780|GC|54|F129	PC-3p-593082_8	100	16	0	0	27	42	21	6	0.0003	32.2
1640	MITE_T_1640|Scaffold2632_CSS|1117136|1117405|GC|54|F129	PC-3p-593082_8	100	16	0	0	228	243	6	21	0.0003	32.2
1641	MITE_T_1641|Scaffold489_CSS|456682|456951|GC|54|F129	PC-3p-593082_8	100	16	0	0	228	243	6	21	0.0003	32.2
1642	MITE_T_1642|Scaffold14763_CSS|464333|464602|GC|51|F129	PC-3p-593082_8	100	16	0	0	228	243	6	21	0.0003	32.2
1643	MITE_T_1643|Scaffold2987_CSS|468812|469081|GC|54|F129	PC-3p-593082_8	100	16	0	0	228	243	6	21	0.0003	32.2
1644	MITE_T_1644|Scaffold7703_CSS|242010|242300|TA|32|F130	PC-5p-188350_20	100	11	0	0	128	138	4	14	0.36	22.3
1645	MITE_T_1645|Scaffold7669_CSS|118227|118516|AT|37|F130	PC-5p-188350_20	100	13	0	0	153	165	15	3	0.023	26.3
1646	MITE_T_1646|Scaffold566_CSS|2395248|2395532|TA|34|F130	csn-smR55	100	11	0	0	40	50	1	11	0.35	22.3
1647	MITE_T_1647|Scaffold2986_CSS|101270|101554|TA|31|F130	PC-5p-188350_20	100	11	0	0	153	163	14	4	0.35	22.3
1648	MITE_T_1648|Scaffold1451_CSS|1454895|1455178|TA|21|F130	unconservative_c95416.graph_c0_833054	100	10	0	0	117	126	17	8	1.4	20.3
1649	MITE_T_1649|Scaffold1888_CSS|719609|719887|TA|31|F130	PC-3p-84313_40	100	11	0	0	223	233	3	13	0.34	22.3
1650	MITE_T_1650|Scaffold10722_CSS|52510|52788|TA|31|F130	PC-3p-84313_40	100	11	0	0	223	233	3	13	0.34	22.3
1651	MITE_T_1651|Scaffold8479_CSS|772701|772991|TAA|34|F131	csn-smR79-3p	100	10	0	0	273	282	11	20	1.4	20.3
1652	MITE_T_1652|Scaffold2398_CSS|1050648|1050927|TAA|33|F131	novel-miR20	100	10	0	0	14	23	24	15	1.4	20.3
1653	MITE_T_1653|Scaffold5111_CSS|402960|403232|TA|31|F131	PC-3p-204109_19	100	11	0	0	194	204	10	20	0.33	22.3
1654	MITE_T_1654|Scaffold178_CSS|1060133|1060423|TAA|31|F132	PC-3p-204109_19	100	11	0	0	73	83	19	9	0.36	22.3
1655	MITE_T_1655|Scaffold628_CSS|3320498|3320788|AAATATA|23|F132	csn-smR40-3p	100	11	0	0	19	29	17	7	0.36	22.3
1656	MITE_T_1656|Scaffold3930_CSS|331182|331471|ATT|23|F132	PC-3p-204109_19	100	11	0	0	208	218	9	19	0.36	22.3
1657	MITE_T_1657|Scaffold2051_CSS|1965591|1965878|TA|32|F132	PC-3p-204109_19	100	12	0	0	207	218	9	20	0.089	24.3
1658	MITE_T_1658|Scaffold4364_CSS|385049|385335|TTAT|21|F132	csn-smR79-3p	100	11	0	0	8	18	21	11	0.35	22.3
1659	MITE_T_1659|Scaffold2051_CSS|16666|16950|AT|22|F132	PC-3p-204109_19	100	11	0	0	205	215	9	19	0.35	22.3
1660	MITE_T_1660|Scaffold4012_CSS|747873|748157|ATAT|34|F132	csn-smR15-5p	100	12	0	0	237	248	10	21	0.088	24.3
1661	MITE_T_1661|Scaffold1309_CSS|944120|944404|AT|22|F132	PC-3p-204109_19	100	11	0	0	70	80	19	9	0.35	22.3
1662	MITE_T_1662|Scaffold820_CSS|256290|256574|AT|32|F132	csn-smR79-3p	100	11	0	0	268	278	11	21	0.35	22.3
1663	MITE_T_1663|Scaffold1671_CSS|1629235|1629519|AT|29|F132	PC-3p-204109_19	100	11	0	0	70	80	19	9	0.35	22.3
1664	MITE_T_1664|Scaffold2472_CSS|1211272|1211555|TA|21|F132	PC-3p-204109_19	100	11	0	0	69	79	19	9	0.35	22.3
1665	MITE_T_1665|Scaffold4750_CSS|57107|57390|TA|21|F132	PC-3p-204109_19	100	11	0	0	205	215	9	19	0.35	22.3
1666	MITE_T_1666|Scaffold1804_CSS|792576|792859|AT|31|F132	PC-3p-204109_19	100	11	0	0	204	214	9	19	0.35	22.3
1667	MITE_T_1667|Scaffold297_CSS|474976|475259|TA|34|F132	PC-3p-204109_19	100	11	0	0	205	215	9	19	0.35	22.3
1668	MITE_T_1668|Scaffold5732_CSS|177461|177743|TA|31|F132	PC-3p-204109_19	100	11	0	0	69	79	19	9	0.35	22.3
1669	MITE_T_1669|Scaffold2153_CSS|1750108|1750390|TA|31|F132	PC-3p-204109_19	100	11	0	0	69	79	19	9	0.35	22.3
1670	MITE_T_1670|Scaffold2702_CSS|671898|672180|TA|31|F132	PC-3p-204109_19	100	11	0	0	196	206	18	8	0.35	22.3
1671	MITE_T_1671|Scaffold979_CSS|1892564|1892846|TA|21|F132	PC-3p-204109_19	100	11	0	0	69	79	19	9	0.35	22.3
1672	MITE_T_1672|Scaffold3533_CSS|1184103|1184385|TA|33|F132	PC-5p-143690_25	100	11	0	0	29	39	21	11	0.35	22.3
1673	MITE_T_1673|Scaffold773_CSS|1450644|1450926|TA|22|F132	PC-3p-204109_19	100	11	0	0	69	79	19	9	0.35	22.3
1674	MITE_T_1674|Scaffold411_CSS|1436076|1436366|ATT|34|F133	PC-3p-204109_19	100	11	0	0	208	218	9	19	0.36	22.3
1675	MITE_T_1675|Scaffold795_CSS|102016|102305|AT|26|F133	PC-3p-204109_19	100	11	0	0	72	82	19	9	0.36	22.3
1676	MITE_T_1676|Scaffold1355_CSS|402335|402624|AAAA|33|F133	PC-3p-204109_19	100	11	0	0	73	83	19	9	0.36	22.3
1677	MITE_T_1677|Scaffold286_CSS|718935|719224|TTT|23|F133	PC-3p-204109_19	100	11	0	0	207	217	9	19	0.36	22.3
1678	MITE_T_1678|Scaffold2091_CSS|778317|778606|TAT|22|F133	PC-3p-204109_19	100	11	0	0	72	82	19	9	0.36	22.3
1679	MITE_T_1679|Scaffold2423_CSS|1000973|1001262|AA|33|F133	PC-3p-204109_19	100	11	0	0	207	217	9	19	0.36	22.3
1680	MITE_T_1680|Scaffold2714_CSS|392973|393262|AT|35|F133	csn-smR64-5p	100	9	0	0	40	48	21	13	5.6	18.3
1681	MITE_T_1681|Scaffold1076_CSS|2369458|2369747|AAA|33|F133	PC-3p-84313_40	100	11	0	0	266	276	3	13	0.36	22.3
1682	MITE_T_1682|Scaffold2051_CSS|1558428|1558717|TA|35|F133	PC-3p-204109_19	100	11	0	0	73	83	19	9	0.36	22.3
1683	MITE_T_1683|Scaffold3313_CSS|807543|807831|AT|35|F133	PC-3p-204109_19	100	11	0	0	73	83	19	9	0.35	22.3
1684	MITE_T_1684|Scaffold2902_CSS|1612015|1612303|AT|24|F133	PC-3p-204109_19	100	11	0	0	72	82	19	9	0.35	22.3
1685	MITE_T_1685|Scaffold708_CSS|1975476|1975764|ACT|31|F133	PC-3p-204109_19	100	11	0	0	206	216	9	19	0.35	22.3
1686	MITE_T_1686|Scaffold3096_CSS|510684|510972|TT|32|F133	PC-3p-204109_19	100	11	0	0	207	217	9	19	0.35	22.3
1687	MITE_T_1687|Scaffold2078_CSS|215766|216054|AAA|32|F133	PC-3p-204109_19	100	11	0	0	72	82	19	9	0.35	22.3
1688	MITE_T_1688|Scaffold754_CSS|486526|486814|TTA|23|F133	csn-smR79-3p	100	11	0	0	9	19	21	11	0.35	22.3
1689	MITE_T_1689|Scaffold1309_CSS|233631|233918|AA|32|F133	PC-3p-204109_19	100	11	0	0	206	216	9	19	0.35	22.3
1690	MITE_T_1690|Scaffold2863_CSS|130579|130866|AA|32|F133	PC-3p-84313_40	100	11	0	0	13	23	13	3	0.35	22.3
1691	MITE_T_1691|Scaffold398_CSS|310666|310953|TTA|33|F133	PC-3p-204109_19	100	10	0	0	207	216	10	19	1.4	20.3
1692	MITE_T_1692|Scaffold2547_CSS|681531|681818|TA|34|F133	PC-3p-204109_19	100	11	0	0	72	82	19	9	0.35	22.3
1693	MITE_T_1693|Scaffold2806_CSS|693544|693831|TA|34|F133	PC-3p-204109_19	100	11	0	0	72	82	19	9	0.35	22.3
1694	MITE_T_1694|Scaffold2800_CSS|2059158|2059444|TAA|32|F133	csn-smR18-3p	100	11	0	0	267	277	6	16	0.35	22.3
1695	MITE_T_1695|Scaffold6032_CSS|256387|256673|TTT|28|F133	PC-5p-188350_20	100	11	0	0	155	165	13	3	0.35	22.3
1696	MITE_T_1696|Scaffold1049_CSS|1349521|1349807|TCA|29|F133	PC-3p-204109_19	100	11	0	0	206	216	9	19	0.35	22.3
1697	MITE_T_1697|Scaffold1846_CSS|1898122|1898408|ATG|31|F133	PC-3p-204109_19	100	11	0	0	206	216	9	19	0.35	22.3
1698	MITE_T_1698|Scaffold2988_CSS|1971723|1972008|AA|31|F133	PC-3p-204109_19	100	11	0	0	71	81	19	9	0.35	22.3
1699	MITE_T_1699|Scaffold4_CSS|1557969|1558254|TT|28|F133	PC-3p-204109_19	100	11	0	0	71	81	19	9	0.35	22.3
1700	MITE_T_1700|Scaffold965_CSS|1190973|1191258|TA|21|F133	PC-3p-204109_19	100	11	0	0	207	217	9	19	0.35	22.3
1701	MITE_T_1701|Scaffold1846_CSS|649945|650230|GT|31|F133	PC-3p-204109_19	100	11	0	0	205	215	9	19	0.35	22.3
1702	MITE_T_1702|Scaffold1334_CSS|228012|228297|AC|31|F133	PC-3p-204109_19	100	11	0	0	205	215	9	19	0.35	22.3
1703	MITE_T_1703|Scaffold3317_CSS|277179|277464|AT|33|F133	PC-3p-204109_19	100	11	0	0	205	215	9	19	0.35	22.3
1704	MITE_T_1704|Scaffold3595_CSS|2571785|2572070|TA|35|F133	csn-smR19-3p	100	10	0	0	80	89	15	6	1.4	20.3
1705	MITE_T_1705|Scaffold810_CSS|1486290|1486575|AATAA|31|F133	PC-3p-204109_19	100	11	0	0	71	81	19	9	0.35	22.3
1706	MITE_T_1706|Scaffold4319_CSS|736621|736906|AT|32|F133	PC-3p-204109_19	100	11	0	0	206	216	9	19	0.35	22.3
1707	MITE_T_1707|Scaffold1618_CSS|1278336|1278621|CCAAA|31|F133	csn-smR19-3p	100	10	0	0	79	88	15	6	1.4	20.3
1708	MITE_T_1708|Scaffold27251_CSS|9857|10142|AA|31|F133	PC-3p-204109_19	100	11	0	0	71	81	19	9	0.35	22.3
1709	MITE_T_1709|Scaffold4908_CSS|400151|400436|TT|31|F133	PC-3p-204109_19	100	11	0	0	205	215	9	19	0.35	22.3
1710	MITE_T_1710|Scaffold2420_CSS|1215026|1215311|GTTT|27|F133	PC-3p-204109_19	100	11	0	0	205	215	9	19	0.35	22.3
1711	MITE_T_1711|Scaffold36633_CSS|4377|4662|AA|28|F133	csn-smR40-3p	100	11	0	0	17	27	17	7	0.35	22.3
1712	MITE_T_1712|Scaffold3756_CSS|1016460|1016744|AT|32|F133	PC-3p-204109_19	100	11	0	0	70	80	19	9	0.35	22.3
1713	MITE_T_1713|Scaffold10639_CSS|209902|210186|TA|31|F133	PC-3p-204109_19	100	11	0	0	206	216	9	19	0.35	22.3
1714	MITE_T_1714|Scaffold535_CSS|270650|270934|ATT|31|F133	PC-3p-204109_19	100	11	0	0	205	215	9	19	0.35	22.3
1715	MITE_T_1715|Scaffold6479_CSS|445156|445440|AT|33|F133	CL2738Contig1_14043	100	12	0	0	69	80	12	1	0.088	24.3
1716	MITE_T_1716|Scaffold287_CSS|223771|224055|AT|28|F133	PC-3p-204109_19	100	11	0	0	70	80	19	9	0.35	22.3
1717	MITE_T_1717|Scaffold566_CSS|2382139|2382423|AT|22|F133	PC-3p-204109_19	100	11	0	0	70	80	19	9	0.35	22.3
1718	MITE_T_1718|Scaffold914_CSS|18845|19129|AGT|31|F133	csn-smR18-3p	100	11	0	0	45	55	16	6	0.35	22.3
1719	MITE_T_1719|Scaffold392_CSS|330724|331008|AT|32|F133	PC-3p-204109_19	100	11	0	0	70	80	19	9	0.35	22.3
1720	MITE_T_1720|Scaffold814_CSS|345435|345719|ATAT|34|F133	PC-3p-204109_19	100	11	0	0	205	215	9	19	0.35	22.3
1721	MITE_T_1721|Scaffold1599_CSS|1595155|1595439|AT|32|F133	PC-3p-204109_19	100	11	0	0	70	80	19	9	0.35	22.3
1722	MITE_T_1722|Scaffold11_CSS|424981|425265|TA|31|F133	PC-3p-204109_19	100	12	0	0	68	79	20	9	0.088	24.3
1723	MITE_T_1723|Scaffold659_CSS|2105680|2105964|AT|33|F133	PC-3p-204109_19	100	11	0	0	205	215	9	19	0.35	22.3
1724	MITE_T_1724|Scaffold1095_CSS|331615|331899|AT|32|F133	csn-smR18-3p	100	11	0	0	45	55	16	6	0.35	22.3
1725	MITE_T_1725|Scaffold1591_CSS|2117069|2117353|ATG|31|F133	PC-3p-204109_19	100	11	0	0	71	81	19	9	0.35	22.3
1726	MITE_T_1726|Scaffold1102_CSS|850475|850758|AT|32|F133	PC-3p-204109_19	100	11	0	0	70	80	19	9	0.35	22.3
1727	MITE_T_1727|Scaffold2169_CSS|1454559|1454842|TA|22|F133	PC-3p-204109_19	100	11	0	0	69	79	19	9	0.35	22.3
1728	MITE_T_1728|Scaffold2250_CSS|1008652|1008935|AT|32|F133	PC-3p-204109_19	100	11	0	0	70	80	19	9	0.35	22.3
1729	MITE_T_1729|Scaffold1443_CSS|113347|113630|AT|32|F133	PC-3p-204109_19	100	11	0	0	70	80	19	9	0.35	22.3
1730	MITE_T_1730|Scaffold636_CSS|409012|409295|AT|32|F133	csn-smR19-3p	100	10	0	0	197	206	6	15	1.4	20.3
1731	MITE_T_1731|Scaffold4216_CSS|498295|498578|TA|31|F133	PC-3p-204109_19	100	11	0	0	205	215	9	19	0.35	22.3
1732	MITE_T_1732|Scaffold1374_CSS|1604348|1604631|AT|32|F133	PC-3p-204109_19	100	11	0	0	70	80	19	9	0.35	22.3
1733	MITE_T_1733|Scaffold684_CSS|781616|781899|AT|32|F133	csn-smR35	100	10	0	0	94	103	15	6	1.4	20.3
1734	MITE_T_1734|Scaffold706_CSS|1260729|1261012|AT|29|F133	PC-3p-204109_19	100	11	0	0	70	80	19	9	0.35	22.3
1735	MITE_T_1735|Scaffold3346_CSS|1258575|1258858|TA|31|F133	PC-3p-204109_19	100	11	0	0	69	79	19	9	0.35	22.3
1736	MITE_T_1736|Scaffold2579_CSS|609551|609834|AT|32|F133	PC-3p-204109_19	100	11	0	0	70	80	19	9	0.35	22.3
1737	MITE_T_1737|Scaffold23_CSS|207542|207825|AT|32|F133	PC-3p-204109_19	100	11	0	0	70	80	19	9	0.35	22.3
1738	MITE_T_1738|Scaffold3176_CSS|1709458|1709741|AAT|31|F133	PC-3p-204109_19	100	11	0	0	204	214	9	19	0.35	22.3
1739	MITE_T_1739|Scaffold30_CSS|4828264|4828547|AT|22|F133	csn-smR40-3p	100	11	0	0	258	268	7	17	0.35	22.3
1740	MITE_T_1740|Scaffold5767_CSS|961634|961917|AT|32|F133	PC-3p-204109_19	100	11	0	0	70	80	19	9	0.35	22.3
1741	MITE_T_1741|Scaffold3580_CSS|439812|440095|AT|32|F133	PC-3p-204109_19	100	11	0	0	204	214	9	19	0.35	22.3
1742	MITE_T_1742|Scaffold1472_CSS|1098867|1099150|AT|32|F133	PC-3p-204109_19	100	11	0	0	204	214	9	19	0.35	22.3
1743	MITE_T_1743|Scaffold2112_CSS|1277002|1277285|AT|32|F133	PC-3p-204109_19	100	11	0	0	70	80	19	9	0.35	22.3
1744	MITE_T_1744|Scaffold1989_CSS|1840127|1840410|AT|36|F133	PC-3p-204109_19	100	11	0	0	204	214	9	19	0.35	22.3
1745	MITE_T_1745|Scaffold692_CSS|233090|233373|AT|32|F133	PC-3p-84313_40	100	11	0	0	11	21	13	3	0.35	22.3
1746	MITE_T_1746|Scaffold206_CSS|734563|734846|ATT|31|F133	PC-3p-204109_19	100	11	0	0	70	80	19	9	0.35	22.3
1747	MITE_T_1747|Scaffold54_CSS|1291639|1291922|TA|28|F133	PC-3p-204109_19	100	11	0	0	205	215	9	19	0.35	22.3
1748	MITE_T_1748|Scaffold3435_CSS|1240656|1240939|ACT|31|F133	PC-3p-204109_19	100	11	0	0	70	80	19	9	0.35	22.3
1749	MITE_T_1749|Scaffold565_CSS|324561|324844|AAT|31|F133	PC-3p-204109_19	100	11	0	0	70	80	19	9	0.35	22.3
1750	MITE_T_1750|Scaffold1135_CSS|275524|275807|TA|31|F133	PC-3p-204109_19	100	11	0	0	205	215	9	19	0.35	22.3
1751	MITE_T_1751|Scaffold102_CSS|3100|3383|ATAT|34|F133	csn-smR18-3p	100	11	0	0	265	275	6	16	0.35	22.3
1752	MITE_T_1752|Scaffold114_CSS|1528992|1529275|AT|33|F133	PC-3p-204109_19	100	11	0	0	70	80	19	9	0.35	22.3
1753	MITE_T_1753|Scaffold2968_CSS|899988|900271|AT|32|F133	PC-3p-204109_19	100	11	0	0	70	80	19	9	0.35	22.3
1754	MITE_T_1754|Scaffold5635_CSS|512063|512346|AT|32|F133	PC-3p-204109_19	100	11	0	0	70	80	19	9	0.35	22.3
1755	MITE_T_1755|Scaffold3229_CSS|1054626|1054909|AT|30|F133	PC-3p-204109_19	100	11	0	0	70	80	19	9	0.35	22.3
1756	MITE_T_1756|Scaffold2494_CSS|1199240|1199523|AT|32|F133	PC-3p-204109_19	100	11	0	0	70	80	19	9	0.35	22.3
1757	MITE_T_1757|Scaffold5038_CSS|503179|503462|AT|32|F133	PC-3p-204109_19	100	11	0	0	204	214	9	19	0.35	22.3
1758	MITE_T_1758|Scaffold238_CSS|627652|627934|TA|31|F133	PC-3p-204109_19	100	11	0	0	69	79	19	9	0.35	22.3
1759	MITE_T_1759|Scaffold5359_CSS|479863|480145|TA|21|F133	csn-smR40-3p	100	11	0	0	15	25	17	7	0.35	22.3
1760	MITE_T_1760|Scaffold5693_CSS|260388|260670|TA|31|F133	PC-3p-204109_19	100	11	0	0	69	79	19	9	0.35	22.3
1761	MITE_T_1761|Scaffold450_CSS|1356509|1356791|TA|21|F133	csn-smR66-3p	100	11	0	0	100	110	14	4	0.35	22.3
1762	MITE_T_1762|Scaffold273_CSS|1484571|1484853|AT|32|F133	PC-3p-204109_19	100	11	0	0	70	80	19	9	0.35	22.3
1763	MITE_T_1763|Scaffold265_CSS|88086|88368|TA|31|F133	PC-3p-204109_19	100	11	0	0	69	79	19	9	0.35	22.3
1764	MITE_T_1764|Scaffold855_CSS|484186|484468|TA|28|F133	csn-smR19-3p	100	10	0	0	197	206	6	15	1.4	20.3
1765	MITE_T_1765|Scaffold1821_CSS|1261048|1261330|TA|31|F133	PC-3p-204109_19	100	11	0	0	204	214	9	19	0.35	22.3
1766	MITE_T_1766|Scaffold4138_CSS|3473470|3473752|TA|31|F133	csn-smR18-3p	100	11	0	0	44	54	16	6	0.35	22.3
1767	MITE_T_1767|Scaffold3721_CSS|490690|490972|TA|21|F133	csn-smR18-3p	100	11	0	0	229	239	6	16	0.35	22.3
1768	MITE_T_1768|Scaffold762_CSS|1492397|1492679|TA|31|F133	PC-3p-204109_19	100	11	0	0	69	79	19	9	0.35	22.3
1769	MITE_T_1769|Scaffold1290_CSS|2237712|2237994|TA|21|F133	csn-smR18-3p	100	11	0	0	44	54	16	6	0.35	22.3
1770	MITE_T_1770|Scaffold4749_CSS|143715|143997|TA|21|F133	PC-3p-204109_19	100	11	0	0	69	79	19	9	0.35	22.3
1771	MITE_T_1771|Scaffold2764_CSS|565917|566199|ATAT|35|F133	csn-smR18-3p	100	11	0	0	264	274	6	16	0.35	22.3
1772	MITE_T_1772|Scaffold639_CSS|1907079|1907361|TA|28|F133	csn-smR19-5p	100	11	0	0	267	277	12	2	0.35	22.3
1773	MITE_T_1773|Scaffold1839_CSS|571631|571913|TA|31|F133	PC-3p-204109_19	100	11	0	0	204	214	9	19	0.35	22.3
1774	MITE_T_1774|Scaffold1689_CSS|1619595|1619876|TA|28|F133	PC-3p-204109_19	100	11	0	0	69	79	19	9	0.35	22.3
1775	MITE_T_1775|Scaffold4432_CSS|447572|447853|TA|31|F133	PC-3p-204109_19	100	11	0	0	203	213	9	19	0.35	22.3
1776	MITE_T_1776|Scaffold12530_CSS|42143|42424|TA|32|F133	PC-3p-204109_19	100	11	0	0	203	213	9	19	0.35	22.3
1777	MITE_T_1777|Scaffold535_CSS|1898819|1899100|AT|32|F133	csn-smR19-3p	100	10	0	0	197	206	6	15	1.4	20.3
1778	MITE_T_1778|Scaffold1973_CSS|145396|145677|TA|31|F133	csn-smR19-3p	100	10	0	0	196	205	6	15	1.4	20.3
1779	MITE_T_1779|Scaffold1076_CSS|2327905|2328186|TA|32|F133	PC-3p-204109_19	100	11	0	0	69	79	19	9	0.35	22.3
1780	MITE_T_1780|Scaffold5024_CSS|60127|60408|TA|31|F133	csn-smR19-3p	100	10	0	0	77	86	15	6	1.4	20.3
1781	MITE_T_1781|Scaffold4723_CSS|698914|699195|TA|31|F133	PC-3p-204109_19	100	11	0	0	203	213	9	19	0.35	22.3
1782	MITE_T_1782|Scaffold411_CSS|3604032|3604313|TA|28|F133	PC-3p-204109_19	100	11	0	0	69	79	19	9	0.35	22.3
1783	MITE_T_1783|Scaffold3482_CSS|1580810|1581091|TA|31|F133	PC-3p-204109_19	100	11	0	0	203	213	9	19	0.35	22.3
1784	MITE_T_1784|Scaffold4277_CSS|113189|113470|TA|31|F133	csn-smR18-3p	100	11	0	0	228	238	6	16	0.35	22.3
1785	MITE_T_1785|Scaffold794_CSS|197664|197945|TA|31|F133	PC-3p-204109_19	100	11	0	0	69	79	19	9	0.35	22.3
1786	MITE_T_1786|Scaffold67_CSS|776817|777098|TA|31|F133	PC-3p-204109_19	100	11	0	0	203	213	9	19	0.35	22.3
1787	MITE_T_1787|Scaffold11063_CSS|283916|284197|TA|32|F133	PC-3p-204109_19	100	11	0	0	69	79	19	9	0.35	22.3
1788	MITE_T_1788|Scaffold9032_CSS|130962|131243|TA|31|F133	PC-3p-204109_19	100	11	0	0	203	213	9	19	0.35	22.3
1789	MITE_T_1789|Scaffold279_CSS|356713|356994|TA|31|F133	PC-3p-204109_19	100	11	0	0	203	213	9	19	0.35	22.3
1790	MITE_T_1790|Scaffold3508_CSS|333687|333968|TA|31|F133	PC-3p-204109_19	100	11	0	0	203	213	9	19	0.35	22.3
1791	MITE_T_1791|Scaffold11188_CSS|54530|54811|TA|31|F133	csn-smR47-3p	100	10	0	0	165	174	14	5	1.4	20.3
1792	MITE_T_1792|Scaffold815_CSS|264775|265056|TA|31|F133	PC-3p-204109_19	100	11	0	0	203	213	9	19	0.35	22.3
1793	MITE_T_1793|Scaffold856_CSS|237293|237574|TA|31|F133	PC-3p-204109_19	100	11	0	0	203	213	9	19	0.35	22.3
1794	MITE_T_1794|Scaffold1915_CSS|680433|680714|TA|31|F133	PC-3p-204109_19	100	11	0	0	69	79	19	9	0.35	22.3
1795	MITE_T_1795|Scaffold595_CSS|347127|347408|TA|22|F133	PC-3p-204109_19	100	11	0	0	69	79	19	9	0.35	22.3
[truncated: 36,099 more rows]

## Sheet: CSA_miRbase
Sr. No.	Mite Sequence ID	miR_name	pct_identity	aln_length	Number of mismatches	Gap Opening	Query Start	Query End	Subject Start	Subject End	E value	Bit Score
[truncated: 22,958 more rows]

[truncated: 1 more sheets: CSS_miRbase]
