# Supplementary material for: Genome-wide identification and development of miniature inverted-repeat transposable elements and intron length polymorphic markers in tea plant (Camellia sinensis)
Source: Sci Rep. 2022 Sep 28;12:16233. doi: 10.1038/s41598-022-20400-7 (PMC9519581; doi:10.1038/s41598-022-20400-7)
Supplement: Supplementary file 9 — Supplementary Table S6. [file 41598_2022_20400_MOESM9_ESM.xlsx]

## Sheet: Sheet1
Supplementary Table S6: Potential Intron-linked polymorphic primers from tea cds
ILP_Pri_IDs	Scaffold_ID	Scaffold_start	Scaffold_end	CDS_loci	Start-End	Matching Arabidopsis loci	Start-End	F_pri_start_site	F_Pri_len	F_Pri_Tm	F_Pri_GC%	F_Pri_seq	R_pri_start_site	R_Pri_len	R_Pri_Tm	R_Pri_GC%	R_Pri_seq	Ampli_size_cds	Ampli_size_genome	Amplicon size in tea 2 genome	Scaffold	Start	End	No. of amplimer if more than 1
CSAPIP0022	Sc0000003	2495976	278656	CSA011735.1	79-320	AT5G07440	79-320	52	23	59.68	43.48	TCTTGGGTTGGACTCTAAACTTG	132	20	59.97	55	GGACACCAGAGTTCCATCGT	100	207 bp	207	Scaffold919	437189	163277
CSAPIP1511	Sc0001228	99316	492612	CSA027515.1	2584-3533	AT5G53460	2971-3920	2702	20	60.47	45	ACCCTTGCCATTGCTATGAA	2787	21	59.92	42.86	TTGGATTCCTTGAACCATCTG	106	599 bp	599	Scaffold529	46911	1110397
CSAPIP1721	Sc0001451	430503	93639	CSA006044.1	11-1045	AT5G37600	11-1045	96	20	59.62	50	ACCTCAGAAGCAAAGCAAGG	179	20	59.99	55	TCTCCAGGAGCTTGACCTGT	103	215 bp
CSAPIP2102	Sc0001835	227242	219111	CSA001114.1	322-1277	AT5G35630	316-1271	496	20	59.27	50	TAAACGCTACAAGGCTGCTG	585	20	59.42	40	CCATTTCACGTTTGTTTGGA	109	308 bp	308	Scaffold793	230022	1054291
CSAPIP2983	Sc0003049	250990	19605	CSA029477.1	658-1637	AT5G53460	685-1664	714	20	59.73	50	TGTTTCTTACGCCCACTCCT	798	20	57.97	45	TTGGAGGTTTAATGCAGCTC	104	449 bp	449	Scaffold3533	1453598	277728
CSAPIP3308	Sc0003709	147431	60984	CSA019055.1	67-308	AT3G03910	67-308	61	20	59.51	50	GGATTCCAAGCTCGAGAAGA	147	21	58.16	42.86	TTCTGAATCCGACATAGGACA	107	196 bp	197	Scaffold670	2849579	1347720	2
CSAPIP3671	Sc0004705	106578	26179	CSA009695.1	868-1139	AT5G18170	841-1112	872	21	60.61	47.62	TGTGATATTCTCCTCCCAGCA	952	20	61.71	50	TTGGATGGTTAGCTGCCTCA	100	191 bp	191	Scaffold450	292822	2274307
CSAPIP0001	Sc0000000	2437378	1067798	CSA023509.1	1-1051	AT5G20000	208-1258	755	20	60.04	50	CCTGGAAGGATTGACAGGAA	834	22	58.63	36.36	CCACGCATTAAATTCATTCTTC	101	657 bp
CSAPIP0002	Sc0000000	818798	2686844	CSA023535.1	154-887	AT5G03290	139-872	164	20	57.64	45	ATCCGTGAAAACACAGAAGG	248	21	59.92	52.38	CACCCTAAGACTTGCTTGACG	105	191 bp	191	Scaffold1987	917663	2130327
CSAPIP0003	Sc0000000	818551	2687084	CSA023535.1	154-887	AT5G03290	139-872	477	20	59.32	45	CTGCAATTCACAAAGCCAAC	565	24	59.06	33.33	TCAATGACGACTTCCTCATATTTT	112	198 bp	198	Scaffold1987	917903	2130080
CSAPIP0004	Sc0000000	818180	2687237	CSA023535.1	154-887	AT5G03290	139-872	631	20	60.93	55	TGCCGAGAAGTACCCTGAGA	727	20	60.19	50	CACCATAAAGGTTGGGCATC	116	416 bp
CSAPIP0005	Sc0000001	3301547	186028	CSA020354.1	322-608	AT4G30810	313-599	331	22	59.17	40.91	TCACATTGAGAAAGATGGGAAG	413	21	59.99	42.86	TGAAAAACCAACTCCAACAGG	103	726 bp	724	Scaffold7514	399462	313468
CSAPIP0006	Sc0000001	1929658	1558294	CSA020370.1	307-907	AT5G16150	304-904	320	20	59.59	45	TTGCCTTATGTTGGTGTTGC	409	20	60.15	45	TTTCAGCAATTCCGAGATCC	109	349 bp	349	Scaffold1496	732762	805433
CSAPIP0007	Sc0000001	1929963	1557848	CSA020370.1	307-907	AT5G16150	304-904	385	22	58.08	45.46	TGGTGCTCTTGAATACCTCTCT	479	20	59.15	50	CCCCCAGTAAATGAACCAAC	114	490 bp	490	Scaffold1496	733067	804987
CSAPIP0008	Sc0000001	1930470	1557624	CSA020370.1	307-907	AT5G16150	304-904	516	22	59.77	31.82	TTGGCAGAACAAAAACTTTTCA	614	21	60.12	42.86	TCCAATTCCAGCAAGTAAACG	119	207 bp	207	Scaffold1496	733574	804763
CSAPIP0009	Sc0000001	1932121	1554853	CSA020370.1	976-1521	AT5G16150	973-1518	991	20	60.15	50	ACCAGAAGCTGGTTGGTTTG	1073	21	59.24	42.86	AGCATTTATTCCAGCCAACTG	103	1327 bp	1325	Scaffold1496	735662	801557
CSAPIP0010	Sc0000001	1933478	1554614	CSA020370.1	976-1521	AT5G16150	973-1518	1124	20	59.24	45	AGTGTTGGAATCGCATCTGA	1207	20	60.19	50	TCCTTCCTTGCTTGTCCATC	103	209 bp	208	Scaffold1496	737017	801319	3
CSAPIP0011	Sc0000001	1933659	1553497	CSA020370.1	976-1521	AT5G16150	973-1518	1199	20	59.37	45	TCCTCTTTGATGGACAAGCA	1284	20	59.71	55	GACCGTCCAAGTGAGTGACA	105	1145 bp	1139	Scaffold1496	737197	800208	3
CSAPIP0012	Sc0000001	1934787	1553317	CSA020370.1	976-1521	AT5G16150	973-1518	1287	20	61.74	60	CACTCACTTGGACGGTCCTG	1378	21	59.25	52.38	AGTAGAAGAGCAGGCACTGGA	112	197 bp	197	Scaffold1496	738319	800028
CSAPIP0013	Sc0000001	3325826	162294	CSA020349.1	1-527	AT4G02010	1447-1973	156	20	59.71	50	CTGAAGGCAGGGCAAATTAC	232	26	58.01	38.46	CATCACTTTTTACTAGTAGGTGTCCA	102	181 bp	181	Scaffold1910	3245155	116691
CSAPIP0014	Sc0000002	2639802	218212	CSA029771.1	67-290	AT4G26840	52-275	33	21	59.89	52.38	AGGAAGACAAGAAGCCTACGG	120	20	60.05	55	CCGTAACTGGGTGCTACGTT	107	8203 bp
CSAPIP0015	Sc0000002	2431492	434610	CSA029783.1	923-1223	AT3G24200	704-1004	971	21	59.28	42.86	GGATTCAAAACAACTGGATGG	1066	20	59.97	50	GTGCAATTGGACCAGAAGGT	115	115 bp
CSAPIP0016	Sc0000003	1297988	1476463	CSA011742.1	667-1541	AT3G16060	598-1472	650	21	59.45	47.62	TCACGTTCCAGTTCTCTGACA	731	21	60	42.86	CTCATTCAGCACTGCATCAAA	102	388 bp	388	Scaffold41	353957	5489748	2
CSAPIP0017	Sc0000003	1298350	1476258	CSA011742.1	667-1541	AT3G16060	598-1472	726	21	60.43	38.1	TTGTTTTTGATGCAGTGCTGA	806	20	61.47	45	GCTTTGGTCCGCTGAAAAAT	100	231 bp	231	Scaffold41	353752	5490110	2
CSAPIP0018	Sc0000003	1299275	1475377	CSA011742.1	667-1541	AT3G16060	598-1472	954	26	59.69	30.77	TTTTCAGCTTCTTTGAGATATATGGA	1050	20	59.32	45	CTCTTGCAAACCAACAATGC	116	187 bp	187	Scaffold41	352871	5491035
CSAPIP0019	Sc0000003	1299653	1474782	CSA011742.1	667-1541	AT3G16060	598-1472	1261	20	59.16	50	TCTTGCTGGAAGTGAACGAG	1354	20	59.95	50	GCGCTCTTATGCATTCCTTC	113	404 bp	404	Scaffold41	352276	5491413
CSAPIP0020	Sc0000003	1300614	1473981	CSA011742.1	1889-2089	AT3G16060	1808-2008	1832	20	59.42	40	CCACCAAAATTCGACACAAA	1924	20	60.11	55	CCATCGTCTCCTCCACTTGT	112	244 bp	244	Scaffold41	351475	5492374
CSAPIP0021	Sc0000003	715093	2059529	CSA011750.1	586-848	AT1G04950	586-848	574	22	60.91	45.46	GGTCCTTTTCAAGGAAGCCTTA	664	20	59.7	45	TGTTTAAACCACGGGAAACC	110	217 bp
CSAPIP0023	Sc0000004	822559	1944423	CSA021949.1	1981-2153	AT3G17205	2839-3011	1945	25	59.91	40	TGATATGTTCTGGGAAGTTCTTAGG	2025	20	58.24	45	AAATCCAAGCAAAGGTCCTC	100	1196 bp	1197	Scaffold655	128855	1223251	2
CSAPIP0024	Sc0000004	1741408	1026086	CSA021931.1	224-500	AT1G76760	188-464	223	20	60.37	45	GGTTGAAGCCAAGAAGCAAA	316	20	59.34	45	CCATGAATTGACAAGGTCCA	113	684 bp	450	Scaffold113	436354	247330
CSAPIP0025	Sc0000004	801996	1965739	CSA021951.1	397-1157	AT5G30510	409-1169	520	21	60.55	52.38	GGAGCGATGTAGACAGCTTCA	621	20	59.7	55	CTGTGAGAAGGGAACGAACC	121	443 bp	443	Scaffold655	152756	1200104
CSAPIP0026	Sc0000004	802416	1963108	CSA021951.1	397-1157	AT5G30510	409-1169	618	19	59.49	57.9	GTGGGTTCGTTCCCTTCTC	698	20	60.93	55	TGTTCCTCATCCACCTCCAC	100	2654 bp	2001	Scaffold655	150778	1200524
CSAPIP0027	Sc0000004	1590257	1177703	CSA021935.1	238-672	AT1G07420	331-765	282	23	60.12	47.83	GGGGACACAGGATTCTACATACA	372	21	59.85	47.62	TCTCAGCAGGGTGAGCATATT	111	218 bp	218	Scaffold2358	1690475	302513
CSAPIP0028	Sc0000004	1590587	1177401	CSA021935.1	238-672	AT1G07420	331-765	505	20	60.13	45	TGGTTATCATTTCCCCTGGA	585	21	59.65	47.62	TGCCAGACTTTGTGTAGAGCA	101	190 bp	190	Scaffold2358	1690173	302843
CSAPIP0029	Sc0000005	2396775	359573	CSA031753.1	61-368	AT1G25340	61-368	92	23	57.85	34.78	CTCATTCATTACATTGCTTGTCA	175	21	58.37	42.86	TTGAGCCATCTCAACCTACAA	104	404 bp	404	Scaffold3595	1151630	1873955
CSAPIP0030	Sc0000005	968987	1786943	CSA031770.1	1693-2033	AT1G55255	205-545	1790	21	58.96	42.86	TCTGCTGCTGAAGCTGAAATA	1883	20	60.04	50	TAAGCCTCCGATTCACCATC	113	822 bp	794	Scaffold795	1133558	560136
CSAPIP0031	Sc0000005	224664	2531885	CSA031777.1	232-1247	AT3G42640	193-1208	392	19	60.83	47.37	AACAATGCAGGCAATGCAG	483	21	59.54	47.62	CTCCTGGAACCAAGATTGATG	112	203 bp
CSAPIP0032	Sc0000005	225084	2531387	CSA031777.1	232-1247	AT3G42640	193-1208	721	20	60.76	50	CCACCTTGTTGACAGCACAA	802	21	59.98	42.86	TCAATCAACATACCCACAGCA	102	281 bp	281	Scaffold426	2696291	2103914
CSAPIP0033	Sc0000180	183385	1035214	CSA036387.1	73-650	AT3G51840	91-668	49	20	59.82	45	CTTACCGGCATTGGATGTTT	146	21	59.29	52.38	GGACTGTTCCTCAGGAGTCAA	118	643 bp	643	Scaffold2727	740185	323423
CSAPIP0034	Sc0000180	180170	1037916	CSA036387.1	841-1039	AT3G51840	859-1057	797	21	60.7	47.62	CCCGGTATGACTTCTTTTTGG	878	23	59.76	43.48	CACATATCGTAGACACCCATTGA	104	1156 bp
CSAPIP0035	Sc0000180	178642	1039868	CSA036387.1	1126-1268	AT3G51840	1144-1286	1109	19	60.38	57.9	GTATCTCTTGGGCGCGAGT	1200	21	58.83	42.86	TGTCGTAAGTGCCTTCAAATG	112	732 bp	730	Scaffold2727	745723	317798
CSAPIP0036	Sc0000184	1197212	11087	CSA016130.1	226-441	AT5G46020	280-495	196	24	59.09	41.67	GAACTTGAAAGCTAGAGATGTGGA	293	20	60.4	50	CCTTGTTCTTGCAGCCTCAT	117	962 bp	962	Scaffold1366	2093044	3154188
CSAPIP0037	Sc0000185	29341	1179388	CSA019227.1	244-623	AT1G11160	58-437	250	19	60.69	57.9	GGTGCTTGCTGGAGCTTCT	345	20	59.65	45	TGGATGGAATTCAACAGCAG	115	447 bp	447	Scaffold2790	574155	262198
CSAPIP0038	Sc0000189	902629	302475	CSA020880.1	232-422	AT5G35180	2017-2207	206	23	58.46	34.78	AATGGATCTGATATGTTTCGTGA	285	21	59.55	42.86	AGCAAGCTTTTGTTCCAACTG	100	194 bp	194	Scaffold497	2389157	857108
CSAPIP0039	Sc0000190	290563	908321	CSA035218.1	7-434	AT2G11000	139-566	44	21	58.85	38.1	AATCTTTTTGCTGCCATGTCT	134	20	60.23	50	GGAGCAGCACCATTCTCAAT	110	1383 bp	1379	Scaffold145	2097821	447397
CSAPIP0040	Sc0000190	290387	909703	CSA035218.1	7-434	AT2G11000	139-566	153	20	60.07	50	CAGTCCCTTTGAGCATGGAT	233	20	60.79	50	GAATGACCCTTGTGCCATGT	100	177 bp	177	Scaffold145	2097645	448775
CSAPIP0041	Sc0000191	822066	374769	CSA012235.1	146-866	AT4G27880	176-896	153	20	60.64	45	TTCTCGAATGCCCAGTTTGT	243	19	60.53	63.16	GGACAGCGGTTCTGTACCC	109	2721 bp	2720	Scaffold10411	28070	66678
CSAPIP0042	Sc0000193	964581	231011	CSA026438.1	478-620	AT1G07650	2458-2600	443	23	59.48	43.48	GCTACTAACGTGTTGCTTGATGA	522	21	59.53	47.62	CTCGAGTGCTAATGTGGCTTT	100	100 bp	100	Scaffold6208	79913	107619
CSAPIP0043	Sc0000193	964175	231399	CSA026438.1	217-299	AT1G07650	2188-2270	161	23	59.84	30.43	AAATCAAATCAAGGAAATCGTGA	256	23	60.22	39.13	CCAATAACAATTGGTCCTCTTCA	118	118 bp	118	Scaffold6208	79507	108007
CSAPIP0044	Sc0000193	886868	308535	CSA026442.1	349-878	AT5G24300	658-1187	324	18	60.76	66.67	GAGGGGCTCAGGAGGTTG	405	21	59.12	47.62	CACCATATGGATTTCCAGGAC	102	289 bp	289	Scaffold751	889434	921637
CSAPIP0045	Sc0000193	887127	308286	CSA026442.1	349-878	AT5G24300	658-1187	396	20	59.67	50	CATACCACCGTCCTGGAAAT	496	18	60.04	55.56	CCCAATGGAAGCACCAAG	118	279 bp	290	Scaffold751	889693	921377
CSAPIP0046	Sc0000193	887418	306783	CSA026442.1	349-878	AT5G24300	658-1187	526	23	59.12	34.78	TGGAGAGAAATGTTTGTTCATTG	608	22	59.59	45.46	TCCGAGCATCCTTATAAACTCC	104	1491 bp	1500	Scaffold751	889995	919865
CSAPIP0047	Sc0000193	888880	305770	CSA026442.1	349-878	AT5G24300	658-1187	601	24	59.97	41.67	CCCATATGGAGTTTATAAGGATGC	695	20	60.11	55	TACCACTCAGGAGGCAAACC	114	1042 bp	1027	Scaffold751	891466	918867
CSAPIP0048	Sc0000194	694604	499467	CSA024087.1	43-249	AT5G57440	43-249	82	27	59.33	37.04	CACAGAGAAATTCTATACTGAAGTCCA	163	20	59.51	40	TTGCTTTCTTCCCCATCATT	101	101 bp	101	Scaffold3528	1208718	1042868
CSAPIP0049	Sc0000194	1040381	153486	CSA024079.1	461-740	AT1G55840	467-746	446	20	58.11	50	ACCTGTGTGAAGGTTCTGGA	528	21	59.94	47.62	CGGGATAGTTCAGGTCATCAA	103	305 bp	305	Scaffold911	1400409	370085
CSAPIP0050	Sc0000195	1140024	52959	CSA007358.1	448-656	AT2G01460	499-707	392	23	60.01	47.83	GATGGTACCTATGCTCTTCATGC	470	26	58.85	30.77	TCATATTGAACTTTGGAAAGAAGACT	104	226 bp	226	Scaffold5979	34756	552016
CSAPIP0051	Sc0000196	655734	533044	CSA014471.1	481-1496	AT5G19620	616-1631	516	20	59.99	50	TCTGTTCTTGCATGCCTGTC	604	20	60.38	55	CATTAGCCCCTTCACACACC	108	4086 bp	4073	Scaffold2112	4545340	180608
CSAPIP0052	Sc0000196	659811	532762	CSA014471.1	481-1496	AT5G19620	616-1631	615	20	60.07	50	GGGCTAATGTTCTTCCGACA	706	20	59.37	45	ACCAGCCATTGATGGAATCT	111	291 bp	293	Scaffold2112	4545056	184672
CSAPIP0053	Sc0000196	660088	532566	CSA014471.1	481-1496	AT5G19620	616-1631	712	20	59.8	50	CATCAATGGCTGGTACATGG	789	23	57.39	43.48	CTCAGCTTCAGAAACTTGTAACC	100	210 bp	210	Scaffold2112	4544860	184951
CSAPIP0054	Sc0000196	660284	532377	CSA014471.1	481-1496	AT5G19620	616-1631	798	22	60.03	40.91	TTTCTGAAGCTGAGGTCAACAA	878	21	60.12	42.86	TTGCCGAAGTATTGTTTCAGG	101	203 bp	205	Scaffold2112	4544669	185147
CSAPIP0055	Sc0000196	660450	517727	CSA014471.1	481-1496	AT5G19620	616-1631	862	21	59.86	47.62	TGTAGGGAAGACAAAGCCTGA	955	25	57.96	36	CATGATACCCATTGTTAACACAGTA	118	14687 bp	17632	Scaffold2112	4527074	185315
CSAPIP0056	Sc0000196	675121	517507	CSA014471.1	481-1496	AT5G19620	616-1631	964	23	59.96	39.13	AACAATGGGTATCATGGAAGATG	1048	21	59.79	47.62	AAGCCTCCACTAACACGTTCA	105	236 bp	236	Scaffold2112	4526854	202931
CSAPIP0057	Sc0000196	680388	512286	CSA014471.1	481-1496	AT5G19620	616-1631	1229	20	59.78	50	ACAGACCCATGGATTGAAGG	1312	20	60.2	45	TGTCAGGCTGATTTCCATGA	103	190 bp	190	Scaffold2112	4520831	209000
CSAPIP0058	Sc0000197	410830	781594	CSA024538.1	523-671	AT2G05590	439-587	513	20	60.17	45	TGTTGTCATCCCTTCCCAAT	607	20	59.17	50	CGGCAAGATCAGCACTTCTA	114	207 bp
CSAPIP0059	Sc0000198	624757	567591	CSA028436.1	685-1301	AT3G51670	415-1031	910	23	59.74	43.48	TGCCTCTAATCACATCCTTTCTC	1009	22	57.73	36.36	CAGAAATGGACTGAACATTGAA	121	193 bp	189	Scaffold47	833586	1202968
CSAPIP0060	Sc0000198	623771	567798	CSA028436.1	685-1301	AT3G51670	415-1031	1045	24	59.09	41.67	GAGCAAGTTTGTGATCTCTAAGGA	1125	20	59.49	45	TCGATTCAGGCCTCCATATT	100	972 bp	789	Scaffold47	833789	1202165
CSAPIP0061	Sc0000200	566045	621694	CSA005205.1	649-920	AT2G01600	649-920	619	20	60.68	55	GCCTGAAGGAGCAGCAGTTA	698	22	58.89	31.82	TGATTCCATCATTAATTGCACA	101	1538 bp	1529	Scaffold1598	369904	2635450
CSAPIP0062	Sc0000201	892206	294532	CSA011168.1	603-825	AT3G61050	378-597	547	21	58.97	47.62	AGTTGAGGGGTGTTGTAATCG	626	23	58.92	34.78	TCCATGGTAATTTGACCTTTCTT	102	784 bp	1169	Scaffold708	565724	1747203
CSAPIP0063	Sc0000201	891925	295331	CSA011168.1	603-825	AT3G61050	378-597	664	20	60.72	50	GGGTGGTGATCCAAGCATTA	758	24	58.99	37.5	TTCAGAAAGTTGGAAGATAACTCG	118	266 bp	266	Scaffold708	566908	1746922
CSAPIP0064	Sc0000201	19542	1167775	CSA011180.1	1-228	AT2G27020	1-228	29	23	59.54	52.17	CTCTCAGTCACCACTTTCTCTCC	112	20	59.56	40	CCTTGCATTTTATGCCAACA	103	205 bp	205	Scaffold1855	932269	86695
CSAPIP0065	Sc0000201	508843	678211	CSA011178.1	511-1627	AT3G13070	523-1639	683	20	59.49	50	GTCACAAAAGCAGCAACGAC	762	21	59.56	42.86	TTGGAGTAATTTCGGTGAGGA	100	468 bp	465	Scaffold7994	57842	348763
CSAPIP0066	Sc0000201	509283	677983	CSA011178.1	511-1627	AT3G13070	523-1639	755	20	59.17	45	GTTTTGCTCCTCACCGAAAT	835	20	62.02	50	TTAAGGAAAGCCACGCCACT	100	256 bp	256	Scaffold7994	57614	349200
CSAPIP0067	Sc0000201	509580	676724	CSA011178.1	511-1627	AT3G13070	523-1639	896	24	60.34	37.5	GGAATGCTAAAAATTCTTGGTCTG	986	20	59.51	50	TCCTCCTCAATTGTCCCACT	110	1218 bp
CSAPIP0068	Sc0000201	14780	1172524	CSA011182.1	55-255	AT2G27020	322-522	37	20	59.96	50	TACTTACGGCGAACCCATTC	131	21	59.92	47.62	TCCAAGAATCACTCCACATCC	115	218 bp
CSAPIP0069	Sc0000202	542044	644316	CSA023099.1	2158-2561	AT2G29140	1870-2273	2143	24	59.51	33.33	AACAAAGTGTTTTGAGCTTTCAGA	2221	22	59.31	40.91	AGCAGTTTCAAGCTTCTGTTGA	100	187 bp	187	Scaffold535	1045977	1281798
CSAPIP0070	Sc0000202	542266	644021	CSA023099.1	2158-2561	AT2G29140	1870-2273	2278	20	60.21	50	TATGCCCCAAGCTCTTTCAC	2371	20	58.72	50	CACTCAGTTGGTCAGCCAAT	113	260 bp	260	Scaffold535	1045682	1282020
CSAPIP0071	Sc0000202	714882	471464	CSA023089.1	493-689	AT5G66530	667-863	537	20	59.81	45	TTGAAGCCCCTAGCGAATTA	622	20	60.09	50	TCTGAAGAAACGGGTTCCAC	105	201 bp
CSAPIP0072	Sc0000205	747476	428528	CSA013425.1	203-845	AT2G02860	191-833	178	20	60.13	50	TGGGCTTTGCAACTCTCTCT	264	20	59.45	55	CCACAAGGCCTGTAATAGGG	106	1063 bp	1110	Scaffold416	102007	552698
CSAPIP0073	Sc0000205	756082	420797	CSA013425.1	203-845	AT2G02860	191-833	247	22	57.38	45.46	TATCTTAGGGGACACAAAGGAG	327	20	60.49	50	GGCAAGATCTAGCAGCCAAA	100	188 bp
CSAPIP0074	Sc0000205	1134494	41891	CSA013421.1	460-725	AT3G10220	463-728	558	20	59.55	55	CTGGTTTCTGGGTTGGAGTC	645	20	59.82	50	AACCATTCCACCCTGAAGTG	107	682 bp
CSAPIP0075	Sc0000208	620251	554327	CSA000036.1	1205-2267	AT1G15690	1211-2273	1156	20	60.19	50	GCTTCCATCTTCCTTCACCA	1240	20	60.45	45	TAATAAGCCCAGCCCACAAA	104	511 bp	511	Scaffold1802	837137	1659869
CSAPIP0076	Sc0000208	620742	554159	CSA000036.1	1205-2267	AT1G15690	1211-2273	1240	20	60.45	45	TTTGTGGGCTGGGCTTATTA	1320	20	61.17	55	AGCTCCAGTACGGCAGGAAT	100	188 bp	188	Scaffold1802	837628	1659701
CSAPIP0077	Sc0000208	621162	552445	CSA000036.1	1205-2267	AT1G15690	1211-2273	1572	21	59.69	52.38	TCCGAGAGAGAACTGATGCTC	1670	20	60.96	55	CTCACGAAGGCACCAAAGAG	118	1482 bp	1512	Scaffold1802	838048	1657957
CSAPIP0078	Sc0000208	622941	551308	CSA000036.1	1205-2267	AT1G15690	1211-2273	1987	21	59.84	47.62	TGGTGTTGAAACCCTATCTGG	2070	18	60.63	55.56	TGGCGTTATCCCAAGCAC	101	840 bp
CSAPIP0079	Sc0000208	617183	555770	CSA000036.1	226-1114	AT1G15690	232-1120	206	20	59.73	50	GAACACAACGTCGTCCAGAA	292	22	59.38	36.36	AGCAACCATGAAAATACCAACA	108	2136 bp	2133	Scaffold1802	834072	1661312
CSAPIP0080	Sc0000208	23033	1151448	CSA000041.1	1355-2021	AT3G06290	1526-2192	1572	22	58.26	31.82	TGCAACACATTTTTAACCTTGA	1665	20	59.96	50	CTCCGAAAAGCCTTCTCCTT	113	608 bp	608	Scaffold2390	1233594	405525	2
CSAPIP0081	Sc0000209	479849	691696	CSA021760.1	142-378	AT3G57940	1513-1749	176	22	58.16	40.91	AATCGGGATACACTTTTCTCCT	253	24	59.56	33.33	TCATTTGGAGAATTTTTGTAGTGC	101	178 bp	178	Scaffold986	385701	1858417
CSAPIP0082	Sc0000210	734326	432170	CSA009660.1	1-500	AT5G16270	1-500	76	19	59.84	52.63	GAAGCTGCGCAAGAATCAG	155	22	60.12	50	GATGGCTAGATAACCGAAGTGC	101	3379 bp	3317	Scaffold844	1327614	3303464
CSAPIP0083	Sc0000210	733607	435699	CSA009660.1	1-500	AT5G16270	1-500	327	20	57.95	45	CGTTGCCTGAGACTTTTGAT	414	20	59.98	55	GAGCGTAATCTGCTCCCTTG	107	569 bp
CSAPIP0084	Sc0000211	811486	353469	CSA021768.1	34-607	AT1G01050	58-631	61	21	60.28	47.62	AAGATCAGTTGCTGCACATCC	136	25	58.47	36	AACCTTACTTCCTTTTGTTATCTCG	100	493 bp	493	Scaffold209	888797	1805920	2
CSAPIP0085	Sc0000211	811232	353967	CSA021768.1	34-607	AT1G01050	58-631	166	21	58.07	47.62	TGAACTCGACAAGAAGACAGG	247	20	59.27	55	CACATAGTGAGCGAGGGATG	101	249 bp
CSAPIP0086	Sc0000211	810175	354191	CSA021768.1	34-607	AT1G01050	58-631	242	20	61.57	55	GGTTTCATCCCTCGCTCACT	322	20	59.99	50	CCTTGGCTCGAAGAAAACAG	100	1082 bp
CSAPIP0087	Sc0000211	809974	355276	CSA021768.1	34-607	AT1G01050	58-631	345	21	57.74	42.86	TTGGACTTATGCCTATGATCG	432	20	59.4	50	GGCAAGCTGATTGATGTCAG	107	198 bp	198	Scaffold4138	1638850	2329066
CSAPIP0088	Sc0000211	772845	392489	CSA021777.1	1901-2406	AT2G38770	3137-3642	1942	24	57.9	33.33	TCGTCATCTTAAAACTATGTTCCA	2036	20	60.12	45	GCCACAATCTTGGCTTGTTT	114	114 bp	114	Scaffold4138	1599668	2368332
CSAPIP0089	Sc0000211	772964	392371	CSA021777.1	1901-2406	AT2G38770	3137-3642	2061	20	59.34	50	CTTGCACTCATGCAGCTCTT	2150	24	57.02	29.17	TGGTATAAAAGTTTCAATCTCCAA	113	113 bp	113	Scaffold4138	1599787	2368214
CSAPIP0090	Sc0000211	767837	397511	CSA021777.1	128-1114	AT2G38770	1370-2356	443	24	58.2	37.5	TTTAGAATTACCGAGGTAAAGCAG	520	23	57.04	39.13	TTTGTGCTCTGTAACTGGATATG	100	100 bp	100	Scaffold4138	1594664	2373350
CSAPIP0091	Sc0000211	768019	397315	CSA021777.1	128-1114	AT2G38770	1370-2356	625	20	60.27	45	AGAGGAAGCTGCAAAAGCAA	718	21	58.01	42.86	CCAGTGAAATCATTCATGAGG	114	114 bp	114	Scaffold4138	1594846	2373154
CSAPIP0092	Sc0000211	773486	391856	CSA021777.1	2605-2933	AT2G38770	3841-4169	2583	22	57.43	40.91	TGTTCATGCGTTTACTAGGGTA	2669	20	60.08	50	GGAAGACATCGTCTGGCAAT	106	106 bp	106	Scaffold4138	1600309	2367699
CSAPIP0093	Sc0000211	773575	391453	CSA021777.1	2605-2933	AT2G38770	3841-4169	2672	20	60.08	50	GCCAGACGATGTCTTCCATT	2766	20	60.21	55	GCGAGTACGCACAAGAGACA	114	420 bp	424	Scaffold4138	1600398	2367292
CSAPIP0094	Sc0000211	773946	391394	CSA021777.1	2605-2933	AT2G38770	3841-4169	2737	20	59.83	50	CCAAGGTCAGCAGAATGACA	2826	19	60	57.9	AGTCGAGCACGAGACATGG	108	108 bp	108	Scaffold4138	1600773	2367233
CSAPIP0095	Sc0000211	578972	586290	CSA021785.1	58-238	AT5G15920	2812-2992	117	23	59.58	39.13	AAGATCTAACAAACTGCCCCTTT	202	20	59.6	55	GGCTGGCAGCTCTGACTAAT	105	186 bp
CSAPIP0096	Sc0000212	926967	237120	CSA006907.1	394-758	AT5G61770	397-761	373	20	57.54	45	TGTTGCTCAATCTCAAGTGC	455	20	60.66	50	TTCAGATGTTGCTCCCCAGT	102	692 bp	692	Scaffold3639	685332	1054465
CSAPIP0097	Sc0000212	953009	211295	CSA006908.1	16-527	AT3G62830	775-1286	123	20	59.48	45	CTCGGATGTGCATTGATGAT	213	20	60.83	50	TTGGAAACTCCGTGTCTGCT	110	475 bp	487	Scaffold3639	715078	1024924
CSAPIP0098	Sc0000212	953450	210010	CSA006908.1	16-527	AT3G62830	775-1286	199	20	60.22	45	TTATGGTGATGGCAAGCAGA	283	23	59.99	39.13	TTCCAAGATTGAAAGGTCCTACA	107	1319 bp	1334	Scaffold3639	715531	1023624
CSAPIP0099	Sc0000213	1099587	63593	CSA036886.1	390-574	AT3G02280	276-460	395	22	60.42	45.46	CACTATGCTGTGTTTGGATTGG	474	21	58.91	42.86	TTGTTGTTGCTCCAAGATCAG	100	1312 bp	1547	Scaffold238	832196	648460
CSAPIP0100	Sc0000213	941266	221978	CSA036887.1	509-699	AT1G49980	242-432	479	20	59.6	50	GCTCAATGTGCAAAGCTCAC	562	22	59.19	45.46	CCAAATCCTAGTCAGATCACGA	105	1248 bp
CSAPIP0101	Sc0000213	939220	224029	CSA036887.1	886-1112	AT1G49980	691-917	897	21	59.76	52.38	TCACATGTAGTGCTGGAGTGG	979	21	59.81	42.86	GCCATCCTGTCATTTGGTAAA	103	1243 bp	1498	Scaffold96	330845	625316	2
CSAPIP0102	Sc0000215	1095760	60628	CSA031643.1	223-1173	AT3G59990	235-1185	686	21	57.35	33.33	ATGTTTGATCCTTTGCTTGAA	774	20	60.26	50	AACCTCTTGGATTGCAGCAC	108	6680 bp	5364	Scaffold1246	1224559	68485
CSAPIP0103	Sc0000215	822236	340619	CSA031647.1	139-502	AT2G14260	295-658	170	22	60.36	50	GGAACATCTCCCAGTAACAGGA	263	20	60	55	GTGTTCTCCTCCAAGCAAGC	113	213 bp	213	Scaffold1077	1504442	210095	3
CSAPIP0104	Sc0000215	822615	340215	CSA031647.1	139-502	AT2G14260	295-658	376	20	60.54	45	TGCTCTTGCATACAGCCAAA	464	20	60.76	50	GCACCACCCTCATAAAACCA	108	238 bp	238	Scaffold1077	1505029	209483
CSAPIP0105	Sc0000215	823451	338640	CSA031647.1	652-1040	AT2G14260	730-1118	631	20	59.23	45	TTTCATCGATGCCTACTGGA	715	20	60.27	55	GAAGATGGGCAGTCGTCAGT	104	977 bp	976	Scaffold1077	1505847	207927
CSAPIP0106	Sc0000215	824411	337695	CSA031647.1	652-1040	AT2G14260	730-1118	718	20	59.81	55	GACGACTGCCCATCTTCTTC	803	24	59.58	37.5	CCCCTTATTCACAAAGTAATGGTT	109	962 bp	962	Scaffold1077	1506806	206982
CSAPIP0107	Sc0000216	907510	253415	CSA013685.1	211-311	AT3G16340	508-608	165	22	59.66	45.46	TGGCTGAGAGAACAAAACTCAG	264	21	59.66	47.62	CCAGTGCTAACAAAAGGGTTG	120	931 bp
CSAPIP0108	Sc0000216	985410	175617	CSA013684.1	1717-2517	AT3G29320	1723-2523	2025	22	60.92	45.46	CCGGATATATTGTCAACCCTGA	2101	25	59.13	32	GCGATAAACAATTCCCATTATATTC	101	829 bp	829	Scaffold3370	507385	1341087
CSAPIP0109	Sc0000216	986359	174995	CSA013684.1	1717-2517	AT3G29320	1723-2523	2246	20	59.81	55	ATCACAGATGTGGGGGCTAC	2343	20	59.42	45	TTCACTGCCAGGAATAAGCA	117	502 bp	687	Scaffold3370	508334	1340280
CSAPIP0110	Sc0000219	1082839	74604	CSA017042.1	64-467	AT1G50230	19-422	80	20	59.42	50	GTGGGTGAAGGTTCTTTTGG	161	22	59.82	45.46	CCTTCTCACTTTTACCGTGCTT	103	198 bp	198	Scaffold441	1635285	654602
CSAPIP0111	Sc0000219	1082311	74782	CSA017042.1	64-467	AT1G50230	19-422	163	21	59.37	47.62	GCACGGTAAAAGTGAGAAGGA	249	20	58.23	45	GCTTTCAAAAGAGTCCAGCA	106	548 bp	548	Scaffold441	1634757	654780
CSAPIP0112	Sc0000219	1082073	75305	CSA017042.1	64-467	AT1G50230	19-422	244	22	59.86	36.36	TGAAATGCTGGACTCTTTTGAA	324	20	60.03	50	CAAGCACTTGTCGTCCTCAA	100	263 bp	261	Scaffold441	1634521	655303
CSAPIP0113	Sc0000219	1077677	79727	CSA017042.1	574-809	AT1G50230	430-665	575	19	58.24	42.1	TGTGATTTTGGCTTTGCAC	655	20	59.97	55	GTTCCCGTACCAACTCTGGA	100	237 bp	236	Scaffold441	1629920	659929	2
CSAPIP0114	Sc0000219	1075784	79949	CSA017042.1	574-809	AT1G50230	430-665	660	21	59.78	47.62	AGTTGGTACGGGAACAACCTT	760	21	58.78	42.86	CGGATGAGTGCATAAACAGAA	121	1908 bp	1884	Scaffold441	1628051	660150
CSAPIP0115	Sc0000220	467303	685485	CSA020208.1	214-1112	AT3G18040	235-1133	362	23	60.06	43.48	TTCTTCTTACACCAGCTTCTTCG	445	19	60.56	52.63	GCAGTCTGCATTTGCCAAG	102	191 bp	191	Scaffold568	541896	667803
CSAPIP0116	Sc0000220	467523	685177	CSA020208.1	214-1112	AT3G18040	235-1133	493	20	59.87	45	TCGTGTTTCGTTTAGCGATG	575	21	59.57	38.1	TTTGGAGAAAAAGGAACCACA	103	279 bp	279	Scaffold568	541588	668023
CSAPIP0117	Sc0000220	467747	681799	CSA020208.1	214-1112	AT3G18040	235-1133	541	20	59.53	50	TGTGGCAACTCGATGGTATC	636	20	58.92	45	CCCTGTAAGCATTTCTGCAA	115	3433 bp	3385	Scaffold568	538258	668247
CSAPIP0118	Sc0000220	471228	681505	CSA020208.1	214-1112	AT3G18040	235-1133	704	20	60.42	55	ACTGATCTGCTTGGCACTCC	786	20	60.63	55	AGGAACTGGTGGCTTCTTCC	102	246 bp	246	Scaffold568	537964	671680
CSAPIP0119	Sc0000220	471516	681091	CSA020208.1	214-1112	AT3G18040	235-1133	848	20	59.25	45	TTACTTGAGCGTTTGCTTGC	938	20	58.07	50	GCAGATGGTTCATCTTCCAC	110	372 bp	372	Scaffold568	537550	671968
CSAPIP0120	Sc0000220	471910	680876	CSA020208.1	214-1112	AT3G18040	235-1133	980	22	59.87	40.91	TTTGAGTTTGAAAGGAGGAAGC	1060	21	60.41	52.38	TCAAGGTACTCCTGCAGCATC	101	193 bp	193	Scaffold568	537335	672362
CSAPIP0121	Sc0000223	492873	656847	CSA013547.1	58-665	AT5G56030	58-665	67	22	59.05	50	CACCTTCTACAGCAACAAGGAG	164	20	60.42	50	GGTTGCGCATCTAACTTGCT	117	1014 bp	1011	Scaffold295	675285	4472199
CSAPIP0122	Sc0000223	458399	692098	CSA013553.1	133-668	AT5G47770	364-905	97	25	59.28	36	AACTGATGATGAAGTTTTTCTAGCC	187	20	59.2	55	CTCGGCGTGTATGAGAGCTA	110	237 bp	236	Scaffold295	716267	4431992
CSAPIP0123	Sc0000223	458619	691894	CSA013553.1	133-668	AT5G47770	364-905	190	20	60.82	60	CTCTCATACACGCCGAGGTC	273	22	59.34	40.91	AGAATTCTTGGGATATGGTTGC	105	221 bp	221	Scaffold295	716063	4432211
CSAPIP0124	Sc0000223	458846	691701	CSA013553.1	133-668	AT5G47770	364-905	301	21	58.59	42.86	GCATTTCAGAGGAAAGCCTTA	392	21	59.16	52.38	CTCTCCCTCAAGTGTGGTGAT	112	187 bp	187	Scaffold295	715870	4432438
CSAPIP0125	Sc0000224	752227	397175	CSA028400.1	482-1114	AT3G66658	560-1192	454	24	59.83	41.67	GCTTCACAAGACATCTAAAGTGGA	539	20	61.1	45	GCTGCCAGCATTGGATTAAA	105	105 bp	105	Scaffold1695	4709350	369545
CSAPIP0126	Sc0000224	1036738	112486	CSA028395.1	49-374	AT2G35210	46-371	16	20	60.97	55	GAGCTTCACCGACAAGAACG	99	20	59.41	45	AACAGAAGCCCATGTTGGAT	103	283 bp	282	Scaffold295	3634785	1513428
CSAPIP0127	Sc0000224	1132079	17326	CSA028393.1	43-237	AT2G01420	43-237	19	23	59.79	39.13	CATTTATGATGTTCTTGCAGCAG	101	20	59.68	50	GAGCATTGGTCAGGTGTGAA	102	102 bp	102	Scaffold60	3408843	420784
CSAPIP0128	Sc0000225	425185	723456	CSA028229.1	1-836	AT5G47040	994-1829	99	20	59.74	55	ACTTGAGGGCTGCAAGAGAG	191	21	60.38	52.38	GCCTCTTGCCTCTGGTTTAAG	113	201 bp	201	Scaffold2990	428382	1360448
CSAPIP0129	Sc0000225	425051	723681	CSA028229.1	1-836	AT5G47040	994-1829	236	20	60.39	50	CCAGGTGTTGGAAAAACGTC	325	21	59.81	47.62	TGCCCTCTAATATCAGCCTCA	110	110 bp	110	Scaffold2990	428607	1360314	3
CSAPIP0130	Sc0000225	422470	725596	CSA028229.1	1-836	AT5G47040	994-1829	443	20	60.11	50	AAGACGGGTTCTGATGTTCG	529	23	58.37	39.13	GGTCAAATGGAACATTCACATAG	109	776 bp	778	Scaffold2990	430622	1357631
CSAPIP0131	Sc0000225	422282	726456	CSA028229.1	1-836	AT5G47040	994-1829	636	22	59.59	45.46	TGCCTGGATATACACCTGAAGA	720	20	59.67	50	GGGAATTTGCAGGAACTCAG	104	104 bp	104	Scaffold2990	431484	1357443
CSAPIP0132	Sc0000225	763232	382693	CSA028224.1	367-662	AT2G35190	373-668	339	20	59.81	50	TCTTTGAGGGGCCTAGTGAA	421	22	59.89	40.91	CTCATCCATCATCTGATTTCCA	104	2917 bp
CSAPIP0133	Sc0000225	767791	380511	CSA028224.1	17-191	AT2G35190	17-191	18	18	59.69	61.11	CGGTTAGCGAGGAGCTTG	116	20	60.38	55	AGCTGCCTACTCCGCCTATT	118	540 bp	540	Scaffold7019	288320	27867
CSAPIP0134	Sc0000229	419520	724773	CSA014132.1	59-683	AT4G00630	1169-1793	213	20	60.12	45	AGATCATTGCGCAGCTTCTT	296	20	58.72	50	TACACGGGAAGATCAAGTGC	103	601 bp	598	Scaffold4159	603587	75311
CSAPIP0135	Sc0000229	420274	724502	CSA014132.1	59-683	AT4G00630	1169-1793	388	21	59.46	42.86	TTTAGATACCCCTGGTGCAAA	486	20	59.69	45	CGCCTTTTCCAAATTGAGTC	118	118 bp	118	Scaffold4212	150038	244356	4
CSAPIP0136	Sc0000229	420336	724225	CSA014132.1	59-683	AT4G00630	1169-1793	450	20	59.29	45	TCAAGACATTTGTCCGTGCT	544	20	59.49	55	CAGCAGCAGCTAGTTGGAGA	114	333 bp	339	Scaffold65	1564354	1352865	7
CSAPIP0137	Sc0000229	397089	747281	CSA014133.1	2037-2598	AT4G00630	378-939	2048	21	62.35	47.62	GGTCCTGCTGCAATTGTCATT	2130	18	62.13	61.11	CATGGCGTGACGTGCTCT	100	524 bp	524	Scaffold1128	2657135	655547	2
CSAPIP0138	Sc0000230	1102946	41506	CSA027223.1	232-551	AT4G29330	157-476	251	23	60.08	39.13	TTCTTTTTCCTAGGGCAATTCTC	341	21	59.9	47.62	GAAATCTGCTGTACGCCTTTG	111	279 bp	279	Scaffold1562	933967	1455440
CSAPIP0139	Sc0000230	1103201	40562	CSA027223.1	232-551	AT4G29330	157-476	338	20	59.61	45	TTTCAAAGGCGTACAGCAGA	437	21	58.13	52.38	CATGAAGACCAGTGACACTCC	120	968 bp	966	Scaffold1562	933025	1455695
CSAPIP0140	Sc0000232	594149	540054	CSA023547.1	427-920	AT5G20590	478-971	494	19	60.02	47.37	TATCTGAAATGGCGGTGGA	577	20	60.11	50	CTCCAACCAGCATCAACCTT	103	8534 bp	8179	Scaffold60	3259959	561591
CSAPIP0141	Sc0000233	935103	205348	CSA031231.1	252-688	AT5G62790	561-997	289	20	58.93	45	AGCCTTGGCCAATAAAGAGA	369	21	59.97	42.86	AATGCTCTGAATCAGCTGGAA	101	101 bp	101	Scaffold1393	715682	1251009
CSAPIP0142	Sc0000233	935179	205082	CSA031231.1	252-688	AT5G62790	561-997	365	22	59.99	45.46	ATTCTTCCAGCTGATTCAGAGC	445	20	60.88	50	CCCCACCTGATGCAGTTAAA	100	291 bp	291	Scaffold1393	715758	1250743
CSAPIP0143	Sc0000233	935933	204274	CSA031231.1	252-688	AT5G62790	561-997	505	18	60.35	50	AGTGGCCGATGCTTTGAA	602	20	59.57	50	GCCCCAAAAAGATAGTGTGC	117	345 bp	353	Scaffold1393	716512	1249927
CSAPIP0144	Sc0000233	270567	869751	CSA031236.1	38-237	AT3G05550	32-231	35	21	59.02	42.86	TCCTTCAGAAAATGGGTTGTC	116	20	60.89	50	GCGGGTTGAGACCAATTGTA	101	234 bp	236	Scaffold722	1057680	479579	2
CSAPIP0145	Sc0000235	796230	338195	CSA028725.1	1-497	AT3G60820	1-497	16	20	60.82	55	CGCAAACTGGTCTCCTTACG	99	21	59.62	47.62	TGTAACCAGTCGACATTCGTG	104	242 bp	242	Scaffold6095	1136344	599365
CSAPIP0146	Sc0000235	795004	338422	CSA028725.1	1-497	AT3G60820	1-497	105	23	58.69	39.13	TGTCGACTGGTTACAACATTCTT	189	20	60.16	55	AGCTCTAACGTCAGCCTGGA	104	1241 bp	1616	Scaffold6095	1136571	597764
CSAPIP0147	Sc0000235	187144	946721	CSA028729.1	433-770	AT2G26900	409-746	530	24	60.57	41.67	TACTTGATAAAGCCCATGTTAGGG	611	19	60.93	57.9	CTCCAGGGCAGCAAGAAAC	100	802 bp	802	Scaffold154	2075143	2395057
CSAPIP0148	Sc0000235	189463	944977	CSA028729.1	913-1210	AT2G26900	868-1165	895	21	59.69	47.62	CACGTTAACGCCTTTAGTTGG	993	20	59.92	50	GAGGGCCACTGGCAATAATA	118	227 bp	227	Scaffold154	2073399	2397376
CSAPIP0149	Sc0000236	388995	741970	CSA020636.1	277-494	AT5G67530	277-494	242	20	60.52	50	GCTCCTCTGAAGCCACAAAA	332	25	60.37	36	CAGCAACAATGTGTGTAAATTCAGT	115	1500 bp
CSAPIP0150	Sc0000236	390472	741786	CSA020636.1	277-494	AT5G67530	277-494	334	23	58.67	34.78	TGAATTTACACACATTGTTGCTG	421	21	60.12	47.62	TCAGTGAGAAGCTCCTTCCAA	108	207 bp	207	Scaffold487	1080026	2383153
CSAPIP0151	Sc0000236	327157	805028	CSA020637.1	349-551	AT5G04740	472-674	355	20	60.91	50	GCGCAAAGTTGAAGATCCTG	436	20	60.01	50	CCATTGCAAGTCGCTCACTA	101	280 bp	282	Scaffold3249	2007203	368431
CSAPIP0152	Sc0000237	154441	973640	CSA018429.1	136-593	AT3G53620	106-563	315	21	59.46	57.14	TCCCTCGTACTCTCTGTGAGG	404	20	61.46	50	GGCATGAGGCCTATTGCTTT	109	848 bp	848	Scaffold344	519132	3652394
CSAPIP0153	Sc0000237	155245	973517	CSA018429.1	136-593	AT3G53620	106-563	380	20	59.95	50	CTTCCAGGATGCTTTCTTCG	461	20	60.29	55	GGATCATCAGCACACACTGC	101	167 bp	167	Scaffold344	519936	3652271
CSAPIP0154	Sc0000238	447050	679311	CSA026227.1	415-619	AT4G26770	562-766	421	20	60.8	50	TGTGAGCGGCCTTATCAAGT	511	24	60.3	41.67	TGGCCAAACTGATACTTGTACATC	114	415 bp
CSAPIP0155	Sc0000239	449008	675737	CSA001009.1	63-479	AT5G02800	504-920	156	27	58.94	29.63	GGGATTTAAAATGCTCAAATATCTTAC	239	20	58.57	50	ACATGGGACTTATCCCCAAC	103	103 bp	103	Scaffold2384	756898	435108
CSAPIP0156	Sc0000240	967723	156298	CSA010806.1	259-382	AT2G46090	283-406	242	20	59	45	TGCGAATCTTTGACTTCAGG	326	20	61.15	55	AGAGTTCCATCACCCCCAAC	104	189 bp
CSAPIP0157	Sc0000240	232984	886698	CSA010826.1	157-448	AT4G13800	157-448	165	19	61.17	52.63	TGTGGTGGGCTGGGTTTAT	243	22	59.3	40.91	AAAGCTCCCAAAGGAGTTACAA	100	4528 bp
CSAPIP0158	Sc0000240	232798	891208	CSA010826.1	157-448	AT4G13800	157-448	247	22	57.69	40.91	AACTCCTTTGGGAGCTTTAAGT	330	22	59.5	40.91	AAACAGAGAACACATCCAACCA	105	204 bp	204	Scaffold98	366577	2523344
CSAPIP0159	Sc0000240	1006292	116079	CSA010805.1	119-389	AT5G52660	167-437	173	20	58.75	50	AGTTGGACTGAGCAAGAGCA	253	20	59.98	45	TGACTGTTTTTGACCCCACA	100	1839 bp	1828	Scaffold138	1187320	881284
CSAPIP0160	Sc0000241	563558	556704	CSA026811.1	157-302	AT1G65480	160-305	147	21	59.84	47.62	TCCAACCTAGGGTTGACATTG	231	20	58.88	50	TTCCCTTAGGTTTGGGTCAC	104	377 bp	377	Scaffold3698	88200	1609210
CSAPIP0161	Sc0000241	536515	584008	CSA026814.1	82-356	AT3G42050	439-713	139	21	59.56	47.62	TTCCCATCCTAGTCATGCTGT	235	20	59.96	55	GAGGAATGAGCAGCTTCACC	116	116 bp	116	Scaffold3698	58393	1639278
CSAPIP0162	Sc0000241	537334	583199	CSA026814.1	457-763	AT3G42050	814-1120	434	20	59.65	40	TTGATCCTCCGAAATTTGCT	520	20	59.86	50	CATCACTCCATGCTTGTGCT	106	106 bp	106	Scaffold3698	59213	1638468
CSAPIP0163	Sc0000241	537420	581862	CSA026814.1	457-763	AT3G42050	814-1120	520	20	59.86	50	AGCACAAGCATGGAGTGATG	610	23	57.48	39.13	GGACTTCCTGCTTATATTTGTCA	113	1357 bp	1339	Scaffold3698	59299	1637149
CSAPIP0164	Sc0000242	846471	272811	CSA002385.1	289-622	AT2G03090	301-634	247	20	59.42	45	GTGTGTCAATGACCGCAAAT	331	20	59.41	45	ACCATCCTCCAGCATTGTTT	104	104 bp	104	Scaffold912	88436	237765
CSAPIP0165	Sc0000244	1092635	25394	CSA036194.1	164-419	AT3G23280	164-419	168	24	59.57	29.17	TTGCAAAAACTTTGATAGAATTGG	253	19	60.9	47.37	TTGTTCAAGGCCTCGCTTT	104	604 bp	609	Scaffold281	1294283	1715500
CSAPIP0166	Sc0000244	1093224	25166	CSA036194.1	164-419	AT3G23280	164-419	257	20	60.29	50	CGAGGCCTTGAACAAACTGT	334	25	59.26	32	TTTAATTCTAGCAACATCAAGTGGA	102	243 bp	243	Scaffold281	1294877	1715272
CSAPIP0167	Sc0000245	839432	278114	CSA005086.1	623-1336	AT5G49810	605-1318	607	23	57.01	34.78	TCACATAGAACTTGAACGAATTG	689	18	60.07	50	TTCCTCGCTTGCGTTTTC	100	259 bp	259	Scaffold7312	422640	231800
CSAPIP0168	Sc0000245	839674	276988	CSA005086.1	623-1336	AT5G49810	605-1318	690	20	61.08	40	AAAACGCAAGCGAGGAATTT	771	20	59.2	50	AACAGCCCTGGCAATTAGAC	101	1143 bp	1143	Scaffold7312	421514	232042
CSAPIP0169	Sc0000245	840913	276714	CSA005086.1	623-1336	AT5G49810	605-1318	887	20	59.01	55	CGTGGTCTCCATGTTACCAG	967	24	59.1	33.33	AAACGATGTGGACTATTCTTTTCA	104	178 bp	178	Scaffold7312	421240	233281
CSAPIP0170	Sc0000246	21315	1094784	CSA028415.1	886-1394	AT4G26900	853-1361	928	21	60.53	47.62	TGTTGTTACGAAGGGAGACCA	1015	23	60.12	43.48	CCCCATCTTTGTAATACTGTCCA	110	855 bp	848	Scaffold2184	165122	2135137
CSAPIP0171	Sc0000246	21162	1095604	CSA028415.1	886-1394	AT4G26900	853-1361	1003	20	60.12	55	GGTGGATCTTGCTGGACAGT	1086	20	59.86	50	CAGCATTGGCAAGTCACCTA	103	188 bp	188	Scaffold2184	164969	2135950
CSAPIP0172	Sc0000246	21005	1095748	CSA028415.1	886-1394	AT4G26900	853-1361	1062	20	60.11	50	TAACTGGTTTCCGTGCCTTC	1148	21	57.08	47.62	TCTGATACCACCTCCAACTGT	107	201 bp
CSAPIP0173	Sc0000246	20749	1095922	CSA028415.1	886-1394	AT4G26900	853-1361	1142	21	61.19	52.38	CCGTTAACAGTTGGAGGTGGT	1226	22	59.88	45.46	TCTTATCAGCACCTGACCTGAA	106	283 bp
CSAPIP0174	Sc0000246	13059	1103660	CSA028417.1	583-1290	AT5G55070	670-1377	573	20	59.42	50	CTAAACGCGCTGCTACAGAA	656	21	59.51	42.86	AGAATCTTTCAAGCGTGTTGC	104	235 bp
CSAPIP0175	Sc0000246	13277	1102990	CSA028417.1	583-1290	AT5G55070	670-1377	660	22	59.51	36.36	CACGCTTGAAAGATTCTCAAAA	754	20	57.48	40	GCTTTTCAACAAAAGCATCC	114	687 bp
CSAPIP0176	Sc0000246	13948	1102730	CSA028417.1	583-1290	AT5G55070	670-1377	758	21	60.24	38.1	GCTTTTGTTGAAAAGCATGGA	847	23	59.49	39.13	CATCTCCATCAATTACAGCATTG	112	276 bp	276	Scaffold2184	157726	2143105
CSAPIP0177	Sc0000246	14234	1101439	CSA028417.1	583-1290	AT5G55070	670-1377	880	27	57.15	40.74	CAGAGACTATATAGACATCAGCATAGC	955	27	58.55	29.63	TTCTCTATATCAGCAAAATTCATCTTC	102	1281 bp	1280	Scaffold2184	158012	2141815
CSAPIP0178	Sc0000246	249758	867079	CSA028412.1	136-369	AT1G15250	10-243	117	20	58.84	45	ATGAATGGAAACAGGGGAAG	213	21	60.68	52.38	CAGAGCATCGACTCTTCTGGA	117	117 bp
CSAPIP0179	Sc0000247	410718	705119	CSA032743.1	104-290	AT4G23570	104-290	106	19	59.83	57.9	CGCTGATCTCTTCGCTGAC	193	20	59.76	45	TGGCCATTAAAGGATCCAAC	107	853 bp	847	Scaffold954	57653	923689
CSAPIP0180	Sc0000248	139997	976058	CSA010530.1	148-302	AT5G65430	124-278	108	21	60.22	42.86	TCATGGAAAAGCTCGTAATCG	197	20	59.98	60	GCTCTCAGCGACCCTATCAC	109	109 bp	109	Scaffold6304	167781	275335
CSAPIP0181	Sc0000250	54271	1060669	CSA013260.1	550-1070	AT2G01320	532-1052	572	25	59.06	40	GAAGAGAGAGATGAATATGTGAGCA	653	20	59.97	50	CCACTGATTCCACGGACTTT	101	514 bp
CSAPIP0182	Sc0000250	55512	1059833	CSA028417.1	583-1290	AT5G55070	670-1377	794	20	60.15	50	CAACAACTTGCACAGGATGG	883	20	59.62	55	CAAGTGCACCTTCTGTCAGC	109	109 bp	109	Scaffold492	2916981	705356
CSAPIP0183	Sc0000250	57497	1057449	CSA013260.1	1182-1464	AT2G01320	1164-1446	1208	20	58.72	45	CTTCTCAAACGTGCATGGAT	1302	20	60.04	50	TCCCATCCTCCAGAAAACAG	114	508 bp	508	Scaffold492	2914298	707640
CSAPIP0184	Sc0000254	541046	569484	CSA002228.1	59-542	AT4G10960	239-722	136	23	59.91	39.13	TAACCTTATCGGCACAATCACTT	216	20	58.15	45	CTTTGGCCAACCATAAACTG	100	1560 bp	1670	Scaffold3537	61771	1880127	2
CSAPIP0185	Sc0000254	543022	568968	CSA002228.1	59-542	AT4G10960	239-722	356	20	58.87	45	TTGCTGCGATACTTCAATCC	435	21	59.74	42.86	CTTGTTGCACATAAGGCATGA	100	100 bp	100	Scaffold2181	2741930	70950	2
CSAPIP0186	Sc0000255	778943	330977	CSA020088.1	744-1383	AT5G48520	765-1404	873	25	57.1	36	CACTTAAAGCTCAAGTAACATCAGA	951	22	60.11	40.91	AGATTTGAAAGTTCTCCCACGA	100	1379 bp	1121	Scaffold839	1146452	269996
CSAPIP0187	Sc0000255	774889	336141	CSA020088.1	744-1383	AT5G48520	765-1404	1227	20	61.72	60	AGTCCGAGCTGCAGGGATAC	1310	20	59.01	50	TCCACTGCTCCTTGTTCTTG	103	269 bp	269	Scaffold839	1151257	266043
CSAPIP0188	Sc0000255	774262	336664	CSA020088.1	1465-1769	AT5G48520	1486-1790	1477	20	58.88	55	CCTAGAGAATGCCCTTCCTG	1565	20	60.77	50	GGTTGTGCAGTTGTTGACGA	108	373 bp
CSAPIP0189	Sc0000255	773968	337011	CSA020088.1	1465-1769	AT5G48520	1486-1790	1559	20	59.89	45	TTTTCGTCGTCAACAACTGC	1640	20	62.95	55	ACTGCAGCGGAGAGTTTTGC	101	320 bp
CSAPIP0190	Sc0000256	788514	321805	CSA009850.1	170-929	AT5G09660	179-938	206	24	59.73	41.67	CATCTCTATGATGTGGTCAATTCC	290	20	60.97	55	CCTTCAAGCTGTTGCTGTCC	104	244 bp	244	Scaffold1077	1334878	379628
CSAPIP0191	Sc0000256	788773	321689	CSA009850.1	170-929	AT5G09660	179-938	325	22	58.94	45.46	GGACATTGTGATCATACCTGCT	406	20	59.66	55	CATCACAGAGGGTCCTGACA	101	101 bp	101	Scaffold1077	1334762	379887
CSAPIP0192	Sc0000256	788854	321600	CSA009850.1	170-929	AT5G09660	179-938	406	20	59.66	55	TGTCAGGACCCTCTGTGATG	495	20	59.19	45	CTTGAAAACCTCAGCTGCAA	109	109 bp
CSAPIP0193	Sc0000256	876708	231562	CSA009841.1	547-1496	AT4G04850	46-995	571	20	60.72	50	ACTTGCACGCTTGAAAGCTC	661	20	60.54	55	TAGCTCCATTAGGGGGAAGC	110	2293 bp	2455	Scaffold1077	1204803	507492
CSAPIP0194	Sc0000256	874979	233841	CSA009841.1	547-1496	AT4G04850	46-995	667	22	60.32	45.46	CCCTAATGGAGCTATTGGAACA	748	20	59.67	50	CACCGATCACTATTGCCTCA	101	1743 bp	1743	Scaffold1077	1207244	505763
CSAPIP0195	Sc0000256	874136	235566	CSA009841.1	547-1496	AT4G04850	46-995	750	20	59.72	50	AGGCAATAGTGATCGGTGCT	844	21	59.07	47.62	AGTATCCCCAATGTTGCTGAG	115	861 bp	1687	Scaffold1077	1208969	504094
CSAPIP0196	Sc0000256	872279	237903	CSA009841.1	547-1496	AT4G04850	46-995	982	20	60.27	55	AGGTGGACTAGGCCTGCTTT	1071	23	59.83	39.13	TGTCAGTAGGCATAAAGCAACAA	112	381 bp	375	Scaffold1077	1212132	502243
CSAPIP0197	Sc0000256	871244	238511	CSA009841.1	547-1496	AT4G04850	46-995	1220	21	58	42.86	AGAGGCTTGTTTCTTGGGTTA	1312	20	59.96	45	TAACGATTAAACCGCCCAAG	112	808 bp	806	Scaffold1077	1212734	501210
CSAPIP0198	Sc0000256	859045	251008	CSA009843.1	106-335	AT5G64500	145-374	154	20	60.43	45	TCGTGGAACTTGCACAGAAA	245	20	61.18	50	CCAACCATGAAGGCAGAAGA	111	510 bp	511	Scaffold1077	1235883	478356
CSAPIP0199	Sc0000258	731449	376911	CSA017216.1	49-542	AT5G04160	55-548	93	21	59.31	42.86	TGCTCTCCAATTATGGCTTTC	178	21	60.2	52.38	GGGAAGATCTTGAGGAAGACG	106	106 bp
CSAPIP0200	Sc0000258	731231	377131	CSA017216.1	49-542	AT5G04160	55-548	313	20	60.01	50	CAATCAAGCTGTCGGTGCTA	397	20	59.76	55	CAGGCACAAGAGCAGCATAG	104	104 bp
CSAPIP0201	Sc0000262	481446	620981	CSA016472.1	569-872	AT5G13710	701-1004	534	21	59.8	47.62	TTGGTAATGGTCTCCCTGATG	630	20	60.5	55	CCAAGGGATTGGTGAGTCTG	116	224 bp	224	Scaffold598	3238250	161012
CSAPIP0202	Sc0000262	481382	621169	CSA016472.1	569-872	AT5G13710	701-1004	614	24	60.05	41.67	GATAAAGATCTTGCTGCAGACTCA	695	19	61.24	57.9	AACGTCCGACGGCTGTTAG	100	100 bp	100	Scaffold598	3238186	161200
CSAPIP0203	Sc0000262	481026	621257	CSA016472.1	569-872	AT5G13710	701-1004	702	19	59.04	52.63	CCGTCGGACGTTTTGTTAC	789	20	58.87	45	TTCTGCAGCTTTCTCCAAGA	107	368 bp	367	Scaffold598	3237831	161288	2
CSAPIP0204	Sc0000264	952093	148409	CSA005108.1	1-328	AT3G17000	1-328	194	20	60.47	50	CAATTGCCTGCAGAATACCC	278	26	60.56	34.62	GGATGATGATTTGATATGCTAAGACA	110	281 bp	281	Scaffold1695	4764055	314664
CSAPIP0205	Sc0000266	239949	859493	CSA028304.1	727-1200	AT3G54190	739-1215	716	22	59.53	45.46	AAAACTAGTGGCCATGTTCCTC	794	22	61.37	45.46	AATCCACCTTCCTATTCCGATG	100	100 bp	100	Scaffold1199	1474428	249811
CSAPIP0206	Sc0000266	240075	859288	CSA028304.1	727-1200	AT3G54190	739-1215	842	23	58.69	34.78	CTTGTCAAGCAAGAAAATGAGAA	920	22	57.49	36.36	TAAATGCTGACGGAGTCATAAA	100	179 bp
CSAPIP0207	Sc0000266	860850	238487	CSA028299.1	3100-3239	AT4G00990	2206-2345	3066	22	57.79	36.36	TTCATGATCAGACCCTTTTCTT	3164	20	60.78	50	CCAGCTGGAATGAAAACAGC	118	205 bp	205	Scaffold6028	331439	279756
CSAPIP0208	Sc0000267	915905	181654	CSA018443.1	337-902	AT3G22880	340-905	459	20	60.06	50	CTAGCATGCATGGAGGGAAT	558	20	59.83	50	ATCAAGGACAGCTCCAGCAT	119	226 bp
CSAPIP0209	Sc0000267	917525	180081	CSA018443.1	121-293	AT3G22880	124-296	157	22	60.56	45.46	CACTTGTAACGGCTTGATGATG	237	21	58.81	42.86	TCTTCTCAACAGCTTCGCATA	101	179 bp	179	Scaffold347	602468	351510
CSAPIP0210	Sc0000267	878404	219024	CSA018444.1	232-400	AT3G22845	343-511	249	20	58.85	45	TACATGTTGGCCACATTCCT	330	20	61.9	50	AGATTCCAATGCCTCCCTCA	101	357 bp	357	Scaffold347	632530	321270
CSAPIP0211	Sc0000267	971063	126525	CSA018442.1	1602-2516	AT5G43810	1578-2492	1723	20	60.16	50	GAGTGTTGCTCGTGGGTTTT	1811	20	60.07	50	TGATCAGGCCTGGATGTGTA	108	197 bp	197	Scaffold347	547543	406417
CSAPIP0212	Sc0000267	970794	126788	CSA018442.1	1602-2516	AT5G43810	1578-2492	1897	24	58.4	37.5	GCTTCTATTAGCTATTTTGCCAGA	1978	22	59.76	45.46	TGTCAGACAGCATTGTGACATC	103	203 bp	203	Scaffold347	547806	406148
CSAPIP0213	Sc0000267	970454	126994	CSA018442.1	1602-2516	AT5G43810	1578-2492	2003	23	59.55	39.13	CATGTCTTCAAGATTAGCAAGCA	2082	22	59.5	40.91	CAGCTGATAGCATCCAAAAGAA	101	337 bp	337	Scaffold347	548012	405808
CSAPIP0214	Sc0000267	970203	127378	CSA018442.1	1602-2516	AT5G43810	1578-2492	2151	20	59.82	55	ATGTGACCCACCCAGAGAAC	2241	20	59.69	45	TTGAGCACAAACCAATCCAG	110	204 bp	204	Scaffold347	548396	405557
CSAPIP0215	Sc0000267	969900	127609	CSA018442.1	1602-2516	AT5G43810	1578-2492	2288	20	60.15	45	TTGTACAAAACCTGGCACGA	2372	20	59.38	50	CTTAGTGGCTTTTGCCCTGT	104	276 bp	276	Scaffold347	548627	405254
CSAPIP0216	Sc0000267	968562	127858	CSA018442.1	1602-2516	AT5G43810	1578-2492	2365	19	60.23	47.37	AAAGGCAACAGGGCAAAAG	2445	22	60.15	45.46	CGGATTGCATCTAACTCGTACA	102	1365 bp	1338	Scaffold347	548876	403943
CSAPIP0217	Sc0000267	973288	124266	CSA018442.1	880-1526	AT5G43810	856-1502	945	20	59.42	50	CGTGGTGTGGATTCTACCAA	1045	20	59.48	50	GAAGCTGGGCAACAAACTCT	120	231 bp	231	Scaffold347	545287	408639
CSAPIP0218	Sc0000267	973095	124486	CSA018442.1	880-1526	AT5G43810	856-1502	1054	20	59.59	50	TGCCCAGCTTCTAGGAAAAG	1152	22	59.38	50	CTTCGTACATGACCCCTATGTG	120	204 bp	204	Scaffold347	545507	408446
CSAPIP0219	Sc0000267	972828	124685	CSA018442.1	880-1526	AT5G43810	856-1502	1169	22	58.2	45.46	CGAAGAAAGTACCGAGTTCAAG	1245	26	59.74	30.77	AAAATATTCAACAACTGACTTCATGG	102	272 bp	272	Scaffold347	545706	408179
CSAPIP0220	Sc0000267	972576	124996	CSA018442.1	880-1526	AT5G43810	856-1502	1310	20	59.2	45	CCTTGCCTTAAAGTGGGAAA	1394	27	59.33	25.93	GGTAATTTGTTTCTCATTCAATCTTTT	111	213 bp
CSAPIP0221	Sc0000268	266789	826702	CSA031525.1	980-1184	AT5G57690	833-1037	977	21	59.9	42.86	TCTTGCTATGAAGGCGTGTTT	1060	21	60.79	42.86	TGTGCAAGGTAAGGCTTTTCA	104	810 bp	809	Scaffold2977	314769	177382
CSAPIP0222	Sc0000271	465586	625848	CSA010439.1	1630-1851	AT1G67490	1639-1860	1612	20	59.71	40	ATTTGTTCGCCTTGAAGCAT	1701	20	59.14	40	TAATTCTCGCATGGTTGCAT	109	797 bp
CSAPIP0223	Sc0000271	457092	634915	CSA010439.1	288-402	AT1G67490	300-414	256	18	59.29	50	ATTCCCTGCCCCAAAGAT	345	20	60.07	45	CCTTGCACGAATTCCAAGAT	109	224 bp	212	Scaffold509	3843494	327380
CSAPIP0224	Sc0000271	349469	742561	CSA010441.1	85-884	AT4G13710	346-1145	640	20	60.19	40	TTCAACCGCCATTACCATTT	723	21	59.18	47.62	TGACTTGCATCTGCTTGTCTC	104	201 bp	201	Scaffold9023	176711	1241562
CSAPIP0225	Sc0000271	181388	908397	CSA010448.1	112-265	AT5G07960	109-262	105	20	59.39	50	CCATCGATTACTCCGGTTTC	195	20	59.99	50	GGCAAGTGATTGAGCACAGA	110	2446 bp	2438	Scaffold3161	591199	1109159
CSAPIP0226	Sc0000271	357016	733304	CSA010440.1	368-494	AT4G13720	407-533	327	21	59.6	47.62	TTTCTCTTGCTCTTGGTCCAG	411	20	59.95	40	TGGATCCCATCCAAAATCAT	104	1911 bp	1889	Scaffold2733	434669	826311
CSAPIP0227	Sc0000272	145632	943771	CSA001781.1	3265-3458	AT3G03300	3277-3470	3254	20	58.82	50	TTCCGTGATCCTTCTCTCCT	3339	20	59.01	55	CACTGAATCCCCGAGGTACT	105	593 bp
CSAPIP0228	Sc0000272	145682	943710	CSA001781.1	3265-3458	AT3G03300	3277-3470	3304	22	59.6	50	GCTACCTGAGATTCCAGGATGT	3400	20	60.34	50	ATAGCCCAGGTGACATTCCA	116	604 bp	605	Scaffold3698	411005	1286177
CSAPIP0229	Sc0000272	170808	919024	CSA001778.1	832-1388	AT1G65430	838-1394	1182	19	60.46	52.63	ACAAACAGTGCCAGCCTGA	1258	24	59	37.5	CCATAAGCATATGTCCATTTTAGC	100	164 bp	164	Scaffold3698	386019	1311604
CSAPIP0230	Sc0000272	178510	910220	CSA001778.1	435-572	AT1G65430	423-560	418	21	60.23	52.38	TCCTCGTGATAGGATGAGTGC	502	20	59.89	45	TCAAACATCCTGGACCATCA	104	1266 bp	1264	Scaffold3698	377112	1319411
CSAPIP0231	Sc0000272	204729	885158	CSA001777.1	245-962	AT5G36700	209-926	192	20	59.95	55	GCAGAATGGAGTCCTCTTCG	280	21	60.05	38.1	CCATCGCAATCGAAGATAAAA	109	109 bp	109	Scaffold3698	340295	1357383
CSAPIP0232	Sc0000272	201723	887042	CSA001777.1	245-962	AT5G36700	209-926	571	20	58.65	45	TGAGCTTGCTGGTTTTCAGT	671	20	59.55	45	TCAAATCCAACCACAACAGC	120	1231 bp	1232	Scaffold3698	343525	1353030
CSAPIP0233	Sc0000272	200263	888932	CSA001777.1	245-962	AT5G36700	209-926	738	20	60.07	50	GCGAAAATCCAGGGTGTCTA	831	20	59.26	50	AGATCCACAGAGTGCACCAA	113	801 bp	801	Scaffold3698	345419	1351567
CSAPIP0234	Sc0000273	770230	319460	CSA003819.1	113-293	AT2G42220	506-686	84	20	58.94	45	AAGCTGCTGGTTTCCAGAAT	172	20	59.98	50	CCTTGCCTGCATCTTTTAGC	108	192 bp	192	Scaffold5974	1111293	147565
CSAPIP0235	Sc0000277	1003482	69615	CSA016111.1	454-657	AT5G12470	484-687	454	23	59.77	43.48	GTTGTTGGCTGATGATCTCTTCT	534	20	59.19	45	TTTCTCTCTTCGCCTTTCGT	100	6780 bp	6703	Scaffold1062	353448	512594
CSAPIP0236	Sc0000278	422714	655444	CSA021640.1	1-1187	AT5G19010	1-1187	235	20	59.09	50	CCTTCGTCATCCAGACATTG	328	20	60.62	55	CCTGGTGCAGATCAGATTCC	113	113 bp	113	Scaffold1571	616286	1383072
CSAPIP0237	Sc0000278	422298	655610	CSA021640.1	1-1187	AT5G19010	1-1187	401	22	57.09	45.46	CAGCTTCTTCGAGGTCTAAAGT	479	22	59.89	36.36	TCTTGAGTTTGCAATCAGCATT	100	363 bp	363	Scaffold1571	616452	1382656
CSAPIP0238	Sc0000278	422027	655991	CSA021640.1	1-1187	AT5G19010	1-1187	519	20	58.9	45	CAAGGGTGGCCTTTAATGAT	600	20	59.81	45	AGAGAAAAAGGATCCGCACA	101	253 bp	253	Scaffold1571	616833	1382385
CSAPIP0239	Sc0000278	421174	656908	CSA021640.1	1-1187	AT5G19010	1-1187	733	20	59.81	50	GCTAGCATTTGATCCGAAGG	816	23	59.2	47.83	AACTGGTTGAGCAGAAGACTCTC	106	189 bp	189	Scaffold1571	617750	1381532
CSAPIP0240	Sc0000278	421035	657134	CSA021640.1	1-1187	AT5G19010	1-1187	882	22	60.31	45.46	CAAAGGAAGATGTACGTGAGCA	964	20	58.47	45	ACATGAAACCTGTTGGTTCG	102	102 bp	102	Scaffold1571	617976	1381393
CSAPIP0241	Sc0000278	1013816	64345	CSA021629.1	208-518	AT5G56730	217-527	288	27	59.31	25.93	CAAATCATGATATCGTTAAATTTCTTG	373	25	57.89	32	AATAGGAACAAACAACTCATAAACG	110	110 bp	110	Scaffold579	296302	348203
CSAPIP0242	Sc0000278	1012936	65232	CSA021629.1	655-1043	AT5G56730	646-1034	614	22	59.26	40.91	CCAATTGGGTTAGAAAGGGTAA	697	20	59.71	50	CAACAGCTATCACGGCCATA	103	103 bp
CSAPIP0243	Sc0000278	1012752	65315	CSA021629.1	655-1043	AT5G56730	646-1034	697	20	59.71	50	TATGGCCGTGATAGCTGTTG	779	21	59.52	47.62	AAGTGGAGGATCTGGTGATGA	103	204 bp
CSAPIP0244	Sc0000279	348259	723290	CSA001040.1	233-524	AT1G03360	239-530	334	25	57.73	28	AAATTTTAGCCAAGATGCAGTATTA	414	20	59.32	45	ACTGCGCATGTTGAGTTCAT	100	6379 bp	8468	Scaffold3997	1047256	324053
CSAPIP0245	Sc0000280	565352	510586	CSA012898.1	159-1007	AT5G15930	162-1010	277	22	59.75	40.91	TGTTTGGCAGTTAATCTCAGGA	357	20	58.03	50	ATCCAGTTCTGAAGCAGACG	100	1289 bp	1291	Scaffold552	156914	227636
CSAPIP0246	Sc0000280	565091	511949	CSA012898.1	159-1007	AT5G15930	162-1010	451	24	59.71	37.5	GCTTTACAATGTTCTGAAGGCATA	526	27	59.75	37.04	TCACTCATATAGAGAAGCAATAGACCA	102	187 bp	187	Scaffold552	156653	229001
CSAPIP0247	Sc0000280	563283	512148	CSA012898.1	159-1007	AT5G15930	162-1010	565	23	59.42	34.78	TTGGTTATTGGTTGCATTACTGA	644	25	59.73	32	TGTCAAACTGAAAAAGATATTGCTG	104	1796 bp	1793	Scaffold552	154848	229200
CSAPIP0248	Sc0000280	562987	514053	CSA012898.1	159-1007	AT5G15930	162-1010	778	19	59.88	47.37	CCCATTCCATTTGGCTCTT	860	23	60.09	34.78	AAATCACCATGGCAATATTTCAG	105	187 bp	187	Scaffold552	154552	231102
CSAPIP0249	Sc0000280	316992	760038	CSA012903.1	226-878	AT1G59760	220-872	235	22	60	40.91	CAATTGCCTTGATAGTGGTGAA	319	20	59.69	45	GCTTGTTCCGCAATGACATA	104	197 bp	197	Scaffold3288	482937	92896	2
CSAPIP0250	Sc0000280	316649	760475	CSA012903.1	226-878	AT1G59760	220-872	495	23	58.02	39.13	TGCAGTACAAAGGATCAGAGATT	576	22	59.99	54.54	CTCTCTTCCCATACCACACCTC	103	103 bp
CSAPIP0251	Sc0000280	314169	762946	CSA012903.1	1084-1630	AT1G59760	1078-1615	1315	23	57.29	30.43	AAATGTTCGTAAATTTGATGGAG	1407	20	60.58	50	GATGCATATCCCACGGTCAT	112	112 bp	112	Scaffold4229	460761	1273709
CSAPIP0252	Sc0000280	1053796	22335	CSA012883.1	452-782	AT2G38730	236-566	454	20	60.41	50	TGGTTACAAGGGTTGCCAGT	531	24	60.5	41.67	CATAAATGGATACACATCCACTGC	101	1096 bp	1095	Scaffold856	2461638	610268
CSAPIP0253	Sc0000282	138229	932397	CSA009096.1	697-1002	AT1G55810	637-942	796	21	59.15	42.86	TGGCCAGCATGATCTATGTAA	881	22	58.19	40.91	GTTTTGTTGTTCTGACATCACG	107	237 bp	237	Scaffold1067	956844	911803
CSAPIP0254	Sc0000282	138050	932611	CSA009096.1	697-1002	AT1G55810	637-942	880	22	58.19	36.36	ACGTGATGTCAGAACAACAAAA	962	25	60.08	36	TCTGTTTTTCAGTAAAAGGAAGGTG	107	202 bp	202	Scaffold1067	957058	911624
CSAPIP0255	Sc0000282	168378	902139	CSA009094.1	274-884	AT5G14430	262-872	378	20	60.14	45	AACGGCGTTACAATTGCTTC	458	24	57.06	37.5	GGTATGTGGTATATTTGTCTTCCA	104	346 bp	544	Scaffold1067	927918	940422
CSAPIP0256	Sc0000282	196349	873175	CSA009092.1	1-582	AT4G35860	1-582	113	20	59.97	50	ACCATTGGAGTCGAGTTTGG	202	22	59.04	40.91	CGATCTGGTGATGGATCTAAAA	111	1339 bp	1339	Scaffold1067	901330	966215
CSAPIP0257	Sc0000282	194228	876529	CSA009092.1	1-582	AT4G35860	1-582	320	20	59.96	45	CATGCAAACCCAAACATGAG	405	21	59.15	33.33	CGTTTTCCTTTGCAAATTGTT	106	106 bp	106	Scaffold1067	904658	964120
CSAPIP0258	Sc0000283	85437	982996	CSA013811.1	19-662	AT5G56010	19-662	64	22	58.94	40.91	CAACACGTTCTACAGCAACAAA	160	21	59.38	47.62	TGTGCATCTAGCTTGCTCTTG	117	894 bp	894	Scaffold736	835571	2211308
CSAPIP0259	Sc0000283	1052228	16922	CSA013796.1	1720-1868	AT5G58040	1090-1238	1714	22	58.9	40.91	TGGTATGAATGAGGAGAATTGG	1795	22	59.73	45.46	TCTCCCACTTTCATAGACACGA	103	177 bp	177	Scaffold2552	829893	2039021
CSAPIP0260	Sc0000283	93520	975289	CSA013809.1	97-677	AT4G26570	97-677	253	20	59.96	50	CCTGTTTGCTGATCGGGTAT	336	20	60.47	50	GGCGTTCGGATGAAATACAG	103	518 bp	517	Scaffold736	844055	2203201
CSAPIP0261	Sc0000284	623145	445409	CSA018950.1	359-1277	AT1G42970	338-1256	334	20	59.79	50	GAACTCCCCCGTTGATGTTA	415	20	60.81	50	CTGCTTTGAAAGTGCCCAAC	101	223 bp	223	Scaffold3650	383734	3908927
CSAPIP0262	Sc0000284	622749	445700	CSA018950.1	359-1277	AT1G42970	338-1256	503	20	61.12	55	GACCCTTTGAAGCTCCCTTG	590	19	59.85	52.63	CACCAGCTTGGATGTGCTT	106	328 bp	328	Scaffold3650	384025	3908531
CSAPIP0263	Sc0000284	622437	446073	CSA018950.1	359-1277	AT1G42970	338-1256	654	22	59.89	45.46	CCACCTATGTTGTTGGAGTCAA	744	21	58.97	47.62	CCAAGACTTTCACGAAAGGAG	111	267 bp	267	Scaffold3650	384398	3908219
CSAPIP0264	Sc0000285	266285	797795	CSA018710.1	37-293	AT5G08190	37-293	87	20	60.26	50	TGCCTCCAGATGTTCGTGTA	172	24	59.95	45.83	TCTCTGCTACAGACTTCATTGGAC	109	3422 bp	3403	Scaffold326	497830	135788
CSAPIP0265	Sc0000285	979728	87356	CSA018706.1	493-698	AT1G09890	382-587	460	18	61.29	55.56	AGAATGGCCGGCTTTCAG	544	21	60.05	42.86	GGCATGAATCTTTGCCTATCA	105	418 bp	418	Scaffold3595	2932787	92784
CSAPIP0266	Sc0000286	49820	1016809	CSA026186.1	869-1673	AT3G07770	860-1664	896	23	59.86	34.78	TCTCAGTTTGTTTCATTCCCAAT	989	20	60.33	50	GTTTGCCCATCTTGTCCATC	113	284 bp	284	Scaffold6646	93662	233625
CSAPIP0267	Sc0000286	49609	1017045	CSA026186.1	869-1673	AT3G07770	860-1664	961	20	59.74	50	TGATGAGGATCTGGCTGATG	1046	20	60.07	55	GTGAGCTCCCAATCCCAGTA	105	259 bp	259	Scaffold6646	93451	233861
CSAPIP0268	Sc0000286	49116	1017465	CSA026186.1	869-1673	AT3G07770	860-1664	1136	27	59.66	33.33	AAGAAGACTTTCAATGAATACTTGGAG	1217	20	61.42	50	GCCATTGATGGCACGTAAAG	101	332 bp	332	Scaffold6646	92958	234281
CSAPIP0269	Sc0000286	48862	1017844	CSA026186.1	869-1673	AT3G07770	860-1664	1284	24	59.73	41.67	GGCTCTATGTTAAACGAGTGTTCA	1372	20	60	50	TGAGGGGAAGATCATTGGAG	108	207 bp	207	Scaffold6646	92704	234660
CSAPIP0270	Sc0000286	48678	1018031	CSA026186.1	869-1673	AT3G07770	860-1664	1372	20	60	50	CTCCAATGATCTTCCCCTCA	1462	20	59.65	45	TGCCCAGAATCATGTCAAAG	110	204 bp	204	Scaffold6646	92520	234847
CSAPIP0271	Sc0000287	46641	1019267	CSA001629.1	502-807	AT2G17510	1204-1509	605	24	58.8	41.67	GAGAACGATATAGATTCGAGACCA	688	20	60.18	50	GCCTGATAGGATTTGCCAGA	103	103 bp
CSAPIP0272	Sc0000287	37694	1028109	CSA001630.1	73-1059	AT2G17510	1522-2508	771	20	60.76	50	TCATTCGCATCCTGGCTACT	854	20	59.84	50	AGAGGTGCTGAAAGGCCATA	103	208 bp	209	Scaffold141	57571	2244408
CSAPIP0273	Sc0000287	280557	785354	CSA001620.1	298-1670	AT1G78580	310-1682	602	22	60.06	40.91	TTTCAGTCTCAGTTTGCTGCAT	682	20	61.08	50	AGTCATGGCACCACACAACA	100	100 bp	100	Scaffold327	1397558	905873
CSAPIP0274	Sc0000287	280645	785263	CSA001620.1	298-1670	AT1G78580	310-1682	690	20	60.4	60	GGTGCCATGACTACCACCTC	772	21	59.31	47.62	TCAGAAGAAGGAAAGGGTGTG	103	103 bp	103	Scaffold327	1397646	905782
CSAPIP0275	Sc0000287	280765	783321	CSA001620.1	298-1670	AT1G78580	310-1682	810	20	58.9	50	CATCTCGAAAAGAGCTGCTG	890	20	58.96	50	ATTCGAGTGCACGCACTAAC	100	1925 bp	1927	Scaffold327	1397766	903838
CSAPIP0276	Sc0000287	285133	780778	CSA001620.1	298-1670	AT1G78580	310-1682	1112	22	59.07	40.91	GGAATTCCTCAAAAGATTCTGG	1191	21	60.66	38.1	TTCTTGTTGGCACAGCAATTT	100	100 bp	100	Scaffold327	1402123	901308
CSAPIP0277	Sc0000287	288201	773543	CSA001620.1	298-1670	AT1G78580	310-1682	1283	20	59.7	55	GGGACTTTGACTGCTGTTCC	1382	20	59.35	40	TTCATTCCATCTCGCAAAGA	119	4267 bp	3792	Scaffold327	1408159	891580
CSAPIP0278	Sc0000289	451231	611428	CSA003985.1	242-696	AT5G15540	2315-2769	421	20	58.75	55	CAGAGAAGCTGCACTGGAAC	499	24	58.97	41.67	CCAGTATCCTTTATTCTCTCAGCA	102	182 bp	185	Scaffold2437	288274	327816
CSAPIP0279	Sc0000289	459007	603332	CSA003985.1	1804-2000	AT5G15540	3937-4133	1787	19	60.99	52.63	GTTCGCCAATCTGCTGTGA	1880	20	59.8	50	TTTGCCTCCTCAGGATCTGT	113	502 bp	497	Scaffold2437	280682	335096	2
CSAPIP0280	Sc0000293	260231	798953	CSA011422.1	1033-1299	AT3G57680	991-1257	1026	22	58.9	40.91	TTCATGATATGGAGAACCAAGG	1106	20	59.96	45	CACATTTGGGCAACATCAAG	100	234 bp	234	Scaffold3036	872915	1174066
CSAPIP0281	Sc0000294	14298	1044718	CSA014453.1	427-605	AT5G09850	400-578	469	20	58.27	45	GCTTCAAAGCCTTGCAGATA	562	20	60.86	45	CCAATCTCCGCACATCATTT	113	189 bp	197	Scaffold409	492825	2394220	2
CSAPIP0282	Sc0000295	592994	465953	CSA022742.1	25-392	AT3G17000	25-392	190	20	59.7	45	AATCCAATTGCCAGCAGAGT	278	26	60.56	34.62	GGATGATGATTTGATATGCTTAGACA	114	250 bp	250	Scaffold81	998854	398708
CSAPIP0283	Sc0000296	726544	331507	CSA035477.1	116-741	AT5G17770	128-753	121	23	59.88	39.13	TGAGAACTTCAAGGAATTCAAGC	203	23	60.51	52.17	GGAAGTCCCAAGACTGAAGTAGG	105	105 bp	105	Scaffold429	136211	934026
CSAPIP0284	Sc0000296	726617	331280	CSA035477.1	116-741	AT5G17770	128-753	194	25	59.77	48	CTTCCTACACCTACTTCAGTCTTGG	270	24	58.85	41.67	GGGTGTAAGGTTTAATAACCTCGT	100	259 bp	259	Scaffold429	135984	934099
CSAPIP0285	Sc0000296	726848	330972	CSA035477.1	116-741	AT5G17770	128-753	266	25	59.74	40	GGTGACGAGGTTATTAAACCTTACA	361	19	59.28	47.37	TTCCCGGAAATGATGTGAC	114	336 bp	339	Scaffold429	135673	934330
CSAPIP0286	Sc0000296	727150	326690	CSA035477.1	116-741	AT5G17770	128-753	346	20	60.22	55	TCCGCTAGGAAGGATGTCAC	430	21	59.61	52.38	CTCACTTGGCCAGGTTGATAC	105	4316 bp	4313	Scaffold429	131394	934635
CSAPIP0287	Sc0000296	731448	326469	CSA035477.1	116-741	AT5G17770	128-753	433	20	61.39	55	TCAACCTGGCCAAGTGAGAG	517	20	59.57	45	TCACGTCCTTTGGGTTTTCT	104	239 bp	240	Scaffold66	2173612	156245	2
CSAPIP0288	Sc0000296	731667	324170	CSA035477.1	116-741	AT5G17770	128-753	517	20	59.57	45	AGAAAACCCAAAGGACGTGA	597	20	60.21	50	GTTAGAAGCAAGGCCATCCA	100	2319 bp	2334	Scaffold66	2171298	156465	2
CSAPIP0289	Sc0000297	1036904	18916	CSA001710.1	323-615	AT3G55960	287-579	270	19	61.36	57.9	GAATTACCGGCGGAGGAGT	348	22	59.54	50	GCACAAACTAGAGTCTCGTCCA	100	2069 bp	2108	Scaffold3727	621650	683112
CSAPIP0290	Sc0000297	1036823	20966	CSA001710.1	323-615	AT3G55960	287-579	351	24	59.05	45.83	ACGAGACTCTAGTTTGTGCCTATG	431	20	58.82	35	ATGCATTCCAATTCAAACCA	100	100 bp	100	Scaffold3727	621569	685201
CSAPIP0291	Sc0000271	508246	583875	CSA013273.1	40-575	AT1G76700	145-677	186	20	58.67	45	AGGATTACATTGGCCAGCTT	277	22	59.85	40.91	CCTTTGAACAACCCTCATTTTC	113	110 bp
CSAPIP0292	Sc0000300	984400	68946	CSA034966.1	233-509	AT5G15860	542-818	236	24	57.88	41.67	GCAGAAAGAGACATCATAGTAGCA	313	23	60.44	39.13	CAAATGATATCCCTTGAGAAGCA	100	701 bp	701	Scaffold416	430808	224306
CSAPIP0293	Sc0000300	984202	69662	CSA034966.1	233-509	AT5G15860	542-818	351	20	59.1	45	TTGAATATGGGGGTGACCTT	430	22	59	40.91	GGATTCTTTAATTGCCTGTTCC	101	183 bp	183	Scaffold416	431524	224108
CSAPIP0294	Sc0000300	900019	153827	CSA034967.1	1-380	AT1G09540	1-380	93	20	60.64	50	AGTATGGCCATGGTTGTTGG	170	23	60.14	43.48	TCAGGCCTCAAGTAGTTTATCCA	100	201 bp	201	Scaffold8154	361010	134510
CSAPIP0295	Sc0000301	950163	103245	CSA036415.1	343-503	AT3G16640	343-503	367	21	59.62	52.38	CTCGAAGCTAAGTGACCTCCA	447	20	59.01	50	TGTTGGGTCAGTAGCACCAT	100	295 bp	282	Scaffold4370	162960	186835
CSAPIP0296	Sc0000301	928069	124664	CSA036416.1	106-284	AT3G16630	82-260	149	19	61.61	57.9	CATCTGGCTTCACCCTTGG	232	20	60.8	50	GCCTTTGCTTCTCTTCAGCA	103	970 bp	976	Scaffold4370	142024	207077
CSAPIP0297	Sc0000303	15978	1037132	CSA010193.1	13-1088	AT1G61580	13-1088	205	22	59.42	36.36	CAAAAAGGAAACTTGTGAAGCA	302	22	59.65	50	GGGCCCAAACAGTACTAAGAGA	119	119 bp	119	Scaffold1679	277078	365127
CSAPIP0298	Sc0000303	16486	1036631	CSA010193.1	13-1088	AT1G61580	13-1088	621	20	60.11	50	CCATTGATGCTGTGTTCCAG	713	20	60.4	55	TTGCGAGGGAGACGAGTTAC	112	112 bp	112	Scaffold1679	276577	365635
CSAPIP0299	Sc0000303	17137	1035984	CSA010193.1	13-1088	AT1G61580	13-1088	928	20	58.69	45	AACACCAATGGGAGGATTTC	1016	20	60.72	60	GTCTGCCTCAGGGTGACAAC	108	108 bp
CSAPIP0300	Sc0000303	602812	450103	CSA010187.1	202-1366	AT3G13750	118-1282	214	20	60.26	45	AAATGGCCAAAGGAAGATCC	294	20	59.69	50	ACCTCCTTCTTTTGCCTTCC	100	314 bp	310	Scaffold3992	343208	78682
CSAPIP0301	Sc0000303	603360	449669	CSA010187.1	202-1366	AT3G13750	118-1282	430	24	59.62	41.67	TCTCTATGTTCATCTCAGGATTGG	510	23	58.75	39.13	TGTTCTGAAACTGATACCTGGAA	103	200 bp	200	Scaffold3992	343754	78246
CSAPIP0302	Sc0000303	603524	449495	CSA010187.1	202-1366	AT3G13750	118-1282	497	21	59.61	47.62	TGGCTCAAGTATGTTCCAGGT	581	24	58.43	37.5	CCTTTCAGCTTTCATTATATCGAC	108	210 bp	210	Scaffold3992	343918	78072
CSAPIP0303	Sc0000303	603712	449251	CSA010187.1	202-1366	AT3G13750	118-1282	583	24	58.03	33.33	CGATATAATGAAAGCTGAAAGGTT	682	20	59.59	50	TGTAAGCTTGACCAGGAGCA	119	266 bp	267	Scaffold3992	344106	77827
CSAPIP0304	Sc0000303	604003	448577	CSA010187.1	202-1366	AT3G13750	118-1282	727	19	59.81	57.9	TGGTCTTGGCACTGGAGTC	820	20	59.68	50	AGGCTTTATTCGGGGAGAAG	113	649 bp
CSAPIP0305	Sc0000303	604633	448337	CSA010187.1	202-1366	AT3G13750	118-1282	821	20	58.78	45	TTCTCCCCGAATAAAGCCTA	902	20	60.39	55	TCTTCAGCAGGACGGTAAGG	101	259 bp
CSAPIP0306	Sc0000303	604897	448130	CSA010187.1	202-1366	AT3G13750	118-1282	927	20	58.67	40	CATTTTCAGTTGCACGGTTT	1009	20	58.55	45	TAAAAGGACCACCGGAAGTT	102	202 bp	202	Scaffold3992	345303	76695
CSAPIP0307	Sc0000303	605082	447424	CSA010187.1	202-1366	AT3G13750	118-1282	1012	20	59.79	45	TTCCGGTGGTCCTTTTATTG	1100	22	60.12	40.91	TCGCTCTATGCAGATCTTTCAA	110	723 bp
CSAPIP0308	Sc0000303	605815	447217	CSA010187.1	202-1366	AT3G13750	118-1282	1132	21	59.23	47.62	TGAACCGGCTTTAGTATCAGG	1215	20	60.41	50	AAGGAACGCAGCACAATCTC	103	197 bp	197	Scaffold3992	346219	75784
CSAPIP0309	Sc0000303	607146	444941	CSA010187.1	1603-2063	AT3G13750	1516-1976	1599	20	60.14	50	TCTCTGCTGGTCATGCTTTG	1683	24	59.02	37.5	TCAGATTCACACCATCACTAAATG	108	1142 bp	946	Scaffold3992	347540	73714
CSAPIP0310	Sc0000303	608569	444477	CSA010187.1	1603-2063	AT3G13750	1516-1976	1816	21	58.25	47.62	TGGTCTAAATGAAGGGAGGAG	1896	23	60.52	43.48	GGAACTTCCACTGAGTGAATGAA	103	183 bp	183	Scaffold3992	348754	73263
CSAPIP0311	Sc0000303	46665	1005525	CSA010191.1	354-1140	AT4G24280	372-1158	507	20	60.15	50	TTAAGCTTGAGTGCCCTGCT	602	24	59.89	37.5	CGCTTTAGTAACTTTGTCGTTCAA	119	1039 bp	1073	Scaffold1679	247154	394097
CSAPIP0312	Sc0000303	45980	1006717	CSA010191.1	354-1140	AT4G24280	372-1158	779	24	59.83	45.83	CTAGTATTTGACCTTGGAGGTGGT	854	25	59.6	44	CCAGATGTGTATCACCAGAAGTAGA	100	532 bp	532	Scaffold1679	248380	393412
CSAPIP0313	Sc0000303	45780	1007212	CSA010191.1	354-1140	AT4G24280	372-1158	842	23	59.94	43.48	TTTGAGGTGCTTTCTACTTCTGG	937	22	58.47	40.91	CCTCAAAAGATCTATGCCTTCA	117	237 bp	237	Scaffold1679	248875	393212
CSAPIP0314	Sc0000303	45564	1007473	CSA010191.1	354-1140	AT4G24280	372-1158	983	20	59.75	55	ACTGAGACAGCCGAGAAAGC	1066	20	59.65	45	CAATATGTTTGGGGCCATCT	103	192 bp	192	Scaffold1679	249136	392996
CSAPIP0315	Sc0000303	44786	1008103	CSA010191.1	1198-1841	AT4G24280	1216-1859	1270	21	57.56	38.1	AAAGGAACCCAATGTTTCAGT	1370	20	60.34	55	GATAATGGGGTCACGTCGAG	120	340 bp	340	Scaffold1679	249778	392206
CSAPIP0316	Sc0000304	132556	916697	CSA016620.1	1531-1829	AT1G30470	1480-1778	1492	20	60.19	50	TGTCTTAGTCAAGCGCAACG	1570	26	59.53	38.46	GGTAATCATCATCATCACTATCCCTA	104	3044 bp	3084	Scaffold605	1667747	720555
CSAPIP0317	Sc0000304	136945	914491	CSA016620.1	929-1202	AT1G30470	869-1142	921	23	60.49	43.48	CAATAAGTGCTAATCCCGAGACA	1000	22	59.83	40.91	TGTAATCAAGGCATTGTCATCC	101	861 bp	861	Scaffold605	1672126	718399
CSAPIP0318	Sc0000304	136653	915350	CSA016620.1	929-1202	AT1G30470	869-1142	1020	20	57.79	45	CAACATATGGCAAGTTGCAG	1105	22	59.49	40.91	CAATTCCTTCTCAACAGCTTCA	107	294 bp	294	Scaffold605	1671834	719258
CSAPIP0319	Sc0000305	834310	216965	CSA025197.1	37-336	AT5G05980	559-858	103	21	59.95	47.62	GGTGGATGTTGCTATCTTGGA	189	21	59.8	47.62	TGTGATCATACCCAAGGGAAG	107	269 bp	269	Scaffold29065	6243	2777
CSAPIP0320	Sc0000305	125638	925804	CSA025203.1	196-843	AT5G47540	205-855	169	21	60.07	42.86	TGGAAATGATGAAGCTGAACC	245	26	59.85	30.77	TTTGGAAGACACAAAATTAATAGACG	102	102 bp
CSAPIP0321	Sc0000305	125391	925891	CSA025203.1	196-843	AT5G47540	205-855	256	23	57.84	30.43	TTTGTGTCTTCCAAAATTGAACT	336	20	59.88	45	ACAAGCAATCAGCCGAAACT	100	262 bp	262	Scaffold3833	412396	380134
CSAPIP0322	Sc0000305	124533	926124	CSA025203.1	196-843	AT5G47540	205-855	327	22	60.17	40.91	AACAAGTTCAGTTTCGGCTGAT	406	21	58.36	42.86	AAAGCCATGTCTGTGTTCTCA	100	887 bp	891	Scaffold3833	411534	380367
CSAPIP0323	Sc0000306	70144	979970	CSA017549.1	1876-2243	AT5G11700	2527-2894	1837	20	61.68	55	AGCATCTGAGCTTCCCCATC	1922	23	59.54	47.83	CAGTGCGGTATGTGATATCTGTC	108	315 bp	315	Scaffold1579	1484588	696023
CSAPIP0324	Sc0000307	438785	610966	CSA035723.1	790-1529	AT1G51590	766-1505	837	22	59.5	40.91	AGGTGGAGAATGTTATTGCACA	935	20	60.43	45	ATGGCCCCAAAAGTAATGGT	118	118 bp	118	Scaffold2369	129040	1985523
CSAPIP0325	Sc0000307	438551	611055	CSA025203.1	196-843	AT5G47540	205-855	926	23	58.2	39.13	TCATACTCGACCATTACTTTTGG	1006	20	59.19	50	AATGCTTCACAGCAGCAGTC	100	263 bp	263	Scaffold2369	128806	1985612
CSAPIP0326	Sc0000307	437741	611943	CSA025203.1	196-843	AT5G47540	205-855	1104	20	59.65	50	TATGCGAGAAGATGGGGAGT	1181	23	60.2	43.48	TCAGAACCATAACCAGATGATCC	100	185 bp	185	Scaffold2369	127996	1986500
CSAPIP0327	Sc0000307	436655	612097	CSA025203.1	196-843	AT5G47540	205-855	1173	21	58.66	42.86	TTGCCTTAGGATCATCTGGTT	1266	21	59.88	42.86	CCAATTTTGTCGGTGTTGACT	114	1117 bp
CSAPIP0328	Sc0000307	436465	613206	CSA025203.1	196-843	AT5G47540	205-855	1279	20	60.07	45	AAAATTGGCCGGAGAGAACT	1379	20	58.82	50	CCAGTCAATCGCCAGAGATA	120	198 bp	198	Scaffold2369	126720	1987763
CSAPIP0329	Sc0000307	440694	608280	CSA035723.1	313-653	AT1G51590	286-626	367	20	60.58	45	AAAATATGCATGGGGTCACG	440	27	61.64	40.74	CGTATCAAGTGAGTCAATTAGAGTTGC	100	895 bp	896	Scaffold2369	130947	1982838
CSAPIP0330	Sc0000307	440182	609148	CSA035723.1	313-653	AT1G51590	286-626	440	26	57.73	38.46	GCAACTCTAATTGACTCACTTGATAC	518	22	59.98	36.36	TGTTGAAATCCAATGAGTTTGC	100	539 bp	539	Scaffold2369	130435	1983707
CSAPIP0331	Sc0000308	231053	817852	CSA013381.1	160-872	AT5G08380	157-869	479	20	60.62	45	CAAGATGCCAAAACCTTTGC	566	20	59.96	55	GCTCGGGTCATTACAGGGTA	107	310 bp	327	Scaffold2423	652742	976023
CSAPIP0332	Sc0000310	166412	879543	CSA019956.1	40-341	AT3G28900	40-341	37	20	60.33	50	CTATGCCACCAAATCGAACC	129	20	60.13	50	CTTGCCAGTAACAGGGCATT	112	376 bp	365	Scaffold366	132353	1289727
CSAPIP0333	Sc0000310	169245	876984	CSA019956.1	40-341	AT3G28900	40-341	164	20	59.12	55	CCTCACTTGAGACCTGCTGA	245	21	58.46	47.62	TCTGACAGCACCTCCAGATAA	102	102 bp	102	Scaffold366	129796	1292547
CSAPIP0334	Sc0000312	428885	615728	CSA024775.1	790-1121	AT2G45240	229-560	817	20	59.88	55	GCAGGCTCGAACACCTAAAC	898	21	57.34	42.86	GGTTGATCAATGTGAACAGGT	102	926 bp	935	Scaffold309	739377	181626
CSAPIP0335	Sc0000312	435030	610322	CSA024775.1	1195-1393	AT2G45240	622-820	1241	25	58.75	36	GAGGATGGTGATATTGTAAATGTTG	1333	20	59.17	50	CTAACTGCCGAGATGCTTCA	112	187 bp	187	Scaffold309	745612	176139
CSAPIP0336	Sc0000312	894705	150033	CSA024756.1	52-371	AT1G80910	52-371	124	20	60.15	45	GCCCTTTGCAACACAACTTT	222	20	60.07	50	AACATGAGAATGCCCCTCTG	118	801 bp	801	Scaffold2960	396580	755864
CSAPIP0337	Sc0000313	880468	164593	CSA005633.1	298-416	AT1G34320	1309-1427	244	20	59.19	50	GCCAAACAGTGTGAAGGTTG	344	20	60.11	50	ACTGGAACAAGCCATTGGAG	120	409 bp	409	Scaffold1398	547987	51839
CSAPIP0338	Sc0000313	1007221	37104	CSA005629.1	286-1029	AT2G45290	280-1023	430	20	60.44	50	TGGACACGGTTGTATGTTGC	531	20	59.96	55	ATTCTCAGGGTGACCAGGTG	121	1145 bp
CSAPIP0339	Sc0000313	1008336	36930	CSA005629.1	286-1029	AT2G45290	280-1023	521	20	61.08	50	GGAAGCAAAACACCTGGTCA	601	20	59.86	50	CCAGACCAACAGCATTAGCA	100	204 bp	204	Scaffold1191	1065924	125639
CSAPIP0340	Sc0000314	755313	288411	CSA022900.1	43-203	AT1G48230	43-203	52	27	57.2	29.63	AATCTACATTATTCTTTCATCTGGAGT	130	24	59.38	33.33	TGAATCATTGTCAGTGTTATTGGA	102	1080 bp	1621	Scaffold5	2888705	506571
CSAPIP0341	Sc0000314	764947	276885	CSA022897.1	454-812	AT3G17440	406-764	397	19	59.15	57.9	GGCATCAGGTGAGATCAGG	478	20	60.2	45	TCATTGTCTTCATCCCAGCA	101	2972 bp	3057	Scaffold5	2899748	494092
CSAPIP0342	Sc0000314	771377	272244	CSA022897.1	22-367	AT3G17440	19-364	50	19	58.71	47.37	GGCGAAATTCGTGACAACT	147	20	59.48	50	TTCCCTCATCCTCCCTGTAA	117	1183 bp	1197	Scaffold5	2906229	489471
CSAPIP0343	Sc0000314	770794	273392	CSA022897.1	22-367	AT3G17440	19-364	132	22	59.81	50	AACAGCTGGAGGAACTTACAGG	211	23	59.62	47.83	CCTCAGGAGGATTTCTACTTTCC	102	618 bp	842	Scaffold5	2905422	490633
CSAPIP0344	Sc0000316	200182	838807	CSA025173.1	962-1191	AT2G38400	1205-1434	1003	20	59.16	50	TCGTGAGCTGAAAACTCCTG	1084	20	59.79	45	CATTTCCGTTGAATCCACCT	101	372 bp
CSAPIP0345	Sc0000317	994315	40117	CSA019936.1	313-599	AT1G27450	238-524	281	18	60.28	55.56	GATCGCATCGCCAGAATC	364	19	62.05	57.9	CTTCGGATCGAGCAGCAAC	102	208 bp
CSAPIP0346	Sc0000317	994543	34564	CSA019936.1	313-599	AT1G27450	238-524	403	24	58.8	37.5	TTTATTTGTTGAGAGGTACGAAGG	488	19	59.96	52.63	TTGCTCCAATAGCCAGTGC	104	5533 bp
CSAPIP0347	Sc0000319	147993	882102	CSA006886.1	826-983	AT1G12950	853-1010	839	21	58.8	42.86	TGGGGATTTGTTAAGTTGTCC	917	24	60	29.17	TGCATTCTTTAAATATCCAGCAAA	102	1113 bp	854	Scaffold592	2159436	1603822
CSAPIP0348	Sc0000323	200147	827848	CSA005277.1	176-515	AT4G33950	245-584	128	20	59.24	50	AAGCAGACCGAAGAGCTTGT	208	21	59.54	47.62	CCAGATGCATACTCCATCACA	101	1068 bp	1095	Scaffold16544	308972	536417
CSAPIP0349	Sc0000323	205744	823114	CSA005277.1	664-839	AT4G33950	625-800	675	20	59.4	45	TTGGTGCATACCCATTTGAG	771	23	58.51	43.48	GCTGCACTCTGGAGATATATGAA	119	205 bp
CSAPIP0350	Sc0000325	203947	819818	CSA026526.1	71-634	AT4G17615	71-634	25	20	60	55	GAGCAAGCAGTTTCCTGGAC	107	24	59.28	41.67	GCTAATGCTCTTATACAGCTCGAA	106	486 bp	486	Scaffold292	518163	1857161
CSAPIP0351	Sc0000325	202980	820282	CSA026526.1	71-634	AT4G17615	71-634	109	23	58.89	43.48	CGAGCTGTATAAGAGCATTAGCA	199	23	59.76	34.78	TGTTTGCAAAAAGATTCTCCTTC	113	989 bp	989	Scaffold292	518627	1856194
CSAPIP0352	Sc0000325	201548	821219	CSA026526.1	71-634	AT4G17615	71-634	170	22	59.86	36.36	TTTCAATTGGCTCTGTTCAAGA	250	21	58.49	42.86	CCAAAATCAATGACTCCCTTC	101	1484 bp
CSAPIP0353	Sc0000325	200159	823675	CSA026526.1	71-634	AT4G17615	71-634	414	20	58.38	55	GTGAGTCTGGGATGAAGCTG	491	25	59.57	40	CAGATTTATCTATCTTTCCGTCCTG	102	417 bp	427	Scaffold292	522013	1853370
CSAPIP0354	Sc0000325	70407	953652	CSA026534.1	16-206	AT5G17410	1102-1292	89	20	60.47	50	CTCTTGAAGAAGCCCGATGA	171	20	60.62	55	GTCCTCATGGCAAGGATCTG	102	192 bp	192	Scaffold717	1858518	1057976	2
CSAPIP0355	Sc0000326	765272	257774	CSA029670.1	742-950	AT5G05780	364-572	778	20	59.31	50	CCAACCTAAGGAGCTTGGAA	874	21	60.26	47.62	GCAGCAATTTCTGAGGGTACA	117	359 bp	359	Scaffold418	1267546	13463	2
CSAPIP0356	Sc0000326	1016381	6811	CSA029668.1	16-2871	AT5G62670	16-2871	214	20	60.19	55	CCCTCTGTCATGGGTTATGG	312	23	59.31	34.78	CGAATTAATGACAAGCAAAGTGA	121	213 bp	213	Scaffold820	552940	3813243
CSAPIP0357	Sc0000326	1016072	7041	CSA029668.1	16-2871	AT5G62670	16-2871	352	20	59.94	40	AGAAAACAATGCGGGAAATG	449	20	60.21	50	TCTCCAGGCACCAAAATAGC	117	292 bp	292	Scaffold820	552631	3813473
CSAPIP0358	Sc0000326	1015839	7360	CSA029668.1	16-2871	AT5G62670	16-2871	496	22	59.53	45.46	AGTTCCTGCTGATTCTCGTCTT	576	20	59.43	45	ATCACCAGGGCCTTTTGTTA	100	206 bp
CSAPIP0359	Sc0000326	1015550	7648	CSA029668.1	16-2871	AT5G62670	16-2871	678	20	59.87	50	AGGCTGCTCACCTTGTTGAT	760	20	60.4	45	TCATCCCCAAGGCAATAGAA	102	207 bp	207	Scaffold820	552109	3814080
CSAPIP0360	Sc0000326	1015267	7952	CSA029668.1	16-2871	AT5G62670	16-2871	877	19	59.2	52.63	CATGCCCACAGTTCTGTCA	958	19	58.96	47.37	CGCCATCTCTTCAATTGCT	100	186 bp
CSAPIP0361	Sc0000326	1014849	8158	CSA029668.1	16-2871	AT5G62670	16-2871	997	22	58.49	45.46	TGACAAGACTGGAACTCTGACA	1086	20	59.57	45	TCGAGCTGCCATCAAAACTA	109	398 bp	398	Scaffold820	551408	3814590
CSAPIP0362	Sc0000326	1014625	8577	CSA029668.1	16-2871	AT5G62670	16-2871	1127	20	60.97	45	GATGCAATTGATGCCGCTAT	1211	22	59.88	40.91	TTCGCTTGTCAGTAGGATTGAA	106	203 bp	203	Scaffold820	551184	3815009
CSAPIP0363	Sc0000326	1014435	8787	CSA029668.1	16-2871	AT5G62670	16-2871	1240	21	58.95	52.38	GACCTATCTTGACAGCGAAGG	1320	20	60.28	55	CCTGCGTTCTATGTCCGACT	100	183 bp	183	Scaffold820	550994	3815219
CSAPIP0364	Sc0000326	1014206	8988	CSA029668.1	16-2871	AT5G62670	16-2871	1358	22	60.06	45.46	AAGTTTGCAGAGAGAGGTTTGC	1439	21	58.57	42.86	GAGACCAATAAATTGCCAAGG	102	211 bp	211	Scaffold820	550765	3815420
CSAPIP0365	Sc0000326	1012723	9232	CSA029668.1	16-2871	AT5G62670	16-2871	1493	23	60.26	43.48	GCAGAGACAATAAGAAGGGCTTT	1585	19	60.16	52.63	GTTGGTTCCCATTCCCAAG	111	1450 bp	1450	Scaffold820	549282	3815664
CSAPIP0366	Sc0000326	1012430	10747	CSA029668.1	16-2871	AT5G62670	16-2871	1669	22	59.11	36.36	TGAGCTCATTGAAAAAGCTGAT	1748	22	59.45	40.91	TCATTCCACAGATGTGTTTCCT	101	228 bp	228	Scaffold820	548989	3817179
CSAPIP0367	Sc0000326	1011322	11533	CSA029668.1	16-2871	AT5G62670	16-2871	2013	21	59.47	47.62	GGGAGTTTGACTTTCCACCTT	2092	21	60.12	52.38	AGAGGAGACGGTTTCACCCTA	100	550 bp	550	Scaffold820	547881	3817965
CSAPIP0368	Sc0000326	1010892	12158	CSA029668.1	16-2871	AT5G62670	16-2871	2188	22	59.5	40.91	CATATTCTTTTGGGCAGCCTAT	2266	22	58.12	45.46	AGCCAGCTTCCTATAGTCATCA	100	355 bp
CSAPIP0369	Sc0000326	1010371	12848	CSA029668.1	16-2871	AT5G62670	16-2871	2360	23	57.85	39.13	TTAATTCGCTATGCTCTTAGTGG	2449	20	60.27	50	CCCATTTAAGCTCACGCTGT	109	186 bp	187	Scaffold820	546929	3819280
CSAPIP0370	Sc0000327	1019953	1374	CSA025606.1	178-465	AT5G18110	280-567	175	20	60.38	50	TTCTTTGCCTAGCCCAACTG	270	20	57.43	40	AACAGCCTTTTTGAACCGTA	115	619 bp	619	Scaffold4508	288644	138597
CSAPIP0371	Sc0000327	1015125	1988	CSA025606.1	178-465	AT5G18110	280-567	285	20	60.8	50	CTGTTTCAGGTCGCTTTTGG	373	20	60.07	45	CCTCATTGAACCGAATGCTT	108	4833 bp	5469	Scaffold4508	283180	139211
CSAPIP0372	Sc0000328	932621	88000	CSA007626.1	109-345	AT3G28900	109-345	163	20	59.12	55	TCCTCACTTGAGACCTGCTG	245	20	60.02	55	CTGACAGCACCTCCAGACAA	102	102 bp	102	Scaffold10148	299040	567591
CSAPIP0373	Sc0000330	549680	467969	CSA006793.1	928-1454	AT5G60160	892-1415	922	20	59.65	45	TGCCTTGTTTGATCATGAGG	1016	20	59.84	50	ACCTTCGTATCGGAGCTGAA	114	114 bp	114	Scaffold77	116695	426654
CSAPIP0374	Sc0000330	547186	470477	CSA006793.1	928-1454	AT5G60160	892-1415	1126	20	58.72	45	TAATCATCAGCCCAAGTTGC	1200	26	59.79	34.62	AATCTCCCTAAATATGAAGGAAGTGA	100	100 bp	100	Scaffold77	114407	428956
CSAPIP0375	Sc0000330	546352	470555	CSA006793.1	928-1454	AT5G60160	892-1415	1204	24	59.85	37.5	TTCCTTCATATTTAGGGAGATTGC	1296	20	59.97	50	ACCACTTGCCAGAATTGGAC	112	856 bp
CSAPIP0376	Sc0000331	891287	123791	CSA012646.1	1100-1898	AT2G45030	887-1685	1061	20	60.94	50	CTTGCCGAGTTGTTTCTTGC	1150	22	59.38	45.46	TGCACTACCCATGAATACAGGT	111	1707 bp	2006	Scaffold1645	104219	1008865
CSAPIP0377	Sc0000331	892957	122632	CSA012646.1	1100-1898	AT2G45030	887-1685	1135	20	57.7	45	AGCACGGAAATTCATACCTG	1223	20	59.56	50	CTAACTTCAATGGGGCAAGG	108	1196 bp
CSAPIP0378	Sc0000331	894133	122436	CSA012646.1	1100-1898	AT2G45030	887-1685	1223	20	59.56	50	CCTTGCCCCATTGAAGTTAG	1316	21	58.43	33.33	TTCCAATTTAAAAGCCAAAGC	114	216 bp	216	Scaffold1645	102835	1012039
CSAPIP0379	Sc0000331	894320	122207	CSA012646.1	1100-1898	AT2G45030	887-1685	1308	20	58.51	45	CCCTTGTAGCTTTGGCTTTT	1407	22	58.35	36.36	TTCTTGCCTGTGTTTATGTTGA	121	258 bp	246	Scaffold1645	102618	1012226
CSAPIP0380	Sc0000331	895334	121060	CSA012646.1	1100-1898	AT2G45030	887-1685	1475	21	60.28	47.62	GACATTCAAGAGGCACATGCT	1569	23	59.36	43.48	AGGGACATTCATAGAAGTCATGG	117	391 bp	391	Scaffold1645	101471	1013228
CSAPIP0381	Sc0000331	895719	120863	CSA012646.1	1100-1898	AT2G45030	887-1685	1586	20	60.69	60	GTCCCTGAGCCAGTGATGTC	1685	20	58.1	40	TCCAAACCAACACGAAAAGT	119	203 bp	203	Scaffold1645	101274	1013613
CSAPIP0382	Sc0000331	895877	120693	CSA012646.1	1100-1898	AT2G45030	887-1685	1660	21	58.76	47.62	GAATCGCTTTCAGAGAGAGGA	1739	21	60.23	47.62	TATGTCCAAATGCAGCTCTCC	100	215 bp	215	Scaffold1645	101104	1013771
CSAPIP0383	Sc0000334	686521	328681	CSA031907.1	697-1084	AT4G23000	778-1165	714	20	59.47	60	CTCCAGTCGGGTCTGCTAGT	802	20	59.77	45	TCGGAGAAATTCCATCTGCT	108	215 bp
CSAPIP0384	Sc0000334	687492	327702	CSA031907.1	697-1084	AT4G23000	778-1165	945	22	57.72	31.82	AAATGAAACCTGATTTCTTGGA	1019	27	59.36	40.74	AAATACAGTTACTGATACCAGGAGGTC	101	223 bp	222	Scaffold30	2201606	3539305
CSAPIP0385	Sc0000334	21535	993598	CSA031913.1	351-510	AT5G07710	273-432	293	20	59.69	55	CTTCCAATCACCGCTCTACC	379	20	61.29	55	GGGGACAATCGAACCTCAGT	106	284 bp
CSAPIP0386	Sc0000335	964845	49365	CSA026999.1	104-962	AT3G01090	44-902	119	20	58.44	45	AGGCTTGGAAAAACTCTTGG	207	20	59.93	45	CATTTTCCGACGGTTAAGGA	108	108 bp	108	Scaffold2051	2717771	335143
CSAPIP0387	Sc0000335	965303	48753	CSA026999.1	104-962	AT3G01090	44-902	358	21	57.94	42.86	AAAGTCTGGGGAGCTATTTGA	443	20	60.31	55	TGGCAGTACTCCACACCAGA	105	262 bp	262	Scaffold2051	2718229	334531
CSAPIP0388	Sc0000335	965613	48605	CSA026999.1	104-962	AT3G01090	44-902	511	21	59.69	42.86	AGATTCCAGAGGCAATGTGAA	591	20	61.55	50	GGCATAATTTGGGCTTCCAC	100	100 bp	100	Scaffold2051	2718539	334383
CSAPIP0389	Sc0000335	965686	48395	CSA026999.1	104-962	AT3G01090	44-902	584	20	60.53	45	ACAAGTTGTGGAAGCCCAAA	660	24	59.84	37.5	ACAAGATAACACCACAACTCCAAA	100	237 bp	237	Scaffold2051	2718612	334173
CSAPIP0390	Sc0000335	965924	48109	CSA026999.1	104-962	AT3G01090	44-902	685	20	59.17	50	TGCTCTTCTTTGTGGCACTC	762	23	57.12	39.13	TGACAAATGGCTAGGAAGAGTAT	100	285 bp	285	Scaffold2051	2718850	333887
CSAPIP0391	Sc0000335	990466	23636	CSA026996.1	529-764	AT1G18660	562-797	595	21	59.96	42.86	TCCTTGTGGACATTCCTTTTG	686	21	59.99	47.62	GATTGCACATGTTCTGGGACT	112	216 bp	216	Scaffold2051	2740934	311872
CSAPIP0392	Sc0000336	336069	677535	CSA012280.1	772-1061	AT4G01330	553-842	751	20	60.77	55	CAGGGGTGTGTTGGAGGATA	833	20	60.78	50	CCGATTGCTTCGACTTCAAC	102	536 bp	528	Scaffold3118	512867	465210
CSAPIP0393	Sc0000336	336611	677308	CSA012280.1	772-1061	AT4G01330	553-842	859	20	59.11	40	TCGGCATAAGAATTTGGTGA	952	20	59.04	50	CATCTCCATGAATCCACTGC	113	221 bp	221	Scaffold3118	513401	464983
CSAPIP0394	Sc0000340	616074	395890	CSA008697.1	439-584	AT1G75500	850-995	428	22	59.14	45.46	GCATTCGCTGTACAGATATGGT	513	20	61.5	55	AGCAAGGGAGGCCATGATAG	105	105 bp	105	Scaffold736	2463331	584337	3
CSAPIP0395	Sc0000341	939926	70977	CSA018562.1	1030-1441	AT1G80560	724-1135	1092	20	60.73	45	ATGTTGACAACGCTGCAATG	1168	24	58.38	37.5	GAAGCCTCATCAGATAAAATATCG	100	215 bp	215	Scaffold1604	689810	656338
CSAPIP0396	Sc0000341	943453	67424	CSA018562.1	688-941	AT1G80560	457-710	709	22	59.13	36.36	TTTGAAGAAAGAGGTTGCTGAA	805	21	60.06	47.62	CCAATCTCCTCACCATTCTCA	117	241 bp	241	Scaffold1604	693566	652556
CSAPIP0397	Sc0000341	946989	63934	CSA018562.1	256-459	AT1G80560	256-459	299	20	59.96	45	CTTTCGGCTGCAAAGAAATC	386	23	59.56	47.83	CGAAGCTGAAGTAATCCTGTCTC	110	195 bp	195	Scaffold1604	697387	648781
CSAPIP0398	Sc0000344	886365	122748	CSA020904.1	571-791	AT2G02370	484-704	516	20	58.57	45	CAACTGTTGGCATGATCCTT	614	20	59.83	60	CTCCCTTCCCCTGCTAGTCT	118	233 bp	233	Scaffold251	1752001	2881224
CSAPIP0399	Sc0000346	933829	72066	CSA017497.1	328-1031	AT1G22170	211-914	285	20	59.62	45	TATTCAACCCGGTTTCATCC	376	24	58.86	33.33	TTCTTTTCATTCCATAAAGACTCG	115	359 bp	359	Scaffold3725	1083325	82129
CSAPIP0400	Sc0000346	934851	71195	CSA017497.1	328-1031	AT1G22170	211-914	627	20	60.36	40	GCGAAGAAACCAAAAAGCAA	704	24	59.74	37.5	TGCTGTTTCTTGTTTGTTAAGACC	101	208 bp	208	Scaffold3725	1082454	83151	2
CSAPIP0401	Sc0000346	935116	70940	CSA017497.1	328-1031	AT1G22170	211-914	785	20	60.21	50	CCTAATGGCGAGAGTTTGGA	872	20	60.31	45	TGGGCGGCTATCATTACATT	107	198 bp	198	Scaffold3725	1082199	83416	3
CSAPIP0402	Sc0000347	334196	669282	CSA025535.1	140-401	AT3G02090	1142-1403	274	24	60.17	41.67	CGAGATGAGCAAGTTATGTTATCG	363	20	59.41	45	AGCAACAGGATTGGTTCCAT	109	750 bp
CSAPIP0403	Sc0000347	573150	430804	CSA025529.1	13-270	AT3G60600	61-318	68	26	59.84	38.46	CAGATCTCTTGTTCTCTTCAATTGTC	157	20	60.69	45	CAATTCCGGTATTTGGACGA	109	274 bp	275	Scaffold180	666911	928900
CSAPIP0404	Sc0000347	635175	368566	CSA025527.1	277-840	AT4G14160	850-1413	300	24	60.2	45.83	GCACTCCTGCTAGAATTGTAGGTT	381	20	60.33	45	TTTATGGGAACGCACTGGAT	101	487 bp	487	Scaffold754	865178	1396840	2
CSAPIP0405	Sc0000347	635734	366130	CSA025527.1	277-840	AT4G14160	850-1413	473	20	60.12	55	GTCAGCCAGGGTCATGTCTT	559	20	60.52	50	ATAGAACGACAAGGCCACCA	106	2364 bp	2694	Scaffold754	862412	1397399
CSAPIP0406	Sc0000347	638135	365087	CSA025527.1	277-840	AT4G14160	850-1413	616	21	60.65	42.86	CAAGCGTGTTTTTGAAGATGG	699	20	60.27	40	TCCAATGATGCCCTGAATTT	103	1006 bp	1006	Scaffold754	861369	1400130
CSAPIP0407	Sc0000347	641776	361721	CSA025527.1	1036-1234	AT4G14160	1609-1807	1016	20	60.61	60	CAGGAGACCGCTGCTGTAGT	1105	23	59.78	43.48	TCGAACAGAGACGAATAAGGTTC	112	731 bp	684	Scaffold754	858028	1403793	2
CSAPIP0408	Sc0000348	972889	29803	CSA003923.1	349-576	AT2G22190	286-513	298	18	61.61	55.56	TCAACACCCCTCCGCTTT	384	20	60.96	55	GACAATTGGCGAGAGAGTGC	106	106 bp	106	Scaffold3725	481586	684121
CSAPIP0409	Sc0000348	972964	29631	CSA003923.1	349-576	AT2G22190	286-513	373	21	59.85	52.38	CGATTACGATGGCACTCTCTC	473	21	59.6	52.38	CCCACTGATTATCGCTGTAGG	121	203 bp	203	Scaffold3725	481414	684196
CSAPIP0410	Sc0000350	781985	215871	CSA020457.1	376-792	AT3G17440	79-498	346	22	59.98	40.91	TGATGGTGATTGTTACCCATGT	440	20	60.07	45	TCCCTCATTTTTGCCGTAAG	114	114 bp	114	Scaffold110	192392	1620972
CSAPIP0411	Sc0000350	781163	215952	CSA020457.1	376-792	AT3G17440	79-498	427	20	59.35	55	ACAGCTGGAGGAACTTACGG	504	23	58.48	39.13	TTCAGGAGGATTTCTGATCTCTT	100	855 bp	863	Scaffold110	192473	1620142
CSAPIP0412	Sc0000351	146475	851127	CSA004666.1	613-965	AT1G47550	1114-1466	697	23	58.87	34.78	TTTGGTGGATTTCATGATAAGTG	776	22	59.41	45.46	CATACGTCCTGCATTTATACCG	101	189 bp	189	Scaffold906	129077	416435
CSAPIP0413	Sc0000351	146626	850958	CSA004666.1	613-965	AT1G47550	1114-1466	760	21	59.24	42.86	TGATCATGCTGATCTTCGGTA	840	20	60.33	50	AGCTTTTCTCAAGGGGCCTA	100	207 bp	207	Scaffold906	128908	416586
CSAPIP0414	Sc0000351	143749	853306	CSA004666.1	73-455	AT1G47550	649-1031	135	19	59.86	47.37	CGTTGGAAGCAGCAAATGT	229	22	59.54	45.46	GCCTAACCATTCATCCATATCC	116	736 bp
CSAPIP0415	Sc0000351	144469	852606	CSA004666.1	73-455	AT1G47550	649-1031	235	21	57.94	38.1	GGATGAATGGTTAGGCATTTT	314	23	60.14	34.78	TTTACAGATTGCATTTCCAGCTT	102	716 bp	715	Scaffold906	130552	414434
CSAPIP0416	Sc0000351	149620	847994	CSA004666.1	1169-1535	AT1G47550	1673-2039	1174	22	59.78	45.46	TGATGATCTCGGTATCATGGAC	1251	23	59.15	34.78	AAGCAATTCCTGAAGTGATTCAT	100	177 bp	177	Scaffold906	126023	419501
CSAPIP0417	Sc0000351	149751	846059	CSA004666.1	1169-1535	AT1G47550	1673-2039	1228	20	58.31	50	TTCTTCAGAGCTGGCAGAAC	1323	20	60.22	40	TATGCAACGCAAAGGATCAA	115	1981 bp	1687	Scaffold906	124382	419632
CSAPIP0418	Sc0000351	175628	821759	CSA004665.1	1-248	AT1G47550	2131-2378	32	20	58.57	45	CAGGACCCAAAATATGCTGA	130	21	57.23	38.1	TCACTTGCCTGGTGATAAAAT	119	404 bp	404	Scaffold906	99384	445913
CSAPIP0419	Sc0000353	864293	130664	CSA004693.1	40-886	AT5G17420	1018-1864	96	22	60.03	40.91	ATGGTGCTTCAATGCTTACCTT	176	20	60.47	45	GCTCGAGGCTCAATTGAAAA	100	100 bp	100	Scaffold432	454382	2074643
CSAPIP0420	Sc0000353	863929	131015	CSA004693.1	40-886	AT5G17420	1018-1864	317	20	59.85	40	CTTGTTGCAAAAGCCATGAA	408	22	61.12	45.46	CCGAGAAAGACTTGAATCATGC	113	113 bp
CSAPIP0421	Sc0000353	862979	131221	CSA004693.1	40-886	AT5G17420	1018-1864	523	18	60.82	55.56	AGCAGGTGCCATGAATGC	607	20	61.56	50	CGGCCTTGCTGTTGTTTATG	104	857 bp	855	Scaffold432	453070	2075200
CSAPIP0422	Sc0000356	494538	499310	CSA017662.1	286-554	AT2G47600	292-560	251	27	58.73	33.33	GAAGTTGTTAGATATGAAAAAGTGTGG	333	21	57.84	42.86	CATCAATGGTAGCCAAAGAGA	103	103 bp	103	Scaffold3322	830910	317138
CSAPIP0423	Sc0000357	691612	302191	CSA014870.1	307-605	AT1G68410	325-623	387	23	58.64	43.48	CCTCTGGAACTACGGTTACATTT	472	20	59.72	55	AGACAGCACCCCCTTGAGTA	105	105 bp	105	Scaffold6259	267729	309927
CSAPIP0424	Sc0000357	692258	301338	CSA014870.1	622-950	AT1G68410	580-908	679	20	60.45	50	GCCAGGAGGTTTATGCCTTT	772	20	59.88	50	TAAGCCTTCCACCTGCACTT	113	312 bp	312	Scaffold6259	268179	309270
CSAPIP0425	Sc0000359	704417	288309	CSA024310.1	268-600	AT3G28430	268-600	214	20	59	45	TTGACTTCCGCAATGAAGAG	298	20	59.92	55	CTGCGTCTTCACAAGCAGAG	104	272 bp	272	Scaffold2953	300075	317102
CSAPIP0426	Sc0000359	554746	438052	CSA024311.1	1918-2149	AT3G12640	1531-1762	1899	20	61.17	55	ATTCTACTGGTCGGCCTGCT	1990	21	58.98	38.1	TCCCCAAACTTGTTAAAATGC	112	200 bp	200	Scaffold2253	259711	651296
CSAPIP0427	Sc0000359	554536	438244	CSA024311.1	1918-2149	AT3G12640	1531-1762	2003	20	59.71	45	TTTGGGGAAGTGCTCAAAGT	2090	20	58.98	45	AATGCATTCTCTGCAGCATC	107	218 bp	218	Scaffold2253	259501	651488
CSAPIP0428	Sc0000360	604892	387368	CSA023446.1	706-965	AT2G02800	712-971	675	21	59.06	42.86	TCTTCAATGCGAAACTGTCTG	767	20	58.9	50	TATTCAGGTGCTGCATAGCC	112	112 bp
CSAPIP0429	Sc0000361	155464	836282	CSA002625.1	329-632	AT1G59750	320-623	409	21	59.85	42.86	AAGCACACATGGTGGATTTTC	506	20	59.4	50	CTGCCATGAAGATCAGTTGC	117	241 bp	241	Scaffold4967	59723	502877
CSAPIP0430	Sc0000362	896774	91409	CSA018167.1	1917-2423	AT3G19170	1908-2414	2191	22	59.92	36.36	CCATATAATTGTTCGGGGAAAA	2273	21	59.76	47.62	CCGCTTCTGGTCTGTAAATTG	103	2890 bp	1227	Scaffold3920	232721	1776156
CSAPIP0431	Sc0000362	899654	91218	CSA018167.1	1917-2423	AT3G19170	1908-2414	2284	20	59.52	50	CCAGAAGCGGTTTAAGCAGT	2368	21	59.99	42.86	AACTTTGCATCCATCCTTGTG	105	201 bp	201	Scaffold3920	233938	1775965
CSAPIP0432	Sc0000363	714885	272998	CSA010577.1	22-617	AT3G25980	25-620	165	21	59.25	47.62	TCACTCAAGATGAGGGTGTCA	249	23	59.04	47.83	GCTCATTATCACCAGAACTACCC	107	584 bp	584	Scaffold157	711062	778905
CSAPIP0433	Sc0000363	714532	273605	CSA010577.1	22-617	AT3G25980	25-620	295	21	60.07	42.86	GAGGTGGAATTTCAGCATTGA	375	26	58.68	34.62	TCTCATAATTGCTTGTATCTCTCTCA	106	330 bp	327	Scaffold157	711669	778555
CSAPIP0434	Sc0000363	714332	273930	CSA010577.1	22-617	AT3G25980	25-620	396	21	59.56	47.62	TGAGACAGATAGCATCCAGCA	487	19	60.53	52.63	AATCCAGGTGAACGGCACT	110	205 bp	205	Scaffold157	711991	778355
CSAPIP0435	Sc0000366	33516	952555	CSA012976.1	10-431	AT5G02960	7-428	96	20	59.93	45	ACCTTGGCAATGAATGGAAG	177	20	59.92	55	AGCAGAGTTCGGCTGCTTAG	101	356 bp	355	Scaffold73	1028206	557727
CSAPIP0436	Sc0000366	33887	952334	CSA012976.1	10-431	AT5G02960	7-428	212	23	58.57	39.13	AGGGTTCAACTGATTAAGAATGG	309	19	60.44	52.63	CCTTTACGCCCAAATCCAG	116	206 bp	206	Scaffold73	1027985	558097
CSAPIP0437	Sc0000366	760450	225768	CSA012966.1	2472-2837	AT5G21150	2139-2504	2477	23	59.67	47.83	GGAGTAAGTGAGTCCCAGTTCAA	2561	21	58.94	47.62	GACAGTAAACTTTGGGGACCA	105	209 bp	209	Scaffold1609	47984	1057168
CSAPIP0438	Sc0000366	760238	225984	CSA012966.1	2472-2837	AT5G21150	2139-2504	2589	20	59.86	50	CCCAAAAGAACCACCACACT	2684	24	58.75	33.33	TGCACACATGTAGAAATCAAAGTT	119	205 bp	205	Scaffold1609	47772	1057384
CSAPIP0439	Sc0000366	759581	226147	CSA012966.1	2472-2837	AT5G21150	2139-2504	2666	25	59.12	40	GAAGTGTGTCATCCTCATAACTTTG	2758	23	59.12	34.78	CAACAGAAAAACCAATCTCATCA	115	699 bp	702	Scaffold1609	47112	1057547
CSAPIP0440	Sc0000367	432941	552072	CSA010353.1	1-271	AT4G13020	1-271	28	22	60.42	50	GCTTGGAGATGGTACTTGTGGT	123	22	58.17	40.91	AGATTCACACATTCTTCCCAAG	117	915 bp	915	Scaffold1609	412393	692053
CSAPIP0441	Sc0000367	431266	554445	CSA010353.1	313-647	AT4G13020	313-647	335	21	59.6	42.86	GGACTTGCATACATGCACAAA	419	20	60.26	50	GCCAGTCCAAAGTCAGCAAT	104	217 bp	217	Scaffold1609	414779	690365
CSAPIP0442	Sc0000372	707374	276628	CSA022065.1	1337-1715	AT4G36760	1280-1658	1309	20	59.23	45	TTCAGAACTGGATGCGGATA	1393	20	59.91	40	CCGAAGGTTTTCCAAAATGA	104	260 bp	260	Scaffold413	2057153	417643
CSAPIP0443	Sc0000372	700278	283707	CSA022065.1	40-186	AT4G36760	7-153	42	21	59.99	57.14	CTCACTCTCCACCTCTCGATG	120	22	60.36	40.91	CCAGATACAAATTGACGCCTTT	100	277 bp
CSAPIP0444	Sc0000372	505170	478991	CSA022071.1	1021-1763	AT5G15680	3394-4136	1411	18	59.74	55.56	CTGCATGGCTCCTTGGAT	1490	22	58.72	45.46	GGCGCCATGTTACATAGTAAAG	101	101 bp	101	Scaffold2513	1159790	651202
CSAPIP0445	Sc0000372	293592	690558	CSA022075.1	313-545	AT3G50620	307-539	274	19	60.14	47.37	ATGTGCGTGCAATCCTGTT	366	20	59.78	50	CTCCCCATTGGAACTCACAT	112	112 bp	112	Scaffold459	1243169	439747
CSAPIP0446	Sc0000373	306685	675394	CSA010371.1	730-909	AT3G51150	724-903	673	20	59.99	50	TGAAAGTTCTGCTCGGGAGT	773	20	59.97	50	CTCGTGCCAGCTGATAATGA	120	213 bp	213	Scaffold4972	495522	263095
CSAPIP0447	Sc0000373	308285	673146	CSA010371.1	178-570	AT3G51150	172-564	153	23	59.27	39.13	TCAAGAACAACAATCTTCCAGTG	248	20	60.26	55	TTGGCTCCTTCCTCGTACAC	115	861 bp	893	Scaffold4972	493243	264694
CSAPIP0448	Sc0000373	308102	673982	CSA010371.1	178-570	AT3G51150	172-564	243	20	59.87	55	AGCAGGTGTACGAGGAAGGA	323	21	58.96	42.86	TGTCTTTCCACTGCTTGTTTG	101	208 bp	208	Scaffold4972	494111	264511
CSAPIP0449	Sc0000373	307880	674198	CSA010371.1	178-570	AT3G51150	172-564	352	23	59.81	47.83	GACAGGAATTACCAAGTGTACCG	432	25	59.32	36	TCATTGTAAATCTCCATAGCAGAGA	105	214 bp	214	Scaffold4972	494327	264289
CSAPIP0450	Sc0000375	223580	756738	CSA017013.1	178-707	AT3G55140	178-707	420	25	60.28	36	GGGATTATGATGATGGACTTATTGA	519	20	60.12	55	AATGTGAGTGGGGTCTGCTC	119	201 bp
CSAPIP0451	Sc0000375	917435	62805	CSA017003.1	609-847	AT2G18890	615-853	567	20	58.42	45	TAATTCACCGGGACATCAAG	655	20	59.5	55	GGTGAGTCCACTGTGATGGA	108	279 bp	278	Scaffold485	575426	390774
CSAPIP0452	Sc0000375	917183	63054	CSA017003.1	609-847	AT2G18890	615-853	645	20	59.29	50	CAAAGTGGCTTCCATCACAG	736	21	58.87	47.62	TCTGTCTTCTCATCCACAACG	112	282 bp	282	Scaffold485	575674	390522
CSAPIP0453	Sc0000376	876714	101628	CSA029017.1	352-569	AT1G73830	436-653	424	23	58.17	30.43	AAATGACAGAATGAAATGTTTGC	511	20	58.75	35	TTTGCAACGATTGCACATAA	107	202 bp	203	Scaffold3595	1125808	1899978
CSAPIP0454	Sc0000377	366246	611755	CSA027439.1	142-732	AT2G05710	397-987	332	20	59.93	40	ATGCGTGATTCCATGAACAA	413	22	59.37	36.36	TTGCAACATCAACTTGAACTGA	103	542 bp
CSAPIP0455	Sc0000377	365768	612374	CSA027439.1	142-732	AT2G05710	397-987	512	20	60.68	40	GGGTCAAATGCATTCCAAAA	607	21	58.54	52.38	GGGTAGAGCATACCATCAAGG	116	401 bp
CSAPIP0456	Sc0000377	7695	970581	CSA027449.1	1106-1391	AT1G20110	1286-1571	1119	21	59.56	38.1	AAGGCTTTGTTGATTGGATGA	1218	20	58.74	40	CACAAAAGCTCCAAAATCCA	119	267 bp
CSAPIP0457	Sc0000377	7907	970419	CSA027449.1	1106-1391	AT1G20110	1286-1571	1183	22	60.31	45.46	TGATGAAGCTGTTACCAAGTGC	1269	23	59.57	39.13	TTGGGTACACTTGTCACAGAAAA	109	217 bp	217	Scaffold480	862092	1996171
CSAPIP0458	Sc0000381	295922	680186	CSA004044.1	73-626	AT5G57610	2554-3107	267	27	58.99	37.04	TGTTAGTAAATATGAGAGATCCACACC	348	20	60.42	55	ACGAACACCCCCTGACACTA	101	365 bp	371	Scaffold3457	525326	1067185
CSAPIP0459	Sc0000381	296292	679943	CSA004044.1	73-626	AT5G57610	2554-3107	373	20	60.51	55	CTTACCTTGGATGGCACCTG	453	20	59.5	45	GAGCAATTCCCACATGACAA	100	238 bp	240	Scaffold3457	525702	1066940	3
CSAPIP0460	Sc0000382	1640	974388	CSA030547.1	304-581	AT4G01100	400-677	367	20	59.72	50	TGCCATGTCTGCAACTTACC	461	20	58.53	50	CGGAGCACTGTTGATAAAGC	114	246 bp	246	Scaffold5804	988056	38839
CSAPIP0461	Sc0000383	493798	482302	CSA036323.1	58-467	AT4G35360	58-467	23	20	60.56	55	GTGGCGTTTCCGTTACTGAC	107	20	59.82	55	TCGGTAGGGGTAGGGTTCTT	104	104 bp	104	Scaffold268	1917175	786428
CSAPIP0462	Sc0000383	493861	481871	CSA036323.1	58-467	AT4G35360	58-467	86	21	59.95	47.62	AGATTCCCGTCTGACAATCCT	172	19	60.11	52.63	ATCACTCTCCGCTCGCTTT	105	472 bp	470	Scaffold268	1917238	785999
CSAPIP0463	Sc0000383	494314	479692	CSA036323.1	58-467	AT4G35360	58-467	172	19	60.11	52.63	AAAGCGAGCGGAGAGTGAT	251	23	57.52	39.13	GGATCTTTCTTAAAATCCTCCAG	102	2198 bp
CSAPIP0464	Sc0000383	496482	479514	CSA036323.1	58-467	AT4G35360	58-467	244	27	59.93	29.63	TGAAATACTGGAGGATTTTAAGAAAGA	330	23	59.4	43.48	TCTGAAACCCACTTCTCTAAGGA	109	208 bp
CSAPIP0465	Sc0000383	496655	479093	CSA036323.1	58-467	AT4G35360	58-467	318	23	60.08	39.13	TCCGTGATCAAATCCTTAGAGAA	413	20	59.3	50	GCATCGTTCAGACGAACAAC	115	456 bp	456	Scaffold268	1920039	783212
CSAPIP0466	Sc0000383	541558	434400	CSA036317.1	352-599	AT4G35335	277-524	332	20	59.07	50	TCACTTGCAGCCTTGGTAAG	416	20	59.6	55	GCTGCAGGTATCGGGTAAAC	104	246 bp	247	Scaffold268	1974446	729014
CSAPIP0467	Sc0000384	124495	850161	CSA008363.1	411-672	AT5G16890	393-654	450	22	59.96	50	CCTCCAATCTCACCTCTAATGG	534	20	58.85	45	CCTTTGAGATTCTGGTGCAA	104	996 bp	1043	Scaffold12502	347934	930414
CSAPIP0468	Sc0000384	629945	345487	CSA008356.1	196-685	AT3G13810	208-700	167	22	58.88	40.91	CAAAATCAAACTCAACCAGCTC	255	24	59.15	45.83	TGGTTGCTAAGAGAGACTTAGGTG	112	220 bp	220	Scaffold800	316472	595708
CSAPIP0469	Sc0000385	149050	826046	CSA005700.1	394-965	AT4G03410	313-884	358	21	59.23	47.62	TCTGGGTTTTGGTACTCTTGC	447	20	59.42	45	CCAATTGTGTTCAGGTGCAT	109	330 bp	330	Scaffold1989	3915502	104869
CSAPIP0470	Sc0000385	148809	826414	CSA005700.1	394-965	AT4G03410	313-884	505	21	59.1	42.86	AGCGAAAATGGTGATTAGTGG	589	20	59.95	45	TAAACATGCGTATCCGGTCA	104	203 bp	203	Scaffold1989	3915870	104628
CSAPIP0471	Sc0000385	148603	826625	CSA005700.1	394-965	AT4G03410	313-884	617	20	60.49	45	ATTGTTGGGTTCTTGCTCCA	708	20	58.55	45	GTCAAAGGCAACTTTTGCAG	111	198 bp	198	Scaffold1989	3916081	104422
CSAPIP0472	Sc0000385	147045	826886	CSA005700.1	394-965	AT4G03410	313-884	791	20	58.32	45	GAATCCCCAGCCAATATTTC	879	24	60.13	41.67	CAGGAATCACACCATAGGTAATCA	112	1495 bp	1224	Scaffold1989	3916342	103135
CSAPIP0473	Sc0000386	458029	515595	CSA013781.1	200-592	AT1G47260	200-592	406	22	59.99	45.46	TGGATGTACCGTTGAGAATGAG	492	19	62.13	63.16	CTCACAAGGGCTCCAGCAG	105	105 bp	105	Scaffold1618	1054152	1334614
CSAPIP0474	Sc0000386	398548	574707	CSA013780.1	13-842	AT5G14720	13-842	401	23	60.18	43.48	GGGCATATCCATAGAGATGTGAA	489	20	57.33	45	ATCCCCAGTATCAAACATGC	108	474 bp	473	Scaffold1798	43903	948529
CSAPIP0475	Sc0000386	398330	575138	CSA013780.1	13-842	AT5G14720	13-842	466	20	59.31	55	AGCAGACTTCGGGGTATCTG	558	20	59.76	55	CAGCTGCTGCATAACCTCTG	112	261 bp	261	Scaffold1798	44333	948311
CSAPIP0476	Sc0000389	269317	702607	CSA005665.1	733-1343	AT3G52990	733-1343	726	20	59.91	45	TTTCGAAATTGGGTGACCTC	808	20	59.55	50	TGCCATCTGCCTCTTGTAGA	102	188 bp	188	Scaffold4297	145712	1337702
CSAPIP0477	Sc0000389	269491	702300	CSA005665.1	733-1343	AT3G52990	733-1343	814	20	59.11	50	AGAGGCAGATGGCATTATCC	907	20	60.62	50	GCTTTCCAGCCATATTGCAC	113	321 bp	321	Scaffold4297	145886	1337395
CSAPIP0478	Sc0000389	269845	701712	CSA005665.1	733-1343	AT3G52990	733-1343	960	21	58.66	52.38	CGGACAATCTAAGACCCACTC	1046	20	61.28	60	TACAGTCCACGCAGGGTCTC	106	555 bp	555	Scaffold4297	146240	1336807
CSAPIP0479	Sc0000389	271462	700391	CSA005665.1	733-1343	AT3G52990	733-1343	1159	22	60.01	45.46	TGTTGGAGAACCAATGAGTCAC	1240	25	58.92	36	TCTTCCTGTAGAAGTGAAACAAATG	106	259 bp	260	Scaffold4297	147857	1335485
CSAPIP0480	Sc0000389	264357	706818	CSA005665.1	160-272	AT3G52990	160-272	116	20	59.37	45	AAATCACGATCCGTGGAGAT	205	23	59.71	43.48	GATTTTCCAGAGTCTCCTGATGA	112	937 bp	937	Scaffold4297	140738	1341927
CSAPIP0481	Sc0000389	284511	687378	CSA005663.1	241-417	AT3G52200	667-843	623	20	59.34	50	CAGGGCAACATTGCTAAGTG	705	20	57.51	40	TTCGAATTCAACGGTAGCTT	102	223 bp
CSAPIP0482	Sc0000392	663867	305268	CSA028506.1	301-659	AT4G08390	331-689	413	20	59.4	55	AGAGGTGGAGCTGATGGAAG	506	25	58.99	32	TCACACCAGAATATTTGTCTTTGAT	118	190 bp	190	Scaffold3364	11379	683073
CSAPIP0483	Sc0000392	667410	301720	CSA028506.1	931-1043	AT4G08390	997-1109	887	20	60.64	50	CTAGTTTTGCCAACCGATGC	975	20	60.36	55	GGCCTCAGCATAGTCCTTGA	108	195 bp	195	Scaffold3364	14916	679531
CSAPIP0484	Sc0000392	665427	303697	CSA028506.1	718-855	AT4G08390	709-846	712	20	59.8	55	CCCTAATCCTGCTGCTCATC	811	19	59.88	57.9	ACCACTGCGTTCTGGTCTG	118	201 bp	201	Scaffold3364	12939	681502
CSAPIP0485	Sc0000392	365584	602542	CSA028512.1	553-1316	AT4G32180	529-1292	587	22	59.19	36.36	TTTAAAGAAAGGCTTGGGGTTA	668	20	57.97	40	AAAGCTTCATGACGAATTGC	101	1199 bp	1211	Scaffold1626	732617	2845960
CSAPIP0486	Sc0000392	366810	602305	CSA028512.1	553-1316	AT4G32180	529-1292	715	22	57.76	40.91	CGTACAGATTGACCAGAATGAA	814	19	59.81	52.63	AACATTGGTCCCGCTAACC	118	210 bp	210	Scaffold1626	732380	2847198
CSAPIP0487	Sc0000392	367185	601790	CSA028512.1	553-1316	AT4G32180	529-1292	902	22	59.64	50	CTGAGTCAGCGAGGAGATAACA	986	20	59.96	45	GAAGCGATTGTTGATGCAGA	104	350 bp	347	Scaffold1626	731868	2847573
CSAPIP0488	Sc0000393	373427	595380	CSA006354.1	1351-2384	AT1G16780	1372-2405	1315	20	59.3	50	CACCGATTACAAGCATGAGC	1399	20	60.07	50	CTGTGGATTCTAGCCCCAAA	104	104 bp	104	Scaffold4267	402863	916454
CSAPIP0489	Sc0000393	373318	595488	CSA006354.1	1351-2384	AT1G16780	1372-2405	1423	21	59.24	47.62	TCCGGTTCTCGTTATAAGTGC	1508	20	59.72	50	GTTCCAAACAACCCACCAGT	105	105 bp	105	Scaffold4267	402971	916345
CSAPIP0490	Sc0000393	373034	595666	CSA006354.1	1351-2384	AT1G16780	1372-2405	1601	20	59.81	50	GATAATGCGGGTGGCATAGT	1680	21	60.16	47.62	TTGTAGCTTTCGTGGTGTTCC	100	211 bp	211	Scaffold4267	403149	916061
CSAPIP0491	Sc0000393	372795	595903	CSA006354.1	1351-2384	AT1G16780	1372-2405	1727	20	59.43	50	GCACTTGCATCTTTCCTCCT	1827	19	60.2	47.37	CCCAACAATCCACCAACAA	119	213 bp	213	Scaffold4267	403386	915822
CSAPIP0492	Sc0000393	372573	596163	CSA006354.1	1351-2384	AT1G16780	1372-2405	1893	18	59.66	61.11	GCCGAACAGCTCAAGAGG	1970	23	59.69	39.13	ACACAACGACCATAATCTGGTTT	100	175 bp	175	Scaffold4267	403646	915600
CSAPIP0493	Sc0000393	371982	596374	CSA006354.1	1351-2384	AT1G16780	1372-2405	2029	20	59.75	45	AAAACCTGGTGCTTTGGCTA	2127	20	58.29	45	CATCAACATAGCAGCAACCA	118	555 bp	555	Scaffold4267	403857	915009
CSAPIP0494	Sc0000395	108354	858553	CSA015918.1	904-1121	AT1G27680	883-1100	978	20	60.54	50	CAAGCAATGACTTCGGCTCT	1061	23	58.88	43.48	GACTTTATTGTCCCAATGTCCTC	106	188 bp	188	Scaffold2168	151988	1850295	2
CSAPIP0495	Sc0000397	189295	774232	CSA022560.1	2264-2942	AT3G57300	2111-2789	2283	21	60.74	42.86	GGCGTGTAAAATGGCAATACA	2380	20	60.57	50	CAGTCAGAAGCAAGCGGTTT	117	792 bp	789	Scaffold2304	408948	464961
CSAPIP0496	Sc0000397	184191	779857	CSA022560.1	2264-2942	AT3G57300	2111-2789	2734	23	59.51	34.78	CGGGCATCTTAATGAGATAAAAA	2817	23	58.04	30.43	TGAACTTCCTTCATTTCTTTCAA	106	271 bp
CSAPIP0497	Sc0000397	180410	783693	CSA022560.1	3708-4238	AT3G57300	3555-4085	3720	19	61.1	52.63	CATGTCCACCGATGCAAAG	3805	19	61.71	52.63	GTGATTTTCAGCCCGCAAG	104	216 bp	216	Scaffold2304	400058	474424
CSAPIP0498	Sc0000397	179125	783896	CSA022560.1	3708-4238	AT3G57300	3555-4085	3811	20	57.15	45	GGCTGAAAATCACCGTATTC	3900	20	60.29	55	GGATCCATCCAGCCTTAGGT	109	1298 bp	1306	Scaffold2304	398765	474627
CSAPIP0499	Sc0000397	178878	785198	CSA022560.1	3708-4238	AT3G57300	3555-4085	3924	21	59.79	47.62	CTATAATGGATCGTCGGGACA	4005	22	57.75	50	GTTAGGTTGATGCCTAGTCCAC	103	243 bp	243	Scaffold2304	398518	475937
CSAPIP0500	Sc0000398	653826	309699	CSA015683.1	533-764	AT5G03160	533-764	610	20	60.34	60	GCTACGTGGTCGTGCCTACT	689	26	59.03	38.46	GCTTTCTTTAGTTCACTATGTTCTGG	105	224 bp
CSAPIP0501	Sc0000399	76890	885663	CSA033418.1	490-686	AT1G47870	463-659	455	20	60.05	55	GACCCTCCTGATGGTCTGAA	543	20	59.54	55	GGTTCCATCCTTAGCCTCCT	108	223 bp	223	Scaffold2932	348793	533878
CSAPIP0502	Sc0000399	76347	885866	CSA033418.1	490-686	AT1G47870	463-659	543	20	59.54	55	AGGAGGCTAAGGATGGAACC	628	22	58.19	40.91	CAATCCTATCCCTTCAAGAACA	107	563 bp	563	Scaffold2932	348996	533335
CSAPIP0503	Sc0000401	241581	719786	CSA009918.1	1-615	AT1G21720	1-615	142	20	59.17	50	TAAGCTCTTCATCGGCCTCT	222	20	58.77	55	CCTCTCTTCTCGAAGCTGGT	100	184 bp	182	Scaffold3879	608300	639761
CSAPIP0504	Sc0000401	239672	719966	CSA009918.1	1-615	AT1G21720	1-615	238	20	59.12	45	GAGGAATATGAAGCCCGAAA	326	20	60.13	45	TCATCTCCCAATCCACCAAT	108	1913 bp
CSAPIP0505	Sc0000401	238021	721862	CSA009918.1	1-615	AT1G21720	1-615	329	20	59.73	45	GGTGGATTGGGAGATGAAAA	412	20	59.99	55	ACTCAGAGGCTGACCCAGAA	103	1668 bp
CSAPIP0506	Sc0000401	235550	723510	CSA009918.1	1-615	AT1G21720	1-615	412	20	59.99	55	TTCTGGGTCAGCCTCTGAGT	498	20	59.55	50	TGATAGCAGTGCTTGGGAGA	106	2491 bp	2516	Scaffold3879	602151	643576
CSAPIP0507	Sc0000403	361582	597607	CSA029158.1	286-599	AT5G40640	616-929	433	21	60.45	52.38	GGGCTCCATGCTATCGAGTAT	521	20	59.56	45	ATGGACAAGGAAGCGACAAT	108	691 bp	703	Scaffold757	1599678	141944
CSAPIP0508	Sc0000404	458347	498656	CSA010872.1	253-662	AT3G55010	202-611	304	20	61.4	45	GATTGCAAAAATGGCACCTG	391	22	57.57	40.91	TGCGAGCTTAAGTTTAGTTCCT	109	2139 bp
CSAPIP0509	Sc0000404	457180	500780	CSA010872.1	253-662	AT3G55010	202-611	398	23	59.04	34.78	AAACTTAAGCTCGCATTTGAAAC	479	20	60.11	45	AAAGGTTTTGCTCCGGAAGT	101	1182 bp	1180	Scaffold2894	964533	32247
CSAPIP0510	Sc0000404	456999	501965	CSA010872.1	253-662	AT3G55010	202-611	502	22	59.62	36.36	TTTCCTTGATTACTTTGCCACA	585	20	59.08	45	CAAAAGTGCGCAGTCAGATT	103	178 bp	178	Scaffold2894	965716	32066
CSAPIP0511	Sc0000404	99492	859420	CSA010877.1	388-1119	AT3G60330	325-1056	414	21	60.11	38.1	AAAATAATGCTGGCAATGCTG	492	22	59.88	50	ACTGAAGCATCTTCCTCACTCC	100	230 bp
CSAPIP0512	Sc0000404	99760	858964	CSA010877.1	388-1119	AT3G60330	325-1056	552	21	58.67	47.62	ACATTGTACCTGCTGATGCAC	652	20	59.05	50	AACCCGAGTAAACTCCATCG	120	418 bp	416	Scaffold5359	1036188	119360
CSAPIP0513	Sc0000404	100240	858677	CSA010877.1	388-1119	AT3G60330	325-1056	734	20	59.43	50	GGGAAAGCAGCTCATCTTGT	816	20	59.32	40	ACCAACAGCAATTGAGCAAA	102	225 bp	225	Scaffold5359	1036666	119073
CSAPIP0514	Sc0000404	100563	858339	CSA010877.1	388-1119	AT3G60330	325-1056	934	20	59.32	40	TGCAATGCCAACTGTTCTTT	1022	20	60.66	45	ATCCCTGCCATTTCCTCAAT	108	240 bp	240	Scaffold5359	1036989	118735
CSAPIP0515	Sc0000406	141586	814848	CSA035885.1	77-356	AT5G64180	59-338	136	21	60.39	47.62	TGTCGATGAAGAGACCTTTGC	229	20	60.12	45	AAATCGCAGCATCAAGCTCT	113	841 bp	841	Scaffold4916	504823	140977
CSAPIP0516	Sc0000408	273540	682844	CSA010305.1	11-1259	AT2G19600	428-1676	31	27	58.78	29.63	TGTGTTTATTATATCAAATCCCAAGTC	112	20	61.44	50	CGCATGTTGCAGAGACAATG	101	180 bp	180	Scaffold5800	310507	206064
CSAPIP0517	Sc0000408	273693	682505	CSA010305.1	11-1259	AT2G19600	428-1676	105	21	59.43	42.86	TGGTTCTCATTGTCTCTGCAA	202	20	60.35	50	CAAAACTAAAGCCCCCAGGT	117	366 bp	366	Scaffold5800	310168	206217
CSAPIP0518	Sc0000408	274016	681877	CSA010305.1	11-1259	AT2G19600	428-1676	179	20	60	50	TTGCTAGCAGGCTCGGTTAT	278	20	60.49	45	AACTCCAGACCCAATGCAAA	119	671 bp
CSAPIP0519	Sc0000408	274640	681734	CSA010305.1	11-1259	AT2G19600	428-1676	251	22	58.79	40.91	GCTCAGTTTGGTGTTGTTTTTC	337	20	59.57	55	TCTGGAGCAAGCCTCCTAAC	106	190 bp	190	Scaffold5800	309395	207166
CSAPIP0520	Sc0000408	274808	680947	CSA010305.1	11-1259	AT2G19600	428-1676	335	20	60.4	55	GTGTTAGGAGGCTTGCTCCA	420	20	60.16	50	GAATGCACCGATGAATACCC	105	809 bp	809	Scaffold5800	308608	207334
CSAPIP0521	Sc0000408	275589	679783	CSA010305.1	11-1259	AT2G19600	428-1676	412	20	59.5	55	CTCTGAGGGGGTATTCATCG	494	20	59.92	45	TGTCCATGGAGCACATTCAT	102	1192 bp
CSAPIP0522	Sc0000408	276767	678808	CSA010305.1	11-1259	AT2G19600	428-1676	500	22	60	45.46	GTGCTCCATGGACAGATAACAA	580	20	59.74	55	CACCAGCAGTACCACCAAGA	100	989 bp
CSAPIP0523	Sc0000408	277726	676848	CSA010305.1	11-1259	AT2G19600	428-1676	570	20	60.69	50	TGCTTCCAGTTCTTGGTGGT	650	20	57.99	30	ATTGACAAAATGGCCAAAAA	100	1990 bp	1778	Scaffold5800	304932	210041
CSAPIP0524	Sc0000408	280210	662043	CSA010305.1	11-1259	AT2G19600	428-1676	819	21	60.39	47.62	CCTTTGCTGCTGGAGTAATGA	908	20	60.74	45	CCAATGCTGGCAAGAAAAAG	109	14311 bp	11175	Scaffold5800	293263	212313
CSAPIP0525	Sc0000408	294607	661750	CSA010305.1	11-1259	AT2G19600	428-1676	1014	20	60	45	TGGTTGCCACAGTGGTTAAA	1100	23	59.62	43.48	GCACGACTTAGAAGAACAAAAGC	109	207 bp
CSAPIP0526	Sc0000408	470576	485799	CSA010298.1	22-584	AT5G56750	349-911	32	20	61.06	55	GTGATGTGCATGGGGGTAAC	120	22	60.17	36.36	GCATTTTTGCATAAAGGGGATA	110	189 bp	189	Scaffold174	226126	957423
CSAPIP0527	Sc0000410	25984	928581	CSA003000.1	271-660	AT4G14790	337-726	235	20	59.5	45	TGGGAAAACACATCATGCTC	317	20	60.09	45	TTCAACCTTTTTGCCACCTC	102	204 bp	204	Scaffold2248	990393	76545
CSAPIP0528	Sc0000410	26139	928518	CSA003000.1	271-660	AT4G14790	337-726	288	20	59.99	50	ATTGTGGGCCGTTAAGACTG	380	20	59.68	50	TGTGCACCATCAACTTCCTC	112	112 bp	112	Scaffold2248	990330	76700
CSAPIP0529	Sc0000410	26219	928450	CSA003000.1	271-660	AT4G14790	337-726	368	23	59.02	43.48	GGACAAGAAAGAGAGGAAGTTGA	445	23	58.23	30.43	TTTCATCAATAACAGCACAATCA	100	100 bp	100	Scaffold2248	990262	76780
CSAPIP0530	Sc0000410	26299	927099	CSA003000.1	271-660	AT4G14790	337-726	448	23	60.02	34.78	TTGTGCTGTTATTGATGAAATGC	528	22	59.18	45.46	CAAAGGTGAAGCTCATTAGCAG	102	1371 bp	1371	Scaffold2248	988911	76860
CSAPIP0531	Sc0000412	815403	138452	CSA003868.1	275-602	AT3G54030	332-659	317	20	60.2	50	AGGCTGCTTGTTGCAGAGTT	408	20	60.1	50	CAAGTAAAAGGCCACCCTCA	111	446 bp	446	Scaffold2946	264455	140545
CSAPIP0532	Sc0000412	775611	178458	CSA003869.1	75-434	AT2G37940	75-434	157	20	59.9	45	TTATTTTCATCGGCCTGGAC	235	22	59.48	50	GGTGAATACGGTCTCACTGATG	100	232 bp	232	Scaffold2946	231682	173532
CSAPIP0533	Sc0000412	775821	178284	CSA003869.1	75-434	AT2G37940	75-434	235	22	59.48	50	CATCAGTGAGACCGTATTCACC	314	26	59.16	42.31	CACCACACTAGAACGGTATAGACTTT	105	196 bp
CSAPIP0534	Sc0000412	775997	177598	CSA003869.1	75-434	AT2G37940	75-434	320	23	59.23	47.83	TATACCGTTCTAGTGTGGTGCAG	400	20	59.84	50	AGTTTGGACCAGGAAGCTGA	100	706 bp
CSAPIP0535	Sc0000412	777090	176924	CSA003869.1	532-715	AT2G37940	532-715	534	22	59.34	40.91	CATCGCACATGATCTTCTCTTT	625	20	59.72	45	TCAAAAAGCTCTGGAGCACA	111	287 bp	287	Scaffold2946	233158	172001
CSAPIP0536	Sc0000413	90370	862011	CSA016228.1	55-200	AT1G67550	55-200	76	21	59.86	42.86	TCGTGGCTTAAGGCTCAATTA	164	20	59.09	50	CCAATGTCCATCAACTCTGC	108	926 bp	817	Scaffold3275	392653	234015	3
CSAPIP0537	Sc0000413	651879	298087	CSA016206.1	328-450	AT3G07860	277-399	310	20	60.4	50	TGACATGGAGCAGTCCAAGA	385	27	59.86	33.33	TTGTCATCAAGTAACTTCTCATTATGG	102	3341 bp	3020	Scaffold838	991527	1589864
CSAPIP0538	Sc0000415	819620	130550	CSA005331.1	487-788	AT5G35730	211-512	435	22	59.71	50	TGGGTAGAGGACTATCCCATGT	523	20	60.33	45	ATAAATCCCGCAAGTCCACA	108	1012 bp	1014	Scaffold624	2673778	633360
CSAPIP0539	Sc0000415	819417	131545	CSA005331.1	487-788	AT5G35730	211-512	526	20	58.51	45	GGACTTGCGGGATTTATTTC	618	22	59.67	40.91	TTGGATAGGGAAAAGACCCATA	114	220 bp	220	Scaffold624	2674775	633157
CSAPIP0540	Sc0000418	686226	262805	CSA026654.1	187-790	AT5G41970	163-766	235	20	60.12	50	GATTCGCCTCACCAACAAGT	319	21	60.18	42.86	TCATAAACTCCCCCAACATCA	105	208 bp	208	Scaffold2881	954631	653668
CSAPIP0541	Sc0000418	686477	262480	CSA026654.1	187-790	AT5G41970	163-766	383	20	59.83	45	CAGGTTTTCGGACATGGTTT	473	20	60.66	55	GGATGTCCTTGGTCAAGCTG	110	282 bp	282	Scaffold2881	954882	653343
CSAPIP0542	Sc0000418	686752	261551	CSA026654.1	187-790	AT5G41970	163-766	486	22	60	45.46	GACATCCAGATGTGCATCAGTT	577	20	60.11	50	ATTTTGGAGGCTGGTCTGTG	111	936 bp	1017	Scaffold2881	955157	652333
CSAPIP0543	Sc0000418	908205	39287	CSA026645.1	274-681	AT2G33430	214-621	356	20	58.73	45	GCAACCAAACAGCAGATGAT	447	22	59.25	50	CCAAAGTACCTCTCACAGGACA	113	1747 bp	1739	Scaffold4012	129021	717311	3
CSAPIP0544	Sc0000418	909953	39063	CSA026645.1	274-681	AT2G33430	214-621	470	20	60.01	35	TTTGGATGCGAAATTGATGA	549	22	58.65	40.91	TCCTTGTTCTCAGGATCAACAT	101	223 bp
CSAPIP0545	Sc0000421	818293	126798	CSA001545.1	886-1112	AT1G18160	865-1091	897	20	60.28	45	TGCCACTTGGTTCTTTGACA	977	20	61.88	55	CCTTTCACTAACCGGCAAGG	100	1856 bp
CSAPIP0546	Sc0000421	355083	589983	CSA001555.1	79-845	AT3G02230	97-863	265	20	59.72	50	ATGCTTCGGCTACATGGTCT	351	20	60.02	50	CTGCTCGAGTGCATTGATGT	106	1881 bp	1846	Scaffold13776	4606	2824
CSAPIP0547	Sc0000421	354741	592011	CSA001555.1	79-845	AT3G02230	97-863	518	22	58.79	40.91	AACATCCCTGATTATGATGCAC	613	20	58.41	50	TACCACACATGGGAAAGAGG	115	195 bp	195	Scaffold13776	6599	2482
CSAPIP0548	Sc0000423	784887	160593	CSA008055.1	47-172	AT3G05550	38-163	21	20	60.13	55	CTCCTTTCGAACTCGCACTC	118	20	60.6	50	TGGGTTGGGACCAATTGTAG	117	390 bp	49544	Scaffold411	3696465	2077981
CSAPIP0549	Sc0000430	594579	347751	CSA004194.1	400-704	AT1G64680	319-623	522	22	60.49	50	TGGTGGAAGTGGAGATAGAAGG	612	20	59.72	40	TTTGCACATATTCACGCACA	110	334 bp	334	Scaffold2673	923024	285549
CSAPIP0550	Sc0000431	238626	702693	CSA021448.1	752-923	AT3G20650	770-941	752	20	59.09	50	CAGGATGCTGTTGATTGTCC	827	25	57.76	32	GTGAATTTTTCACAAAAACTAGCTC	100	569 bp
CSAPIP0551	Sc0000433	3054	935962	CSA032459.1	383-521	AT3G23890	1598-1736	352	22	58.15	45.46	CGACAGTGTGAAGACTTTGAGA	442	22	59.33	27.27	TGGCCAAAATGAATGAATAAAA	112	249 bp	247	Scaffold4322	2290	592854
CSAPIP0552	Sc0000435	514430	423013	CSA035778.1	64-365	AT1G07570	505-806	98	19	59.89	52.63	AAGGTTGCACTTGGTGCTG	177	22	58.88	45.46	GCATCAAGCAGGATATTAGACG	101	101 bp
CSAPIP0553	Sc0000436	567497	369469	CSA019797.1	5-357	AT3G25800	5-357	72	21	58.63	52.38	AGCTGAGACTGAACTCGATCC	159	21	59.81	42.86	CATCATCATTGTTCTCGCTCA	108	108 bp	108	Scaffold3130	678029	393425
CSAPIP0554	Sc0000436	567435	369526	CSA019797.1	5-357	AT3G25800	5-357	129	19	60.9	57.9	ACAGGACCCGGAAGGAGTT	222	20	59.5	50	CCCACCCACATAGGGAATAA	113	113 bp	113	Scaffold3130	677967	393482
CSAPIP0555	Sc0000437	482321	451441	CSA025755.1	265-653	AT1G76130	292-680	358	20	58.43	40	TTATGATGGAATTCCGTTGC	445	20	60.01	45	CAATATTTGGAACCCCATCG	107	1264 bp	1264	Scaffold2112	4667379	61378
CSAPIP0556	Sc0000437	480532	454068	CSA025755.1	731-889	AT1G76130	758-916	715	19	59.02	52.63	CACAGGGCAGCTTTCAACT	799	19	60.71	52.63	GGGTTTCCCTTGTGGATCA	103	426 bp	426	Scaffold2112	4670002	59593
CSAPIP0557	Sc0000438	172098	760788	CSA012259.1	719-1856	AT3G44600	752-1889	724	25	59.52	24	CTTTGAAATTGTAAAATGCAAAACA	799	25	60.16	40	AATACGTATCCTACGATCAGGTGAA	100	373 bp	373	Scaffold509	60348	4110365
CSAPIP0558	Sc0000438	172639	760518	CSA012259.1	719-1856	AT3G44600	752-1889	909	20	59.73	50	TGTACCGGCTGGAAGCTATT	989	22	59.98	31.82	TTTCATCAAAAACTGCATTTGG	102	102 bp	102	Scaffold509	60889	4110095
CSAPIP0559	Sc0000438	172740	760210	CSA012259.1	719-1856	AT3G44600	752-1889	1010	27	59.68	37.04	AGCTCTAACTTTCTCATATATGCAACC	1089	21	59.96	42.86	CATTGTTCTCCACCTTTCCAA	100	309 bp	311	Scaffold509	60990	4109785
CSAPIP0560	Sc0000438	173021	760117	CSA012259.1	719-1856	AT3G44600	752-1889	1082	20	60.04	45	CGAATTCTTGGAAAGGTGGA	1182	21	60	42.86	TGCTCTCATTGACATTTGCTG	121	121 bp	121	Scaffold509	61273	4109692
CSAPIP0561	Sc0000438	173149	759559	CSA012259.1	719-1856	AT3G44600	752-1889	1210	20	59.53	45	TTTGACGGATCCCACTCTTT	1297	20	58.98	50	CATCCCTTCCCTTAGTTGGA	107	551 bp
CSAPIP0562	Sc0000438	174686	758452	CSA012259.1	719-1856	AT3G44600	752-1889	1444	20	57.64	40	CCCTGAAGAATGTCCAAAAA	1543	22	59.96	50	CAAAGGATCTCCCGTCTGTATC	121	121 bp	121	Scaffold509	62924	4108041
CSAPIP0563	Sc0000438	165966	764764	CSA012259.1	109-489	AT3G44600	142-522	163	23	58.91	39.13	AAGTTATATGCATCGTGATGTGG	241	23	59.8	34.78	TTTTCTTCCAAAACTTCAAGTGC	101	2529 bp	2530	Scaffold509	54247	4114309
CSAPIP0564	Sc0000438	831232	101703	CSA012252.1	39-272	AT3G07300	39-272	17	20	59.94	45	GCCCTTGTGAATGATTTCGT	107	21	59.62	42.86	TCGCTGCTGTGAAATTACTGA	111	324 bp	324	Scaffold47	486397	1550022
CSAPIP0565	Sc0000439	362783	568990	CSA021360.1	586-740	AT2G05990	541-695	585	20	59.08	45	CAAATAAGCGCTATGCTGGA	663	23	59.83	39.13	AAGTGAGTGCACAAGAATGTCAA	101	530 bp	534	Scaffold660	1159337	3792673
CSAPIP0566	Sc0000441	462544	467550	CSA007809.1	512-702	AT1G43850	1517-1707	467	20	59.08	60	CGATCGTCTCCCTCTCTCTC	546	22	59.18	40.91	TTTACTAATGGCACTTCCAACG	101	1467 bp	3167	Scaffold740	1582812	357913	2
CSAPIP0567	Sc0000441	463991	466770	CSA007809.1	512-702	AT1G43850	1517-1707	548	23	58.69	34.78	TTGGAAGTGCCATTAGTAAATGA	645	20	60.41	50	CGCAGTTTCTCGGCTGTAAT	117	800 bp	787	Scaffold740	1596208	346897	2
CSAPIP0568	Sc0000441	522618	408829	CSA007797.1	73-445	AT5G53300	73-445	87	20	60.31	45	ACATGTTTCACTGGCAAGCA	181	20	60.07	50	CCTTAGGTGGCTTGAATGGA	114	114 bp	114	Scaffold3845	335230	186192
CSAPIP0569	Sc0000441	456952	474419	CSA007810.1	1036-1476	AT1G43850	961-1404	1001	19	59.73	52.63	CGGCTGACGCGTTATATGT	1084	19	61.69	52.63	CTTGGCATTGGGAGCAAAG	102	190 bp	190	Scaffold740	1577241	366461
CSAPIP0570	Sc0000446	19557	909551	CSA004504.1	563-965	AT3G18070	507-908	765	21	60.03	47.62	TGATCTTATGTCACGCTGCTG	845	23	59.98	34.78	GGTTCATACCAAACAAAATCCAA	103	224 bp	224	Scaffold2390	418213	1221290
CSAPIP0571	Sc0000446	602837	326272	CSA004486.1	926-1361	AT5G12480	929-1364	906	22	59.79	50	AGAAGAGGCTTACAGCTCAGGA	985	21	60.19	47.62	AGCCTTGCTTTCACAGTCTCA	100	223 bp	223	Scaffold3474	98680	754118
CSAPIP0572	Sc0000446	360306	568646	CSA004492.1	91-249	AT5G19150	208-366	35	20	60.74	45	TCTGATGCTTTGGGCATTCT	115	20	59.42	50	CACGGCATCCACCTATAACA	100	380 bp	400	Scaffold754	1821423	440682
CSAPIP0573	Sc0000446	360668	568387	CSA004492.1	91-249	AT5G19150	208-366	117	20	58.99	45	TTATAGGTGGATGCCGTGAA	204	19	60.11	52.63	GCCGCATCTTTAGTGCAGA	106	277 bp	276	Scaffold754	1821805	440424
CSAPIP0574	Sc0000446	361128	567298	CSA004492.1	343-491	AT5G19150	469-617	330	20	60.65	55	CCGAGGTTGAGAAGTGGATG	419	20	59.83	45	CTCGCATGCTTCATGATGTT	109	906 bp	906	Scaffold754	1822265	439334
CSAPIP0575	Sc0000446	371912	556934	CSA004488.1	1093-1336	AT5G19140	457-700	1143	20	61.17	45	CCAATGACGCTGATTTGCTT	1224	22	59.08	45.46	TCATAGCTTCTCAGTCCTCCAA	103	486 bp	510	Scaffold754	1832970	429025
CSAPIP0576	Sc0000448	423727	504304	CSA029033.1	425-588	AT2G20570	446-609	389	20	59.43	45	GAAGCTCATAAAGGCCGAAA	486	20	59.64	60	CACACCCAGCTGCTCTACTG	117	310 bp
CSAPIP0577	Sc0000451	707494	217836	CSA019186.1	1-377	AT4G27690	1-377	21	22	60.66	45.46	CCTTCAAGCCTGCTTGTAACAT	114	22	58.91	40.91	TGACTTTGGAAGAGAGGAATCA	115	1503 bp	1394	Scaffold7026	902728	72695
CSAPIP0578	Sc0000524	653901	212679	CSA018258.1	429-1199	AT2G41490	312-1082	442	20	59.1	45	GCGCAATATGTTTGGTTACG	522	21	59.83	38.1	CCAAGAAAACAATCCCAACAA	101	1785 bp
CSAPIP0579	Sc0000524	655677	212144	CSA018258.1	429-1199	AT2G41490	312-1082	534	22	58.79	31.82	TTTTCTTGGTGTTTGCAATCTT	626	20	59.81	40	CCAAGCAAAATCATGAAGCA	112	544 bp
CSAPIP0580	Sc0000524	656447	210515	CSA018258.1	429-1199	AT2G41490	312-1082	750	22	59.59	45.46	TTATACCGAAGCCTCTCATTCC	828	22	59.64	31.82	TTCGTGCAAAATATAGCCAAAA	100	1403 bp	1391	Scaffold2170	689638	927237
CSAPIP0581	Sc0000524	657865	210316	CSA018258.1	429-1199	AT2G41490	312-1082	865	20	60.99	45	TGCTGGTTTAAATGGCCTTG	953	23	59.67	47.83	GCCTGTTTATACTCTGGGTCTGA	111	184 bp
CSAPIP0582	Sc0000524	658066	210092	CSA018258.1	429-1199	AT2G41490	312-1082	993	20	59.64	45	ACCTTGTTCAACCGTTGCTT	1085	20	58.72	45	GCCATAGTCATTCCAGCAAA	112	207 bp	207	Scaffold2170	689215	928844
CSAPIP0583	Sc0000524	658255	207923	CSA018258.1	429-1199	AT2G41490	312-1082	1087	21	60.67	47.62	TGCTGGAATGACTATGGCTGT	1167	25	60.49	36	TGAGGAAGTGATAAAAGGAAGTTCA	105	2187 bp	2719	Scaffold2170	686514	929033
CSAPIP0584	Sc0000525	696741	171466	CSA011998.1	1538-2338	AT5G22750	1478-2278	1585	20	60.87	50	TGAAACTCATGCACGACCTG	1664	25	59.77	44	TGGTTAGTACAACATCACTCTGAGC	104	104 bp
CSAPIP0585	Sc0000525	699575	168541	CSA011998.1	1538-2338	AT5G22750	1478-2278	2091	20	59.86	50	CAGCAGATGTGCAGGTGATT	2185	19	58.71	47.37	CCGTCCTTGCTCAACAAAT	113	195 bp	195	Scaffold6030	251029	446234
CSAPIP0586	Sc0000525	700495	167712	CSA011998.1	2396-2732	AT5G22750	2336-2672	2430	20	59.55	50	AACAGGGAGAGTGCCCAATA	2514	20	59.73	50	AGTCCGCCAACTAGCCAATA	104	104 bp	104	Scaffold6030	250200	447154
CSAPIP0587	Sc0000525	857339	10762	CSA011991.1	61-183	AT3G25040	502-624	58	23	59.2	39.13	AAATTGGATCTACCGCTACTTCA	135	24	58.64	29.17	AATAAAAGAAATCAGCGTAAAGCA	101	210 bp	205	Scaffold807	606100	871065
CSAPIP0588	Sc0000527	13617	853432	CSA019585.1	2542-2942	AT3G45780	2065-2465	2545	20	60.22	45	TGCCATGAAAGCTATGGACA	2628	20	59.67	45	AAGAAAAGGGTGATCCAGCA	103	220 bp	218	Scaffold1770	3879926	276662
CSAPIP0589	Sc0000527	13807	853167	CSA019585.1	2542-2942	AT3G45780	2065-2465	2618	22	60.36	50	ATCCTAGACATGCTGGATCACC	2700	18	62.27	61.11	CTCCGCCGGGGAAGTAAT	100	295 bp	295	Scaffold1770	3880114	276397
CSAPIP0590	Sc0000530	122822	738247	CSA026135.1	2653-3302	AT5G23150	2257-2906	2788	20	60.11	45	CCGTCTTGCAATTGATTGTG	2871	20	60.79	50	GTCCACTTTGCGATGAAAGC	103	3941 bp	3748	Scaffold751	1036021	771591
CSAPIP0591	Sc0000530	126751	737881	CSA026135.1	2653-3302	AT5G23150	2257-2906	2879	20	60.15	45	CGCAAAGTGGACCTGTTTTT	2980	20	60.88	55	CTCCTAAAAGGCGAGGCAGT	121	378 bp	378	Scaffold751	1035655	775327
CSAPIP0592	Sc0000530	127126	737698	CSA026135.1	2653-3302	AT5G23150	2257-2906	2997	18	59.96	66.67	GAGCTGCTGCTCCTCCTG	3085	20	58.62	55	GGCGAAGAAGAGACTCAGGT	108	186 bp	183	Scaffold751	1035475	775702
CSAPIP0593	Sc0000532	124078	739673	CSA036628.1	79-346	AT5G51840	76-343	162	20	59.81	45	AACGGGAGTTGGGAAATCTT	259	23	59.75	39.13	GCTTTCCAATACGAATTCTCTCA	120	232 bp	232	Scaffold2632	965973	792677
CSAPIP0594	Sc0000532	549076	312744	CSA036621.1	181-341	AT2G42500	58-218	140	20	60.66	55	GTCCCTTCAAGCACTCATGG	225	21	59.51	47.62	CCTTAGCCTTCTCGCATAACA	106	2163 bp
CSAPIP0595	Sc0000532	440575	423207	CSA036626.1	466-845	AT1G71190	352-731	684	20	59.93	45	ATTCCACATTCTGGCTTTGG	768	22	59.47	40.91	TGCCAACTGACAATATGATGTG	106	201 bp	201	Scaffold2912	30478	162584
CSAPIP0596	Sc0000535	157433	704520	CSA019530.1	385-740	AT5G50180	367-722	405	20	60.65	55	CTCGTGCAGTCGAGTGTTTG	499	20	59.18	45	CTAATCCAAAATCCGCGAGT	114	800 bp	810	Scaffold4160	109779	2219887
CSAPIP0597	Sc0000540	293719	565616	CSA019297.1	127-860	AT1G60900	712-1445	112	19	60.16	52.63	ACATGCTCGGCGTGTGTAT	201	20	59.73	50	ACCGGCAGTGTTTCCTTCTA	109	442 bp	442	Scaffold1151	965546	854833
CSAPIP0598	Sc0000540	294313	565163	CSA019297.1	127-860	AT1G60900	712-1445	230	22	59.88	50	GAGATCAGTTGAGGAAGCCAGT	315	20	59.41	55	GCCAGTGAGGGGTTGTAATC	105	301 bp	301	Scaffold1151	966140	854380
CSAPIP0599	Sc0000540	185579	674090	CSA019299.1	40-419	AT2G20900	943-1322	128	22	58.31	45.46	AGAGACTTGACTCCACCATTTG	216	20	59.97	50	ACGAGTCCCATGTCCTTTTG	108	108 bp	108	Scaffold2137	1395445	1288646
CSAPIP0600	Sc0000541	730405	128186	CSA003998.1	616-912	AT5G57800	1552-1848	561	26	57.72	26.92	TTGAGTTTCAAAAATACTTAGTCCAA	646	20	59.33	50	CCCAACTTTGCTCTCTTGGT	105	327 bp	327	Scaffold3453	787619	127814
CSAPIP0601	Sc0000542	513789	343310	CSA027941.1	759-1027	AT3G05510	564-832	763	21	59.91	42.86	CAAAGTTTTGCCAGTTTCTCG	842	21	59.66	47.62	TGGGAATATGTGAACCCAGTC	100	1130 bp
CSAPIP0602	Sc0000543	436272	419558	CSA008108.1	262-719	AT5G61670	448-905	269	21	60.05	42.86	TTCTCTCTTATTGGCGGGATT	354	24	59.85	41.67	GCACACTCTGAATAAAGTCTGCAT	109	1854 bp
CSAPIP0603	Sc0000543	435774	421375	CSA008108.1	262-719	AT5G61670	448-905	341	21	60.51	52.38	GGAGGCACATCATATGCAGAC	434	21	59.62	52.38	AGCTGAGATCACTCCAACTGC	114	535 bp	535	Scaffold760	696113	311064
CSAPIP0604	Sc0000543	434849	421940	CSA008108.1	262-719	AT5G61670	448-905	485	21	60	47.62	CAGCAGGAGCATAAAAGATGC	563	22	58.28	40.91	AAACTGGTTCAACAAGGACAAG	100	895 bp	896	Scaffold760	695187	311629
CSAPIP0605	Sc0000543	438412	418402	CSA008108.1	1-232	AT5G61670	187-418	56	27	59.93	29.63	CAAGAAATTCAAGATAATATTCGAAGC	148	21	59.56	38.1	TGGATTCCAAGTTCAGCATTT	113	870 bp	870	Scaffold760	698727	308115
CSAPIP0606	Sc0000545	91440	764388	CSA030739.1	367-641	AT1G53290	418-692	403	26	58.82	34.62	TGACGACTTCATTCTGTTAGATATTG	481	22	59.92	40.91	CTCAGAATCAAAAAGTGCGTTG	100	184 bp	184	Scaffold1591	491906	1886819
CSAPIP0607	Sc0000545	91605	764193	CSA030739.1	367-641	AT1G53290	418-692	484	23	59.82	34.78	CGCACTTTTTGATTCTGAGTTTT	563	21	59.39	47.62	AGAGTGTGGACGTTCTTTTGC	100	214 bp	214	Scaffold1591	492071	1886624
CSAPIP0608	Sc0000546	540435	314998	CSA033858.1	370-544	AT5G02040	268-442	321	23	58.92	43.48	GGCCACTTACTATTATTGCTGCT	415	22	58.04	45.46	TGGAGAGAACTTCCTCACAGTT	116	418 bp	418	Scaffold2309	816418	605025
CSAPIP0609	Sc0000546	286979	567417	CSA033863.1	377-1009	AT4G33440	353-985	395	20	59.88	45	ACCAGCAATTTCACGCTCTT	476	21	59.17	42.86	TCTTCCATAAGAAGGCAATGG	102	1455 bp	1403	Scaffold267	964034	2333929
CSAPIP0610	Sc0000546	285550	568894	CSA033863.1	377-1009	AT4G33440	353-985	519	20	57.12	50	GGCATATAAGCCTCATCCAC	602	20	58.93	50	CACCACATATCCCACCACAT	103	1407 bp	1410	Scaffold267	962602	2335354
CSAPIP0611	Sc0000546	283703	570367	CSA033863.1	377-1009	AT4G33440	353-985	688	20	60.1	55	CTCCAACCTCACCTTCCGTA	785	20	59.78	45	CCATCGGTATTTGGAGCATT	117	1781 bp	1965	Scaffold267	960571	2336830
CSAPIP0612	Sc0000547	145526	708806	CSA017244.1	892-1049	AT2G04650	868-1025	862	20	60.07	50	TGGGGATGGCTCTAAAAGTG	955	21	58.91	38.1	CGAACATTTGCTGAGATTGAA	114	315 bp
CSAPIP0613	Sc0000549	781824	71364	CSA024339.1	158-855	AT4G02930	167-864	308	20	59.4	50	GACAAAGCCCCTGAAGAGAA	391	20	60	55	GTCCTGGGCAATCTACGTGT	103	237 bp	237	Scaffold2067	428427	1069464
CSAPIP0614	Sc0000549	780448	71570	CSA024339.1	158-855	AT4G02930	167-864	380	20	60.69	50	CGGCATTATGCACACGTAGA	465	20	60.39	55	GGGAGCAGAGACAACCAGAA	105	1407 bp	1423	Scaffold2067	427035	1069670
CSAPIP0615	Sc0000549	780283	72952	CSA024339.1	158-855	AT4G02930	167-864	460	21	58.66	52.38	GGGTATTCTGGTTGTCTCTGC	538	22	61.42	40.91	AAAACACACAAGTGATGGCACA	100	190 bp	190	Scaffold2067	426870	1071068
CSAPIP0616	Sc0000549	779953	73355	CSA024339.1	158-855	AT4G02930	167-864	668	20	60.08	50	ATCCGAGGTTCAGCATTGTC	765	20	60.17	55	AAGTTGGCGTACAGGGTCAG	117	117 bp	117	Scaffold2067	426540	1071471
CSAPIP0617	Sc0000549	779477	73638	CSA024339.1	912-1343	AT4G02930	924-1355	859	24	61.4	37.5	TGAACAAGGGACAATTAAAGTTGG	938	21	60.16	42.86	CTTGAACATTTCAACGCCAGT	100	310 bp	310	Scaffold2067	426064	1071754
CSAPIP0618	Sc0000551	388828	464067	CSA017427.1	268-502	AT4G02790	283-517	218	22	59.96	40.91	TATTGGGTTGATCTTGATGCTG	293	25	59.74	32	TAAGTTCTTTCTCAGTTTTGGCAAT	100	223 bp
CSAPIP0619	Sc0000551	117616	735162	CSA017432.1	535-1802	AT4G04910	532-1799	490	20	57.61	40	GGGGCAAGTAAAATCAAACA	579	20	59.29	45	TTCACGCTGGTTGACAATCT	109	340 bp	340	Scaffold769	757661	1346992
CSAPIP0620	Sc0000551	117543	735225	CSA017432.1	535-1802	AT4G04910	532-1799	553	20	59.98	50	TCAAGCATCGAACTCCAGTG	650	22	57.72	50	CTGCACCTAAACCACCTATACC	119	350 bp	350	Scaffold769	757588	1347055
CSAPIP0621	Sc0000551	114505	738303	CSA017432.1	535-1802	AT4G04910	532-1799	1028	20	59.53	50	GACCAACAGGAAGGATTTGC	1108	20	60.8	50	TTGTAAGCGACCAGGCTCAT	100	310 bp	310	Scaffold769	754552	1350131
CSAPIP0622	Sc0000551	112637	740381	CSA017432.1	535-1802	AT4G04910	532-1799	1132	20	59.7	40	AAACCGGCAATTAAACATGG	1210	22	58.91	40.91	TCTAACTTCACTGACGGCATTT	100	100 bp	100	Scaffold769	752685	1352208
CSAPIP0623	Sc0000551	111646	740471	CSA017432.1	535-1802	AT4G04910	532-1799	1335	22	59.75	40.91	TGAAGTTAGACCAGCATTTGGA	1412	26	59.37	38.46	TCTCTTATATATGTGGTCATGTCGTG	103	1001 bp	1001	Scaffold769	751694	1352298
CSAPIP0624	Sc0000553	218135	633643	CSA033800.1	1411-1534	AT1G34320	1306-1429	1373	20	60.64	45	AGATCAACTTTGCGGTCCAA	1454	20	59.92	45	ACAAGCCAGCTCAACGTTTT	101	353 bp
CSAPIP0625	Sc0000554	556802	291052	CSA030080.1	640-918	AT4G22290	727-1005	646	19	59.51	52.63	TGAGCTCAGAGGTGCCATT	727	21	59.04	47.62	CATCTTGGTACCCTCTGGAAA	102	3717 bp	3376	Scaffold426	2311545	2485565
CSAPIP0626	Sc0000556	133768	715860	CSA023057.1	1703-1850	AT1G52150	1628-1775	1687	20	59.67	50	TGACGTGATTATGCCTGGAG	1773	20	61.12	45	GGCATCAATTGGAGCAAAGA	106	1021 bp	1022	Scaffold2348	2708852	202633
CSAPIP0627	Sc0000557	368504	481259	CSA034301.1	73-257	AT2G41670	529-713	58	20	60.96	55	GCATGCTACAGTGGGACCAT	143	18	60.07	61.11	CAATACTCCGGGCGTGTC	103	807 bp
CSAPIP0628	Sc0000558	708860	140064	CSA002298.1	250-365	AT2G33340	250-365	207	19	60.41	47.37	TTCCTGGGATGCTTGGAAT	289	21	59.42	47.62	TGACTTAGCTCTTGCCTTGCT	103	1109 bp
CSAPIP0629	Sc0000567	271508	572136	CSA032330.1	20-321	AT4G17510	29-336	19	21	59.09	47.62	TGCTAAGAGATGGCTTCCACT	104	22	58.96	45.46	AGCCATATACATCATGGCACTC	107	459 bp	459	Scaffold3036	582729	1464027
CSAPIP0630	Sc0000568	29054	814511	CSA000241.1	916-1751	AT1G55740	910-1745	897	22	60.32	36.36	TCAAAGACCATAATGCCATGAA	973	25	59.98	36	TTCGTAGTGTTCCATTTCAGTAACA	101	192 bp	192	Scaffold694	1203222	1404952
CSAPIP0631	Sc0000568	30096	813552	CSA000241.1	916-1751	AT1G55740	910-1745	1550	21	59.22	42.86	GGGCAGCACGATTTTAATCTA	1640	19	59.93	52.63	CGGGATCAGAGAACAAGCA	109	109 bp	109	Scaffold694	1204263	1403994
CSAPIP0632	Sc0000569	157257	683916	CSA012353.1	214-758	AT3G22890	715-1259	349	20	59.99	55	AGGGTACACCAAGGCTGATG	427	22	59.62	45.46	AACCACAGTTGTCTCAGGATCA	100	929 bp	935	Scaffold347	344619	608603
CSAPIP0633	Sc0000569	621478	219167	CSA012349.1	1-519	AT5G17060	1-519	96	22	59.92	45.46	CCATCCTGTACAAACTGCACAT	188	21	60.97	52.38	GCCTACATCCCACACTGTGAA	113	1457 bp	1461	Scaffold7165	116763	303958
CSAPIP0634	Sc0000569	622932	218736	CSA012349.1	1-519	AT5G17060	1-519	206	21	60.08	47.62	GGCGGACAAGAGAAATTAAGG	295	21	59.33	38.1	TGTTTTGCTTTTCCGATTCTC	110	434 bp	435	Scaffold7165	116331	305416
CSAPIP0635	Sc0000569	623323	218596	CSA012349.1	1-519	AT5G17060	1-519	273	21	60.24	47.62	TTGTGGACTCTTTGGATCGAG	358	20	60.52	45	TTGCAAACACCAGGATGATG	105	183 bp	183	Scaffold7165	116191	305808
CSAPIP0636	Sc0000570	53581	787707	CSA008023.1	416-754	AT1G62640	425-763	409	21	58.28	52.38	CGTGGACCTAGTCTTGTTGTG	499	24	59.42	37.5	GCTGTAATATCATAAGCCAATGGA	114	489 bp	489	Scaffold1739	1927073	282615
CSAPIP0637	Sc0000570	54066	787515	CSA008023.1	416-754	AT1G62640	425-763	519	23	58.98	43.48	CAGCTGCTTGTAGTGGATTTATG	608	20	60.35	50	TAACGGGAAAGAGCATCAGC	109	196 bp	196	Scaffold1739	1927558	282423
CSAPIP0638	Sc0000575	827926	8817	CSA015928.1	503-923	AT5G12200	476-896	521	20	59.74	40	TTCCATATGGCAATCACCAA	595	26	59.55	30.77	ATGCTAGGAAAAATTTAAAGGAGTTG	100	248 bp	248	Scaffold432	1639836	889041
CSAPIP0639	Sc0000575	827847	9038	CSA015928.1	503-923	AT5G12200	476-896	594	25	58.57	32	TCAACTCCTTTAAATTTTTCCTAGC	680	20	59.84	50	ATAGCCAAGGCACCAAGAGA	106	106 bp	106	Scaffold432	1639757	889262
CSAPIP0640	Sc0000575	827764	9124	CSA015928.1	503-923	AT5G12200	476-896	680	20	59.84	50	TCTCTTGGTGCCTTGGCTAT	763	20	61.12	60	CGTGTCCCTCTGGACCTGTA	103	103 bp	103	Scaffold432	1639674	889348
CSAPIP0641	Sc0000575	760945	75843	CSA015933.1	123-260	AT5G06960	129-266	76	21	58.16	38.1	TGATCAATCTCAAGCCATTGT	167	21	60.37	47.62	CCTTAAACGGCTCTTTCTTGC	112	203 bp	203	Scaffold432	1529479	999443
CSAPIP0642	Sc0000580	446220	383597	CSA024059.1	394-1151	AT5G27120	205-962	436	21	58.71	42.86	TGAAACTTTAGCTGTGGCTGA	518	20	61.42	50	CCTCGCATCAATTCCATGAC	102	201 bp	201	Scaffold1965	364095	193756
CSAPIP0643	Sc0000580	446480	382744	CSA024059.1	394-1151	AT5G27120	205-962	597	22	59.38	45.46	TGAGCTTGGGTTTATCTCACAG	679	21	59.95	42.86	AGATCATCCAACAAGCCAATG	103	794 bp	794	Scaffold1965	364355	192903
CSAPIP0644	Sc0000582	359255	467592	CSA019681.1	91-1109	AT2G32810	106-1124	739	22	60.34	40.91	GCCAAATTCCTACAAGAAACCA	828	20	59.99	45	TGCAAATGCAAGGTCTTCAG	109	2188 bp
CSAPIP0645	Sc0000585	36494	791199	CSA012055.1	259-1265	AT1G04710	229-1235	426	18	60.39	61.11	CTGGTCTTCAGGCCGTTG	507	20	59.62	45	CATTGGGTTTGATGTCATGG	101	200 bp	200	Scaffold2074	161829	654701
CSAPIP0646	Sc0000585	36302	791369	CSA012055.1	259-1265	AT1G04710	229-1235	497	20	59.99	50	GGGTTGGAATCCATGACATC	581	20	60.24	55	ACACCCATGGGGAGTAGACA	104	222 bp	222	Scaffold2074	161999	654509
CSAPIP0647	Sc0000585	36105	791594	CSA012055.1	259-1265	AT1G04710	229-1235	604	21	59.72	38.1	TTCAGAAAATGTTGCACATCG	690	25	60.18	36	TCTTTAAATTTACCAGAAGCAGTCG	111	194 bp	194	Scaffold2074	162224	654312
CSAPIP0648	Sc0000585	35907	791760	CSA012055.1	259-1265	AT1G04710	229-1235	687	20	59.22	50	CAGCGACTGCTTCTGGTAAA	776	20	60.89	50	CCATCATCAACGGAGATCGT	109	226 bp	226	Scaffold2074	162390	654114
CSAPIP0649	Sc0000585	35695	792014	CSA012055.1	259-1265	AT1G04710	229-1235	824	20	60.43	50	CTGGCAAAACTGAAGCCTGT	903	21	57.18	47.62	TCTTCATCAAGAGGACAGCTC	100	184 bp	184	Scaffold2074	162644	653902
CSAPIP0650	Sc0000585	35105	792187	CSA012055.1	259-1265	AT1G04710	229-1235	913	21	59.21	47.62	CTTGATGAAGAGAAGCCTTGC	998	20	60.2	55	GGACCAACACCCATGATAGC	105	601 bp	601	Scaffold2074	162817	653312
CSAPIP0651	Sc0000585	34831	792812	CSA012055.1	259-1265	AT1G04710	229-1235	1042	20	60.97	55	CAAGGCTGCAGGTCTTGAAC	1120	24	59.83	45.83	GGATCAAGTTCTAGCTTCTTACGG	102	250 bp
CSAPIP0652	Sc0000585	795669	31997	CSA012036.1	469-574	AT4G34240	463-568	426	25	59.67	36	GCTCTTGTAAATTAGCGCTTAAAGA	510	24	59.33	41.67	GAGGTTCTGATACAATTTCTGCTG	108	227 bp	227	Scaffold4100	285308	400892	2
CSAPIP0653	Sc0000585	920	824788	CSA012062.1	298-1122	AT3G23940	277-1101	501	19	60.08	57.9	CCGCTCAGTGGTATGATGG	581	22	59.1	40.91	TCATGATACTTGGCCGATTAAG	102	2185 bp	2046	Scaffold2074	191315	623369	2
CSAPIP0654	Sc0000587	517210	308707	CSA036770.1	358-770	AT1G17050	346-758	435	20	60.68	55	CGGCTTTGGTGTTCCTAGTG	515	23	58.29	39.13	TGGATCATCTCAATAATCTCTGC	103	190 bp	192	Scaffold2373	308681	2104864
CSAPIP0655	Sc0000587	517393	308382	CSA036770.1	358-770	AT1G17050	346-758	531	24	59.67	37.5	TGATCCATACTGCAAGCTTAATTC	622	20	59.19	55	CAGCAAGGACTGCCACTCTA	111	332 bp	332	Scaffold2373	308866	2104539
CSAPIP0656	Sc0000587	577386	247388	CSA036765.1	184-561	AT5G25760	31-408	350	19	59.56	57.9	CTGCAACCTCCTCAAGTGC	437	20	60.23	50	GCTGGACTCCATGCATTCTT	107	1333 bp	1333	Scaffold988	602267	566087
CSAPIP0657	Sc0000588	91579	732313	CSA017201.1	331-884	AT2G04540	439-992	727	20	59.97	55	AGGTGAAGGTTCTGGGGTCT	807	20	59.7	55	ACCTGACATCCCGTAACCAC	100	1643 bp	1428	Scaffold1291	1888664	110186
CSAPIP0658	Sc0000589	246179	572449	CSA005102.1	35-461	AT5G42000	32-458	121	20	61.38	60	CTCCCTATTCGGCTGCTCTC	213	20	60.84	55	GTCGTCAGCAAACGGAGTTC	112	6314 bp	113	Scaffold52	170102	1645421	2
CSAPIP0659	Sc0000591	480818	341774	CSA001864.1	1024-2298	AT2G04030	952-2226	1026	26	60.58	38.46	CTAAAACTGAGAAATATTGGGACTGG	1101	25	58.1	24	AATTCATTGTATTCATCCTTTTCAA	100	883 bp	590	Scaffold93	1608575	229076
CSAPIP0660	Sc0000591	481719	341574	CSA001864.1	1024-2298	AT2G04030	952-2226	1144	20	61.14	45	TGAGTTTTTGGATCCGCTTG	1224	21	60.52	47.62	CATTGTTAAGAGGTGCCATGC	101	182 bp	182	Scaffold93	1609183	228876
CSAPIP0661	Sc0000591	481933	340420	CSA001864.1	1024-2298	AT2G04030	952-2226	1277	20	59.64	50	CGGTTGTATGTGAAGCGTGT	1357	20	59.19	45	GGTCATTTGAATCCACCACA	100	1122 bp	1356	Scaffold93	1609397	227488
CSAPIP0662	Sc0000591	483038	340177	CSA001864.1	1024-2298	AT2G04030	952-2226	1360	21	60.55	47.62	GGTGGATTCAAATGACCTTCC	1441	21	57.86	38.1	TCAAATGTTTTCCTGACAAGC	102	260 bp	254	Scaffold93	1610736	227251
CSAPIP0663	Sc0000591	483276	339992	CSA001864.1	1024-2298	AT2G04030	952-2226	1440	21	59.6	42.86	GGCTTGTCAGGAAAACATTTG	1534	24	59.56	37.5	TCTTCAATGCATCCTAGCTTTAGA	118	207 bp	207	Scaffold93	1610968	227066
CSAPIP0664	Sc0000591	483628	339442	CSA001864.1	1024-2298	AT2G04030	952-2226	1703	20	59.87	50	AGTGCCAAGACTGCTCCATT	1788	20	60.46	50	GGTTTGCAGATTCTGGATGG	105	405 bp	405	Scaffold93	1611320	226516
CSAPIP0665	Sc0000591	484021	339246	CSA001864.1	1024-2298	AT2G04030	952-2226	1796	25	57.05	28	AATCTGCAAACCTATAAAGAAAAGA	1870	26	61.08	38.46	CTTCTTTAGTTTCCCTTTCTTTGACC	100	208 bp	208	Scaffold93	1611713	226320
CSAPIP0666	Sc0000591	484312	338957	CSA001864.1	1024-2298	AT2G04030	952-2226	1979	20	59.94	50	TCCCCCTGTGTTCTTGTTTC	2070	21	59.79	47.62	TCCTTCCTCTCATGAACTCCA	112	206 bp	206	Scaffold93	1612004	226031
CSAPIP0667	Sc0000591	484506	337824	CSA001864.1	1024-2298	AT2G04030	952-2226	2079	22	60.03	45.46	TGAGAGGAAGGAGGATATTGGA	2165	20	60.02	50	AACGCTCTCTTGGCATCAGT	106	1145 bp	1339	Scaffold93	1612198	224704
CSAPIP0668	Sc0000591	478502	344708	CSA001864.1	265-569	AT2G04030	238-542	230	20	57.73	50	AAAGAAGAAGCTCCCGAGAC	318	21	59.25	47.62	GAAACACTTCCTTGTGGCTGT	109	265 bp	266	Scaffold93	1606223	231752
CSAPIP0669	Sc0000591	478740	344373	CSA001864.1	265-569	AT2G04030	238-542	312	25	60.01	44	GTCTATACAGCCACAAGGAAGTGTT	387	25	59.65	36	AAAGAAGGGTCAGTCACACTTAAAA	100	362 bp	362	Scaffold93	1606462	231417
CSAPIP0670	Sc0000592	715098	107006	CSA034096.1	145-440	AT5G43710	892-1187	107	22	58.94	45.46	CAAGAAGCTTATGAGGCAGCTA	184	23	60.24	39.13	TGTTAAATAATGGCCAGACAAGG	100	250 bp	250	Scaffold3810	341863	604406
CSAPIP0671	Sc0000592	714927	107219	CSA034096.1	145-440	AT5G43710	892-1187	170	20	59.87	50	ATGAACTCTGCTGCCCTTGT	261	20	59.87	45	AGCAGCATGTGTTCGAATTG	111	208 bp	208	Scaffold3810	342076	604235
CSAPIP0672	Sc0000627	196673	607989	CSA015786.1	93-423	AT5G50310	93-423	82	20	60.66	50	TCGCAGAGAGACCAAAAAGC	172	21	59.28	42.86	GGGACATTTTCTTCAATGTGG	111	454 bp	462	Scaffold87	1320656	243766
CSAPIP0673	Sc0000627	197111	607812	CSA015786.1	93-423	AT5G50310	93-423	177	20	59.25	40	TTGAAGAAAATGTCCCAGCA	256	23	59.72	39.13	TGTAGAATTCACCCCCATAAAGA	102	193 bp	193	Scaffold87	1320479	244212
CSAPIP0674	Sc0000627	197274	607636	CSA015786.1	93-423	AT5G50310	93-423	249	22	59.55	36.36	AATTGATTCTTTATGGGGGTGA	330	20	59.04	50	AATCAGCTTCCACTCCTGCT	101	206 bp	214	Scaffold87	1320295	244375
CSAPIP0675	Sc0000627	218220	586248	CSA015784.1	1-482	AT5G50310	553-1031	132	20	60.94	55	CTGGATGTATGTGGCCGAGT	225	22	59.36	40.91	TCAGAGCCATTTTTATCAGACG	115	648 bp
CSAPIP0676	Sc0000627	218884	583982	CSA015784.1	1-482	AT5G50310	553-1031	263	20	60.09	50	TCAGACATGTGGTCCCTTGA	343	21	60.03	42.86	TGGACACACACAGAAAAACCA	101	2250 bp	1969	Scaffold87	1299910	263005
CSAPIP0677	Sc0000627	221130	582504	CSA015784.1	1-482	AT5G50310	553-1031	360	20	59.81	45	TCCATAAAAAGCGGGCTCTA	437	23	58.75	30.43	TGAAATCCATAAAGCTCATTCAA	100	1482 bp	1480	Scaffold87	1298434	264970
CSAPIP0678	Sc0000628	78466	726330	CSA003074.1	49-419	AT4G02080	49-419	82	20	60.17	45	GCTTGATAATGCCGGAAAGA	167	23	59.95	39.13	TTCCCAATACTCAATTCCTCTGA	108	201 bp	201	Scaffold212	3083748	584790
CSAPIP0679	Sc0000628	88002	716804	CSA003073.1	673-1691	AT4G16155	637-1655	1234	20	59.87	35	TGATGCAAATGGGAAAATGA	1314	20	60.7	45	CAAATGGTTGAGCACGTGAA	100	191 bp
CSAPIP0680	Sc0000628	91265	712771	CSA003073.1	284-644	AT4G16155	263-623	321	20	59.59	50	CTTTGCATGCTGTGGAGAAG	399	22	60.08	50	AGAGCTTTAGACGGAACACAGC	100	961 bp	877	Scaffold212	3096442	571420
CSAPIP0681	Sc0000628	90625	713732	CSA003073.1	284-644	AT4G16155	263-623	421	22	59.77	45.46	TCTTGCTGTAAGTGGTCGGATA	510	20	60.08	55	ATGATCAGCCACTCCCTGTC	109	640 bp	640	Scaffold212	3095802	572297
CSAPIP0682	Sc0000628	90548	714349	CSA003073.1	284-644	AT4G16155	263-623	507	20	59.71	55	ACAGACAGGGAGTGGCTGAT	586	21	59.28	47.62	CCTGTCAATATGTCCACACCA	100	100 bp	100	Scaffold212	3095725	572914
CSAPIP0683	Sc0000631	707900	94624	CSA024704.1	389-1259	AT1G08420	446-1316	574	20	60.72	45	ATGGGCATGTTATGGCTTTG	667	20	60.69	50	ATATGGCTTGGCAGCTGTGT	113	202 bp	202	Scaffold4072	690684	927258
CSAPIP0684	Sc0000631	345895	456596	CSA024716.1	136-698	AT1G21760	31-593	159	22	59.95	45.46	TGAGGACTGCACAGTTCTTTGT	240	20	58.93	50	TGGTTTACTGCTTGCACTCC	101	235 bp	235	Scaffold4625	81246	368379
CSAPIP0685	Sc0000631	346127	453969	CSA024716.1	136-698	AT1G21760	31-593	257	21	59.99	42.86	CCATTTGTTGATCCAGCACTT	353	21	58.16	42.86	CCATTTTCGACATACACAAGC	117	2630 bp	2585	Scaffold4625	81478	365797
CSAPIP0686	Sc0000631	348947	449848	CSA024716.1	136-698	AT1G21760	31-593	475	20	58.9	40	TGATGGTTCATGGAGGAAAA	561	20	58.85	45	TTTCCATTCAGCAACTCCAG	106	3931 bp	4123	Scaffold4625	84253	361484
CSAPIP0687	Sc0000636	144634	654141	CSA021804.1	1-368	AT2G39390	1-368	19	20	59.42	50	ACGGTGATCTCACAGAAGCA	100	20	59.43	50	CGAATGGCTCTGGTCTTCTT	101	101 bp	101	Scaffold3908	1227581	362582
CSAPIP0688	Sc0000638	737956	60415	CSA028066.1	82-443	AT1G50140	1363-1724	283	23	58.09	34.78	AGATGCTGAAAATCGTGTAAAGA	369	23	59.98	39.13	TCCTGAATATCCTTCAGTTGCAT	109	109 bp	109	Scaffold1227	211431	504725	2
CSAPIP0689	Sc0000638	732468	65899	CSA028068.1	460-762	AT3G19740	274-576	514	20	59.94	45	TCCTGGTGAAATTGGTGTCA	606	21	60.01	47.62	CATGCAAGAAAAGCTCTGGTC	113	113 bp	113	Scaffold1227	215765	500387
CSAPIP0690	Sc0000640	292649	505098	CSA032904.1	337-758	AT5G47540	187-611	334	20	59.34	55	TAGTGAAGCTGAGCCAGTCG	408	27	57.44	22.22	TCAATTTTGGAAGACATATAATTAACA	101	101 bp	101	Scaffold979	2636550	58590
CSAPIP0691	Sc0000640	292996	504009	CSA032904.1	337-758	AT5G47540	187-611	488	21	60.31	47.62	CAAGTTCAGTCACGGCTGATT	569	20	59.05	45	TGTAAAGCCATGTCCGTGTT	101	843 bp	843	Scaffold979	2635461	58937
CSAPIP0692	Sc0000640	297051	500235	CSA032904.1	896-1091	AT5G47540	731-926	850	21	60.15	47.62	TTACATTACCAGGCGACAAGC	927	23	59.3	47.83	GTTATCCCTTGAGCTCACATAGC	100	562 bp	568	Scaffold979	2632227	62446
CSAPIP0693	Sc0000640	774568	23050	CSA032895.1	70-278	AT1G70610	628-836	57	20	61.17	45	ATTTGCAGGTCAAGCGAATG	140	23	59.31	52.17	CCAAGCCTACTAGTCAGATCACC	106	230 bp	230	Scaffold5336	166985	189546
CSAPIP0694	Sc0000640	10215	787512	CSA032909.1	55-189	AT1G67640	58-192	37	20	60.47	50	TGCCAAGGAGAAGAAGATCG	138	20	62.91	60	AGGCAAGCTGAGGACACCAG	121	121 bp	121	Scaffold877	228896	3006975
CSAPIP0695	Sc0000640	724063	73572	CSA032899.1	596-752	AT5G54110	617-773	559	20	59.88	45	TTTGCGTGTTGTCTTCTTGG	636	23	59.74	43.48	CTTTGGTACTACAATGGCAGCTT	100	213 bp
CSAPIP0696	Sc0000640	725066	70287	CSA032899.1	389-543	AT5G54110	410-564	340	20	59.72	50	TTGTTACATGCGACCTCCTG	419	23	59.27	39.13	TGTTGTTTCTCATTGTTCTCTGG	102	2495 bp	811	Scaffold824	662062	64295
CSAPIP0697	Sc0000640	768693	28398	CSA032897.1	481-641	AT1G70610	1459-1619	430	25	59.74	32	TGGAAAAAGCACTCTTGTAAATCTT	520	20	60.17	50	CCCTCAACCATTTGATGTCC	110	757 bp	758	Scaffold5336	172646	183357
CSAPIP0698	Sc0000641	146605	650414	CSA001405.1	104-641	AT1G11720	2495-3032	133	20	59.86	50	GAAAGGGATCCACCTCATCA	217	21	59.54	33.33	AAATCATTTTGAATGCGAGGA	105	332 bp	326	Scaffold2688	92462	182979
CSAPIP0699	Sc0000641	146981	650167	CSA001405.1	104-641	AT1G11720	2495-3032	282	20	58.65	50	CACGCCTGTGTTTGACCTAT	361	21	58.92	42.86	GTTAATCCACATGGCTCGAAT	100	203 bp	203	Scaffold2688	92832	182732
CSAPIP0700	Sc0000641	147185	649026	CSA001405.1	104-641	AT1G11720	2495-3032	383	23	59.65	43.48	CAACTGACAGCAATGAGATATGG	474	20	59.07	55	GCCTTGAGCTTCTGCTCTCT	111	1140 bp
CSAPIP0701	Sc0000647	169528	623953	CSA008986.1	919-1097	AT3G07370	547-725	914	21	59.62	52.38	TTGGAGGCTCTAGAACGAGTG	1008	20	57.99	40	AATGACAGGATCACGGAAAA	114	208 bp	208	Scaffold4093	201389	1120041
CSAPIP0702	Sc0000648	633808	157180	CSA021075.1	67-194	AT2G46820	340-467	48	18	62.42	61.11	GTGTGGCTGGCGTTGTTG	127	22	59.59	36.36	TCCAATTCCAACAAGTTCAAGA	101	345 bp	348	Scaffold594	791135	189357
CSAPIP0703	Sc0000650	408780	381408	CSA014050.1	1105-2354	AT4G32640	1078-2327	1056	20	59.42	55	CCTCAGTGATTCTGCACGAC	1147	20	60.3	50	TCAAGTACCGTGGACTGCAA	111	349 bp	349	Scaffold2980	2281025	287903
CSAPIP0704	Sc0000650	422046	367678	CSA014050.1	1105-2354	AT4G32640	1078-2327	1351	24	60.35	41.67	GAAGTTTATTGATCAGGGAAGACG	1431	20	59.01	50	CCTGCCATCTGGACCTAAAT	100	813 bp	813	Scaffold2980	2267288	301176
CSAPIP0705	Sc0000650	422870	366063	CSA014050.1	1105-2354	AT4G32640	1078-2327	1462	21	57.84	42.86	TGATGAAAGGCCTGAACTATG	1540	24	60.29	37.5	TCAATAAGGAAGAAGAACACAGCA	102	1604 bp	1332	Scaffold2980	2265945	302000
CSAPIP0706	Sc0000650	429438	360035	CSA014050.1	1105-2354	AT4G32640	1078-2327	1587	20	58.83	40	TTGCAACATTTGACTCGACA	1683	20	59.65	55	GACATCGGTTTGGAGAGGAG	116	1064 bp	1056	Scaffold2980	2260860	307361
CSAPIP0707	Sc0000650	430469	359795	CSA014050.1	1105-2354	AT4G32640	1078-2327	1673	23	60.7	47.83	CAAGACGTTTACACTCCTCTCCA	1756	21	60.18	42.86	TTCTGGAACATGGTTGGGATA	104	273 bp	273	Scaffold2980	2260620	308384
CSAPIP0708	Sc0000650	437711	351706	CSA014050.1	1105-2354	AT4G32640	1078-2327	1741	20	60.01	45	GATTGGATCCCTTTCTGCAA	1839	23	58	34.78	AAGTTCAACAGCCATTGTCTTTA	121	1120 bp	1118	Scaffold2980	2254325	313834
CSAPIP0709	Sc0000650	438783	351512	CSA014050.1	1105-2354	AT4G32640	1078-2327	1967	20	59.59	50	TTACTCCAGCCAGCAGACAA	2064	21	58.86	42.86	CAGAGATTGAAGCAATGTCCA	118	242 bp	242	Scaffold2980	2254131	314904
CSAPIP0710	Sc0000652	294055	494773	CSA017700.1	415-794	AT2G44150	373-752	428	20	61.02	50	GGGATTGTGGCAGATGAAGA	528	20	60.13	45	TGTTTCTCCACGGTGTTTCA	120	236 bp	236	Scaffold671	1573454	227262
CSAPIP0711	Sc0000652	308203	478029	CSA017698.1	1-1236	AT3G59920	1-1236	32	20	61.79	55	GGGACCGGTCTCAAAGAATG	115	24	58.11	45.83	AGTGAAGTTGACTCTCCTCCATAG	107	2832 bp	2845	Scaffold671	1598825	199282
CSAPIP0712	Sc0000652	307874	480991	CSA017698.1	1-1236	AT3G59920	1-1236	176	20	58.28	45	GATAAGCCTCCAGCCAATTT	263	22	60.71	50	CATCTGTGTGAATGAGGACTCG	109	199 bp	199	Scaffold671	1598496	202257
CSAPIP0713	Sc0000652	307611	481208	CSA017698.1	1-1236	AT3G59920	1-1236	303	20	61.17	50	TCAAAGCCGTTGATGGTAGC	379	24	59.75	37.5	AAAATACCCATGAGAGGAGATTTG	100	245 bp	245	Scaffold671	1598233	202474
CSAPIP0714	Sc0000652	305518	481506	CSA017698.1	1-1236	AT3G59920	1-1236	456	20	58.98	50	GTGATCCCAAAACACACGAG	545	20	60.07	45	AGCGCATGACCGATAAAATC	109	2040 bp	2040	Scaffold671	1596052	202860	2
CSAPIP0715	Sc0000652	305288	483564	CSA017698.1	1-1236	AT3G59920	1-1236	583	23	59.12	47.83	CCACTACTTAGATGAGCCTGCTT	660	23	59.96	43.48	TGGGTAAATGTATGGTGATCCTC	100	212 bp	212	Scaffold671	1595822	204918
CSAPIP0716	Sc0000652	304936	483888	CSA017698.1	1-1236	AT3G59920	1-1236	712	20	60.54	50	ATTTGCTCGGCTAAGTGCTG	810	23	60.3	47.83	CCTAGCTGTTTCACCTTCTGATG	121	240 bp	240	Scaffold671	1595470	205242
CSAPIP0717	Sc0000652	304516	484112	CSA017698.1	1-1236	AT3G59920	1-1236	817	21	59.93	47.62	AGGTGAAACAGCTAGGTGCAA	909	20	60.15	50	GATTGGGTGGCTCATAATGG	112	436 bp	436	Scaffold671	1595050	205466
CSAPIP0718	Sc0000654	249229	538885	CSA007069.1	262-438	AT5G07710	256-432	224	20	60.17	50	GTCATTTCCTCCCCCACTTT	312	20	59.94	45	AATCCGAGCACAATCAAACC	108	687 bp	683	Scaffold3537	1353314	589571
CSAPIP0719	Sc0000655	9595	778951	CSA012228.1	25-559	AT4G35190	19-553	62	20	59.84	50	ACTGGCAAGAGGGATTGCTA	152	20	59.45	45	AAACCCATCAAGCCAACACT	110	236 bp	236	Scaffold1713	360472	1712226
CSAPIP0720	Sc0000655	10177	778300	CSA012228.1	25-559	AT4G35190	19-553	290	20	61.67	55	CATCAGAGGAAGGCCGAGAT	378	20	59.83	50	CAGTTGAGCCCAAGTGATGA	108	305 bp	311	Scaffold1713	359815	1712808
CSAPIP0721	Sc0000655	10444	778144	CSA012228.1	25-559	AT4G35190	19-553	360	21	59.54	47.62	TGGAGGAGTTATTGGAGGTCA	453	22	59.36	40.91	GCTTTGTCAATGAAGGTCAAGA	115	194 bp	194	Scaffold1713	359659	1713081
CSAPIP0722	Sc0000658	153244	634085	CSA009626.1	847-1817	AT5G17420	799-1769	925	20	58.98	50	TGATCGCGAGACCTATCTTG	1013	20	60.19	50	TTCATGGGATCCACCGTACT	108	243 bp	243	Scaffold2555	471953	1100720
CSAPIP0723	Sc0000658	153049	634418	CSA009626.1	847-1817	AT5G17420	799-1769	1123	21	59.9	42.86	TGGTGCTTCGATGCTTACTTT	1208	20	60.12	55	TCTGGTGCTCGAGGCTCTAT	105	105 bp	105	Scaffold2555	472286	1100525
CSAPIP0724	Sc0000658	152736	634726	CSA009626.1	847-1817	AT5G17420	799-1769	1346	20	60.26	45	GTTGCAAAAGCCGTGAAGAT	1433	23	58.92	39.13	CCCAAAAAGACTTGAATCATACC	110	110 bp	110	Scaffold2555	472594	1100212
CSAPIP0725	Sc0000660	459507	326048	CSA009551.1	172-823	AT3G44530	151-802	327	21	59.77	42.86	CACCGGATATTGAGAATTGGA	414	25	59.07	40	TCAAGACTTCCACTAGCTAATGTTG	112	684 bp	684	Scaffold316	433686	113729
CSAPIP0726	Sc0000660	470070	314580	CSA009550.1	313-845	AT2G27600	322-854	422	20	59.57	45	TTGCAGGAGGCGGTTATATT	511	20	59.97	55	AGGACTTCCCAGTTCCAGGT	109	1589 bp	1582	Scaffold316	444290	102227
CSAPIP0727	Sc0000660	467499	316154	CSA009550.1	313-845	AT2G27600	322-854	516	23	59.69	52.17	GAACTGGGAAGTCCTACTTAGCC	600	20	59.97	50	ACTTTCACCCATCCACTTCG	104	2586 bp	2586	Scaffold316	441719	103794
CSAPIP0728	Sc0000660	466763	318844	CSA009550.1	313-845	AT2G27600	322-854	724	21	60.72	52.38	TGAGAGTGAAGCTTCCAGACG	808	21	60.26	47.62	GGAGTATTTGTTGCTGCCAGA	105	632 bp	632	Scaffold316	440983	106484
CSAPIP0729	Sc0000660	738902	46819	CSA009540.1	970-1188	AT3G20930	841-1059	944	20	59.71	40	GCAGCAAATGAAACAACCAA	1033	20	59.67	45	TCTCACCAAAGCCCTCAAAT	109	518 bp	518	Scaffold4125	685159	355637
CSAPIP0730	Sc0000660	738749	47296	CSA009540.1	970-1188	AT3G20930	841-1059	1012	20	60.17	45	TGAGAAAACTTTGCGTGCAG	1091	21	59.01	42.86	AAAGGCATAACCTTTGGACCT	100	194 bp	194	Scaffold4125	685006	356114
CSAPIP0731	Sc0000660	231240	554802	CSA009553.1	67-1283	AT1G14830	67-1286	77	20	59.51	55	GGTGAAGGAATGTCCCTCTG	167	21	59.71	47.62	AGGCAGAAAATCTCTCCCAAC	111	197 bp	192	Scaffold2268	4037996	225292
CSAPIP0732	Sc0000660	222483	563649	CSA009553.1	67-1283	AT1G14830	67-1286	727	21	58.78	42.86	CCGTTCACAAGCAGATATCAA	814	20	60.15	45	TTTTACGTGCCAAGTGTCCA	107	107 bp	107	Scaffold2268	4046818	216555
CSAPIP0733	Sc0000660	222313	563723	CSA009553.1	67-1283	AT1G14830	67-1286	801	20	59.57	60	CTAGCCCGGAGTATGGACAC	881	20	60.64	55	GGTATGCGCTGCCTGATAAC	100	203 bp	203	Scaffold2268	4046892	216385
CSAPIP0734	Sc0000660	222082	563957	CSA009553.1	67-1283	AT1G14830	67-1286	932	22	59	45.46	GATGAGCTTAATGCAGAGTTGG	1012	20	59.42	45	GGTCAAATGCACGACACATT	100	200 bp	200	Scaffold2268	4047126	216154
CSAPIP0735	Sc0000660	220863	565276	CSA009553.1	67-1283	AT1G14830	67-1286	1121	20	60.6	45	AAGCTTCCATTGGATCGTCA	1200	21	58.71	42.86	ACCCTTGTTCAGGAGCAATTA	100	100 bp	100	Scaffold2268	4048446	214934
CSAPIP0736	Sc0000661	299691	485521	CSA020310.1	535-809	AT1G07810	2098-2372	644	20	59.85	50	GCACCTGCCTTGAAATTAGC	731	25	59.95	36	CAATTGTACTGAAATTGTCATCTGC	112	762 bp	762	Scaffold601	470428	466805
CSAPIP0737	Sc0000663	171821	612816	CSA006545.1	67-833	AT2G17790	67-824	459	22	58.72	40.91	TCAGTAGGGATAAATTGCCAGA	535	26	59.3	30.77	TCATTTCTGTGAAGTTTTGAAGTACA	102	706 bp	706	Scaffold480	883031	1974743
CSAPIP0738	Sc0000663	168155	616575	CSA006545.1	874-1224	AT2G17790	865-1215	949	22	59.78	45.46	ACCCGAATTCTTGCAAGTAGAG	1028	21	59.51	52.38	AGTCACAGCTCCAGCAATAGG	100	613 bp	613	Scaffold480	886792	1971075
CSAPIP0739	Sc0000663	166737	618298	CSA006545.1	1422-1517	AT2G17790	1413-1508	1375	26	58.42	26.92	TGAATTAATTAAAGGCCTTATCAAAG	1461	20	59.63	50	CTGAATAAGACGCGCAACAG	106	308 bp	308	Scaffold480	888515	1969657
CSAPIP0740	Sc0000663	151263	633366	CSA006548.1	13-488	AT4G35950	13-488	53	22	59.76	45.46	GGCAAGACCTGTCTTCTCATTT	134	20	59.82	45	CCATTGACAACCACATTTGC	101	714 bp	730	Scaffold480	903667	1954083
CSAPIP0741	Sc0000663	152184	632930	CSA006548.1	13-488	AT4G35950	13-488	240	24	59.52	37.5	TTTTCATCCTAGCATTCTCTCTCA	320	20	59.57	55	ATAGGGACACCAGGAGCGTA	100	229 bp	229	Scaffold480	903231	1955020
CSAPIP0742	Sc0000663	73726	709916	CSA006550.1	1-632	AT3G51260	1-632	114	19	62.15	57.9	GCACCGACACCATCGTTCT	192	22	62.26	45.46	GCAATGTGATCATCCAGGCTTA	100	1701 bp	1465	Scaffold480	1004485	1852530
CSAPIP0743	Sc0000663	38133	746775	CSA006552.1	1020-1280	AT3G51250	957-1217	967	23	60.06	39.13	TGTTGTGAAGGTTTCAGGAGTTT	1059	20	59.17	50	GGAAAGAACCCCAACTGCTA	112	435 bp
CSAPIP0744	Sc0000663	157939	627193	CSA006546.1	117-410	AT2G17790	1707-2000	107	20	60.12	45	GCTTTGGCAATTGTTCCAGT	201	20	59.94	40	CGCTTGGGTGAAAAATTCAT	114	211 bp	211	Scaffold480	897505	1960764
CSAPIP0745	Sc0000663	157757	627385	CSA006546.1	117-410	AT2G17790	1707-2000	202	21	60.47	38.1	TGAATTTTTCACCCAAGCGTA	285	21	59.3	52.38	GCATCCTCTGAAGTGTCCCTA	104	201 bp	199	Scaffold480	897697	1960584
CSAPIP0746	Sc0000664	143831	639972	CSA008426.1	424-821	AT2G28550	415-812	497	19	58.28	52.63	ACTGGACGATGGGAATCAC	584	19	60.15	47.37	TAATCGCTGCCCGATCATA	106	447 bp	447	Scaffold322	360346	2510481
CSAPIP0747	Sc0000666	417830	365046	CSA004162.1	223-641	AT5G50950	775-1193	400	22	59.51	40.91	CACAATTGCTGTTTCCCTTATG	492	20	59.74	45	ACTGCTGCCAGGTTCATTTT	112	195 bp	195	Scaffold1981	593444	461635
CSAPIP0748	Sc0000666	430880	350642	CSA004159.1	75-560	AT2G47510	75-560	87	19	60.32	57.9	CGACCTCTTTCAGGGAGGA	184	20	59.63	50	CACGATCACCTCCAATCTCA	117	1549 bp	1501	Scaffold1981	604535	449238
CSAPIP0749	Sc0000666	430548	352193	CSA004159.1	75-560	AT2G47510	75-560	206	20	60.06	45	CGAATGCCTGAGCCAATTAT	292	21	59.94	42.86	TGCATTATTGCCTTCCCTATG	107	330 bp	330	Scaffold1981	604203	450741
CSAPIP0750	Sc0000666	406716	375275	CSA004163.1	1-489	AT3G16780	1-489	63	20	60.69	45	AGGTTTGGCTTGATCCCAAT	148	20	59.94	45	TGGTTGGTTTCCTGATGACA	105	1080 bp	1094	Scaffold3639	380654	1358741
CSAPIP0751	Sc0000672	497949	282774	CSA020215.1	115-225	AT5G04620	793-903	108	24	59.69	41.67	TCATTTCTCTTGTTGTAGGGAGTG	189	20	61.37	55	CACTGTTGGGGGTCTGATTG	101	187 bp	187	Scaffold703	237253	301953
CSAPIP0752	Sc0000676	102245	675889	CSA028933.1	174-314	AT3G48930	300-440	145	22	58.05	36.36	GGCACAATCCTGTTGTTATTTT	232	20	59.6	50	TGGTAACATGATCCCCTTCC	107	182 bp	182	Scaffold2076	730077	464187
CSAPIP0753	Sc0000681	663628	112688	CSA023115.1	875-1187	AT3G10350	884-1196	895	21	59.13	47.62	AGTACGAGAGCTTTTCCGTGA	982	19	59.58	52.63	CTTCAAGGAAGCACGCAAC	106	265 bp	265	Scaffold482	2303786	1206045
CSAPIP0754	Sc0000681	664771	111172	CSA023115.1	520-821	AT3G10350	535-830	505	21	60.29	42.86	CGGGGAAAGTGGAATTAAAGA	604	20	60	50	CTTCATCCAATCCAGGAGGA	119	638 bp	617	Scaffold482	2304932	1204547
CSAPIP0755	Sc0000681	665614	110740	CSA023115.1	289-490	AT3G10350	304-505	347	19	60.65	57.9	GTTTCAACCGACCCTGCTC	430	20	60.84	45	GGGCAAACAATGGAGAATCA	103	227 bp	227	Scaffold482	2305754	1204115
CSAPIP0756	Sc0000681	525602	250759	CSA023119.1	404-600	AT4G20070	488-684	366	20	60.52	55	GTCGAGTTGACGGGATGAAC	455	21	59.98	42.86	TGCCGAAATTATACCAAGTGC	110	220 bp	220	Scaffold4750	162409	150648
CSAPIP0757	Sc0000681	699125	77200	CSA023112.1	256-419	AT1G50170	283-446	220	20	58.75	50	CGGTGTGGTTATTGTTGACC	311	20	60.1	55	GCAGGCTCTACAATGGGGTA	111	256 bp	256	Scaffold482	2337731	1172109
CSAPIP0758	Sc0000681	706008	70327	CSA023113.1	229-392	AT1G50170	283-446	207	20	60.94	45	TTGACCATGGTTCACGCATA	288	20	57.92	50	ATGAGCAGGCTCTACAATGG	101	246 bp	246	Scaffold482	2344915	1164935
CSAPIP0759	Sc0000683	69264	706210	CSA015739.1	103-685	AT3G60820	22-604	97	21	60.28	52.38	CGCTAGATGGTCACCTTACGA	179	20	58.16	50	TAACCAGTCGACATCCGAGT	102	210 bp	211	Scaffold8963	160842	333849
CSAPIP0760	Sc0000683	69464	699815	CSA015739.1	103-685	AT3G60820	22-604	189	25	60.69	48	CGACTGGTTACAGTATTCTCTCTCG	269	21	60.01	42.86	AGCTTTCACATCAGCCTGAAA	101	6405 bp
CSAPIP0761	Sc0000683	76382	699202	CSA015739.1	103-685	AT3G60820	22-604	472	20	59.82	50	TGATGCTGTTGGCTCCTATG	552	20	59.6	55	GCTTGGAGACTTCAGCTGGT	100	100 bp	100	Scaffold8963	155287	339515
CSAPIP0762	Sc0000686	383376	390844	CSA013853.1	199-518	AT5G05670	196-515	270	20	60.49	45	TGGAACCAAATGAAGGCACT	362	20	59.84	50	AGTTTGGGTCGAAGACGAGA	112	526 bp	401	Scaffold3635	381015	595462
CSAPIP0763	Sc0000688	282969	488692	CSA032456.1	811-1376	AT4G16760	811-1376	810	20	61.34	55	CTGATGTTCCCAGGCAGCTA	896	21	57.61	47.62	CCTCGTAGCAATACAAACTGC	107	107 bp
CSAPIP0764	Sc0000688	285017	486636	CSA032456.1	811-1376	AT4G16760	811-1376	1001	20	59.19	50	CTCTTTCCTTTGCTGGCTTC	1096	20	59.8	45	CAGGCAATGTCGAGAAATCA	115	115 bp	115	Scaffold2880	332466	618297
CSAPIP0765	Sc0000689	344908	426476	CSA014173.1	295-608	AT3G60330	1654-1967	294	22	59.46	40.91	TTGATGAACTCATCGAGAAAGC	379	23	59.94	43.48	CTGTCATTCCACATGTGTGTTCT	108	185 bp	185	Scaffold608	510320	1723946
CSAPIP0766	Sc0000694	519059	251150	CSA029619.1	335-516	AT2G34660	2156-2337	298	21	57.68	42.86	AACCAGATACTGGAAGGCAAT	399	20	60.47	45	TTGCTTTTGTCCCCCACTAA	121	242 bp	242	Scaffold4295	1323948	493553
CSAPIP0767	Sc0000694	597097	173145	CSA029613.1	38-145	AT5G41390	158-265	21	19	60.41	52.63	CTTACATGCTCCGCAAACG	104	20	61.05	50	GGGCATTGACTTTCTCCACA	103	209 bp	103	Scaffold774	617277	260276	4
CSAPIP0768	Sc0000695	227609	541360	CSA015207.1	781-963	AT2G03500	709-891	804	19	61.2	52.63	GGCGGTTTGTGAATGCTCT	883	21	59.76	38.1	TCATCATTGGTCAAACCATCA	100	800 bp	816	Scaffold154	2205319	2264867
CSAPIP0769	Sc0000702	85805	680794	CSA011102.1	246-950	AT4G36490	216-920	326	22	59.93	45.46	GATATGCTTCATTGGAGGAAGG	404	25	59.38	36	GATGTCCATGGGGATAATATTCTAA	103	215 bp	215	Scaffold1817	853883	48376
CSAPIP0770	Sc0000702	86172	680382	CSA011102.1	246-950	AT4G36490	216-920	581	20	60.67	40	TCAATTGCAGCAAAGAAGCA	659	22	58.98	45.46	GTATAAGTTCTCGGGCAGCTTT	100	260 bp	259	Scaffold1817	854250	47965
CSAPIP0771	Sc0000702	86409	680186	CSA011102.1	246-950	AT4G36490	216-920	658	20	60.51	50	CAAAGCTGCCCGAGAACTTA	742	20	60.83	45	TAAATCCAGAACCCGCATTG	104	219 bp	217	Scaffold1817	854486	47771
CSAPIP0772	Sc0000705	570820	192574	CSA025873.1	338-697	AT5G08160	545-904	434	20	60.39	45	CGTCCTGCAAGAAAGCAAAT	515	20	59	45	CACAATTCAGGAGCTCGAAA	101	1796 bp	1793	Scaffold3315	1022446	789641
CSAPIP0773	Sc0000706	142413	621278	CSA020344.1	373-972	AT2G33700	361-960	349	21	62.57	47.62	TGCAACTGCAGATTTCCCTTC	423	26	58.94	34.62	CTTAAGGATGTTCTTTCTAACAAACG	100	1223 bp	1223	Scaffold3254	116482	727122
CSAPIP0774	Sc0000707	164384	598845	CSA018789.1	856-1965	AT1G10290	772-1881	952	20	58.77	45	CCTTGCTCACCAAATTCGTA	1047	21	59.98	42.86	CCATTTGTTCACCAAGCCTTA	116	1609 bp	1608	Scaffold4229	242121	1490853
CSAPIP0775	Sc0000707	166967	597669	CSA018789.1	856-1965	AT1G10290	772-1881	1204	21	58.53	42.86	CAGGATTAAACAGCTGCCTTT	1294	22	59.44	40.91	CAATCCTTTCTCAGGGGAAATA	112	202 bp	202	Scaffold4229	244669	1489711
CSAPIP0776	Sc0000707	168299	596338	CSA018789.1	856-1965	AT1G10290	772-1881	1408	20	61.64	55	GGCAGCTGCAAATGGTACAC	1489	23	59.51	34.78	TTGCTTCATTCTTAAAACCATCC	104	201 bp
CSAPIP0777	Sc0000707	168525	593468	CSA018789.1	856-1965	AT1G10290	772-1881	1537	20	59.69	45	TATGGAGCGTGCATTTGTTC	1631	20	60.09	45	TCAGGCGCCTTTTTAGAAGA	114	2845 bp
CSAPIP0778	Sc0000707	171354	593214	CSA018789.1	856-1965	AT1G10290	772-1881	1635	19	60.86	52.63	CTAAAAAGGCGCCTGATGC	1712	23	58.81	34.78	TCCTTCATTGATTTTAAGCTTCC	100	270 bp
CSAPIP0779	Sc0000707	171644	591842	CSA018789.1	856-1965	AT1G10290	772-1881	1755	20	60.62	50	AGGATGCACAAGAGGGATCA	1843	22	59.7	45.46	CCATTTTCTACTCCACCCATTC	110	1352 bp	1354	Scaffold4229	249353	1483875
CSAPIP0780	Sc0000707	175862	588521	CSA018789.1	2198-2393	AT1G10290	2111-2306	2179	21	60.1	47.62	TCAACTGAAGGGTGAATCTGG	2272	20	60.33	55	GGGCCATCCACCTAAGTTCT	113	455 bp	454	Scaffold4229	253577	1480551
CSAPIP0781	Sc0000707	661753	102860	CSA018771.1	27-615	AT2G31260	1125-1713	143	20	60.12	50	TCTGGAGGCTTTGCTGCTAT	224	20	59.51	50	ACAGCAGCGTACCAGAACAA	101	225 bp	225	Scaffold2615	225526	2200665
CSAPIP0782	Sc0000707	380447	384272	CSA018783.1	110-310	AT3G20630	518-718	124	20	60.01	50	GTGGAAATGTGCCAAGTGTG	223	20	60.39	45	GTGCAATGGCATGGTTGTTA	119	119 bp
CSAPIP0783	Sc0000708	88321	676067	CSA004347.1	925-1225	AT1G69740	967-1267	949	20	57.15	50	TAGAGAGGCTTTGGTTGAGG	1045	22	60.14	50	CAAAGGGGAGCTATCACGTAAG	118	205 bp	205	Scaffold3364	420121	274316
CSAPIP0784	Sc0000708	672311	91147	CSA004343.1	106-845	AT5G51570	106-845	141	19	60.22	57.9	GCGTTCTCTCCACCAGGAT	219	22	58.91	40.91	ACTCGGTACTGAATTGAGCAAA	100	1135 bp	1152	Scaffold629	458913	120380
CSAPIP0785	Sc0000708	673476	90923	CSA004343.1	106-845	AT5G51570	106-845	271	20	61	45	TGAGTTGCAAAATCCCAAGG	349	22	60.13	36.36	TTTTTGCTCAAAGAGCTCATCA	100	194 bp	194	Scaffold629	460095	120156
CSAPIP0786	Sc0000708	673654	88318	CSA004343.1	106-845	AT5G51570	106-845	355	21	59.62	42.86	GCTCTTTGAGCAAAAAGGTGA	431	25	59.51	40	CAACCATCAGTATGTGCTCTATGTT	101	2621 bp	2595	Scaffold629	460273	117577
CSAPIP0787	Sc0000710	666997	89634	CSA000484.1	703-1548	AT5G03650	274-1119	734	20	60.22	45	GCAGCGTTGATTGGAGATTT	817	21	60.87	42.86	CCATCTACATTGTTCGGCAAA	104	6993 bp	6831	Scaffold1076	2448686	1159163
CSAPIP0788	Sc0000710	665614	96604	CSA000484.1	703-1548	AT5G03650	274-1119	815	22	60	36.36	TTTTTGCCGAACAATGTAGATG	901	20	59.8	50	TCCAAGCAGGAATGGAGTCT	106	1406 bp	1407	Scaffold1076	2447302	1165971
CSAPIP0789	Sc0000710	663058	98017	CSA000484.1	703-1548	AT5G03650	274-1119	928	20	60.01	60	CTCGGTACAGGCTTCAGGAG	1016	24	60.4	41.67	CCTTAGTGACTTTGGTTTCTTTGG	112	2549 bp	2540	Scaffold1076	2444755	1167385
CSAPIP0790	Sc0000710	660240	100540	CSA000484.1	703-1548	AT5G03650	274-1119	1014	20	60.09	45	GGCCAAAGAAACCAAAGTCA	1112	20	60.19	45	TTTTTGATGCGAGGGAGAAC	118	2844 bp	3424	Scaffold1076	2441357	1169899
CSAPIP0791	Sc0000710	659942	103401	CSA000484.1	703-1548	AT5G03650	274-1119	1149	20	60.01	40	TTCAGATCATGGCCATTCAA	1234	20	59.34	50	TGAGATCGTCAGGAGTTCCA	105	281 bp	281	Scaffold1076	2441059	1173340
CSAPIP0792	Sc0000710	658919	103701	CSA000484.1	703-1548	AT5G03650	274-1119	1273	21	59.74	52.38	TCATGAGCTAGGTCTGGTGGT	1352	22	58.72	40.91	AGTGGCTATCAGTTCCATCAAA	101	1004 bp	1141	Scaffold1076	2439899	1173640
CSAPIP0793	Sc0000712	722299	39928	CSA025843.1	2143-2448	AT3G60970	937-1242	2287	20	59.37	45	TCTGCTTGATGACCCTTTCA	2361	27	59.37	37.04	CATAAAGTGTAGTCTTGTCCTTGAGAA	101	237 bp	237	Scaffold5328	577994	515659
CSAPIP0794	Sc0000713	309238	452613	CSA032664.1	32-546	AT2G47170	32-546	179	25	59.86	36	AACATTAGCTTTACTGTTTGGGATG	256	23	60.05	43.48	CAACCACAAAGATAAGTCCTTGC	100	404 bp	405	Scaffold257	4760581	2549932
CSAPIP0795	Sc0000713	309645	452377	CSA032664.1	32-546	AT2G47170	32-546	282	20	59.17	55	GTAACGACCGAGATCGTGTG	379	21	59.84	42.86	GCATTTGGAAGATCTTGCTTG	118	233 bp	233	Scaffold257	4760989	2549696
CSAPIP0796	Sc0000713	309896	452103	CSA032664.1	32-546	AT2G47170	32-546	418	21	58.99	42.86	AACTGATAAGCTTGGCCTTCA	498	21	60.13	52.38	GCCAGTCCAGTCCTTCATACA	101	256 bp	248	Scaffold257	4761240	2549430
CSAPIP0797	Sc0000713	584045	176981	CSA032657.1	276-957	AT5G16440	189-870	412	20	60.87	45	TTTGCTGCACAGAGCTTTCA	504	20	60.62	50	GCAAGTGTTTGTCCACACCA	112	1229 bp	1228	Scaffold8336	476220	262232
CSAPIP0798	Sc0000713	583820	178206	CSA032657.1	276-957	AT5G16440	189-870	520	20	60.76	50	TTGCTGTAGCCATCCGCTAT	610	20	58.72	50	CAGCAGGAATACCCAGTTCA	110	229 bp
CSAPIP0799	Sc0000714	347335	414678	CSA027213.1	199-560	AT4G30950	286-647	265	23	59.85	39.13	GGTGTTTGAGATTGATGATGTGA	348	20	59.65	45	TAAATACCATGGGGCTTTGG	103	103 bp	103	Scaffold168	122511	381873
CSAPIP0800	Sc0000714	345893	416115	CSA027213.1	766-1103	AT4G30950	778-1115	794	23	59.42	34.78	CCAAATGAAGTTAAAAGGGTGAA	882	20	60.1	50	CTTGATCCATCCCATGATCC	108	108 bp	108	Scaffold168	121070	383309
CSAPIP0801	Sc0000715	695728	63625	CSA003215.1	370-1118	AT1G11870	349-1097	315	20	59.29	50	CCAATGCTGACTTGGAACTG	404	20	59.7	45	TTCATCTTGTTCGCAACCAC	109	2481 bp	2639	Scaffold1424	2272	698891	2
CSAPIP0802	Sc0000715	698193	63450	CSA003215.1	370-1118	AT1G11870	349-1097	408	20	59.4	40	TTGCGAACAAGATGAAAGGA	496	22	57.98	40.91	TTTAACCAAGTCTTCCTCCAGA	110	191 bp	191	Scaffold6255	239375	790790
CSAPIP0803	Sc0000715	698426	63205	CSA003215.1	370-1118	AT1G11870	349-1097	560	20	59.59	50	ATGACCCATCCAGATGTTCC	655	21	57.44	38.1	TCTTTCCCAAGTTGAAAGTGA	116	203 bp	201	Scaffold1424	1913	701688	2
CSAPIP0804	Sc0000715	698609	61815	CSA003215.1	370-1118	AT1G11870	349-1097	656	22	60.01	45.46	CACTTTCAACTTGGGAAAGACC	743	24	59.14	41.67	TGCCATCTCTAGTAAAACTGCTTC	111	1410 bp	1168	Scaffold6255	237964	791224
CSAPIP0805	Sc0000715	700083	60904	CSA003215.1	370-1118	AT1G11870	349-1097	831	23	59.81	39.13	TTGTGAGGTCTTCTGTTGTTGAA	923	20	60.23	50	GGAATCTCTGCAGTGCCAAT	112	847 bp	847	Scaffold6255	237053	792456
CSAPIP0806	Sc0000718	160180	598645	CSA028060.1	776-1305	AT5G43330	377-906	735	20	60.35	45	TGCTGCAGTGTTGTTTTGGT	815	23	59.51	34.78	GGTGCAAATTCCTTTAGAATCAA	103	1243 bp	991	Scaffold2863	634779	403582
CSAPIP0807	Sc0000718	240270	517281	CSA028058.1	419-659	AT3G51460	1028-1268	453	20	60.1	45	TTCATTTTGAGCGCCTCTCT	547	20	59.01	50	CAACTCCAAGTTGCTCCTCA	114	2517 bp	3177	Scaffold426	1600462	3196847
CSAPIP0808	Sc0000720	115769	643033	CSA016967.1	540-998	AT5G42620	492-950	566	24	59.32	41.67	TCAGATGATATATCTCGGGATGAC	651	20	60.82	55	CCCTTTCACAGGCTCAACAG	105	269 bp	269	Scaffold844	2573850	2060276
CSAPIP0809	Sc0000720	115495	643314	CSA016967.1	540-998	AT5G42620	492-950	683	20	61.02	50	AGCGGATATTCTGCATGTGG	778	26	59.73	42.31	TGTTGCCTGTTGTAGGTCTAGTAGTT	121	262 bp	262	Scaffold844	2573576	2060557
CSAPIP0810	Sc0000721	608888	149843	CSA015026.1	827-996	AT3G18380	581-750	774	20	59.25	40	TTCATTTTGCTGGTCTTGGA	857	20	59.68	45	ATTGCAGCACATTCTGATGG	103	103 bp	103	Scaffold4019	235332	893952
CSAPIP0811	Sc0000723	655659	102391	CSA012442.1	154-405	AT5G24400	364-615	197	20	59.79	50	ATTGATTCGGTGGAGTGGTC	277	20	59.09	50	CATCGTAGGCGAGCTTGTAA	100	100 bp	100	Scaffold820	3448877	917419
CSAPIP0812	Sc0000724	542270	210298	CSA031076.1	214-497	AT5G17620	217-500	233	24	59.85	41.67	GCAAAGTTTCTGGGTATTACCACT	328	20	59.7	50	TGCTCGCCTCTACAAGATCA	115	4816 bp	4229	Scaffold105	269178	689392
CSAPIP0813	Sc0000724	23392	729272	CSA031092.1	132-318	AT4G30330	69-255	146	20	59.99	45	CAGATTTGGCTGTTTGAGCA	226	21	59.42	47.62	TTGACCTCTTCTGCATCTTCC	101	4720 bp
CSAPIP0814	Sc0000726	536857	219146	CSA027979.1	37-378	AT5G47570	37-378	115	20	60.57	50	CAAACACATCGTCCCAGACA	193	22	58.63	40.91	ATCGGCGATACGATCTATACAA	100	275 bp	275	Scaffold4701	576464	908094
CSAPIP0815	Sc0000727	38980	714309	CSA035699.1	1234-1772	AT5G13650	352-890	1348	20	59.69	55	CTCTGACTTTGGTGGGGAAG	1429	20	58.62	40	CGAATCTTGTTTGTGGCATT	101	2718 bp	2754	Scaffold372	426708	5493313
CSAPIP0816	Sc0000727	41780	713624	CSA035699.1	1234-1772	AT5G13650	352-890	1531	22	59.97	36.36	CGTCATCAATTCCACTTTTGAA	1624	20	59.45	55	CAGGAGACAGTCCAGCCTTT	113	603 bp	589	Scaffold372	426037	5496149
CSAPIP0817	Sc0000727	703308	51407	CSA035686.1	247-638	AT5G10160	208-599	250	20	58.72	45	GTTTCCGAGCGTGATTGATA	339	21	59.34	47.62	CAACAGCTGAAACTCCTGGAT	110	1292 bp	1290	Scaffold3282	286537	807029
CSAPIP0818	Sc0000728	136166	619606	CSA020066.1	1029-2011	AT1G21980	1014-1996	1074	26	59.12	30.77	AGAATTATGATTTGATGCTGAATCTC	1150	24	59.44	41.67	GGATCGAAATCACTAGGTTTAAGG	100	227 bp	227	Scaffold10581	232310	176151
CSAPIP0819	Sc0000728	136446	619278	CSA020066.1	1029-2011	AT1G21980	1014-1996	1227	20	59.34	50	CCCATCAATCTTGGGAGTTC	1315	21	58.17	42.86	CCGCAAATAGCTAGCATGTAA	109	275 bp	275	Scaffold10581	232590	175823
CSAPIP0820	Sc0000728	136776	618917	CSA020066.1	1029-2011	AT1G21980	1014-1996	1391	21	59.75	47.62	TTGACTCAGGACGACAGGTTT	1477	21	58.84	42.86	TTTTCGTAACGACAGACATGC	107	306 bp	306	Scaffold10581	232920	175462
CSAPIP0821	Sc0000728	137096	618685	CSA020066.1	1029-2011	AT1G21980	1014-1996	1512	24	59.84	33.33	AATTCTTTGGTGTACATTGCGTTA	1590	22	59.76	50	CGTCTGTGGATTCGATACTCTG	100	218 bp	216	Scaffold10581	233240	175232
CSAPIP0822	Sc0000728	137391	618400	CSA020066.1	1029-2011	AT1G21980	1014-1996	1689	23	59.67	43.48	AGGACCTTGATCTGAACTTTGTG	1776	21	60.35	47.62	CCATGATTCTCTCTGCTTCCA	108	208 bp	208	Scaffold10581	233533	174947
CSAPIP0823	Sc0000730	642103	112434	CSA017438.1	25-872	AT3G02230	55-902	514	20	59.63	50	AGATTATGATGCCCCCACAC	604	18	60.19	55.56	ATGCCACACATGGGGAAC	108	183 bp	184	Scaffold1170	1355501	1373672
CSAPIP0824	Sc0000731	387490	366862	CSA036285.1	88-182	AT1G24400	97-191	33	20	59.94	50	AAGTTCCAACGGAGGAGGAT	129	20	59.62	55	CAAGCTGAGAACACCAGCAC	116	116 bp	116	Scaffold597	1305047	2578965
CSAPIP0825	Sc0000731	596939	155946	CSA036282.1	31-893	AT5G05620	31-893	83	18	62.16	55.56	GAGCACGGCATCAGCAAA	160	23	60.18	43.48	TGTAGTGTTGATCATCAGCTTGG	100	1583 bp	1587	Scaffold1466	1311350	1839580
CSAPIP0826	Sc0000731	599857	154089	CSA036282.1	31-893	AT5G05620	31-893	392	24	59.94	37.5	AGTCTTGAGGGTTTTGTTTTATGC	471	21	59.46	38.1	TTTTGCTGTAGCGATCATTCA	100	522 bp	522	Scaffold1466	1314278	1837717
CSAPIP0827	Sc0000731	600896	153455	CSA036282.1	959-1421	AT5G05620	896-1358	903	24	60.06	33.33	GAGAAATTTCGCTTACGTGTTTTT	987	20	60.16	45	AGCTTCTTTTGTGCGAGCAT	104	117 bp	117	Scaffold1466	1315317	1837083
CSAPIP0828	Sc0000731	601919	150822	CSA036282.1	959-1421	AT5G05620	896-1358	1014	21	59.76	42.86	TGAGAAAGAAGCAAGCGTTTC	1095	24	58.18	37.5	CCAAACTCTCAATTATATCCCTTG	105	1727 bp	1849	Scaffold1466	1316342	1834326
CSAPIP0829	Sc0000732	242699	511453	CSA032058.1	497-708	AT1G50510	494-705	541	23	57.89	30.43	AATTTCTGCTGGTGTAAAATCAA	633	20	58.88	35	GAAAAATGCCGGAAATTCAT	112	198 bp	198	Scaffold4950	641979	829894
CSAPIP0830	Sc0000732	464561	288907	CSA032056.1	833-1123	AT1G34320	1139-1429	832	20	60.07	50	ATTGGGATCTGCTGGTCTTG	924	23	59.64	43.48	TCCTTGATACAAAGAGTCCCTTG	115	882 bp	898	Scaffold3040	472566	913809
CSAPIP0831	Sc0000732	464283	289791	CSA032056.1	833-1123	AT1G34320	1139-1429	949	21	58.16	52.38	GCCTCCTAGAATCAAGTCAGC	1041	20	59.92	45	AAGCCACTGCAACGTTTTCT	112	276 bp	276	Scaffold3040	472288	914709
CSAPIP0832	Sc0000733	332008	422082	CSA014154.1	134-362	AT4G34960	287-515	232	20	59.67	50	ATATGGTGGGACCTTTCGTG	314	19	60.97	47.37	ATTGCGAGCCATTGGAATC	101	217 bp	217	Scaffold3113	956940	448625
CSAPIP0833	Sc0000734	705690	43627	CSA029592.1	25-515	AT3G18820	25-515	121	22	57.12	36.36	AATTGGAGCTGATTTCTTGACT	217	20	59.62	55	GGTAGAAAGCGACGCCTAGA	116	4817 bp	4659	Scaffold2365	395313	443521
CSAPIP0834	Sc0000734	705063	48491	CSA029592.1	25-515	AT3G18820	25-515	284	25	59.78	28	TCATTTGACAATCTAAACAATTGGA	364	25	57.37	32	CACATCAATCTTGTTTCCTATAACA	105	580 bp	580	Scaffold2365	394686	448227
CSAPIP0835	Sc0000734	352310	401722	CSA029602.1	191-546	AT5G24080	689-1044	269	20	58.69	40	AAACCGGAAAACATTCTGCT	349	22	60.08	45.46	CATTGTGACAACATGTGAGTGC	102	102 bp	102	Scaffold3982	866720	517265
CSAPIP0836	Sc0000735	419219	332951	CSA001826.1	61-395	AT2G45000	1819-2153	23	20	59.01	50	GAGACTCAAGCAAACGTGGA	115	23	58.45	43.48	GCTCATCCTTGTATATACGCTCA	115	1519 bp
CSAPIP0837	Sc0000735	418851	334462	CSA001826.1	61-395	AT2G45000	1819-2153	130	23	58.8	43.48	GGATGAGCATAATGTGCTACTTG	215	20	59.83	50	TGTTCAGCCATCTGTTCCTG	105	376 bp	376	Scaffold845	1492234	968259
CSAPIP0838	Sc0000735	418683	334818	CSA001826.1	61-395	AT2G45000	1819-2153	215	20	59.83	50	CAGGAACAGATGGCTGAACA	309	20	59.77	45	TATCCGGACAACAACATCCA	114	188 bp	188	Scaffold845	1492066	968615
CSAPIP0839	Sc0000739	702711	48576	CSA001965.1	256-1225	AT3G54190	247-1216	476	20	59.8	45	TTGAAATGCAGATCCACGAG	557	20	60.34	40	ACAAAACCAGGCCATTTCAA	101	209 bp
CSAPIP0840	Sc0000739	696454	54942	CSA001965.1	256-1225	AT3G54190	247-1216	656	22	59.28	40.91	AGAGTTCAAAGCCATGTTCCTT	734	22	60.5	45.46	AGTCCACCTTCTTATTGCGATG	100	100 bp	100	Scaffold2804	849463	34183	2
CSAPIP0841	Sc0000739	696234	55073	CSA001965.1	256-1225	AT3G54190	247-1216	742	25	60.6	40	CAAGCAAGATAATGAGAATCTCCAG	817	25	59.39	36	AAAGATAAAAGCTGATGGAGTCTTG	100	189 bp	189	Scaffold2804	849594	33963	2
CSAPIP0842	Sc0000739	696074	55322	CSA001965.1	256-1225	AT3G54190	247-1216	877	20	60.15	55	CGCGGAGAGCTTGTTACTTC	951	26	57.9	30.77	AAATAATAAGATCCTGATCACTCGTT	100	100 bp	100	Scaffold2804	849843	33803	2
CSAPIP0843	Sc0000740	425273	325942	CSA029924.1	495-986	AT2G14520	294-785	456	19	60.2	57.9	AGGCCCTCCCTGTTCTTCT	544	24	59.72	45.83	CGGGTACAAATAGACTGTGGTATG	112	208 bp
CSAPIP0844	Sc0000740	425485	325707	CSA029924.1	495-986	AT2G14520	294-785	572	19	59.21	47.37	GGTTTGGTGATTGGTGCAT	665	19	60.67	42.1	GCCCATTTCCCAACAAAAA	112	231 bp	231	Scaffold3385	47804	662492
CSAPIP0845	Sc0000740	425905	325418	CSA029924.1	495-986	AT2G14520	294-785	653	20	60.22	55	AGGCTGGAAGAGGTGGAGAT	730	23	59.8	43.48	AAAGGAGTCATTGCATCACTAGC	100	100 bp
CSAPIP0846	Sc0000742	468614	281963	CSA025448.1	229-527	AT1G16060	292-590	261	19	60.09	47.37	ACATGGCGGCATTGAAGTA	342	23	58.24	39.13	TTCTTCTTTTGACTGACTCTCCA	104	220 bp	228	Scaffold1140	326976	418112
CSAPIP0847	Sc0000743	114064	636487	CSA024671.1	163-419	AT1G34210	157-413	182	19	60.77	52.63	AACCCCTGCACATGGTTTC	263	20	60.16	55	AGCTGTGGAACCAACTGACC	101	201 bp	201	Scaffold8548	1142654	83701
CSAPIP0848	Sc0000743	82227	667224	CSA024672.1	268-1599	AT1G71820	919-2250	387	21	60.12	47.62	TGCTTAGTGACAGGGGAAATG	469	21	59.99	47.62	TCATCAACACCAAGGCTTACC	103	1301 bp	1560	Scaffold8548	1109377	115619
CSAPIP0849	Sc0000743	83852	666225	CSA024672.1	268-1599	AT1G71820	919-2250	710	20	60.3	50	AGCACCGATGTCATGCTGTA	790	20	59.47	50	CAGAAGCCGGTTCTTCAAGT	100	675 bp	675	Scaffold8548	1111261	114620
CSAPIP0850	Sc0000743	84496	666047	CSA024672.1	268-1599	AT1G71820	919-2250	779	23	58.44	43.48	GAAAGGAAGACACTTGAAGAACC	862	20	60.24	45	TCAACTCCATTGCAAGGTCA	103	209 bp
CSAPIP0851	Sc0000743	87688	659529	CSA024672.1	268-1599	AT1G71820	919-2250	996	21	60.2	47.62	TCGTCATTGAAGATCCTGGAG	1074	24	59.53	41.67	CACCAAATGTTGCAACTAGGTACT	102	3535 bp
CSAPIP0852	Sc0000743	91184	659367	CSA024672.1	268-1599	AT1G71820	919-2250	1059	21	57.36	52.38	AAGGGCAGGTTACAGAGTACC	1150	22	60.03	40.91	TTCTTCCAGACAAGCTTCAACA	113	201 bp	201	Scaffold8548	1119388	106967
CSAPIP0853	Sc0000743	91362	659147	CSA024672.1	268-1599	AT1G71820	919-2250	1149	22	60.03	40.91	TTGTTGAAGCTTGTCTGGAAGA	1234	20	59.5	45	CATCCAACCTCATTCGTTCA	105	243 bp	252	Scaffold8548	1119566	106738
CSAPIP0854	Sc0000743	91589	658858	CSA024672.1	268-1599	AT1G71820	919-2250	1238	21	60.06	42.86	CGAATGAGGTTGGATGAAGAA	1331	21	59.65	47.62	AGCAGAAGCAAGCTCTCTCAA	114	305 bp	305	Scaffold8548	1119802	106449
CSAPIP0855	Sc0000743	539355	205751	CSA024662.1	373-765	AT2G02410	385-777	457	19	60.94	47.37	TGATGTTGCTCGCCAAAAG	553	20	60	55	CTTCCTTGTGTGTGGGGAGT	116	5646 bp	5036	Scaffold1100	495735	2065970
CSAPIP0856	Sc0000743	120123	630524	CSA024670.1	391-1146	AT4G33430	772-1527	760	20	59.14	50	CTCCGAACCACCTCTTGATT	844	21	59.81	42.86	CGGTGAATAATCTTTGGGTCA	105	105 bp	105	Scaffold8548	1148111	78340
CSAPIP0857	Sc0000743	120269	630367	CSA024670.1	391-1146	AT4G33430	772-1527	906	19	60	57.9	AGGCTGTCGTCGGAGACTT	1001	21	59.31	57.14	TCCAGTGGAGAGGTACTCAGG	116	116 bp	116	Scaffold8548	1148257	78183
CSAPIP0858	Sc0000744	128709	621670	CSA024750.1	58-149	AT4G11260	832-923	31	20	59.14	45	CCCTTCCTCAAAACCAAGAA	112	20	60.54	45	TGTTCAAAGCTGCATCTCCA	101	204 bp	204	Scaffold411	4190732	1633054
CSAPIP0859	Sc0000750	360533	387449	CSA032982.1	3510-4221	AT4G02480	2808-3519	3866	25	57.32	28	AAAATTGCTCCTAGTGTTATTTTTG	3946	20	59.15	35	CATTTTTCATTTTGCGCATC	100	367 bp	367	Scaffold5516	537400	300349
CSAPIP0860	Sc0000750	382577	365452	CSA032980.1	445-647	AT2G47790	469-671	465	21	59.63	47.62	AGCAGATTGCATGCTTAGAGG	544	24	59.48	41.67	AAGCCATCTACAGAAGCTGATACA	103	320 bp	320	Scaffold5516	559671	278125
CSAPIP0861	Sc0000751	679628	66034	CSA031788.1	280-590	AT3G15240	31-341	268	20	59.72	45	TGTCAAGAAAGCCTTCAGCA	350	24	59.88	33.33	TTCTTTGAAGACCCATTTATGACA	106	1044 bp	836	Scaffold1274	281199	827032	2
CSAPIP0862	Sc0000756	164312	579482	CSA012074.1	209-1091	AT5G01020	155-1037	496	25	60.05	36	TGTTTATGAGTTCATGTTCAGAGGA	579	19	57.39	47.37	GCTCCAAGAGCAATCATCA	102	2523 bp	2874	Scaffold2802	4603	796039
CSAPIP0863	Sc0000756	166838	579250	CSA012074.1	209-1091	AT5G01020	155-1037	601	20	59.83	45	AAAAGGGCTTGCTTTCCTTC	698	20	59.82	45	GCAAGCCCAAAATCAGAAAG	117	229 bp	229	Scaffold870	562995	1064263	2
CSAPIP0864	Sc0000756	204342	539488	CSA012072.1	154-572	AT2G38670	160-578	271	20	59.17	45	CGAAATCACCGTCAACAAAG	359	20	60.1	50	GCGTAAGGTGCATCAGGAAT	108	2487 bp	2480	Scaffold870	608090	1016917
CSAPIP0865	Sc0000756	202010	542475	CSA012072.1	691-992	AT2G38670	700-1001	678	22	58.91	45.46	CACGCATTTCTCAGTTTCTACC	772	21	59.15	33.33	TGAAAAAGATCAAATGCACCA	115	1832 bp	1352	Scaffold870	606238	1019897
CSAPIP0866	Sc0000756	201482	544283	CSA012072.1	691-992	AT2G38670	700-1001	769	23	59.5	34.78	AGATGGTGCATTTGATCTTTTTC	846	23	59.33	34.78	TTGATCAGTATGAATCCCAACAA	100	552 bp	559	Scaffold870	605703	1021225
CSAPIP0867	Sc0000760	237473	505263	CSA010969.1	244-847	AT1G20270	238-841	220	20	59.83	50	TGCAGATCAGTGGGTTGAAG	310	20	60.19	50	TATGGGGCTTAGCAAGATCG	110	610 bp	607	Scaffold2615	1665669	760140
CSAPIP0868	Sc0000760	238109	505009	CSA010969.1	244-847	AT1G20270	238-841	356	20	59.7	50	TCGACTGGCAAGAGTCAAGA	435	22	59.1	36.36	GCAATCCTTTTCTCAATTTTCC	101	228 bp	228	Scaffold2615	1665415	760773
CSAPIP0869	Sc0000760	238330	502474	CSA010969.1	244-847	AT1G20270	238-841	450	21	60.07	42.86	GGATTGCAGATTTCACCTTCA	529	24	59.86	41.67	GCAAAGTAGTCAAAGTGAGGTTCA	103	2542 bp	2598	Scaffold2615	1662824	760994
CSAPIP0870	Sc0000760	240854	501827	CSA010969.1	244-847	AT1G20270	238-841	535	24	59.09	37.5	TCACTTTGACTACTTTGCTGATGA	635	20	60.66	50	TTGGCAGCAGGGAATACTGT	120	665 bp	216	Scaffold2615	1662626	763574
CSAPIP0871	Sc0000760	262039	481055	CSA010966.1	245-440	AT2G17730	251-446	294	20	59.49	50	CACTTGTTCTCTGGCAAACG	383	20	59.51	55	GGACCAATCCTCTCACGAAC	109	252 bp	252	Scaffold2615	1636412	789752
CSAPIP0872	Sc0000763	581303	163285	CSA015535.1	69-4892	AT3G11130	69-4892	116	20	59.92	50	ATATGCGTTCGGGAGACATC	204	20	59.15	50	ATTCATAAGGGCCGAGTCTG	108	108 bp	108	Scaffold3130	971311	100143	2
CSAPIP0873	Sc0000763	577961	165715	CSA015535.1	69-4892	AT3G11130	69-4892	704	20	59.84	50	GCTGGACAGATCACGTCAAA	793	20	60.18	45	CAGCAAAATCTGGAGGGAAA	109	1020 bp	1022	Scaffold267	3077582	220762
CSAPIP0874	Sc0000763	575596	167613	CSA015535.1	69-4892	AT3G11130	69-4892	1181	20	61.38	55	GCTGAGCTTGCTGCAGATTC	1269	18	59.7	50	GCAACAAAGGTGGCGTTT	106	1487 bp	1492	Scaffold267	3079300	218574
CSAPIP0875	Sc0000763	573284	171207	CSA015535.1	69-4892	AT3G11130	69-4892	2183	20	60.04	50	TTCCTGGGGTCATCTTTGAG	2266	20	59.72	50	TCACACGTTCAACCTCCTTG	103	205 bp	205	Scaffold267	3082929	216232
CSAPIP0876	Sc0000763	572898	171686	CSA015535.1	69-4892	AT3G11130	69-4892	2464	20	59.94	45	AAACCCAGGAAATGCTCCTT	2556	20	60.96	55	CGGTTCAACTGGAAGCAGAG	112	112 bp	112	Scaffold267	3083408	215846
CSAPIP0877	Sc0000763	572676	171920	CSA015535.1	69-4892	AT3G11130	69-4892	2620	22	60.43	45.46	TCAGTTCTTGGAGCATCTTGTG	2696	24	59.21	41.67	GTGCTCTGGATTATTGTTGCTATC	100	100 bp	100	Scaffold267	3083642	215624
CSAPIP0878	Sc0000763	572352	172158	CSA015535.1	69-4892	AT3G11130	69-4892	2858	22	57.88	40.91	TTGTTTAAACTACAGGCCAGGT	2935	27	59.35	33.33	TGATCAATTAGTTGTCTTCTAAACTCG	104	186 bp
CSAPIP0879	Sc0000763	572124	172460	CSA015535.1	69-4892	AT3G11130	69-4892	3078	21	58.83	38.1	TGCTTCAAAACTCTGCTTTCA	3165	25	58.16	32	TTATCCAGCCTATTAATGTAATCCA	112	112 bp	112	Scaffold267	3084182	215072
CSAPIP0880	Sc0000763	572071	172520	CSA015535.1	69-4892	AT3G11130	69-4892	3138	20	59.24	50	CCATCAAGGCAGATCCTTCT	3222	21	60.12	47.62	CCTCATACAGTTGGGCTTCAA	105	105 bp	105	Scaffold267	3084242	215019
CSAPIP0881	Sc0000763	571937	172655	CSA015535.1	69-4892	AT3G11130	69-4892	3273	21	59.71	42.86	TGAATGTCCAAGCAGTCAATG	3357	20	58.72	50	CACCTGACTCCAAACAGCAT	104	104 bp	104	Scaffold267	3084377	214885
CSAPIP0882	Sc0000763	571860	172736	CSA015535.1	69-4892	AT3G11130	69-4892	3354	21	59.34	47.62	AAGATGCTGTTTGGAGTCAGG	3434	20	58.83	50	AACTGAGTGGCATCATCAGC	100	100 bp	100	Scaffold267	3084458	214808
CSAPIP0883	Sc0000763	571755	172839	CSA015535.1	69-4892	AT3G11130	69-4892	3457	22	59.54	45.46	AGATGTTATTCGTGCAGCTGAG	3538	21	59.05	52.38	TCACTGTCCACCTTAGGTTCC	102	102 bp	102	Scaffold267	3084561	214703
CSAPIP0884	Sc0000763	571706	172881	CSA015535.1	69-4892	AT3G11130	69-4892	3499	22	58.72	50	CTTGGTGAGGTACCTTCTGATG	3588	20	59.9	50	TTCCTCAATCTCACCCAACC	109	109 bp	109	Scaffold267	3084603	214654
CSAPIP0885	Sc0000763	571594	172998	CSA015535.1	69-4892	AT3G11130	69-4892	3616	20	59.14	45	CATGCCAAATGTCGCTAATC	3698	22	59.79	45.46	TGGCCCAGTTAGAAGTAAAAGC	104	104 bp	104	Scaffold267	3084720	214542
CSAPIP0886	Sc0000763	571124	173200	CSA015535.1	69-4892	AT3G11130	69-4892	3818	20	59.99	50	GCTTGTGTTGATGCTGAGGA	3910	24	57.28	33.33	TTGAAGCATCCTCTATTCTGATAA	116	372 bp	372	Scaffold267	3084922	214072
CSAPIP0887	Sc0000763	571020	173569	CSA015535.1	69-4892	AT3G11130	69-4892	3931	23	59.74	43.48	CAACGAACTTATATCCCTCATGG	4015	23	60.77	47.83	GCTTCTCATGACGGTATCTAGCA	107	107 bp	107	Scaffold267	3085291	213968
CSAPIP0888	Sc0000763	570940	173635	CSA015535.1	69-4892	AT3G11130	69-4892	3997	21	58.19	47.62	AGAGTTGGGTGTCCTTTATGC	4098	20	57.64	50	CCAGTGCTGTTGTTCATCAC	121	121 bp	121	Scaffold267	3085357	213888
CSAPIP0889	Sc0000763	570712	173869	CSA015535.1	69-4892	AT3G11130	69-4892	4231	22	59.81	45.46	CAAAGTCGCTAATGTGGAGTTG	4326	20	59.88	50	ACGTGTATGGTCCACACGAA	115	115 bp	115	Scaffold267	3085591	213660
CSAPIP0890	Sc0000763	570518	173951	CSA015535.1	69-4892	AT3G11130	69-4892	4313	20	59.37	45	AATGTGCTTGCACTTCGTGT	4403	20	59.09	50	ACGTTGTTGCTCTGAACTGC	110	227 bp	227	Scaffold267	3085673	213466
CSAPIP0891	Sc0000763	570410	174173	CSA015535.1	69-4892	AT3G11130	69-4892	4418	21	59.35	42.86	AACGTGACTGCTGTCAATGAA	4509	22	61.13	45.46	GCAAGTCCAATCTGATCAAAGC	113	113 bp	113	Scaffold267	3085895	213358
CSAPIP0892	Sc0000763	570236	174268	CSA015535.1	69-4892	AT3G11130	69-4892	4513	22	60.4	45.46	TGATCAGATTGGACTTGCTCAG	4600	21	60.05	42.86	GCAATGGATTGCTTCCATCTA	108	192 bp	192	Scaffold267	3085990	213184
CSAPIP0893	Sc0000763	569359	174485	CSA015535.1	69-4892	AT3G11130	69-4892	4646	20	60.23	50	AAAGATGCCATGGAGACTGC	4737	20	60.9	50	GAAGAGGCATGATGCAAAGC	111	852 bp	862	Scaffold267	3086207	212297
CSAPIP0894	Sc0000763	569281	175303	CSA015535.1	69-4892	AT3G11130	69-4892	4723	20	58.76	45	GGGAAAGAAGGAATGCTTTG	4815	20	59.37	45	TGGGAAGCAGAAGTCAATCA	112	112 bp	112	Scaffold267	3087035	212219
CSAPIP0895	Sc0000764	331030	413305	CSA015456.1	433-582	AT2G18950	391-540	403	20	60.68	55	TCTCCTTGCAGTGGAGAAGC	498	22	60.01	40.91	GACAACTGATTCAAACCAACGA	117	202 bp
CSAPIP0896	Sc0000764	269460	474962	CSA015460.1	222-642	AT3G11710	894-1314	252	20	62.66	50	ATATGATTGCTGGGGGAGCA	346	21	57.22	47.62	CCAACAACTAGCTCCTTGAGA	115	115 bp	115	Scaffold1833	538068	611644
CSAPIP0897	Sc0000764	269334	475084	CSA015460.1	222-642	AT3G11710	894-1314	374	21	59.31	52.38	GACCGCGTCTATGAGATAGGA	468	25	60.04	36	TCCATCAAGTCATTATAGTCTGCAA	119	119 bp	119	Scaffold1833	538190	611518
CSAPIP0898	Sc0000764	269168	475158	CSA015460.1	222-642	AT3G11710	894-1314	448	24	59.6	33.33	TTGTGAGTTTTATATGGCTTTTGC	526	22	59.67	45.46	TTTATAGCCGCCAGTAAGTTCC	100	211 bp
CSAPIP0899	Sc0000765	222705	521066	CSA016545.1	54-419	AT4G09720	81-446	95	20	59.8	45	ATTGGGGCTGATTTTGTCAC	174	22	58.99	50	CCAAGACTCTGAAACCTCTCCT	101	213 bp	227	Scaffold1695	3313679	1765094
CSAPIP0900	Sc0000765	620195	122904	CSA016538.1	289-1016	AT3G56940	304-1031	401	23	58.81	47.83	TCTTGTACTGCTGAGTTCTCTGG	481	25	58.38	40	TCTAGACATGAGAGAGAAAATCTCG	105	885 bp	687	Scaffold2231	482140	514125
CSAPIP0901	Sc0000765	619678	123756	CSA016538.1	289-1016	AT3G56940	304-1031	473	19	60.06	52.63	GTGGTGGCCGAGATTTTCT	556	20	60.49	45	ATCCCAAGTCAAGTGCCAAA	103	550 bp
CSAPIP0902	Sc0000765	619005	124529	CSA016538.1	289-1016	AT3G56940	304-1031	799	21	60.1	47.62	CCAGTTCCTCAATGACTGGAA	888	20	60.16	55	GCCTTCGTAGAAAGCTGTGC	109	450 bp	450	Scaffold2231	480909	515593
CSAPIP0903	Sc0000768	277462	465021	CSA034869.1	692-914	AT5G06700	1265-1487	700	20	60.63	55	CAACACAGGACACTGGTGGA	782	20	58.98	40	AATGCCTCAACAACATCCAA	102	253 bp	243	Scaffold782	266300	586187
CSAPIP0904	Sc0000768	534399	208105	CSA034864.1	1291-1833	AT3G16785	1276-1818	1252	18	59.58	55.56	TGCTCATGCATCCTCTCG	1345	20	60.13	45	CGCTGTTGATTTTCAGAGCA	113	232 bp	232	Scaffold809	1760409	977791
CSAPIP0905	Sc0000768	534121	208384	CSA034864.1	1291-1833	AT3G16785	1276-1818	1412	21	59.58	47.62	CTGCGTTATCCTGACCATTTC	1493	20	59.12	45	TCCAGTCCACCAATAAAGCA	101	231 bp	230	Scaffold809	1760688	977514
CSAPIP0906	Sc0000768	533230	208657	CSA034864.1	1291-1833	AT3G16785	1276-1818	1555	20	60.05	50	TGATTACCCTCCCATGGTGT	1635	22	60.64	40.91	TGACGATCCAACTCATCTTTCA	102	849 bp
CSAPIP0907	Sc0000768	539216	201771	CSA034864.1	214-380	AT3G16785	214-380	199	20	61.06	55	CCCCATGCTTCTCACCTACA	278	23	59.67	26.09	TTCAATGCAAAGTGCAAATAAAA	102	1749 bp	1506	Scaffold809	1748957	987969
CSAPIP0908	Sc0000769	26708	715754	CSA001060.1	88-892	AT1G63160	88-892	383	20	60.97	55	GGAGCACAACAAGCCTTGAG	475	22	60.12	54.54	GGCACATCTACTCTGGATAGGC	114	114 bp	114	Scaffold1343	650463	1041066
CSAPIP0909	Sc0000769	24403	718070	CSA001060.1	88-892	AT1G63160	88-892	582	20	59.96	50	CAGAAGGCCTTGAAGCAATC	664	21	59.42	38.1	TCTTGATTGACAAACCGGAAT	103	103 bp	103	Scaffold1343	653952	1037588
CSAPIP0910	Sc0000769	20720	721597	CSA001061.1	1-389	AT2G36620	1-389	99	21	59.11	42.86	TTGTCAACTCAAAGTGCAAGC	199	20	59.85	50	TCTTCTTCACAGCCTCAGCA	120	259 bp	259	Scaffold1343	657444	1033940
CSAPIP0911	Sc0000771	447332	294216	CSA011670.1	292-1219	AT3G54190	289-1216	858	24	59.78	33.33	TTGTCAAGCAAGAAAATGAGAATC	939	24	57.38	33.33	GAAATATAAATGCAGATGGAGTCA	105	179 bp	179	Scaffold2800	2225385	384049
CSAPIP0912	Sc0000777	218267	517780	CSA012567.1	458-867	AT1G12050	464-873	410	20	59.8	45	GCAAAGAATTGTGGGACCAT	487	23	59.2	39.13	CAATAGATGATGCTCTTCCATGA	100	244 bp	244	Scaffold2693	169309	43850	3
CSAPIP0913	Sc0000777	216909	517994	CSA012567.1	458-867	AT1G12050	464-873	480	22	60.07	40.91	TTGCATATCATGGAAGAGCATC	579	20	58.9	45	CAGCTTTTGTGAAGGTCCAA	119	1388 bp
CSAPIP0914	Sc0000777	216689	519339	CSA012567.1	458-867	AT1G12050	464-873	556	20	61.95	50	AGCTGGCAATTCACCTCCAT	634	22	59.26	40.91	AGGCTTTCCTAGTTCATTTCCA	100	263 bp	263	Scaffold2693	167464	45676	2
CSAPIP0915	Sc0000777	216491	519613	CSA012567.1	458-867	AT1G12050	464-873	667	22	58.96	40.91	TGAGGCTGCAGATCATATCTTT	749	19	60.17	47.37	TTCCAAGAAAAGGCCCAAG	101	187 bp	187	Scaffold2693	167266	45950
CSAPIP0916	Sc0000777	216300	519758	CSA012567.1	458-867	AT1G12050	464-873	726	20	59.35	45	TTCAGGCATGGGAATATGTG	811	21	60.27	42.86	CAAACAAAGGGTTCAAGAGCA	106	233 bp	233	Scaffold2693	167075	46095
CSAPIP0917	Sc0000777	215523	520420	CSA012567.1	952-1118	AT1G12050	958-1124	915	22	59.72	45.46	GGATTAAACCTGCTGGAGAAGA	1013	20	58.62	40	CTCAAATTGCAACCGTTGAT	118	348 bp	349	Scaffold2693	165608	47446	4
CSAPIP0918	Sc0000779	5775	728829	CSA021381.1	49-347	AT2G47170	118-416	40	25	59.95	44	TTACAAGTTGGGAGAGATAGTCACC	119	22	59.76	40.91	CACCAACATCCCAAACAGTAAA	101	101 bp
CSAPIP0919	Sc0000779	405066	327572	CSA021373.1	1-1199	AT4G19210	1-1199	45	19	61.6	52.63	GGTGCAAGCCCAAAAAGTG	141	21	59.71	47.62	GCTCCTCAGAGATGAAAGCAA	117	2067 bp	2079	Scaffold1522	235642	1046535
CSAPIP0920	Sc0000779	404881	329624	CSA021373.1	1-1199	AT4G19210	1-1199	147	20	59.24	55	TCATCTCTGAGGAGCTGTGC	220	27	60.13	29.63	TCTTTATCCAAATCTTTTGGTAGATTG	100	200 bp	200	Scaffold1522	235457	1048599
CSAPIP0921	Sc0000779	404708	329819	CSA021373.1	1-1199	AT4G19210	1-1199	242	22	60.1	45.46	AAAGATACGACCCACCGATATG	325	20	61.13	45	CAATGCCATTTGTTCCAACC	103	178 bp	178	Scaffold1522	235284	1048794
CSAPIP0922	Sc0000779	401935	332562	CSA021373.1	1-1199	AT4G19210	1-1199	741	27	59.5	33.33	TTGATGTAAAACAGAGACTTAAAGCTG	818	23	57.65	47.83	TCTAGGACACTAAGGTCATGCTC	100	208 bp
CSAPIP0923	Sc0000779	401649	332873	CSA021373.1	1-1199	AT4G19210	1-1199	944	20	59.77	45	GGATTTGTCCCCACAGAAAA	1026	22	59.11	40.91	CGTGCATATGTTTCAATCTCCT	104	183 bp	183	Scaffold1522	231828	1052245
CSAPIP0924	Sc0000779	398520	333504	CSA021373.1	1225-1817	AT4G19210	1225-1817	1398	21	60.06	47.62	TGAATCTTTCTGGAGGGGAGT	1488	22	60.18	50	CGCTGCTCAGAGTCAAGATATG	112	2681 bp	2678	Scaffold1522	228702	1052876
CSAPIP0925	Sc0000779	7796	726797	CSA021386.1	15-224	AT4G18060	60-269	25	21	58.38	47.62	AAAGCAGTTTAGTGGGACTGG	117	20	58.46	55	TCCTGCACGAGTAGACCTGT	112	112 bp	112	Scaffold984	542218	818087
CSAPIP0926	Sc0000781	163272	570335	CSA002073.1	371-595	AT1G16470	68-292	381	20	60.52	50	TAACCGCTGTTGGATCTGGT	461	22	58.86	45.46	CTTCAGCAACCAAGATAGATGG	102	370 bp
CSAPIP0927	Sc0000781	166746	566113	CSA002073.1	697-904	AT1G16470	325-532	703	20	59.07	50	TGTAAGGGAAACTGCTGCTG	788	20	59.94	45	TGTGGACCCTTGTCATCAAA	105	1118 bp
CSAPIP0928	Sc0000781	167817	563803	CSA002073.1	697-904	AT1G16470	325-532	761	20	59.49	45	TTTGCTGTTTCACTGCTGGT	857	20	59.67	50	GACGCATTCTTTCCCATAGC	116	2357 bp
CSAPIP0929	Sc0000783	36543	696534	CSA009378.1	533-1499	AT3G11130	2207-3173	512	20	60.57	50	ACAAGCTCAAAGCGAAGTGG	607	20	58.99	50	AGTTTGATTCCCGAGTCACC	115	325 bp
CSAPIP0930	Sc0000783	37157	696128	CSA009378.1	533-1499	AT3G11130	2207-3173	789	21	59.13	47.62	TCAATCCAGGAAACACTCCTC	886	20	60.04	50	CAAGGGGATCAACTGGAAGA	117	117 bp	117	Scaffold944	621291	351428
CSAPIP0931	Sc0000783	37381	695913	CSA009378.1	533-1499	AT3G11130	2207-3173	934	24	60.03	37.5	TGGTTTACTCACTCAATTTCTGGA	1022	20	59.73	50	TCTGGGTTGTTGTTGCTGTC	108	108 bp	108	Scaffold944	621076	351652
CSAPIP0932	Sc0000783	37629	695569	CSA009378.1	533-1499	AT3G11130	2207-3173	1182	21	60.25	42.86	CCTTGTTCAAATTGCAGGCTA	1269	23	58.71	39.13	AACTTGATCAATTACCTGCCTTC	110	204 bp
CSAPIP0933	Sc0000783	38695	694599	CSA009378.1	1925-2963	AT3G11130	3590-4634	1953	21	60.09	42.86	TGCCAAATGTTGCTAATCTCC	2040	21	59.25	42.86	CCAACTTTGCCCAGTTAGAAA	108	108 bp
CSAPIP0934	Sc0000783	38896	694127	CSA009378.1	1925-2963	AT3G11130	3590-4634	2154	20	59.83	50	CCTGTGTTGATGCAGAGGAA	2248	20	60.07	50	TAAAGCATCCCCTGTTCTGG	114	379 bp
CSAPIP0935	Sc0000783	39294	694008	CSA009378.1	1925-2963	AT3G11130	3590-4634	2287	20	58.59	60	GGAGAGTGGTCTAGGGTTGG	2365	22	59.48	45.46	GATGTGCTCCATAAGCTTCTCA	100	100 bp	100	Scaffold944	620123	352613
CSAPIP0936	Sc0000783	39339	693942	CSA009378.1	1925-2963	AT3G11130	3590-4634	2332	21	59.92	38.1	TGAATTGGGCATTCTTTATGC	2433	20	60.47	55	CCAGTGCTGCTGTTCATCAC	121	121 bp	121	Scaffold944	620057	352658
CSAPIP0937	Sc0000783	39570	693730	CSA009378.1	1925-2963	AT3G11130	3590-4634	2563	21	60	47.62	GGTGAAAGTTGGAAGTGTGGA	2645	20	60.76	50	CGAAGGGCAAGCACATTAAG	102	102 bp	102	Scaffold944	619845	352889
CSAPIP0938	Sc0000787	304473	427240	CSA006775.1	1107-1637	AT5G39040	960-1490	1136	21	59.82	47.62	TCCATGACAGCAGGATCTCTT	1222	20	59.75	50	CAGCAGCTTTCATTGCAGTC	106	1000 bp	1000	Scaffold182	848121	430871
CSAPIP0939	Sc0000787	305509	427000	CSA006775.1	1107-1637	AT5G39040	960-1490	1278	21	58.93	42.86	TGTCTAGCATGCCAAAATCAG	1358	20	61.21	55	CTTGGGCGAGAAGGATAAGC	100	204 bp	202	Scaffold182	849157	430633
CSAPIP0940	Sc0000787	305678	426639	CSA006775.1	1107-1637	AT5G39040	960-1490	1343	23	59.85	43.48	GATGATGTCTGGTTTGCTTATCC	1424	20	60.16	50	GGACCAACGAGTGCAACTTT	101	396 bp	396	Scaffold182	849324	430272
CSAPIP0941	Sc0000787	306037	426433	CSA006775.1	1107-1637	AT5G39040	960-1490	1407	20	59.55	50	AACTGAGACCTGGGTCCAAA	1496	22	59.95	36.36	GCAAAATCTTTCCTTTGATTGG	111	243 bp	243	Scaffold182	849683	430066
CSAPIP0942	Sc0000787	301787	430735	CSA006775.1	545-787	AT5G39040	539-781	619	23	60.58	39.13	TGCACTTATTGGTGTTGTCTTCA	701	20	59.23	45	CCAAATTTACGCACAGCAAC	102	191 bp	191	Scaffold182	845388	434413
CSAPIP0943	Sc0000787	172044	560304	CSA006778.1	70-233	AT2G19520	1300-1463	37	24	58.03	37.5	TGGAACTAGAGTTCAAAATTCTCC	125	20	59.66	45	ACAATTGTCCATGGGTCACA	108	365 bp
CSAPIP0944	Sc0000787	139108	593366	CSA006779.1	27-279	AT4G29730	933-1185	68	20	59.7	55	GACCGTCGAAACCTCACTTC	157	21	59.71	47.62	AAGACGGATGACTTGTCTGGA	110	239 bp	239	Scaffold893	208242	1372969
CSAPIP0945	Sc0000787	87455	645045	CSA006782.1	61-183	AT2G19520	376-498	82	22	60.18	45.46	TGTTAAACCTAGGGTTGCTGCT	158	24	57.66	29.17	TCCAGGATGTATAATTGTTTTGAA	100	213 bp	213	Scaffold893	242193	1339044
CSAPIP0946	Sc0000791	282090	448811	CSA003571.1	1147-1358	AT4G32551	2122-2333	1142	20	59.29	50	CCACGACTTGCAACATCTTC	1224	23	58.94	47.83	CATAGCAGTAGACGAATGTCCAG	105	827 bp	1082	Scaffold5112	421743	1021342	2
CSAPIP0947	Sc0000791	608802	122307	CSA003567.1	325-641	AT1G76570	331-647	397	21	59.6	38.1	TGGCTTTGATATTGCAGGTTT	493	19	60.76	57.9	GGGAATCAGAGCACCAAGC	115	619 bp	618	Scaffold596	541316	415191
CSAPIP0948	Sc0000791	339103	391800	CSA003570.1	850-1037	AT2G26910	844-1031	817	21	60.26	47.62	GGCATTAGCACTTGGAGAACA	898	19	61.44	52.63	CATGTCATCCCCCACCAAT	100	825 bp
CSAPIP0949	Sc0000793	659330	68331	CSA002334.1	697-897	AT2G21120	694-894	666	22	60.16	36.36	TTTGTGTGATCATGCAGTTGAA	760	22	59.95	40.91	AACGCTTGCAACAATAGTCAGA	116	1805 bp	1798	Scaffold1379	1449045	108614
CSAPIP0950	Sc0000793	658354	70874	CSA002334.1	181-378	AT2G21120	178-375	152	20	59.42	60	GAACCACTCTGGTGGGTAGG	234	20	59.55	50	ACCAAGAGGGGTCACAAGAA	102	238 bp	238	Scaffold1379	1451581	107638
CSAPIP0951	Sc0000794	636926	92381	CSA002235.1	448-971	AT2G40280	403-926	635	23	60.5	34.78	CCTAAAATTAAATGGGGAAAGCA	712	23	58.87	39.13	TGGTGATAACATCTTTGTCCAAC	100	100 bp	100	Scaffold4362	733752	333241
CSAPIP0952	Sc0000795	697159	30123	CSA005188.1	172-446	AT5G10270	793-1067	218	20	60.11	45	ACAAGGCCAATGAAAAGACG	317	21	59.68	42.86	TGCATCCTTGGCTGATATTCT	120	1591 bp	1411	Scaffold371	1092274	597946
CSAPIP0953	Sc0000795	703260	25386	CSA005187.1	270-569	AT5G64960	321-620	316	21	60.51	47.62	CCATGATTTGACAGGTCTTGC	403	25	59.51	36	TTGGTTTACATGACAATAGTGAAGC	112	227 bp	227	Scaffold371	1086729	604675
CSAPIP0954	Sc0000795	703091	25575	CSA005187.1	270-569	AT5G64960	321-620	390	20	59.48	50	AGCTTTTGACAGGGCTTCAC	491	19	60.88	52.63	GAGCAAGGCCAAAATCTGC	120	207 bp	207	Scaffold371	1086918	604506
CSAPIP0955	Sc0000798	65280	661650	CSA005144.1	108-454	AT3G60770	108-454	178	20	60.66	55	GATTGCCCAGGTGAAGAGTG	257	21	57.97	52.38	AATGAGGTGGTACAGGTCCTC	100	235 bp	235	Scaffold398	1006195	712565
CSAPIP0956	Sc0000798	65538	661510	CSA005144.1	108-454	AT3G60770	108-454	301	20	60.35	55	GCATCTGGAGAGGAACAGGA	399	19	60.24	52.63	CAGACGGGTGGAAGCTTTT	117	117 bp	117	Scaffold398	1006453	712425
CSAPIP0957	Sc0000799	541857	181096	CSA032972.1	571-907	AT1G51690	640-976	610	20	60.14	50	AAGGGTTTACGCTCATGCAC	691	22	59.21	36.36	CCAAAGATTTATTCGCAGATCA	103	3978 bp	4469	Scaffold105	713675	244655
CSAPIP0958	Sc0000799	537710	189026	CSA032972.1	196-389	AT1G51690	265-458	194	20	59.55	50	AGACATCCGGAGTTCCGTTA	285	20	58.98	40	TTGGCACCATCTGATTTTGT	111	195 bp
CSAPIP0959	Sc0000800	479181	247620	CSA008431.1	106-632	AT1G13320	106-632	79	23	60.83	43.48	GTTGAATTCTATTCGGAGGCTGT	159	20	59.85	45	GTCATCGTTGTTTTCGCTCA	100	100 bp	100	Scaffold1727	940333	1107898	2
CSAPIP0960	Sc0000800	479250	247551	CSA008431.1	106-632	AT1G13320	106-632	148	21	58.82	33.33	AATTCCATTTCTGAGCGAAAA	228	20	60.65	55	CTCCACTCCGCCAACATAAG	100	100 bp	100	Scaffold1727	940402	1107829	2
CSAPIP0961	Sc0000800	479386	247413	CSA008431.1	106-632	AT1G13320	106-632	284	20	59.87	50	TGCACTGTTGAGGAAACCTG	364	22	59.36	36.36	TGGAATAAACCAGTCAACCAAA	102	102 bp	102	Scaffold1727	940538	1107691	2
CSAPIP0962	Sc0000800	479466	246890	CSA008431.1	106-632	AT1G13320	106-632	364	23	60.14	39.13	TTTGGTTGACTGGTTTATTCCAC	456	20	59.86	60	CTCTGAGGCACTGGGGTAAG	112	545 bp	545	Scaffold3595	345150	2680294
CSAPIP0963	Sc0000802	428176	297886	CSA022952.1	37-602	AT1G68010	37-602	66	21	60	52.38	AGGCCATGCCTGGTACTAGAT	167	18	59.15	50	ATCGCCCATCAGAGCAAT	119	223 bp	222	Scaffold1435	2651804	109317
CSAPIP0964	Sc0000802	428018	298073	CSA022952.1	37-602	AT1G68010	37-602	149	23	59.1	39.13	TTGTCTGTTGAGGATATCATTGC	232	22	60.02	40.91	TCTGCTCAATGCAGAGAACAAT	105	194 bp	194	Scaffold1435	2651646	109503
CSAPIP0965	Sc0000802	427663	298313	CSA022952.1	37-602	AT1G68010	37-602	300	20	60.27	45	TTGATGTCAATGCTGCCACT	386	21	59	42.86	TGCTGCTGCTAAAGAAAGTGA	107	309 bp	309	Scaffold1435	2651291	109743
CSAPIP0966	Sc0000802	427427	298644	CSA022952.1	37-602	AT1G68010	37-602	429	20	59.84	50	AGTTCATGAGGGCAGGCTTA	509	20	60.08	50	ATTCGACCAGCTCCAATCAC	100	214 bp	214	Scaffold1435	2651055	110074
CSAPIP0967	Sc0000802	426624	299556	CSA022952.1	698-1073	AT1G68010	623-998	655	26	59.54	34.62	TCAGCTTTTAACTCTTATCTTGATGC	737	23	59.32	43.48	GATGCTCTTTTCCAAGTAACAGG	105	105 bp	105	Scaffold1435	2650224	111014
CSAPIP0968	Sc0000802	426424	299646	CSA022952.1	698-1073	AT1G68010	623-998	745	20	59.2	40	TTGGAAAAGAGCATCATCCA	829	25	59.26	36	GAGGCTTTCTTTATTTACCAGATGA	109	215 bp	213	Scaffold1435	2650026	111104
CSAPIP0969	Sc0000802	426256	299821	CSA022952.1	698-1073	AT1G68010	623-998	814	23	59.01	39.13	TGACAAAACCACTTATCATCTGG	904	23	60.18	47.83	CCACAAGAGCTACTTCATCAACC	113	208 bp	208	Scaffold1435	2649858	111277
CSAPIP0970	Sc0000802	426062	300027	CSA022952.1	698-1073	AT1G68010	623-998	925	20	59.92	50	GGAGCATCTGAAAGCGAATC	1006	20	59.93	40	CAATGGCATTTTTCATGTCG	101	196 bp	196	Scaffold1435	2649664	111483
CSAPIP0971	Sc0000804	445595	280270	CSA012866.1	1291-1439	AT2G21590	1291-1439	1249	20	58.29	55	CCACCACTCCATAGTGGGTA	1339	24	59.44	33.33	AACAGAGAAGCAATTTCAGATTCA	114	231 bp
CSAPIP0972	Sc0000804	272641	452643	CSA012869.1	107-428	AT5G59300	197-518	108	20	61	50	TATTCGAATGGAGCGTCACC	191	20	58.9	50	GGGCTGTTGGGGTAATTAGA	103	812 bp	815	Scaffold1188	457286	2236631
CSAPIP0973	Sc0000806	523571	202030	CSA016421.1	496-1139	AT1G09430	541-1184	587	20	59.7	50	CCATTGGATATGAGGGGAGA	669	23	57.32	43.48	AGGACTTAGAACTCTTCCAAAGG	105	231 bp	231	Scaffold523	289348	1213373
CSAPIP0974	Sc0000806	523178	202237	CSA016421.1	496-1139	AT1G09430	541-1184	668	23	59.66	47.83	CCCTTTGGAAGAGTTCTAAGTCC	760	20	60.48	40	TTGTCCAAATGCGTCCTTTT	112	417 bp	416	Scaffold523	289555	1212981
CSAPIP0975	Sc0000806	522978	202635	CSA016421.1	496-1139	AT1G09430	541-1184	761	20	59.43	40	AAAGGACGCATTTGGACAAT	840	22	58.65	45.46	GCATAGTTACCAAGTTCCGATG	101	219 bp	219	Scaffold523	289952	1212781
CSAPIP0976	Sc0000806	522768	202864	CSA016421.1	496-1139	AT1G09430	541-1184	872	20	60.16	50	GGAGCTCCAAATGAGGATGA	952	21	59.32	52.38	CCTCCAATTAGAAGGGCTCTC	101	200 bp	200	Scaffold523	290181	1212571
CSAPIP0977	Sc0000806	525529	200115	CSA016421.1	121-413	AT1G09430	166-458	190	22	59.72	45.46	AGCTCAAGTTGCTGACTTTGTG	273	20	60.73	45	GGGAACAAATGGTTCGACAA	103	188 bp	188	Scaffold523	287590	1215174
CSAPIP0978	Sc0000806	395738	329883	CSA016425.1	161-1962	AT1G36160	125-1926	324	22	59.9	45.46	AAGTTCCTGGTGGGACTAACAA	415	18	60.47	55.56	GAAGCATGACCCCAACCA	109	211 bp	211	Scaffold371	748757	942663
CSAPIP0979	Sc0000806	395435	330203	CSA016425.1	161-1962	AT1G36160	125-1926	542	20	60.28	55	GCTCAAGCAGCTGAAGTTCC	623	24	59.56	41.67	TGCTTTACGATAGGTATCATCTGG	105	194 bp	194	Scaffold371	748454	942983
CSAPIP0980	Sc0000806	395047	330448	CSA016425.1	161-1962	AT1G36160	125-1926	698	20	60.47	50	CCTGCAATGGTAAAGGCATC	784	20	59.7	55	GAACTTCACCCTGGACTTGC	106	337 bp	337	Scaffold371	748066	943228
CSAPIP0981	Sc0000806	394853	330766	CSA016425.1	161-1962	AT1G36160	125-1926	785	20	59.55	55	CAAGTCCAGGGTGAAGTTCC	875	20	59.19	45	GCTGCAACATTTCCGTATTG	110	213 bp	213	Scaffold371	747872	943546
CSAPIP0982	Sc0000806	394546	330974	CSA016425.1	161-1962	AT1G36160	125-1926	890	20	60.17	50	GCAGCTTTGCATAGTCGTGA	975	21	60.51	42.86	GCTCCAACTTTTTCACCGTTT	106	312 bp	312	Scaffold371	747565	943754
CSAPIP0983	Sc0000806	394104	331355	CSA016425.1	161-1962	AT1G36160	125-1926	1065	25	58.6	40	TGGATACTGGGGAGTACTATTTCTT	1146	20	60.16	50	CTGTGCTGCTGGCAGATTTA	101	373 bp	373	Scaffold371	747123	944135
CSAPIP0984	Sc0000806	393919	331708	CSA016425.1	161-1962	AT1G36160	125-1926	1146	20	60.16	50	TAAATCTGCCAGCAGCACAG	1237	20	59.03	45	TCCAAGCATCATATCCTCCA	111	205 bp	205	Scaffold371	746938	944488
CSAPIP0985	Sc0000806	389703	335269	CSA016425.1	2735-3425	AT1G36160	2648-3338	2800	20	60.22	45	TGTTCAGGCCCTTTTTGAAG	2892	27	60.66	33.33	CCAAAACCTTCAAGAGATCTTTCTTAT	119	860 bp	860	Scaffold371	742717	948054
CSAPIP0986	Sc0000806	389495	336106	CSA016425.1	2735-3425	AT1G36160	2648-3338	2896	24	60.11	37.5	GAAAGATCTCTTGAAGGTTTTGGA	2975	21	58.16	42.86	AGGGTACACCAATTGTTCCAT	100	231 bp	231	Scaffold371	742509	948891
CSAPIP0987	Sc0000808	271106	453804	CSA005046.1	820-1001	AT5G63980	712-893	796	20	60.48	40	ATCATTTGAAGCGGCACATT	882	21	59.12	47.62	CACCATACTTTGCCTGGCTAT	107	186 bp	188	Scaffold502	1456234	1904579
CSAPIP0988	Sc0000809	293485	430941	CSA008806.1	49-255	AT4G33650	1180-1386	49	20	60.07	55	GGGAGCCAGAATCCACTACA	141	20	59.19	45	AGCATTTTGGATAGCCGTTC	112	385 bp	384	Scaffold3986	312115	173316	2
CSAPIP0989	Sc0000811	696211	27796	CSA014700.1	101-201	AT2G26200	98-198	65	26	57.27	34.62	TATTCTACATCTAGCAATGGAATCTC	142	23	59.29	43.48	TGTCCTGATGACGTTTGTAGAAG	100	193 bp	193	Scaffold1759	2443884	1691664
CSAPIP0990	Sc0000811	489253	234149	CSA014703.1	9-351	AT4G29160	9-351	14	19	60.61	52.63	CTCTTTGGCAAACCCAAGG	105	20	59.57	55	GGCAGCCTTCTTCAGGAGTA	111	798 bp
CSAPIP0991	Sc0000812	138876	585074	CSA035410.1	883-1060	AT4G38350	2533-2710	856	20	59.97	50	GTGTTTCCGTCACTCGGATT	938	21	59.09	47.62	TGCACAATCAGCAGAAGGTAG	103	103 bp	103	Scaffold3650	1428646	2864135
CSAPIP0992	Sc0000812	389505	332977	CSA035407.1	1-456	AT4G00100	1-456	38	20	59.07	45	GCTTCAGCTTTGCCATACAA	135	23	60.03	39.13	AACACCAATTTGAGAAGGAGTCA	120	1571 bp
CSAPIP0993	Sc0000812	391097	332744	CSA035407.1	1-456	AT4G00100	1-456	179	20	59.58	50	ATTGCCCAGGTGAAGAGTGT	274	20	60.13	45	TCGCAACAGCTTTCTTGATG	115	212 bp	212	Scaffold967	1385743	984553
CSAPIP0994	Sc0000812	158175	565772	CSA035408.1	79-1205	AT4G35090	67-1193	182	20	60.14	55	GAGCGTATCCCAGAACGTGT	268	20	59.03	45	CTCGCAGAAAATCAGCACAT	106	106 bp	106	Scaffold1522	552132	732018	2
CSAPIP0995	Sc0000812	158092	565861	CSA035408.1	79-1205	AT4G35090	67-1193	271	20	62.6	50	TGCTGATTTTCTGCGAGCAC	351	20	60.45	55	AGGATCCCTCAGGGTTTCAG	100	100 bp	100	Scaffold2750	711365	531071
CSAPIP0996	Sc0000813	426027	297423	CSA023598.1	346-636	AT3G04830	346-636	344	20	60.33	50	GCCGAGGCAGAAATAGCATA	426	20	60.25	45	AAGATTGCCTTGTGCCTTTG	102	587 bp	587	Scaffold3057	469811	72759
CSAPIP0997	Sc0000813	425843	297990	CSA023598.1	346-636	AT3G04830	346-636	426	20	60.25	45	CAAAGGCACAAGGCAATCTT	506	20	59.67	45	ATTTCAGCAAGTTCCCTCCA	100	204 bp	204	Scaffold3057	469627	73326
CSAPIP0998	Sc0000813	425620	298159	CSA023598.1	346-636	AT3G04830	346-636	491	20	60.77	55	GCCGATCTTGATGTCTGGAG	579	23	58.62	34.78	TGGATTTGTTGGTTGAGATAAGA	111	258 bp
CSAPIP0999	Sc0000813	83116	640724	CSA023603.1	577-1064	AT4G03410	406-893	589	24	57.57	29.17	TGTTTTAGCAAAAATGGTGATTAG	669	20	61.1	40	CGCTCGGTCAAATTCAAAAA	100	197 bp	197	Scaffold230	208998	954858
CSAPIP1000	Sc0000813	82903	640935	CSA023603.1	577-1064	AT4G03410	406-893	703	20	60.76	55	AGGCCTTGTCGGCTTTACTC	785	19	62.5	57.9	TAGCAGGAACCACCCACCA	101	199 bp	199	Scaffold230	208785	955069
CSAPIP1001	Sc0000813	81997	641208	CSA023603.1	577-1064	AT4G03410	406-893	878	23	60.02	34.78	TTTGAATCGCCAGTCAGTATTTT	972	20	59.41	50	AGGGATGACGCCATAGGTAA	114	832 bp	832	Scaffold230	207879	955342	2
CSAPIP1002	Sc0000815	639228	84656	CSA033308.1	163-506	AT4G26140	139-482	303	21	58.99	47.62	TTGAGGGAAGGTATGATCTGG	380	23	60.21	39.13	TTCCATTCAGCACAAATATAGGG	100	100 bp
CSAPIP1003	Sc0000817	381608	341996	CSA015377.1	595-698	AT1G62330	616-719	588	20	60.07	50	CATCTTCATGGAGGCCTTGT	668	20	60.19	45	TGCTGGTTTATCCCACCATT	100	187 bp	187	Scaffold1816	957236	2919090
CSAPIP1004	Sc0000821	123298	599431	CSA019238.1	596-1067	AT4G33090	584-1055	767	20	58.17	50	GCTGTGCCATATTCACTTCC	842	26	59.56	42.31	GCTGTTTCACGATATGTAACTAGACC	101	101 bp	101	Scaffold869	592752	1502241	2
CSAPIP1005	Sc0000821	130883	588720	CSA019238.1	344-537	AT4G33090	332-525	294	20	60.21	50	AGAATCTCCCGCTTGGACTT	385	20	60.19	50	TCTTCTTCTCCCCACAATGC	111	3227 bp	2994	Scaffold1037	322814	84569
CSAPIP1006	Sc0000821	130814	591916	CSA019238.1	344-537	AT4G33090	332-525	374	20	58.87	50	AGTACTTACGCGCATTGTGG	454	20	59.41	45	AAGCAGGTTCATCCCAACAT	100	100 bp	100	Scaffold1037	322745	87532
CSAPIP1007	Sc0000822	557691	164165	CSA020851.1	1024-1987	AT5G22780	844-1807	991	20	60.07	50	ATCTCCCTGGCTTCAGGTTT	1071	20	57.14	45	GGCTTCAAAGAGAACAGCAT	100	778 bp	778	Scaffold6030	412199	284481
CSAPIP1008	Sc0000822	550989	171416	CSA020851.1	1024-1987	AT5G22780	844-1807	1783	24	58.87	29.17	TGCTAAGATTTTAATGCACAATCA	1864	25	58.76	32	TTGCTGTATCTCAACATCAATACAA	106	229 bp	229	Scaffold720	1104303	1411626	6
CSAPIP1009	Sc0000822	559326	162330	CSA020851.1	395-1008	AT5G22780	143-756	446	22	60.1	40.91	GATGTTGATTTTGGTCACATGG	528	21	59.01	42.86	TCTCATTGAGCAAAGACGATG	103	978 bp
CSAPIP1010	Sc0000822	559256	163270	CSA020851.1	395-1008	AT5G22780	143-756	511	22	59.24	50	GGTTGGGTACATAGTGACATCG	598	21	60.47	38.1	TGAAAAGTTTCATTCCGACCA	108	108 bp	108	Scaffold6030	413764	283586
CSAPIP1011	Sc0000822	558939	163346	CSA020851.1	395-1008	AT5G22780	143-756	587	25	59.85	28	AATGATATTATTGGTCGGAATGAAA	665	22	59.74	45.46	CATCAGGTGCTAATGATTCTGC	100	349 bp	349	Scaffold6030	413447	283662
CSAPIP1012	Sc0000822	549057	172414	CSA020851.1	2367-2555	AT5G22780	2163-2351	2364	21	59.61	47.62	TCACACCTGTTGAAGAGCAGA	2445	21	60.07	52.38	CCTCGTACAACACACCGCTAT	102	1163 bp	1163	Scaffold6030	403560	292735
CSAPIP1013	Sc0000822	138819	583436	CSA020860.1	220-500	AT3G53900	40-320	376	20	59.51	50	AGGGGAGATTCAGTCACCAA	456	20	59.44	55	CAGAGCAAGACCAGCTCTCA	100	379 bp	379	Scaffold6095	1629570	106002
CSAPIP1014	Sc0000822	142375	580081	CSA020859.1	271-368	AT3G53900	565-662	229	21	59.71	52.38	GGTATCTGCTGTTGCATCTCC	307	23	59.58	34.78	TGTCATTAACAATGGGATCAATG	101	178 bp	178	Scaffold6095	1633128	102645
CSAPIP1015	Sc0000824	498588	220811	CSA004912.1	103-451	AT2G42910	157-505	69	20	60.15	45	TCAAAATCGCCTCTCAATCC	156	20	60.29	45	TCGTATGTCTTGCGCATTGT	107	1709 bp	1676	Scaffold483	1702068	85511
CSAPIP1016	Sc0000824	502056	218843	CSA004912.1	538-785	AT2G42910	592-839	546	20	61.15	50	TTCCAGATGATGGAGCTTGG	640	21	59.89	52.38	CTACCCTCTTTCAGCCGAACT	115	209 bp	215	Scaffold483	1700091	88949
CSAPIP1017	Sc0000825	223925	496812	CSA035327.1	119-1187	AT1G04710	224-1292	74	20	58.84	50	GGGGGTTTCAAGGATACTCA	165	20	60.58	50	TGTGCCCACAACAATGTCTC	111	212 bp
CSAPIP1018	Sc0000825	223320	497395	CSA035327.1	119-1187	AT1G04710	224-1292	365	20	59.65	45	CTGGAATCCATGACAGCAAA	456	21	59.85	42.86	TTTCGGAAGTAACACCCATTG	112	234 bp	234	Scaffold3128	1168882	30970	2
CSAPIP1019	Sc0000825	223139	497623	CSA035327.1	119-1187	AT1G04710	224-1292	471	19	61.06	47.37	CCGAAAATGTTGCACATCG	552	20	59.07	50	TTTACCAGAGGCAGTTGCAG	101	187 bp	187	Scaffold5808	212492	47212
CSAPIP1020	Sc0000825	222706	498050	CSA035327.1	119-1187	AT1G04710	224-1292	678	20	60.96	45	CGATATCGGACTTGGCAAAA	766	20	59.5	50	TCATCAAGAGGACAGCTCCA	108	193 bp	193	Scaffold5808	212055	47643
CSAPIP1021	Sc0000825	221251	498231	CSA035327.1	119-1187	AT1G04710	224-1292	774	20	60.62	50	TCCTCTTGATGAAGCGAAGC	863	20	59.37	55	GGTCCAACTCCCATGATAGC	109	1467 bp	1467	Scaffold5808	210600	47824
CSAPIP1022	Sc0000825	221007	499713	CSA035327.1	119-1187	AT1G04710	224-1292	898	20	62.01	55	AGCTGCAGTCAAAGCTGCTG	994	21	59.44	42.86	TTTTCAGGATCGAGTTCAAGC	117	229 bp	226	Scaffold3128	1166380	33480	2
CSAPIP1023	Sc0000825	220632	499948	CSA035327.1	119-1187	AT1G04710	224-1292	1021	20	59.4	45	TGTTAATGGAGGTGCAATGG	1107	18	60.21	55.56	GGCAATCTTTGCCACGAC	104	369 bp	369	Scaffold3128	1166005	33712
CSAPIP1024	Sc0000828	679646	39167	CSA027991.1	69-214	AT3G10060	348-493	57	18	61.91	61.11	TGAAGGTTGGGGGTGGAG	141	22	59.25	50	CCAAGTCCCTGTCTACTTGTCA	106	1151 bp	1151	Scaffold2883	1112983	124583	3
CSAPIP1025	Sc0000828	453794	265012	CSA027995.1	149-629	AT3G55070	749-1229	179	20	58.91	55	CAGCAGGTCATGGCTACACT	269	21	59.44	47.62	CTCCTGTTTGAATTGGTCCAC	111	1158 bp	1168	Scaffold1535	1086382	694325
CSAPIP1026	Sc0000828	453205	266204	CSA027995.1	149-629	AT3G55070	749-1229	324	22	59.41	40.91	TGCTGAATATTTACCTGCAAGC	410	20	57.19	40	TTGCGAAAACTCTCTTGTGA	106	555 bp	555	Scaffold1535	1085793	695527
CSAPIP1027	Sc0000830	257845	461411	CSA018337.1	737-824	AT1G10310	428-515	697	23	59.73	39.13	AGCAAACATGTTACGTCACTTCA	778	19	60.35	57.9	CTGTGCAGCAGCAGACCTT	100	100 bp
CSAPIP1028	Sc0000833	208064	509491	CSA018287.1	3520-3656	AT5G60150	3373-3509	3515	20	59.6	45	ACCGTGAATGCTGTTCCTTT	3610	20	59.9	50	GAGATTTGTCTGGGGGTGAA	115	523 bp	523	Scaffold2148	236139	1521299
CSAPIP1029	Sc0000833	69996	647095	CSA018288.1	219-803	AT3G11630	204-788	178	20	59.76	60	CTCCTCCCCCAGATCTCTCT	261	20	59.99	45	AAAAACAGCCTCAGCCTCAA	103	987 bp	1056	Scaffold2613	959458	2651953
CSAPIP1030	Sc0000833	72483	643473	CSA018288.1	219-803	AT3G11630	204-788	400	20	59.8	45	CCGTCATGCAGAATTTGAGA	483	22	58.65	45.46	CCCCCAGACTTTCTATCTGTTT	105	2122 bp	2095	Scaffold2613	961691	2648681
CSAPIP1031	Sc0000837	133369	583024	CSA030368.1	310-878	AT1G55090	310-881	456	20	60.85	45	AAACCGTGCCTTTTGGCTAT	539	18	59.74	55.56	CTCAGCATGCAGGGGAAT	101	975 bp	668	Scaffold1641	211387	539918
CSAPIP1032	Sc0000837	144298	572867	CSA030367.1	50-1958	AT5G42020	47-1955	469	26	59.55	38.46	TCTAACTAAAATGAAGGAGACTGCTG	550	19	59.63	47.37	CTGCCTTTGGGCATCATTA	100	203 bp	203	Scaffold1641	201203	550567
CSAPIP1033	Sc0000837	142977	574165	CSA030367.1	50-1958	AT5G42020	47-1955	1184	20	60.12	55	GTGAACCCTGATGAGGCAGT	1271	20	59.8	55	GGAGCCACATCCAAGAGAAG	107	226 bp	226	Scaffold1641	202496	549251
CSAPIP1034	Sc0000838	580360	135694	CSA035004.1	896-1064	AT2G22670	758-926	951	20	59.97	55	ACGAGGACAAGGATGGTGAC	1037	22	59.75	45.46	GGCCAATAGCATCAGAACTCTT	108	1240 bp
CSAPIP1035	Sc0000845	313000	401132	CSA012137.1	651-941	AT5G22010	510-797	715	21	59.7	42.86	TCCTCCACACAAAGGAGAAAA	804	21	60.36	47.62	CCGCTTCTTCTCTTTCCAAAC	110	480 bp	480	Scaffold181	825997	2018044
CSAPIP1036	Sc0000845	525478	189015	CSA012134.1	1951-2807	AT4G18780	1954-2810	2148	19	60.82	52.63	ATCGGCTGCACCAAGTTCT	2246	21	59.88	38.1	TGCAAGTCTTTGAAGCCATTT	119	119 bp	119	Scaffold5598	186997	256537
CSAPIP1037	Sc0000845	524708	189792	CSA012134.1	1951-2807	AT4G18780	1954-2810	2422	19	60.3	57.9	GACCAGCGTGCTTGAGCTA	2514	20	59.81	45	TTGGAAGACGGCAAAGAGAT	112	112 bp
CSAPIP1038	Sc0000846	334864	379439	CSA019856.1	1240-1446	AT3G02710	1174-1380	1274	21	59	33.33	TTCGTGGAAAATGAATGTGAA	1360	20	58.8	50	CAAGTTCAAGCTCGTTCAGC	106	220 bp	234	Scaffold7475	396262	198438
CSAPIP1039	Sc0000850	653436	58897	CSA035639.1	1-312	AT4G35860	271-582	47	20	61.59	45	CAACATGCAAACCCCAACAT	128	20	59.92	40	TTTGCAAATTGTTCCCCTTC	101	101 bp	101	Scaffold280	480634	1617189
CSAPIP1040	Sc0000852	664123	47236	CSA027153.1	43-410	AT1G80670	586-953	33	22	59.59	45.46	TCACTTCACCCCTGAAGTATCA	119	19	60.28	57.9	CAAGATGGTGCACGCCTAC	105	807 bp	807	Scaffold2757	214102	444695
CSAPIP1041	Sc0000856	169153	541052	CSA029183.1	263-665	AT3G15990	1079-1481	310	20	60.92	50	CCTCATGAACATGGCTGGTT	393	22	60.19	40.91	TTTGAAACCACTGTTTGTGCTC	105	189 bp	189	Scaffold4504	361171	28700
CSAPIP1042	Sc0000856	324986	385297	CSA029179.1	550-830	AT1G31770	577-857	566	21	60.33	52.38	GGGCCACTGTTTAGAGGGATA	657	20	59.82	50	CAAACCTGAGGTGGGTTCAT	111	111 bp	111	Scaffold273	3493184	80179
CSAPIP1043	Sc0000856	346796	362096	CSA029178.1	496-885	AT4G19190	511-900	508	20	58.92	50	TGGTCGAGCTTTACCAACTG	599	20	61.25	50	ACATTGCGCACTTCAACTCC	111	1502 bp	2012	Scaffold2916	112724	1011074
CSAPIP1044	Sc0000856	348388	360750	CSA029178.1	496-885	AT4G19190	511-900	709	22	59.46	40.91	ATTGAAAAGAGATGACCCCTTG	789	20	60.31	55	GGGAGGACTCATTCCTGGTT	100	1256 bp	938	Scaffold2916	111696	1013176
CSAPIP1045	Sc0000856	345643	364509	CSA029178.1	64-350	AT4G19190	85-371	167	18	60.42	66.67	GAGCAGACCCACGTCCAG	250	21	57.81	42.86	TCTTTCTTGGAGACAAGAGCA	104	242 bp	242	Scaffold2916	115647	1009921
CSAPIP1046	Sc0000857	433506	275928	CSA028783.1	32-463	AT5G42000	23-454	127	18	59.5	61.11	CTCCGTCTTCGGTTGCTC	227	20	59.55	50	ATACCCTGGTCCTCAGCAAA	120	910 bp	918	Scaffold1641	346688	404367
CSAPIP1047	Sc0000859	667846	40722	CSA016629.1	253-750	AT3G51630	241-738	304	22	57.86	31.82	TCGAAGAACCTTCAATTTCATT	388	19	60.02	47.37	CCAAATCTTGATCGCATGG	103	816 bp	816	Scaffold9600	96889	232232
CSAPIP1048	Sc0000859	668782	39981	CSA016629.1	253-750	AT3G51630	241-738	527	20	59.44	50	GATCTAGGCTTGGCAGCAAT	616	26	60.05	30.77	CATCAACAAGTTCATTGTAATTTTCC	115	621 bp	619	Scaffold9600	96150	233168
CSAPIP1049	Sc0000859	91012	618190	CSA016634.1	25-380	AT5G09770	34-389	177	18	61.79	61.11	GTGCTGCTGCCTTTGTGC	260	21	60.27	52.38	TCGGAGCAGTCTTGTGTATCC	104	182 bp	182	Scaffold2117	735883	815509
CSAPIP1050	Sc0000859	580645	128548	CSA016633.1	424-608	AT3G25410	775-959	389	20	60.24	50	TTAACAGGCCTTCTCGTTGG	469	20	59.84	50	AAAGCCCAAGAGTCACAGGA	100	191 bp
CSAPIP1051	Sc0000860	260771	447792	CSA027522.1	329-972	AT4G13430	266-909	692	21	60.26	47.62	CAGTTCGCTACTGGAATTGGA	781	20	60.34	45	GCATTTCACCATCCATCACA	109	759 bp	759	Scaffold624	3246609	60784
CSAPIP1052	Sc0000860	260516	448531	CSA027522.1	329-972	AT4G13430	266-909	781	20	60.34	45	TGTGATGGATGGTGAAATGC	861	22	60.17	40.91	TCCATTGCTTTGTAAGTTGCAC	102	275 bp	275	Scaffold624	3246354	61523
CSAPIP1053	Sc0000871	485192	221119	CSA029566.1	823-1060	AT4G38470	901-1138	774	23	57.06	30.43	AAATTGATCCTCAACTTCTGAAA	851	24	59.49	41.67	TTTGATAGCTACTTCCTGGCTACA	101	179 bp	179	Scaffold1965	64866	493007
CSAPIP1054	Sc0000871	483549	221309	CSA029566.1	823-1060	AT4G38470	901-1138	886	22	60.21	50	TGAACGTGTAGGTCCAGACTTG	968	23	59.77	39.13	TTGGTACATGCACCTATGAATTG	105	1632 bp	1636	Scaffold1965	63219	493197
CSAPIP1055	Sc0000873	7236	691569	CSA033994.1	448-1646	AT5G08680	460-1658	415	22	59.4	50	CGGTACTGAAGGACTTGTGAGA	494	21	59.84	42.86	AACATTCATGATACGGCCAAG	100	1241 bp	1241	Scaffold492	2566867	1054338
CSAPIP1056	Sc0000873	6993	692789	CSA033994.1	448-1646	AT5G08680	460-1658	494	20	58.45	45	CTTGGCCGTATCATGAATGT	589	20	59.63	50	CAGTTGCCTGCTCAACAAAG	115	264 bp	264	Scaffold492	2568087	1054095
CSAPIP1057	Sc0000873	6535	693309	CSA033994.1	448-1646	AT5G08680	460-1658	696	21	58.71	52.38	CTGGTGTAGGAAAGACGGTTC	794	22	59.09	40.91	TGTACAAATCATTTCCCTCTCG	120	202 bp	202	Scaffold492	2568617	1053627
CSAPIP1058	Sc0000873	6363	693495	CSA033994.1	448-1646	AT5G08680	460-1658	800	22	58.05	40.91	GGAAATGATTTGTACAGGGAGA	883	20	59.93	45	GCTCATTCATTTGCCCGTAT	103	188 bp	186	Scaffold492	2568803	1053457
CSAPIP1059	Sc0000873	5784	694069	CSA033994.1	448-1646	AT5G08680	460-1658	1188	18	59.98	61.11	CAGCTCCTGCAACCACCT	1267	21	60.35	47.62	GAATCAAGAGGATCGACAGCA	100	193 bp	193	Scaffold492	2569384	1052869
CSAPIP1060	Sc0000875	634007	69559	CSA011611.1	34-515	AT2G06530	37-518	359	20	60.23	45	CCGTCGCTGCAGAAAATAAT	441	20	60.97	45	CCCTTCCAAAGCATCATCAA	102	102 bp
CSAPIP1061	Sc0000875	438663	264697	CSA011613.1	4-314	AT3G51800	7-317	16	21	59.31	47.62	AAGGGAAGAGAAGGAGTTGGA	114	20	60.25	45	AGCCTTTGGTTTGCATTCTG	118	308 bp	314	Scaffold859	76904	3013283
CSAPIP1062	Sc0000877	513878	188992	CSA019136.1	71-382	AT5G21990	371-682	162	23	59.74	39.13	CGTGTTACTTGAAAACAATGCAG	246	19	61.18	57.9	TGACCCCTGCGGTAAAGAG	103	434 bp	434	Scaffold1553	673903	103946
CSAPIP1063	Sc0000877	513687	189394	CSA019136.1	71-382	AT5G21990	371-682	233	23	59.01	39.13	AAGAATGTCAAAGCTCTTTACCG	313	21	60.12	42.86	CGGGAAACTTCATGTGCTTTA	101	223 bp	223	Scaffold1553	673712	104348
CSAPIP1064	Sc0000877	515388	186865	CSA019135.1	16-328	AT5G21990	16-328	47	20	59.54	55	GAGCAGATGAGTCGCATGTC	138	20	60.08	45	AGGCCTCATGTTTTTCATGC	111	1051 bp	1049	Scaffold174	1118161	64528	2
CSAPIP1065	Sc0000877	537698	164802	CSA019134.1	196-606	AT3G44050	235-645	189	22	59.49	40.91	TGAACCAGAGCTTTGATTTGAG	276	23	59.5	47.83	TCCCTGTAGTGATATCTCGGAAC	110	804 bp	804	Scaffold1553	697539	79940
CSAPIP1066	Sc0000877	537449	165655	CSA019134.1	196-606	AT3G44050	235-645	348	20	59.94	45	GGCATCCAGAATCACGTTTT	442	21	59.49	42.86	TTGTAGCCTCCCACACAATTT	115	200 bp	200	Scaffold1553	697290	80793
CSAPIP1067	Sc0000877	537099	165821	CSA019134.1	196-606	AT3G44050	235-645	429	21	58.54	38.1	TGCCAATGGTAGAAAATTGTG	511	20	59.93	45	CTTCAATGTCCCCAAGCATT	102	384 bp	384	Scaffold1553	696940	80959
CSAPIP1068	Sc0000877	66443	636621	CSA019150.1	850-1187	AT4G14330	802-1139	862	20	60.83	45	CATGGCCGGTTCTGAAAATA	955	20	60.09	55	TGGACTCAACCACCCTCTTC	113	240 bp	240	Scaffold1983	1883551	214817
CSAPIP1069	Sc0000879	690048	9636	CSA005370.1	109-439	AT3G57870	109-439	127	21	58.99	52.38	GCAGTGTACTATCCCCGGTAA	208	20	58.95	45	ATTTTGGTGGTTTGCTAGGG	101	3387 bp
CSAPIP1070	Sc0000879	689802	13067	CSA005370.1	109-439	AT3G57870	109-439	272	20	60.12	50	GGAACTGTTTGCCTGTCGAT	372	18	60.2	61.11	CAGGATCAGCAGGGTTGG	118	202 bp	202	Scaffold1748	494164	351863
CSAPIP1071	Sc0000879	181065	521501	CSA005377.1	373-641	AT1G20810	382-650	355	27	57.45	40.74	TGTTACAGTAGTGTCTAGTCGAGAATC	446	20	60.09	45	TCACGTTTCCGTTCTTTTCC	111	505 bp	506	Scaffold660	4813317	138721
CSAPIP1072	Sc0000879	180802	522052	CSA005377.1	373-641	AT1G20810	382-650	512	20	59.59	50	AAACCCCCAGCTGCTATGTA	601	20	59.86	45	TTTCATTCATTCCCCTCTGG	109	217 bp	217	Scaffold660	4813054	139273
CSAPIP1073	Sc0000880	398043	304082	CSA019327.1	499-1139	AT1G18260	475-1115	784	20	60.38	55	CTTCGGGTTGAGAGGACTGA	869	20	57.49	45	ATCTCCCCAAGAAGTTCCAT	105	105 bp	105	Scaffold1305	82621	238800
CSAPIP1074	Sc0000881	518085	183247	CSA008260.1	25-366	AT2G40290	25-366	100	20	59.69	55	CATGGGAGCCTACGTTTCTC	188	20	60.42	55	ACCTTGATGAGGCTGCTGAC	108	108 bp	108	Scaffold4478	460891	545323
CSAPIP1075	Sc0000881	517976	183362	CSA008260.1	25-366	AT2G40290	25-366	215	20	62.02	55	ATCGAGCCTGTCATGGTCCT	297	20	60.23	55	CCTCTCCTCACAACCCTGAA	102	102 bp	102	Scaffold4478	461006	545214
CSAPIP1076	Sc0000883	86728	612011	CSA036453.1	328-776	AT3G50050	319-767	318	20	59.77	50	CCCAGAAATTCGCTCTCATC	406	20	59.67	45	AATCTGGCTGGAACTTTGGA	108	985 bp	1236	Scaffold12932	304854	400008
CSAPIP1077	Sc0000883	87726	611884	CSA036453.1	328-776	AT3G50050	319-767	439	20	59.24	50	CCAACCTGTAAAGTGCAACG	533	20	59.82	55	ATGTCCTCACCAAGGACACC	114	114 bp	114	Scaffold12176	31948	360275	2
CSAPIP1078	Sc0000883	87902	611706	CSA036453.1	328-776	AT3G50050	319-767	615	20	60.11	50	TGGAAACTGGCGACCTTTAC	705	26	59.72	38.46	GGAAAAGGAATCACTAATTACACCTC	116	116 bp	116	Scaffold12176	32124	360097	2
CSAPIP1079	Sc0000883	164287	534955	CSA036440.1	112-257	AT4G37460	985-1130	68	20	60.04	50	GATCGTGCCATCTCCATCTT	157	21	60.01	47.62	GCAGCATCAAGTTCTCTTTGG	110	482 bp	479	Scaffold12932	382503	323116
CSAPIP1080	Sc0000883	657488	42118	CSA036433.1	1162-2096	AT5G46210	1081-2015	1387	19	61.03	52.63	TCGGCCTGCTGAGCTTATT	1481	24	59.52	33.33	AAACCTGAACAAAACCAAGACTTT	118	118 bp	118	Scaffold671	734705	1066129
CSAPIP1081	Sc0000883	657820	41655	CSA036433.1	1162-2096	AT5G46210	1081-2015	1510	21	58.57	47.62	GGGTAAGGATGTGTTTGAAGC	1611	20	60.01	50	CCCACACTCGGTTTTCAACT	121	249 bp	249	Scaffold671	734242	1066461
CSAPIP1082	Sc0000884	395697	303832	CSA001380.1	59-467	AT3G61415	62-470	79	20	59.69	55	CCAACAAGTGGAGGAAGAGG	178	20	58.8	50	CAGGATTGACTCGTTGAGGA	119	119 bp	119	Scaffold717	2005681	910886	2
CSAPIP1083	Sc0000884	395298	304229	CSA001380.1	59-467	AT3G61415	62-470	259	20	59.69	45	GGAGCGGAAAACTTTTGATG	360	20	59.8	50	AAGTGCACGGCTTGTAAGGT	121	121 bp	121	Scaffold717	2005282	911283	2
CSAPIP1084	Sc0000885	69871	628448	CSA035036.1	64-629	AT1G48850	706-1271	21	23	59.62	39.13	TTGACTCTATTCAAGGCCATTTC	106	20	60.14	55	CTCTCACTCGGACAGCATCA	105	1316 bp	1368	Scaffold1315	527845	334710
CSAPIP1085	Sc0000885	71167	628115	CSA035036.1	64-629	AT1G48850	706-1271	106	20	60.14	55	TGATGCTGTCCGAGTGAGAG	184	22	60	40.91	AAGTTTATCGAAGACCGGTGAA	100	353 bp	351	Scaffold1315	529193	334379
CSAPIP1086	Sc0000885	74522	624902	CSA035036.1	64-629	AT1G48850	706-1271	322	20	60.41	40	AGATGAAAATGGCCGAATCA	418	20	59.34	50	CAATCGTAGACGTTGGCTTG	116	211 bp	211	Scaffold1315	532750	330962
CSAPIP1087	Sc0000885	228539	470795	CSA035035.1	478-849	AT3G44830	394-765	425	19	59.66	52.63	GAAGGCCTGTTCCGAAAAC	512	19	60.1	57.9	CGAGTCCGGTCACATTGTC	106	301 bp	301	Scaffold4302	199803	371215
CSAPIP1088	Sc0000886	109310	590165	CSA032190.1	322-599	AT4G27270	322-599	451	20	60.33	50	GGGCATGTTTGAGATGGAAC	532	20	59.41	55	GCTCCAACTCGAGGTCAGAT	101	101 bp	101	Scaffold18	1744053	608885
CSAPIP1089	Sc0000887	152831	546337	CSA014257.1	43-321	AT5G15130	631-909	35	22	57.9	45.46	TCAAGTTTGAAGAGAGCTAGGG	115	20	60.46	40	TTGCAATTTTCTGCCCGTAT	100	334 bp	334	Scaffold874	1186220	1410824
CSAPIP1090	Sc0000888	563818	134327	CSA036178.1	487-1045	AT2G34630	196-754	631	20	59.77	55	CAGAGCTTGTGTGGCTCTTG	711	20	59.24	50	CATTTGCATGGTCTCTCCTG	100	1245 bp	1013	Scaffold4912	50633	549430
CSAPIP1091	Sc0000888	562544	135552	CSA036178.1	487-1045	AT2G34630	196-754	711	20	59.24	50	CAGGAGAGACCATGCAAATG	795	20	59.28	45	GCTGTTCGAAATCAATGACG	104	1294 bp	1294	Scaffold4912	49359	550423
CSAPIP1092	Sc0000889	365011	330681	CSA002577.1	251-759	AT2G28310	221-729	198	23	60.08	47.83	CTGTCAGTGACCACATACCTGAA	277	21	60.13	52.38	GGAGGTAATGACTCTGCACCA	100	2405 bp
CSAPIP1093	Sc0000889	364190	333722	CSA002577.1	251-759	AT2G28310	221-729	392	20	59.94	45	TTCACAGTTGGTTGGGATCA	476	19	60.49	52.63	CACTTGTCCGGCCATCATA	103	185 bp	185	Scaffold2276	1416335	420990
CSAPIP1094	Sc0000889	363819	333911	CSA002577.1	251-759	AT2G28310	221-729	499	21	60.37	47.62	GGATGAATTTGAGTGGTCACG	580	23	59.8	43.48	AAGCTGCTACAATATCAGGATGC	104	367 bp	367	Scaffold2276	1416524	420619
CSAPIP1095	Sc0000891	673260	23595	CSA009175.1	49-346	AT4G16170	49-346	117	20	59.97	45	CAAAGACGGATGGACGTTTT	210	20	59.59	50	CATCTCAAGCAAACCAGCAG	113	619 bp
CSAPIP1096	Sc0000893	374717	322307	CSA031468.1	43-602	AT1G01050	58-617	179	22	58.43	40.91	CTTGACAAGAAAACCGGTCTAA	267	22	59.36	45.46	GGGTCATTATCTTCACACAACG	110	325 bp	325	Scaffold217	1275645	579146
CSAPIP1097	Sc0000893	375000	322056	CSA031468.1	43-602	AT1G01050	58-617	247	20	59.1	50	CTATGGCTTCATCCCTCGAT	330	20	60.67	50	CCTGGCACGAAGAAAACAAC	103	293 bp	293	Scaffold217	1275928	578895
CSAPIP1098	Sc0000893	375297	321827	CSA031468.1	43-602	AT1G01050	58-617	354	20	60.44	45	TTGGGCTCATGCCTATGATT	445	21	59.56	47.62	TGAGGAGGAAGCTCTTTGATG	112	225 bp	225	Scaffold217	1276225	578666
CSAPIP1099	Sc0000896	153459	543336	CSA005594.1	125-374	AT4G14350	143-392	97	20	59.55	50	GGCTGAAGAAGCCTCGAATA	180	19	59.83	63.16	CTCCTCTCCTGCAGGCTCT	102	102 bp	102	Scaffold487	2338935	1124349
CSAPIP1100	Sc0000898	32573	662544	CSA005593.1	127-632	AT5G44110	139-644	202	18	60.21	55.56	GCGGGTGCTGAATTGTTC	284	20	60.15	50	CCAGCAGACCCAACAGTTTT	102	1740 bp
CSAPIP1101	Sc0000898	29577	664349	CSA002282.1	430-1354	AT2G31060	1-925	1035	20	59.37	50	GCCCATCAATAGGACACACA	1124	22	59.45	40.91	ATGGAGAGTCATTGACACCAAA	111	2931 bp
CSAPIP1102	Sc0000898	27432	667233	CSA002282.1	430-1354	AT2G31060	1-925	1099	20	59.73	45	GGATCCTCCAACCATTTCAA	1193	20	59.17	50	TCTGCTTCAGCCATTAGTCG	114	2192 bp	2194	Scaffold1795	926894	452677
CSAPIP1103	Sc0000898	21760	674217	CSA002283.1	37-593	AT2G31060	955-1511	99	20	59.7	50	TATCTCACAGGCGAGCTGAA	190	24	59.53	41.67	AACACACTTCTGTAACCAACAAGG	115	880 bp	880	Scaffold1795	923192	457693
CSAPIP1104	Sc0000898	19256	675120	CSA002283.1	37-593	AT2G31060	955-1511	237	19	61.12	47.37	GATTTATGCACCGCGCTTT	324	20	60.35	45	ATGAGCCGTGATTGTTCCAT	107	2481 bp	2485	Scaffold1795	920684	458596
CSAPIP1105	Sc0000898	18823	677850	CSA002283.1	37-593	AT2G31060	955-1511	405	21	57.34	42.86	ATGGCATGATCATAGGTGAAC	489	20	60.36	50	ATTCTCATCCTTGCCAGCAG	104	184 bp	183	Scaffold1795	920253	461329
CSAPIP1106	Sc0000899	31473	664953	CSA032686.1	130-437	AT3G25230	118-425	139	22	60	45.46	GAAGCTTCTCAAGGAAGGTGAA	221	19	60.89	52.63	AATCGAACTGGGTGCCATC	101	218 bp	218	Scaffold754	895593	1366694
CSAPIP1107	Sc0000900	618994	76749	CSA009734.1	2-244	AT5G60990	836-1078	113	22	60.33	50	TGCACTGATGTTGCTAGTAGGG	201	20	57.58	50	GGTTCTTCCCACTCGATGTA	108	851 bp	838	Scaffold599	901287	1380363
CSAPIP1108	Sc0000900	266079	430278	CSA009743.1	46-333	AT1G69620	46-333	37	20	60.61	50	CTATGCGACGAAATCGAACC	120	20	59.58	60	GACAGGGCACTTAGGACCAC	103	237 bp	237	Scaffold3855	306061	178178	4
CSAPIP1109	Sc0000901	340483	355509	CSA030020.1	1579-1706	AT5G66750	1621-1748	1525	19	60.25	47.37	GTGCGGCAAATTTCTGTTG	1605	25	60.54	36	TGCATGATATCCAAAATCTTAGTCC	105	203 bp	203	Scaffold1151	1544049	276569
CSAPIP1110	Sc0000901	178037	516128	CSA030024.1	22-374	AT4G31390	1282-1634	158	21	59.49	47.62	GCAATCTGGCAGAACTCTGTT	247	20	59.58	50	TCTCCGGGATTCTGATAGGA	109	2030 bp	1933	Scaffold1621	226111	478030
CSAPIP1111	Sc0000904	666337	28459	CSA002002.1	302-425	AT4G38370	281-404	271	24	60.75	41.67	CACTGCTAAAGTTGTTGCATCAGT	353	21	59.71	38.1	TTCAAACGAAGGACCAAAGAA	103	369 bp
CSAPIP1112	Sc0000905	82430	611597	CSA006960.1	37-275	AT1G70490	37-275	37	23	57.08	34.78	CTTTGCTAAGAAAGAAATGAGGA	115	23	60.18	47.83	TGGTAGTGACAATCTCTCCGAGT	101	101 bp	101	Scaffold1784	647673	351296
CSAPIP1113	Sc0000907	251058	442459	CSA021868.1	235-545	AT5G63630	382-692	210	20	61.92	55	CACCCCCTATTGGTCGTGAT	296	21	59.93	52.38	CAACAAGGTGTTAGCCTCTGC	107	107 bp	107	Scaffold454	908274	284049
CSAPIP1114	Sc0000907	249784	443721	CSA021868.1	839-1161	AT5G63630	947-1269	851	21	59.2	42.86	ACAACTGCAATGGTCACAAGA	949	21	59.14	47.62	CGGAATTCATCAGAGACCCTA	119	119 bp	119	Scaffold454	909524	282787
CSAPIP1115	Sc0000908	499565	192643	CSA020924.1	281-470	AT2G34190	278-467	323	21	59.88	47.62	TCCATCATCCATGACTCTTCC	404	26	60.32	42.31	TGCACGCTAGATGATACTATTAGAGC	107	652 bp
CSAPIP1116	Sc0000910	84772	606196	CSA014013.1	469-812	AT1G52870	430-773	452	20	58.9	50	GGCACGTATGCTATCTCGAA	538	20	60.16	45	ACGCACTCCAATTGTGTTGA	106	1367 bp
CSAPIP1117	Sc0000914	574322	116001	CSA023849.1	1567-1797	AT5G56290	1867-2097	1589	20	60.05	50	CTCGGTGCAACACAAGCTAA	1679	20	59.67	50	ATACCCATGTTAGCCCATGC	110	810 bp	834	Scaffold5878	15428	388004
CSAPIP1118	Sc0000914	442874	248052	CSA023854.1	406-1160	AT3G22200	352-1106	406	22	59.09	40.91	GACCTTGCCATTTTATCACTCA	488	20	60.62	40	TTTGCCATTTTGGAAGCTGT	102	207 bp	207	Scaffold3096	433001	243930
CSAPIP1119	Sc0000914	440820	248241	CSA023854.1	406-1160	AT3G22200	352-1106	490	20	59.34	40	AGCTTCCAAAATGGCAAAAG	579	21	59.21	42.86	TCTTATTTGGCCTTCCAAGTG	110	2072 bp	1932	Scaffold3096	433190	242016
CSAPIP1120	Sc0000914	440342	250603	CSA023854.1	406-1160	AT3G22200	352-1106	694	18	59.95	55.56	GCCTGCTCCATTTGTGCT	770	26	58.79	26.92	AAATTATTTGCTAATCTGGTTGAGAA	102	188 bp	188	Scaffold3096	435412	241538
CSAPIP1121	Sc0000914	439482	251442	CSA023854.1	406-1160	AT3G22200	352-1106	770	20	59.55	45	GGAACAATGTTTGGCTGTGA	870	20	59.67	45	ATCTGAAACTTTGGGGCTCA	120	209 bp	210	Scaffold3096	436251	240677
CSAPIP1122	Sc0000916	379939	309341	CSA015603.1	385-941	AT2G21170	388-944	386	19	60.1	52.63	AAAGGTGGGGCTTTCACTG	466	22	59.73	45.46	TCCAATAACGTGTCTCCTCTCA	102	929 bp
CSAPIP1123	Sc0000916	379437	310550	CSA015603.1	385-941	AT2G21170	388-944	610	21	60.24	38.1	TCAACAAATGAAGGCTTTTGC	695	20	60.11	55	TGAGGTGAGGCCACTTTACC	105	222 bp	222	Scaffold15871	66337	49769	3
CSAPIP1124	Sc0000916	95145	594213	CSA015611.1	355-507	AT3G09980	373-525	324	22	59.81	50	ACAAAGACCTGAAGCCACTAGG	401	23	59.66	39.13	TGTGTCTTTTCCCTGTTCTTTTC	100	851 bp	823	Scaffold3514	22814	720249
CSAPIP1125	Sc0000922	80612	606891	CSA018154.1	127-324	AT4G03390	1594-1791	91	21	59.73	42.86	TTGCAGTCAGCAGAAAGATGA	180	20	60.27	45	TTGACCATGCTCAGCACAAT	109	109 bp	109	Scaffold670	244413	3952974
CSAPIP1126	Sc0000922	80681	606826	CSA018154.1	127-324	AT4G03390	1594-1791	160	21	59.18	42.86	TGTTGTTGAGCTCATGGGTTA	244	21	60.36	38.1	TCATCATCTGAATGCAAAGCA	105	105 bp
CSAPIP1127	Sc0000923	84628	602700	CSA012668.1	114-683	AT3G26340	117-686	77	20	59.67	45	TTATCAGCTGCCCCATCTTT	163	20	60.15	50	CCAGAGTTGTTGTGCCCTTT	106	212 bp	213	Scaffold1093	161880	1227837
CSAPIP1128	Sc0000923	84824	602499	CSA012668.1	114-683	AT3G26340	117-686	167	20	60.3	50	GGCACAACAACTCTGGCTTT	254	25	59.55	28	TTTCAATGATTTTCTTCACAGATTG	112	217 bp	217	Scaffold1093	162077	1227636
CSAPIP1129	Sc0000923	85048	601918	CSA012668.1	114-683	AT3G26340	117-686	286	20	60.52	45	TTACATGCTTGGCACAATGG	367	20	60.53	40	TGCGCTTATTTGCAAGTTCA	101	574 bp	574	Scaffold1093	162301	1227055
CSAPIP1130	Sc0000927	164728	521961	CSA006832.1	349-620	AT5G05310	460-731	307	20	61.78	50	GGGTGACCATGGATGGTTTT	393	24	59.69	41.67	TCACATCAATTACTCTAGCCCAAG	110	219 bp	219	Scaffold483	818166	970870
CSAPIP1131	Sc0000927	164556	522144	CSA006832.1	349-620	AT5G05310	460-731	381	24	57.98	45.83	CTATCTCTTCAACTTGGGCTAGAG	463	20	60.96	50	AAAGCTGGCCAAGTGTAGCA	102	208 bp	208	Scaffold483	817994	971053
CSAPIP1132	Sc0000928	24336	661708	CSA014218.1	208-932	AT3G51820	247-971	384	20	59.55	50	TAATGTCTGGCCCCTGTCTT	472	20	59.41	50	TTGCTCCTGAAGGAATAGGC	108	206 bp	206	Scaffold859	138240	2952055
CSAPIP1133	Sc0000928	24045	662028	CSA014218.1	208-932	AT3G51820	247-971	529	20	59.72	50	GCTTTTAGGAGGCCTTGGTT	610	20	57.67	50	AAGATAGCAGGGATCCACCT	101	177 bp	177	Scaffold859	137937	2952387
CSAPIP1134	Sc0000928	22873	663162	CSA014218.1	208-932	AT3G51820	247-971	798	20	59	45	GCATTGCCATCGTAAATGAC	883	20	58.39	45	CGCAAATCCATTTAGCAGTC	105	215 bp	215	Scaffold859	136766	2953520
CSAPIP1135	Sc0000935	631713	42815	CSA028843.1	350-644	AT3G10130	380-674	337	23	57.77	47.83	GAGCAGGAGAGATCAGTATGAGA	427	21	60.1	38.1	TTGAATGATTGTGAAGCACCA	111	10383 bp	12204	Scaffold625	245343	721407
CSAPIP1136	Sc0000935	631506	53198	CSA028843.1	350-644	AT3G10130	380-674	448	24	59.72	41.67	TGTCTTAGCTGAATACCTGTTTGG	535	20	60.24	40	TTTCCATTTTCTCCCCATCA	107	207 bp	207	Scaffold625	245136	733611
CSAPIP1137	Sc0000936	597539	84060	CSA034016.1	446-643	AT5G27430	281-478	412	25	60.2	36	ATTTTTAGCTGCTGAGTATGAAACG	490	22	60.1	36.36	AATCCAGAATTTTGCATGCTCT	100	2490 bp	2478	Scaffold607	262738	963628
CSAPIP1138	Sc0000937	10254	672945	CSA014595.1	832-1241	AT5G46910	574-983	786	22	59.92	50	AACTGTCTCAGCTTCCCAAGTC	880	19	59.29	47.37	CACATGCCAAGCAAACGTA	113	206 bp
CSAPIP1139	Sc0000937	10440	672794	CSA014595.1	832-1241	AT5G46910	574-983	879	20	60.18	50	GTACGTTTGCTTGGCATGTG	961	18	59.3	55.56	GCTGCATGACCAGGAACA	100	171 bp	171	Scaffold2077	310327	744544
CSAPIP1140	Sc0000937	8262	674325	CSA014595.1	346-741	AT5G46910	88-483	347	22	59.21	45.46	GAGGAGTTTGAAGATCCTTTGG	437	20	60.45	55	ACACCAGCAGGAACAGAAGC	110	818 bp	818	Scaffold2077	311859	742365
CSAPIP1141	Sc0000938	197671	485441	CSA016278.1	164-324	AT2G21320	164-324	140	18	59.79	55.56	CTTGCTGACCCCAATGCT	223	23	60.05	39.13	TCATATCACACTGCAAACAAAGG	106	205 bp	205	Scaffold5806	269542	43757
CSAPIP1142	Sc0000938	623163	59376	CSA016277.1	1115-1231	AT3G19210	1493-1609	1069	19	59.52	57.9	GCGCCAGAGAACAGATGAC	1151	20	59.45	45	AAATTGAGGCCACAACCACT	102	778 bp
CSAPIP1143	Sc0000951	518395	156330	CSA009969.1	21-273	AT2G21320	21-273	35	19	60.41	52.63	GCTGCGATCCTGTTTTGTG	117	20	59.85	50	AACCCGTACATGCCGATTAG	102	2826 bp	2533	Scaffold30	135679	5602921
CSAPIP1144	Sc0000951	528366	149084	CSA009966.1	143-1160	AT4G38970	146-1157	218	20	59.14	50	GAGTCAAATGCAACCTGTGG	299	20	60.13	60	CCAGGAGCTGAGACAAGGAG	101	101 bp	101	Scaffold30	128139	5612893
CSAPIP1145	Sc0000951	527842	149456	CSA009966.1	143-1160	AT4G38970	146-1157	487	19	60.63	63.16	CCAGGGTCTCGATGGACTC	586	20	60.4	50	CCTTCACAGCCAAAGCAGAT	119	253 bp	251	Scaffold30	128511	5612371
CSAPIP1146	Sc0000951	527638	149689	CSA009966.1	143-1160	AT4G38970	146-1157	586	20	60.4	50	ATCTGCTTTGGCTGTGAAGG	668	20	59.56	55	AGCAAGATCTCTGGCTCCAC	102	224 bp	224	Scaffold30	128742	5612167
CSAPIP1147	Sc0000951	527519	149917	CSA009966.1	143-1160	AT4G38970	146-1157	692	22	59.81	50	GGAGAGCATGGAATAGAGAGGA	787	20	59.84	50	TGCTGGGCTTGAGTAGGATT	115	115 bp	115	Scaffold30	128970	5612048
CSAPIP1148	Sc0000951	596434	73303	CSA009964.1	220-686	AT2G16460	175-641	367	22	60.26	50	GCTTCATGAGTCAAACCTCTCC	451	20	59.57	45	TGTCACTCCGAAGCTTTTCA	104	7814 bp	7816	Scaffold30	48691	5684626
CSAPIP1149	Sc0000955	82972	592541	CSA001672.1	91-458	AT5G02960	61-428	121	20	60.01	40	TCATCTTGGCAATGAATGGA	213	20	60.2	45	TTTTCGGATAGCGGAGTTTG	112	218 bp	218	Scaffold533	757055	891454
CSAPIP1150	Sc0000956	304642	370768	CSA003549.1	31-313	AT5G57280	34-316	46	20	60.49	45	CGATGAAGAAGCTCGCAAAT	128	18	59.76	50	ATCATCGGGCAAAGCAAG	100	179 bp	174	Scaffold300	264653	1163156
CSAPIP1151	Sc0000956	304788	369904	CSA003549.1	31-313	AT5G57280	34-316	113	20	59.07	55	AGAGCTCTGGAGCTTCTTGC	208	20	59.89	45	TCCATTGGTGTCCATTCTCA	115	897 bp
CSAPIP1152	Sc0000956	589143	85579	CSA003534.1	194-671	AT5G10720	878-1355	240	23	59.77	43.48	GCAAAGCAGGAGATACTATTGGA	331	22	59.19	45.46	GGCCTTTTGTACTGCTATTTCC	113	867 bp	849	Scaffold2358	1174760	817597
CSAPIP1153	Sc0000956	427107	247890	CSA003538.1	46-500	AT4G31750	181-635	31	24	59.54	45.83	TGGTGTAGATGGAGAGATAGTTGG	120	23	59.61	43.48	TGGATGACTGATGAGGTTACTGA	112	592 bp	628	Scaffold300	131647	1295708
CSAPIP1154	Sc0000956	427666	247714	CSA003538.1	46-500	AT4G31750	181-635	110	25	58.79	32	CAAAATCTTTTCAGTAACCTCATCA	188	24	59.67	37.5	TTTCAGAAATTCCGAGTCTGTATG	102	209 bp	209	Scaffold300	131471	1296303
CSAPIP1155	Sc0000956	427947	247136	CSA003538.1	46-500	AT4G31750	181-635	284	20	60.18	45	GTTGCAAATGTTGGGGATTC	365	20	60.45	50	CGTTGTCGCTCATCAGTTTG	101	506 bp	512	Scaffold300	130887	1296584
CSAPIP1156	Sc0000958	589522	83230	CSA008456.1	262-902	AT4G13430	268-908	616	20	60.27	50	ATTTGGCCAGTTCGCTACAG	706	20	60.86	45	CGCCATCCATCACAAATCTT	110	1737 bp	1772	Scaffold1491	26777	2530619
CSAPIP1157	Sc0000958	589253	84952	CSA008456.1	262-902	AT4G13430	268-908	711	19	59.88	42.1	TTGTGATGGATGGCGAAAT	792	22	59.28	40.91	TCCATCGCTTTATAAGTTGCAC	103	284 bp	284	Scaffold1491	28534	2530350
CSAPIP1158	Sc0000958	585685	85979	CSA008456.1	998-1385	AT4G13430	1004-1388	965	20	60.17	50	GCTGTTTACAGCGATGAGCA	1054	22	59.88	40.91	TGCTAAAGCACGATTATCAGGA	111	2825 bp	2449	Scaffold1491	29566	2527153
CSAPIP1159	Sc0000958	585147	88841	CSA008456.1	998-1385	AT4G13430	1004-1388	1113	22	59.47	40.91	TTGGATCTTGTACTGGTGGAAA	1209	20	60.1	50	CTTTTGGGTAGCAGGGACAA	116	501 bp	516	Scaffold1491	32052	2526600
CSAPIP1160	Sc0000963	361439	310159	CSA036937.1	181-555	AT3G03380	178-552	242	20	60.4	50	GATAAGCGGCGAGGGATTAT	319	23	58.62	39.13	GTACAGGAATTTCTTCACGGTTT	100	1249 bp	1454	Scaffold392	1299930	147484
CSAPIP1161	Sc0000963	362647	309800	CSA036937.1	181-555	AT3G03380	178-552	301	20	59.33	45	TGCGGAGGCTATGTTTGTAA	384	20	60.88	55	TATGGCACCAGGGTCATAGC	103	400 bp	400	Scaffold392	1299571	148897
CSAPIP1162	Sc0000963	310995	361733	CSA036935.1	289-490	AT3G09680	226-427	272	23	58.45	34.78	AGGGTTCATCTGATTAAAAATGG	371	20	60.07	50	TGCCTCTTACGTCCAAATCC	119	119 bp
CSAPIP1163	Sc0000965	118482	553386	CSA028166.1	479-1200	AT3G05530	536-1257	943	22	58.11	36.36	GGATCGTAAAATTGAGTTTCCA	1024	21	59.12	42.86	TCAAAGTTGACATCTGGGTGA	102	210 bp	210	Scaffold2114	295045	139762
CSAPIP1164	Sc0000965	114286	557598	CSA028166.1	88-480	AT3G05530	91-483	64	22	59.8	50	CGATGACGTACTTAGGGCTTCT	147	21	59.84	42.86	TCTTTTCCTTGAACGACTCCA	104	194 bp	194	Scaffold2114	290713	144110
CSAPIP1165	Sc0000965	114490	556545	CSA028166.1	88-480	AT3G05530	91-483	178	23	58.97	39.13	TCAGGAGAAGATCAAACTCAACA	258	20	59.69	50	ACCATCTTCCTCAGCATCGT	100	1043 bp	1173	Scaffold2114	290917	142927
CSAPIP1166	Sc0000965	86425	585446	CSA028168.1	25-247	AT5G27720	25-247	87	23	59.74	39.13	TGGTGAATTGTGATACTTGGATG	180	20	60.26	45	AATGGTATTCCCCCGAATGT	113	207 bp	207	Scaffold2114	249482	185328
CSAPIP1167	Sc0000965	250006	421881	CSA028164.1	421-731	AT4G30780	445-755	377	20	59.59	50	GACAAGCTAAAGGCCTCGAA	465	22	59.7	40.91	TGCTTAGCGAAGTAGCATTTTG	110	191 bp	191	Scaffold4793	187781	35532
CSAPIP1168	Sc0000965	250265	421569	CSA028164.1	421-731	AT4G30780	445-755	555	20	58.32	45	TAGCTTTGAAGGCGAACTTG	643	20	59.59	50	TGTGCTTTCTAGGCTGTGGA	108	244 bp	245	Scaffold4793	187468	35791
CSAPIP1169	Sc0000970	117183	554229	CSA007227.1	185-641	AT1G12430	203-659	219	20	60.79	55	CCAGGAATGCAGAGGAGTTG	302	21	59.92	38.1	TGAATCCCAATTGTTTCTTCG	104	226 bp	226	Scaffold435	1816917	1182112
CSAPIP1170	Sc0000970	117448	553824	CSA007227.1	185-641	AT1G12430	203-659	362	21	59.4	38.1	TCACAAAAGCGTGTTTACGAA	448	19	59.98	52.63	TTTTCCAGTGCCAGTCTGC	105	366 bp	366	Scaffold435	1816512	1182377
CSAPIP1171	Sc0000972	270048	400892	CSA013074.1	612-755	AT3G09820	546-689	593	24	60.08	41.67	GAGTCTATTCTGCTTGTTGCTGAA	670	23	59.63	39.13	GTGCATCATTGAAGAATTCACAG	100	196 bp	196	Scaffold1987	936508	2111477
CSAPIP1172	Sc0000975	126866	542696	CSA029295.1	194-383	AT3G21180	845-1034	202	26	58.28	26.92	AATATTTGATATTGTTGTTGGTGATG	281	22	59.57	40.91	CATCAATTGCAAGAGAATGACC	101	192 bp	192	Scaffold604	1284998	725245
CSAPIP1173	Sc0000976	247330	421368	CSA014222.1	466-729	AT3G23050	427-690	486	21	58.45	42.86	AAGAACTTTCTGATGCCTTGG	567	22	58.5	36.36	TTCATCAACTTGCTCTCATTCA	103	777 bp	779	Scaffold2607	263707	472468	2
CSAPIP1174	Sc0000979	431287	237491	CSA036705.1	38-197	AT4G39050	899-1058	49	21	60.09	42.86	TGCTCACGGTGATGAATATGA	127	25	59.61	36	TCTCCTTAATCCAGTTGTTTCAGTT	103	198 bp	198	Scaffold3104	488181	787125
CSAPIP1175	Sc0000979	66104	602673	CSA036711.1	276-546	AT2G24990	900-1170	370	21	61.03	47.62	TGATCTTGACCATCCTCATGC	446	24	60.42	41.67	TCGAATTGTCATAACAGCTACACC	100	199 bp	199	Scaffold5038	10849	1066782
CSAPIP1176	Sc0000979	14466	653218	CSA036710.1	505-956	AT4G29590	487-938	563	23	59.32	39.13	GGAATGGGTATGAATGAAGAAGA	650	22	59.93	40.91	CGAAGGAATTATCTTCGAATGG	109	1292 bp	1298	Scaffold4208	31312	1553772
CSAPIP1177	Sc0000979	434489	234278	CSA036704.1	31-291	AT4G39050	634-894	179	20	59.97	50	GTTTTGTCTCCTGGGCATGT	255	26	57.62	34.62	TGTATGACTACGGCTACTCAATAAAT	102	209 bp	211	Scaffold3104	484425	790868
CSAPIP1178	Sc0000981	238421	426389	CSA007570.1	487-718	AT1G03610	457-688	491	24	60.35	45.83	GAGAGATCAGCTCCTTATGGAAGA	567	24	59.24	37.5	AAAGATCCACACTTCTTAACGACA	100	2970 bp	3097	Scaffold393	909318	1939321
CSAPIP1179	Sc0000983	332365	334768	CSA024119.1	946-1397	AT1G45150	640-1091	973	25	57.82	36	AAGAGTGAAAACTGCAACTACATCT	1065	20	58.67	45	CGAAATAGCATCCTCATCCA	112	112 bp	112	Scaffold897	1202285	570047
CSAPIP1180	Sc0000983	332282	334862	CSA024119.1	946-1397	AT1G45150	640-1091	1067	22	59.94	45.46	GATGAGGATGCTATTTCGAACC	1148	20	58.87	50	CCGATAACAGCAGGAAGTGA	101	101 bp	101	Scaffold897	1202379	569964
CSAPIP1181	Sc0000983	327484	338966	CSA024119.1	1682-1934	AT1G45150	1376-1628	1625	22	57.74	36.36	CCCCTTGCATCTAATAATTTTG	1717	20	60.06	55	CCAGATCCTCTCGGTTACCA	112	795 bp	772	Scaffold897	1206910	564762	2
CSAPIP1182	Sc0000983	326006	339758	CSA024119.1	1682-1934	AT1G45150	1376-1628	1734	22	59.59	36.36	TGGCAAAGGATATTATTGCTGA	1818	20	59.55	50	TCCAAGGTGCCAGTTAGGAT	104	1481 bp	1536	Scaffold1644	336391	1251143	2
CSAPIP1183	Sc0000986	179467	485687	CSA018383.1	986-1136	AT3G55640	617-767	930	21	59.12	47.62	CCATTAGCAAGGAAGAAGCTG	1014	23	59.95	43.48	CAAGGTGTCATAAACCGTAAAGC	107	322 bp	322	Scaffold268	2396687	306698
CSAPIP1184	Sc0000986	179230	485975	CSA018383.1	986-1136	AT3G55640	617-767	1003	20	58.96	40	TTTTGCAATCAGCTTTACGG	1098	20	60.17	55	TGCTATGCCTGACAGACTGC	115	271 bp
CSAPIP1185	Sc0000987	274169	390780	CSA009114.1	718-1029	AT1G75680	205-516	790	23	60.68	43.48	TGGAAGGGAAGTGAATTTAGACC	881	20	59.83	50	AGGATGGACCACGACAAAAC	111	111 bp
CSAPIP1186	Sc0000987	448393	216472	CSA009110.1	452-614	AT3G23670	407-569	426	25	59.47	36	TTGGACAGACATTTACATTTGACTC	514	20	59.59	40	TAAACCCAGCAAGGCAATTT	108	195 bp	195	Scaffold1881	640473	855454
CSAPIP1187	Sc0000988	652947	11663	CSA034416.1	68-221	AT5G13240	218-371	35	21	58.71	47.62	GACTCGTCATCACCAGTTGAA	111	25	59.62	36	TCATAATCCGGATACATGTGATAGA	101	185 bp	185	Scaffold803	229376	1191532
CSAPIP1188	Sc0000991	200896	462880	CSA025484.1	391-1361	AT1G74740	379-1349	364	20	60.85	50	CCCCAATATTGTGAGGCTGA	458	20	60.61	45	TAATGCCCTCTCGCAACAAT	114	114 bp	114	Scaffold1878	3414102	162328
CSAPIP1189	Sc0000991	201072	462717	CSA025484.1	391-1361	AT1G74740	379-1349	540	21	59.83	47.62	AGAATGGTGTGATGCATAGGG	621	20	58.85	45	CACAGAGAGCCCAAAATCAA	101	101 bp	101	Scaffold1878	3414278	162165
CSAPIP1190	Sc0000991	202030	461748	CSA025484.1	391-1361	AT1G74740	379-1349	801	20	59.46	55	CTGAACAGGGTGTTGCTCTG	893	20	59.03	50	TGCTCTAACATCTGCCGAAC	112	112 bp	112	Scaffold1878	3415230	161202
CSAPIP1191	Sc0000991	174292	489400	CSA025485.1	654-789	AT3G58510	684-819	651	21	60.14	47.62	TTGCTTACCCTTCTGCTCTCA	742	20	59.19	45	AGGCAACAACAACCTTGACA	111	198 bp	200	Scaffold13759	208780	90771
CSAPIP1192	Sc0000994	183779	478542	CSA001691.1	195-315	AT5G48030	324-444	169	23	60.05	39.13	TGGTGTGAATAAGAATGCAACTG	251	23	60.12	34.78	TTTTCAGCTTCAGGATCATGTTT	105	297 bp	297	Scaffold1001	916531	2184413
CSAPIP1193	Sc0000994	196887	465517	CSA001687.1	73-263	AT5G48030	1003-1193	36	20	59.42	55	TGTCTAGGAGTGGTGGAGCA	125	20	58.8	50	TGAATGTCTGGTCCTTCTCG	109	214 bp	214	Scaffold1001	931093	2169934
CSAPIP1194	Sc0000994	252335	409840	CSA001686.1	898-1225	AT3G52140	1153-1480	853	20	60.48	40	ATTTGGGAAGGGATTTGGAA	935	20	59.99	50	CTTCCAAAGGAAAGCGTCAG	102	443 bp
CSAPIP1195	Sc0000994	252036	410303	CSA001686.1	898-1225	AT3G52140	1153-1480	975	21	60.64	42.86	GGGATTGGAATGAAGAATTGC	1071	21	59.86	38.1	TTGCTGCATCAACAAAATCAG	117	279 bp	279	Scaffold1001	992778	2108184
CSAPIP1196	Sc0000995	279067	382890	CSA029332.1	336-764	AT5G20950	270-695	497	22	59.91	45.46	CTTGTGAAGAGAATTGGTGCTG	590	20	59.95	55	TAGCACCTACCCCATCTTGG	113	394 bp	392	Scaffold2142	253666	2838858
CSAPIP1197	Sc0000996	466212	195175	CSA020276.1	190-764	AT5G19690	1684-2258	202	20	60.76	50	TCGAGAGGCTTATGCATGGT	282	20	57.93	50	ACGGTTAGCCATAGCAGTTG	100	617 bp	617	Scaffold273	1401684	2171173
CSAPIP1198	Sc0000996	463845	196060	CSA020276.1	190-764	AT5G19690	1684-2258	496	20	59.81	50	TGGTGGTGTATTCCCTCACA	576	20	59.14	45	CATGAGGCAATTTAGCATGG	100	2099 bp	2081	Scaffold273	1402569	2168824
CSAPIP1199	Sc0000996	463672	198127	CSA020276.1	190-764	AT5G19690	1684-2258	564	20	60.66	50	AAGCCACTCCAACCATGCTA	651	22	58.03	40.91	TTCCCTATTTCAGTCTGCCTTA	109	205 bp	205	Scaffold273	1404618	2168651
CSAPIP1200	Sc0000996	472635	188314	CSA020275.1	76-414	AT5G19690	970-1308	89	20	60.07	50	TCTAGCCCAACAAAGGGATG	173	24	59.01	41.67	AGGTGGTTGATGTTCACTAACACT	108	1055 bp	1054	Scaffold273	1394707	2177713
CSAPIP1201	Sc0000996	472397	189371	CSA020275.1	76-414	AT5G19690	970-1308	199	21	59.6	42.86	TTGGCCTTCGTACTTTATGGA	280	20	59.99	45	CCACAAAGAAGCTTGCATCA	101	236 bp	236	Scaffold273	1395763	2177475
CSAPIP1202	Sc0000998	617638	41918	CSA025379.1	496-846	AT2G28550	454-804	537	20	60.26	50	GATGGGAATCGCATATCTGG	630	20	58.81	45	AACACCCCGGAACTTAATTG	113	481 bp	481	Scaffold1757	204312	1088615
CSAPIP1203	Sc0001001	367693	282984	CSA030469.1	434-1013	AT5G20660	431-1010	516	22	59.27	45.46	CATCTGAAGCAGAAGAAAGTGC	613	19	59.96	52.63	CCGAGCAAGCTCCAACATA	116	8245 bp	6367	Scaffold890	719764	982839
CSAPIP1204	Sc0001001	375993	280989	CSA030469.1	434-1013	AT5G20660	431-1010	687	20	59.42	55	CTGGTGAAGAGGAGGGCTTA	768	20	60.58	50	AATACCCATGGCCTCCAAGT	101	1940 bp	1906	Scaffold890	726186	980878
CSAPIP1205	Sc0001001	377898	280216	CSA030469.1	434-1013	AT5G20660	431-1010	753	21	60.12	42.86	TTCGTTTGGCTATTGACTTGG	846	20	59.4	45	TGGATACTTTGCCACAATGG	113	808 bp	826	Scaffold890	728057	980087
CSAPIP1206	Sc0001001	378674	280013	CSA030469.1	434-1013	AT5G20660	431-1010	834	20	59.71	40	TCGAAAACTTTGCCATTGTG	915	20	59.32	45	CACTTGAAAATCCGTTGCAG	101	235 bp	242	Scaffold890	728851	979877
CSAPIP1207	Sc0001003	576985	80601	CSA011862.1	20-229	AT4G35860	266-475	77	20	60.62	45	GCAAACCCCAACATGACAAT	157	20	60.05	40	TTTCCTTTGCGAATTGTTCC	100	100 bp
CSAPIP1208	Sc0001003	573038	84227	CSA011863.1	850-1203	AT3G56510	151-504	1031	24	60.26	41.67	TCTAAAAGAAGTATCGCCAAGAGG	1104	27	60.84	29.63	TGATATTCCAAAGATCATAAAAGAACG	100	421 bp	421	Scaffold757	1314692	427212
CSAPIP1209	Sc0001004	507033	150529	CSA033507.1	151-938	AT2G47020	445-1232	97	21	59.15	47.62	GGCATCTGAGGAATTGTGTCT	187	20	60.36	50	CCAAAATACAGTCCCGTTCG	110	110 bp	110	Scaffold228	5450965	1034747	3
CSAPIP1210	Sc0001004	506731	150614	CSA033507.1	151-938	AT2G47020	445-1232	182	20	60.14	55	GCTGACGAACGGGACTGTAT	270	26	59.16	38.46	TCTCTTCTTCGTTGAGTATCTCTCAT	114	327 bp	327	Scaffold228	5450663	1034832	3
CSAPIP1211	Sc0001004	504208	153264	CSA033507.1	151-938	AT2G47020	445-1232	260	27	59.97	33.33	TTCAAAATGTATGAGAGATACTCAACG	343	20	59.37	50	TTGCTGCACTAGCTTCCTTG	103	200 bp
CSAPIP1212	Sc0001005	644950	12303	CSA028081.1	88-464	AT3G49650	724-1100	189	25	59.02	32	TTGCTTTAGCAAACTGTATAAATGC	270	22	59.09	40.91	CCATCTTTAAGAATCCGTGTCA	103	174 bp	177	Scaffold2611	94763	1140580
CSAPIP1213	Sc0001005	644839	12487	CSA028081.1	88-464	AT3G49650	724-1100	302	23	57.39	34.78	AATTCTCAAACAGTTATGGTTGC	382	21	58.71	38.1	TTAATTTCCTTAGCCCGATCA	101	101 bp	101	Scaffold2611	94652	1140767
CSAPIP1214	Sc0001007	466377	188081	CSA035300.1	1282-1604	AT5G08500	1396-1718	1286	20	61	60	CGCCACAAGAGCTGGTACTC	1387	20	61.21	55	TATGGGCCACAGACTTCAGC	121	482 bp	482	Scaffold5107	173262	270154
CSAPIP1215	Sc0001007	359567	295270	CSA035302.1	391-1013	AT5G23580	319-941	386	20	58.13	50	GGTGGAGAGTTGTTTGATCG	469	20	59.97	50	AATGACAAGCCTCCACAACC	103	103 bp	103	Scaffold1672	1101804	773217
CSAPIP1216	Sc0001007	362187	292516	CSA035302.1	391-1013	AT5G23580	319-941	662	20	59.34	50	AAGCATTACGGACCTGAAGC	749	20	61.21	50	CGGAAGATCCCCAATTCAGT	107	237 bp	239	Scaffold1672	1099071	775814
CSAPIP1217	Sc0001008	310082	344318	CSA004268.1	433-619	AT2G01480	445-631	455	26	59.08	34.62	GGTTACATATATATTGAGGCAAATGG	539	23	59.08	30.43	TTGGGAATTAAAAGAGTTGCATT	107	265 bp	265	Scaffold2283	758775	202291
CSAPIP1218	Sc0001008	314265	340042	CSA004268.1	964-1492	AT2G01480	976-1504	937	21	58.11	38.1	GAAAGAACGCAGTGCAAATAA	1029	20	60.11	50	CTTCTCTTTGGCACCACCAT	112	358 bp	358	Scaffold2283	762992	197981
CSAPIP1219	Sc0001008	314679	323136	CSA004268.1	964-1492	AT2G01480	976-1504	1105	20	57.89	50	TCGAGTTATTCGTCCTGGAG	1184	21	60.08	42.86	ACTTTTGTCAAACCCCATTCC	100	16850 bp	18953	Scaffold2283	763406	178972
CSAPIP1220	Sc0001010	304280	348903	CSA031700.1	148-551	AT5G18480	154-557	204	20	61.16	50	TTTCGGACTATGCCACGAAG	289	20	60.33	50	CTCCCCAGAACCTTTTTGGT	105	1353 bp	1354	Scaffold720	2190234	324570	2
CSAPIP1221	Sc0001011	309413	344727	CSA025920.1	607-1381	AT5G13280	601-1375	879	20	60.88	50	GCAGTGATTTGACAGCCACA	967	25	58.97	36	TGCGAGTGGATATATATTAGGATCA	113	311 bp	311	Scaffold5	1529277	1867309	2
CSAPIP1222	Sc0001011	308324	345055	CSA025920.1	607-1381	AT5G13280	601-1375	1009	21	60.01	42.86	AACATTTGAAGAGGCAGCAGA	1086	23	60.12	43.48	AACCCTGACAGGAATATCACCTT	100	1072 bp	1072	Scaffold5	1528188	1867637
CSAPIP1223	Sc0001011	314407	339860	CSA025920.1	268-494	AT5G13280	262-488	350	24	57.42	37.5	GAAGAAAAGCCTGTGATAGTTCTT	431	20	59.5	45	GAGACATTGGAAATGCCACA	101	184 bp	185	Scaffold5	1533009	1863703
CSAPIP1224	Sc0001016	236339	415847	CSA016530.1	7-517	AT2G33120	7-517	155	22	59.99	50	GGCCATACCTTCAACTATCTCG	245	20	59.95	50	TCCTCCTTAACTCGCTCCAA	110	877 bp	878	Scaffold397	650395	3372351
CSAPIP1225	Sc0001018	242559	405469	CSA014100.1	85-344	AT3G61250	85-344	89	19	60.59	47.37	AAGAAGAACGGCCATGGAA	171	22	59.75	50	TCTGGCCGAAGATAGTTAGTCC	104	4941 bp	4474	Scaffold141	897172	1400542
CSAPIP1226	Sc0001019	348377	304222	CSA012157.1	448-932	AT4G36920	358-842	626	19	61.02	57.9	GGAGTGGAGGCGGACATTA	708	24	58.97	41.67	TCTGTCTCCTAAGTACATGCACAA	106	217 bp	231	Scaffold1748	195931	650067
CSAPIP1227	Sc0001019	23758	628732	CSA012166.1	1367-1521	AT4G34910	1442-1596	1323	21	59.03	38.1	TTGCACCATTTCCATTACTCA	1407	20	59.98	50	CCGTGATTCTCTCACAGCAA	104	326 bp	326	Scaffold1271	1625465	1688137
CSAPIP1228	Sc0001020	495230	157350	CSA003778.1	35-512	AT5G42620	560-1037	229	18	59.66	61.11	CACCCTAGCATGGGCTGT	308	21	58.81	47.62	CTCTGCTTCAGCAGTCAAATG	100	173 bp
CSAPIP1229	Sc0001022	650008	1573	CSA032177.1	181-650	AT2G36870	196-665	305	21	59.26	38.1	TCAAACAATGAAGCTCATCCA	384	24	59.93	33.33	TGATGTAAACATTTGTCTGCAATG	103	103 bp	103	Scaffold2437	475314	140858
CSAPIP1230	Sc0001022	569514	81936	CSA032176.1	446-683	AT5G03430	365-602	428	20	59.13	55	TCTGGTCTTGAGGCTCTCCT	521	21	60.19	52.38	TCCAGAGGAACTAGGGGAGAA	114	234 bp	234	Scaffold2437	394647	221394
CSAPIP1231	Sc0001025	230623	418909	CSA010503.1	2339-2443	AT2G31010	2171-2275	2287	18	60.6	61.11	ACCATGGGAGGGTGTTCC	2368	20	60.51	55	CAGGAATCTCCAACCGTGAC	101	236 bp
CSAPIP1232	Sc0001029	461081	187148	CSA010520.1	1765-2067	AT1G19230	1717-2019	1738	20	59.54	45	TGGAACATTCGTGTTCTTGG	1820	20	60.29	60	GTTCTCAGACTCCGCTCTGC	102	209 bp	209	Scaffold681	550830	580074
CSAPIP1233	Sc0001029	461270	186817	CSA010520.1	1765-2067	AT1G19230	1717-2019	1820	20	60.29	60	GCAGAGCGGAGTCTGAGAAC	1900	20	59.98	50	TTGACACGATGAGGCTGAAG	100	351 bp	351	Scaffold681	551019	579743
CSAPIP1234	Sc0001031	29616	617961	CSA001934.1	236-951	AT1G36320	287-1005	379	20	59.89	45	TGATCCTGGGATGAAACACA	467	19	60.47	57.9	GTGCCCCCTTGATCACTTC	107	523 bp	525	Scaffold854	817266	992825
CSAPIP1235	Sc0001031	29231	618540	CSA001934.1	236-951	AT1G36320	287-1005	542	24	59.84	37.5	TTTATGCATCTTCACACTGTAGCA	641	22	59.24	40.91	TTTCGGATGCAGTATCATAAGC	121	329 bp
CSAPIP1236	Sc0001034	322670	324593	CSA011034.1	187-848	AT3G27240	166-827	156	20	60.13	50	TTGCTCTTCTTGGAGCAGGT	242	20	60.07	50	TGAGGCCAAGGATAGTTTGG	106	106 bp	106	Scaffold420	408122	869584
CSAPIP1237	Sc0001034	323713	323555	CSA011034.1	187-848	AT3G27240	166-827	338	20	60.15	45	TGCCATTCCATGTCCCTAAT	419	20	60.33	55	CCATCCACCACCTCAATCTC	101	101 bp	101	Scaffold420	408860	868851
CSAPIP1238	Sc0001034	310029	337081	CSA011035.1	655-1389	AT5G14260	652-1386	697	22	59.82	40.91	TGAGCTTGACACTGTTTGGTTT	773	24	59.52	33.33	AGCTTGCTTAAAAATCTCAAAAGG	100	259 bp	259	Scaffold420	395646	881907
CSAPIP1239	Sc0001034	310279	336287	CSA011035.1	655-1389	AT5G14260	652-1386	788	21	59.21	38.1	AAGCAAGCTTTTGTTGCAGTT	869	19	60.46	57.9	CTAGCAATGGGGGTCCAAG	100	803 bp	803	Scaffold420	395896	881113
CSAPIP1240	Sc0001034	311122	335952	CSA011035.1	655-1389	AT5G14260	652-1386	928	20	60.76	50	TGGTGCTGTTGAACTGGTTG	1018	25	59.93	32	TTCATCAACAAAACCATAGTTCAGA	115	295 bp	295	Scaffold420	396739	880778
CSAPIP1241	Sc0001034	311389	335749	CSA011035.1	655-1389	AT5G14260	652-1386	1015	24	59.71	37.5	GCTTCTGAACTATGGTTTTGTTGA	1105	21	60.25	47.62	TGAGCAACCATTCTCTTGTCC	111	231 bp	231	Scaffold420	397006	880575	2
CSAPIP1242	Sc0001034	311596	335589	CSA011035.1	655-1389	AT5G14260	652-1386	1102	21	60.25	47.62	TCAGGACAAGAGAATGGTTGC	1184	20	59.66	55	GGAAGCATATCCCAGACAGC	102	184 bp	184	Scaffold420	397393	880235	2
CSAPIP1243	Sc0001034	311801	335077	CSA011035.1	655-1389	AT5G14260	652-1386	1225	22	59.96	40.91	TTCAGATCCTTCAGAGATGCAA	1317	23	57.67	30.43	CCTTCTTTTGAAATAATCAGCAA	115	491 bp	492	Scaffold420	397598	879722
CSAPIP1244	Sc0001034	308931	338225	CSA011035.1	346-575	AT5G14260	343-572	314	20	59.79	45	TCTCACGATGCGAATTATCG	405	21	59.39	52.38	CCCTCTCAAGCGTTACTACCA	112	213 bp	213	Scaffold420	394547	883052
CSAPIP1245	Sc0001037	170873	475474	CSA001321.1	82-276	AT3G12480	52-246	80	20	60.76	50	ATAATGCAGGCTGACGAGGA	164	20	61	50	TATGTCCGATCGCAAAGGTC	104	194 bp	186	Scaffold4138	945761	3022167
CSAPIP1246	Sc0001038	137849	508550	CSA001431.1	493-594	AT4G09620	538-639	463	25	60.23	40	GGAAAAGGAGTGGAGTATAAAAGGA	553	19	59.67	47.37	GCATTGCGCCATACAATCT	109	109 bp	109	Scaffold242	452574	554308
CSAPIP1247	Sc0001039	493972	152267	CSA036844.1	667-1145	AT4G25800	634-1112	682	20	59.69	55	GATACGGGAGGCAAAGACAG	766	21	59.07	42.86	TCCAATCTCCACACTTCATCA	105	207 bp	207	Scaffold30	3398154	2342772
CSAPIP1248	Sc0001039	493733	152533	CSA036844.1	667-1145	AT4G25800	634-1112	846	21	59.3	42.86	TGGAAGAATTCCTTCGACTTG	924	22	59.55	45.46	TGATCTATGAGAACCTCCCACA	100	180 bp
CSAPIP1249	Sc0001039	504814	139744	CSA036844.1	100-227	AT4G25800	61-188	52	19	59.85	47.37	GAATTTGGAGGGCGATGAT	146	20	62.07	55	GGTTCCAAGGACGAGCAAAG	114	1888 bp
CSAPIP1250	Sc0001043	238189	405940	CSA030745.1	365-729	AT2G35610	398-762	382	20	61.75	45	TGGCAATTATGCCTTCATGG	468	22	59.29	45.46	GCCTCTAACAGTTTTGTGTCCA	108	218 bp	218	Scaffold1102	575618	559117
CSAPIP1251	Sc0001044	483984	159599	CSA032875.1	167-2159	AT2G42490	230-2222	374	21	59.2	47.62	GGTGGACCTTTAATTCCCAGT	458	24	60.08	37.5	AACTTCAGACAGTTCAACAATCCA	108	108 bp	108	Scaffold592	2011806	1752198
CSAPIP1252	Sc0001044	484115	158951	CSA032875.1	167-2159	AT2G42490	230-2222	505	21	57.65	42.86	CCATAGGGGCAAAGTTATTTC	600	20	60.43	50	CTCCCGAAATGGAGGAAAGT	115	625 bp	625	Scaffold592	2011158	1752329
CSAPIP1253	Sc0001044	484904	158685	CSA032875.1	167-2159	AT2G42490	230-2222	691	19	60.52	57.9	AGAGGCTGATGCGCCTAAC	773	20	58.87	50	CCTTCAACTGGTCGAGCATA	102	102 bp	102	Scaffold592	2010892	1753118
CSAPIP1254	Sc0001044	485141	158334	CSA032875.1	167-2159	AT2G42490	230-2222	928	26	57.97	34.62	TGTGAAACCTCTACATATTATTCAGC	1025	20	59.83	50	ACCAAACCTTCCCTTGGAGT	117	216 bp	216	Scaffold592	2010541	1753355
CSAPIP1255	Sc0001044	485456	158001	CSA032875.1	167-2159	AT2G42490	230-2222	1144	24	60.37	37.5	TGATCCACATTACAGAAAGAATGC	1221	26	59.96	34.62	TTTGATATAGCCTAAACAATCACAGC	103	234 bp
CSAPIP1256	Sc0001044	486072	157515	CSA032875.1	167-2159	AT2G42490	230-2222	1484	24	58.96	41.67	CTCACAGGAATTCTCAGTTTAGGA	1568	20	58.93	45	AAAAAGTGCTGATGCACTGG	104	104 bp	104	Scaffold592	2009722	1754286
CSAPIP1257	Sc0001044	486176	156829	CSA032875.1	167-2159	AT2G42490	230-2222	1588	20	60.54	50	TGTTGCTCGTATGGACATGG	1672	24	59.8	37.5	TTGTGAACATTATTGTCTCCTGGT	108	686 bp	686	Scaffold592	2009036	1754390
CSAPIP1258	Sc0001044	487268	156323	CSA032875.1	167-2159	AT2G42490	230-2222	1914	21	60.06	47.62	ATCTTTGGGTCACCCCTTATG	1994	20	59.93	50	TTGACCCAAGTAGCCAATCC	100	100 bp	100	Scaffold592	2008530	1755482
CSAPIP1259	Sc0001045	535193	104922	CSA029391.1	376-614	AT2G47490	367-605	377	20	61.39	50	GCTGGAGCTGCAACAACAAT	458	21	58.51	52.38	TGTACTCCTGTATGGCACCAC	102	3299 bp	2768	Scaffold2912	75832	114663
CSAPIP1260	Sc0001046	364851	277784	CSA007555.1	430-676	AT1G11170	445-691	460	22	59.83	50	GTGGGATCTTCCATGGAGTAAG	537	23	61.18	43.48	AGATACAACAGCTGGATGCAGAA	100	449 bp	451	Scaffold5689	817111	326407
CSAPIP1261	Sc0001048	306761	335435	CSA009795.1	313-494	AT5G11900	316-497	335	20	59.8	45	ACACGTAACAAGCGCAAATG	426	20	59.87	50	AGATGCTCCAGTGGCAAACT	111	221 bp	221	Scaffold878	1128456	90861
CSAPIP1262	Sc0001048	472515	169516	CSA009788.1	148-332	AT3G52180	238-422	93	20	60.04	45	CCGAGATGGAAAATGCTGAT	183	20	60.12	50	GTTCATTCCCAGTTCGTGCT	110	386 bp	386	Scaffold4504	163293	226381
CSAPIP1263	Sc0001048	322323	319994	CSA009793.1	667-1943	AT2G26140	604-1880	931	20	60.06	55	CTCATGCAGTGGCAGTGAGT	1008	23	60.74	43.48	GATACATGGTGATCGTTTCTTCG	100	100 bp	100	Scaffold878	1144320	75118
CSAPIP1264	Sc0001048	318899	323408	CSA009793.1	667-1943	AT2G26140	604-1880	1534	20	59.44	50	TGCCCTCGTAGCTATTCACA	1624	20	58.23	45	TCTCATCCTTGTCAGGCAAT	110	110 bp	110	Scaffold878	1140983	78445
CSAPIP1265	Sc0001050	293926	347692	CSA028456.1	1-249	AT3G52590	1-249	58	19	60.7	52.63	CAGCGACACCATCGACAAT	140	20	59.96	50	CCATCTTCAAGCTGCTTTCC	102	246 bp	240	Scaffold4993	892534	198592
CSAPIP1266	Sc0001051	82898	558105	CSA030638.1	127-547	AT5G47770	364-784	97	23	59.99	30.43	TGATGAAATTTTTCTTGCATGTG	181	20	59.19	55	CTCGGCGTGTCTGAGAGTTA	104	683 bp	683	Scaffold18252	64231	247822
CSAPIP1267	Sc0001051	82721	558770	CSA030638.1	127-547	AT5G47770	364-784	183	20	62.41	60	ACTCTCAGACACGCCGAGGT	262	21	61.32	52.38	CTAGGGATATGGTTGCGGAGA	100	195 bp	195	Scaffold18252	64054	248487
CSAPIP1268	Sc0001051	82598	558977	CSA030638.1	127-547	AT5G47770	364-784	295	21	58.51	38.1	GCATTTCAAAGGAAAGCCTTA	382	24	60.17	41.67	TCTCCTTCTAGTGTGGTGATCAAA	111	111 bp	111	Scaffold18252	63931	248694
CSAPIP1269	Sc0001051	295501	345151	CSA030636.1	144-1550	AT4G38510	42-1448	238	21	59.28	42.86	CAATATTCGTTTGGGAGATGG	318	21	60.1	42.86	CAATTCCAGACGTTCCTTCAA	101	1034 bp	1058	Scaffold3615	1019679	23196
CSAPIP1270	Sc0001051	297505	344072	CSA030636.1	144-1550	AT4G38510	42-1448	499	25	60.03	44	CCCTAGTGAGAGAACATATCCTGAA	588	20	59.69	50	GGCAGCAGAAAAGAGAGGAA	109	109 bp	109	Scaffold3615	1021707	22117
CSAPIP1271	Sc0001051	297655	343105	CSA030636.1	144-1550	AT4G38510	42-1448	649	22	59.81	50	GGCTGGTCTAGTAAAGCGGTTA	729	20	60.11	50	CATGTTGACTCCCATTGCTG	100	926 bp
CSAPIP1272	Sc0001051	298620	342809	CSA030636.1	144-1550	AT4G38510	42-1448	788	21	58.53	52.38	GGATCAATGGAGAGAGTGACC	873	20	58.79	45	TGCCAAATATTCCGCAGTAG	105	257 bp	257	Scaffold3615	1022834	20842
CSAPIP1273	Sc0001051	298910	341621	CSA030636.1	144-1550	AT4G38510	42-1448	926	26	62.98	42.31	ACAGACATGAGTTCTTATGCTGATGC	999	27	57.49	40.74	GATCAGTATACATATACCCAGGATACC	100	1155 bp	1179	Scaffold3615	1023124	19630
CSAPIP1274	Sc0001051	300266	340950	CSA030636.1	144-1550	AT4G38510	42-1448	1127	20	58.53	50	ACTCCGGATCTTACGGGTTA	1219	20	60.73	50	TTAGCCGAGACAAGGATGGA	112	470 bp	470	Scaffold3615	1024504	18959
CSAPIP1275	Sc0001051	301282	340199	CSA030636.1	144-1550	AT4G38510	42-1448	1311	20	59.76	45	ATGCCATTGGGAAAGATGTC	1390	25	58.93	40	CCTCTCAAATTTGTCTAAGAACTCC	104	205 bp	205	Scaffold3615	1025519	18209
CSAPIP1276	Sc0001059	119200	519141	CSA034255.1	424-791	AT1G31800	397-764	500	19	59.63	47.37	CCTTCCATCGCGAAACATA	591	20	59.51	55	CCCATCAGCTGGGATAAGAC	111	204 bp	204	Scaffold4327	265294	225439
CSAPIP1277	Sc0001059	120054	517415	CSA034255.1	976-1199	AT1G31800	949-1172	955	20	62.2	60	GGTCACTGCTGCACTCAAGC	1034	21	60.04	52.38	CTCCTCGTGAAACTGCAACTC	100	1076 bp	1071	Scaffold4327	263573	226293	2
CSAPIP1278	Sc0001063	565028	72592	CSA018934.1	1-506	AT3G53610	1-506	363	24	59.77	37.5	TCAACAAGATATTGGTAGGGAACA	442	21	60.05	38.1	TTGATGCCATATTCATCAGCA	100	239 bp	239	Scaffold2121	2138176	138317
CSAPIP1279	Sc0001066	52660	581702	CSA029631.1	16-494	AT4G29160	16-494	16	20	59.88	50	GTTCGGCAAACCTAAGCAAG	100	24	59.13	45.83	GAAGCCTTCTTCTGGAGTACTTTC	108	2082 bp	2094	Scaffold174	42173	1139471
CSAPIP1280	Sc0001066	51347	584800	CSA029631.1	16-494	AT4G29160	16-494	299	20	59.09	50	GTGGATGCATTGAGAAGTGG	378	21	58.51	42.86	TCTGCTCATTTACTTCGTCCA	100	297 bp	297	Scaffold174	40860	1142581
CSAPIP1281	Sc0001067	493046	142542	CSA023268.1	124-485	AT1G30890	124-485	113	20	60.07	55	GGACTGGGTGCTTATGGAGA	190	23	59.24	39.13	CTTGGAAATAGTATTGGGGATCA	100	791 bp	791	Scaffold279	465629	1158983
CSAPIP1282	Sc0001067	493852	142335	CSA023268.1	124-485	AT1G30890	124-485	228	21	57.72	38.1	TGAGGAACAAATTGAAGGTTG	310	20	60.4	50	TTGGGGGCTTATAGGAAAGC	102	192 bp	192	Scaffold279	465422	1159789
CSAPIP1283	Sc0001069	349874	285930	CSA013155.1	1279-1385	AT1G52630	1036-1142	1246	23	59.35	52.17	GGCTACACTTCTTAGTGGTGAGG	1326	20	60.9	50	GGCCACATATGAATCGCTGT	100	100 bp
CSAPIP1284	Sc0001069	46188	589502	CSA013157.1	1942-2333	AT5G27640	1051-1442	2010	21	58.41	47.62	CACTCTTTGTTCCTGAACGTG	2087	23	60.01	39.13	CTGAAAAGATTCTTCTGCCTCAA	100	214 bp	214	Scaffold1513	184037	601292	3
CSAPIP1285	Sc0001069	362457	273260	CSA013154.1	31-317	AT5G11170	979-1265	139	21	58.49	52.38	CTATGACATGCCTGACTCTGC	216	23	59.46	39.13	TGCAGAAGAGACAAACGTAATTG	100	187 bp
CSAPIP1286	Sc0001073	37123	597128	CSA007708.1	206-370	AT5G37680	377-541	217	23	59.3	39.13	CAAAATTGATAAGTCGGAAGCTC	299	21	59.99	47.62	GCATGAGATCATGTAGCAGCA	103	192 bp	192	Scaffold10485	121345	214511
CSAPIP1287	Sc0001074	140965	492457	CSA018815.1	1206-1306	AT3G02890	600-700	1154	20	60.46	45	TCCTTGCAATCCCATTCTGT	1239	21	60.85	52.38	CAAGTAAATCCTCCCGACCTG	106	683 bp	683	Scaffold3435	868780	520717
CSAPIP1288	Sc0001075	451757	180664	CSA017913.1	1390-2172	AT4G02480	2803-3585	1756	23	59.22	34.78	TGCTCCTTGTGTTATTTTTGTTG	1842	21	59.28	42.86	TCACCATGAACTCGTTCTTCA	107	1511 bp	1672	Scaffold2150	1079413	96599
CSAPIP1289	Sc0001076	105030	525766	CSA027176.1	787-971	AT5G54780	766-950	738	19	59.29	42.1	AACGTTTGATGCGCAGAAT	838	21	59.26	38.1	TGCTGATGAAGTTTTGGATCA	121	447 bp	447	Scaffold201	1560320	385381
CSAPIP1290	Sc0001083	144390	487521	CSA016598.1	839-980	AT1G48100	836-977	787	20	61.25	45	TGGCATTCACATCGAGAACA	867	20	59.69	45	AACATTTGAACACCCCGTTC	100	180 bp	180	Scaffold655	273271	1079852
CSAPIP1291	Sc0001084	222443	408230	CSA027527.1	118-881	AT5G37530	202-965	91	23	59.18	52.17	CCACGAGAGACCTAATGTAGACC	178	21	58.36	47.62	GATGCAGACACTTTCTGTTGG	108	1371 bp	1371	Scaffold1243	867083	652319
CSAPIP1292	Sc0001084	221980	409640	CSA027527.1	118-881	AT5G37530	202-965	238	20	60.53	50	TGCGGCATCTATGCTACTGA	318	21	59.2	38.1	TTATTGCAACAGCATGTCGAT	101	424 bp	424	Scaffold1243	866620	653729
CSAPIP1293	Sc0001084	221146	410183	CSA027527.1	118-881	AT5G37530	202-965	458	19	60.06	52.63	CTTTCTGGCCACCCTGATT	546	22	60.62	50	CCTGTTGCAGACAGAACTCTCA	110	715 bp	715	Scaffold1243	865786	654272
CSAPIP1294	Sc0001084	219978	410923	CSA027527.1	118-881	AT5G37530	202-965	593	20	59.56	45	AGAATCCGTGTGGCTGATTT	673	20	60.33	50	GAATGCCACCTTCAATACCG	100	1143 bp	1148	Scaffold1243	864613	655012
CSAPIP1295	Sc0001084	196073	435716	CSA027529.1	769-1568	AT1G16300	442-1241	755	20	58.99	50	GTCTTGGATGGGTCGACTTT	841	20	58.45	50	CCACATACTCAGCCCCATAA	106	255 bp	255	Scaffold1757	717596	575557	2
CSAPIP1296	Sc0001084	195841	435974	CSA027529.1	769-1568	AT1G16300	442-1241	864	20	59.67	45	AATCTTCTGGGGCTTTCACA	950	21	59.21	47.62	CACAAACATAGGTGCATCAGC	107	229 bp	229	Scaffold1757	717364	575815	2
CSAPIP1297	Sc0001084	195475	436249	CSA027529.1	769-1568	AT1G16300	442-1241	1017	20	59.49	50	CTAATGCAAGCTGCACAACC	1101	20	59.21	50	TGTGGTTGCGTGTACTGTTG	104	320 bp	320	Scaffold1757	716998	576090	2
CSAPIP1298	Sc0001084	195325	436514	CSA027529.1	769-1568	AT1G16300	442-1241	1066	20	59.65	45	TCATGAGGAGTTTGGCATTG	1148	19	59.99	52.63	CCCTCCAATCCTTCCTTGA	101	205 bp	195	Scaffold1757	716858	576355	2
CSAPIP1299	Sc0001084	195142	436723	CSA027529.1	769-1568	AT1G16300	442-1241	1171	20	61.02	50	CCGTGGAGCTGGACAAAATA	1253	20	61.15	50	AAGGCCATTCCTGTGAGCTT	102	179 bp	179	Scaffold1757	716675	576554	2
CSAPIP1300	Sc0001084	194837	436940	CSA027529.1	769-1568	AT1G16300	442-1241	1311	22	59.28	50	CTTGTCGACTTGAGAAGAGTGC	1392	21	59.94	47.62	CCTCATCGGTGTATCCAAGAA	102	267 bp	267	Scaffold1757	716370	576771	2
CSAPIP1301	Sc0001084	194488	437180	CSA027529.1	769-1568	AT1G16300	442-1241	1386	20	59.82	50	ACGGCATTCTTGGATACACC	1474	20	59.26	55	AAGAGGCACTCAGACCCATC	108	376 bp	366	Scaffold1757	716031	577011	2
CSAPIP1302	Sc0001084	196755	435092	CSA027529.1	598-732	AT1G16300	271-405	539	18	57.23	61.11	GCTTCAGCAGGAGTCTCG	621	20	60.73	45	GGTTGCAATCCGTAAAACCA	102	197 bp
CSAPIP1303	Sc0001085	493777	137542	CSA030700.1	221-836	AT3G11670	1028-1643	283	20	61.09	50	TCCTCTGTTTCGAGCTGCAT	360	23	59.24	47.83	CGGGTAAACTAGTTCTTGGTCTG	100	100 bp	100	Scaffold2112	3144151	1585770
CSAPIP1304	Sc0001085	519488	111657	CSA030699.1	15-602	AT5G43330	39-626	133	20	58.54	45	TGGAGTGAAAATGGAGTTGG	213	21	58.39	47.62	CAGCAATATTGACTCCAGTGC	101	274 bp	274	Scaffold281	1036207	1973911
CSAPIP1305	Sc0001085	518350	112840	CSA030699.1	610-933	AT5G43330	583-906	638	20	60.28	55	TCAGCTGGAGAGAAGCCTGT	720	21	60.67	52.38	CCTTGATGATAGCAGCACCAC	103	229 bp	229	Scaffold281	1035269	1974894
CSAPIP1306	Sc0001086	383099	247662	CSA033750.1	200-392	AT1G52600	317-509	186	22	60.1	45.46	TTCATGAGCATGAGGATACTGG	268	18	60.36	55.56	AACCAGAGCTGGCCATGA	100	283 bp	283	Scaffold2796	1231108	283783
CSAPIP1307	Sc0001086	380084	250076	CSA033750.1	20-184	AT1G52600	101-265	67	21	59.79	42.86	TGTTGTTGTTGTGCTTTCTGG	151	20	59.84	45	CAACAATTTCTCCAGCACGA	104	884 bp	1363	Scaffold2796	1227434	286377
CSAPIP1308	Sc0001091	568552	60839	CSA017466.1	430-572	AT2G19450	406-548	436	26	57.93	42.31	CCTCTGTATAGTAGTTCTTGTTGCTG	536	20	61.03	45	GGCCAATCCCTCAATGATTT	120	356 bp	356	Scaffold2546	806468	453385
CSAPIP1309	Sc0001091	222492	406708	CSA017479.1	280-1397	AT1G20950	280-1397	221	20	58.69	50	AAGGTCCCTGATGCTCAGAT	315	21	59.95	47.62	GAGCATTGTGAAGACCCCATA	115	547 bp	547	Scaffold635	1295282	587857
CSAPIP1310	Sc0001091	223035	406178	CSA017479.1	280-1397	AT1G20950	280-1397	332	22	59.27	40.91	GCTCTCAAAATTCACAACCGTA	424	23	59.68	34.78	TTTTGTAGGTTGCAAGAATGTCA	115	534 bp	534	Scaffold635	1294752	588400
CSAPIP1311	Sc0001091	225304	404230	CSA017479.1	280-1397	AT1G20950	280-1397	785	20	60.48	50	ATCAGACTCATGGGCCGTAA	865	21	59.29	47.62	TTTGACACAGACACCTCCTCA	101	213 bp	213	Scaffold635	1292803	590670
CSAPIP1312	Sc0001091	227858	401542	CSA017479.1	1501-1799	AT1G20950	1507-1805	1524	20	59.96	50	ATCCTGCTACCGTGGATTTG	1606	21	59.04	47.62	TGAATAGGTCCAGGGTTTCTG	103	347 bp	347	Scaffold635	1290114	593225
CSAPIP1313	Sc0001091	549999	79533	CSA017467.1	70-839	AT5G57015	118-887	87	22	58.91	40.91	AACATCCTCAGTTGCTTTACGA	166	21	59.71	52.38	TTGTAGTCTCCCTCCACTCCA	100	215 bp	215	Scaffold2546	824683	435311
CSAPIP1314	Sc0001091	550257	79285	CSA017467.1	70-839	AT5G57015	118-887	230	22	58.57	36.36	TTCAATTTTTGCAGTAGGAAGC	329	20	60.96	50	TCTGGCTTGATATCCCGATG	119	205 bp	205	Scaffold2546	824435	435569
CSAPIP1315	Sc0001091	550598	78415	CSA017467.1	70-839	AT5G57015	118-887	396	21	59.87	42.86	TTGACTTCGGTCTGGCTAAAA	496	20	60.26	50	TGCCGAGGTGAGTGTTCATA	120	734 bp	734	Scaffold2546	823560	435915
CSAPIP1316	Sc0001091	551288	78230	CSA017467.1	70-839	AT5G57015	118-887	472	21	59.9	52.38	GACTGGAACTGCAAGATACGC	547	26	59.81	38.46	GAAAGTACATGAGGACATATCCAAGA	101	229 bp	229	Scaffold2546	823375	436605
CSAPIP1317	Sc0001091	551467	78098	CSA017467.1	70-839	AT5G57015	118-887	523	22	59.22	40.91	AAGCAGGAGGGATGATTTAGAA	600	23	57.89	39.13	CTGTTTCTTAGTTCCTGCTTTCA	100	182 bp
CSAPIP1318	Sc0001091	551634	77909	CSA017467.1	70-839	AT5G57015	118-887	608	27	59.71	33.33	GGAACTAAGAAACAGAAGTACGAAAAA	706	22	58.91	50	CAAAGACCGACAGTAGTGGAAG	120	204 bp
CSAPIP1319	Sc0001093	304005	322765	CSA036401.1	295-485	AT5G52440	259-449	316	20	60.26	55	AGCTCTGGTGATTGGAGTGG	396	20	60.39	45	AGGCTGAAATTCACGCAAAG	100	2879 bp	2467	Scaffold1289	859676	872696
CSAPIP1320	Sc0001093	622291	6787	CSA036391.1	430-923	AT3G20840	517-1019	434	18	60.92	61.11	ACCTTCGGCCAACGTACC	511	24	57.73	41.67	CCTTCTCTTCTGCAACTATTATCC	101	571 bp	570	Scaffold2137	171366	2512263
CSAPIP1321	Sc0001093	620819	8290	CSA036391.1	430-923	AT3G20840	517-1019	601	19	59.99	57.9	TGCAGCCCTGAAGTACTGG	686	20	59.73	50	ACGAACTCCTGCCTTGTCAT	105	540 bp	538	Scaffold2137	170255	2513406
CSAPIP1322	Sc0001100	558361	68526	CSA026775.1	904-1127	AT1G68600	778-1001	922	25	60.17	44	CCCAATATACAGTGGCTATAGAACG	1002	21	59.84	47.62	TTTTGTAGGGACCATGAGGTG	101	189 bp	189	Scaffold3130	711056	360317
CSAPIP1323	Sc0001101	698	626116	CSA014822.1	121-476	AT2G16850	478-833	169	21	60.25	47.62	TGTTTTCTCAGCCACTGATCC	249	22	59.54	45.46	GCCAAGTGAACCATAAACACTG	102	233 bp	224	Scaffold1277	344295	386059	3
CSAPIP1324	Sc0001101	132041	494893	CSA014817.1	904-1213	AT1G20200	1156-1465	887	20	60.13	50	AGATTGGACTCCCCAAATCC	980	20	60.01	45	TTCGATACCATCCACCCATT	113	113 bp	113	Scaffold1277	204501	525964
CSAPIP1325	Sc0001104	430591	195080	CSA015320.1	1249-1940	AT2G41970	382-1073	1446	20	60.07	50	ATGAAAAGGTCCAGCCTCCT	1521	25	60.39	36	GTCAAGTTGAAATCAGCTATTTTGG	100	100 bp
CSAPIP1326	Sc0001104	429407	195190	CSA015320.1	1249-1940	AT2G41970	382-1073	1556	20	59.92	55	TCTGACACTGCTGCTCGACT	1649	24	59.14	33.33	TCCGAAACTGTAAACATCACTTTT	117	1174 bp	1176	Scaffold1443	1302932	599174
CSAPIP1327	Sc0001105	373573	245581	CSA025670.1	154-388	AT5G61980	100-337	121	22	59.08	45.46	TGCTGAAGTATTGAGGGAGAGA	215	20	60.14	45	GCTTCAAGAGCACATGCAAA	114	6449 bp	3490	Scaffold2800	1990439	615684
CSAPIP1328	Sc0001105	380020	243630	CSA025670.1	154-388	AT5G61980	100-337	233	20	60.21	50	GCTTTTGGAGGGCATAGTGA	315	24	60.04	41.67	GAAGAACTTCCTTGTAGGTTCCAA	106	1953 bp	1952	Scaffold2800	1988489	619172
CSAPIP1329	Sc0001107	94559	530743	CSA016978.1	154-382	AT4G36480	736-964	141	23	59.85	47.83	GAGCTAAGAAGCTTAGGCGCTAT	218	26	59.41	30.77	TGATATTTCTCCTTCAATCTGATGAT	103	292 bp
CSAPIP1330	Sc0001107	82376	542929	CSA016979.1	64-299	AT4G36480	736-971	48	20	59.04	55	AGCGAGCTACGAAGCTAAGG	126	22	60.04	40.91	TTCTCCTTCAATCGGATGATCT	100	289 bp	289	Scaffold1504	2361017	716519
CSAPIP1331	Sc0001109	564132	61330	CSA017604.1	376-1054	AT3G54440	1189-1867	595	21	59.97	47.62	AGCCAATATCGAGACACATGG	682	21	60.2	47.62	TCCACCATCCCTATTACACGA	108	108 bp	108	Scaffold2137	1819457	864634
CSAPIP1332	Sc0001109	564232	59936	CSA017604.1	376-1054	AT3G54440	1189-1867	695	20	59.38	45	ATGGTGGAGAGGGACAAAAA	796	20	60.41	50	GCCTTGATGGATCCTTTCCT	121	1402 bp
CSAPIP1333	Sc0001109	98641	526750	CSA017615.1	83-228	AT5G04420	98-243	105	19	60.65	47.37	CTGCCGTGGTTGATGAAAA	185	21	58.62	42.86	GGACCATGCCAAAGTTTTAAG	101	179 bp	179	Scaffold974	689328	2041316
CSAPIP1334	Sc0001109	86796	537985	CSA017616.1	22-661	AT5G58330	274-913	64	19	59.21	52.63	AGGTGCTGCTGGGATGATA	156	20	60.21	50	CAATGACCTTTCGGAGCCTA	112	789 bp	789	Scaffold974	699435	2030599
CSAPIP1335	Sc0001109	86413	538761	CSA017616.1	22-661	AT5G58330	274-913	163	20	60.91	50	CGAAAGGTCATTGCAAGCTC	262	22	60.79	40.91	CCATTCAACATCTTGGAACACA	121	396 bp	396	Scaffold974	700211	2030216
CSAPIP1336	Sc0001109	86355	539115	CSA017616.1	22-661	AT5G58330	274-913	242	24	59.28	37.5	ATTGGCATAGATCCTTATGATGTG	321	21	59.51	47.62	CTAATAAGCCAGCTCGTTCCA	100	100 bp	100	Scaffold974	700565	2030158
CSAPIP1337	Sc0001109	85123	540090	CSA017616.1	760-952	AT5G58330	1012-1204	756	20	58.67	40	CAACCGCTGTTTCAATTGTT	842	20	58.93	40	ATGCCATATGGATTCCCATT	106	357 bp	359	Scaffold974	701541	2028923
CSAPIP1338	Sc0001112	360306	264109	CSA018671.1	193-851	AT4G08900	328-986	464	20	59.76	45	TCTCATGCATCCTCATTTGC	544	20	60.29	50	CTTGTTCACGGCCTTCACTT	100	315 bp
CSAPIP1339	Sc0001112	324463	300024	CSA018672.1	154-494	AT5G62740	154-494	132	22	59.42	45.46	TGACGCTTTCTACAAACTCACC	221	20	60.34	40	TTGCTCAAAAGCATCATCCA	109	243 bp	243	Scaffold2219	747537	206377
CSAPIP1340	Sc0001113	576147	44313	CSA015524.1	60-437	AT1G66740	60-437	50	19	60.03	52.63	TCGTTTCTCACCCCTTTCC	137	21	60.21	47.62	TGTTTCATCCTCAGCAGATCC	108	2499 bp	2287	Scaffold2121	484187	1790258
CSAPIP1341	Sc0001114	510819	110320	CSA028905.1	340-899	AT5G53120	337-893	397	24	60.2	41.67	GATGATAACTCATCTTCCCCTTTG	477	20	58.74	45	ATGGCGAGAGATTTCCCTAA	100	1193 bp	1202	Scaffold4	1911349	215525
CSAPIP1342	Sc0001114	512007	110127	CSA028905.1	340-899	AT5G53120	337-893	492	22	58.24	45.46	GCCATAATACTGTGGAGCTCAT	575	21	59.7	47.62	AGGATCCTCAAAGCCAATAGC	104	198 bp	198	Scaffold4	1911156	216722
CSAPIP1343	Sc0001114	512174	109864	CSA028905.1	340-899	AT5G53120	337-893	565	23	59.93	43.48	TCCTGAGTTAGCTATTGGCTTTG	643	23	60.01	39.13	TTGCATCATACTTTCCTTCAGGT	101	294 bp	294	Scaffold4	1910893	216889
CSAPIP1344	Sc0001114	512437	109172	CSA028905.1	340-899	AT5G53120	337-893	635	21	58.71	47.62	CGGAATGTACCTGAAGGAAAG	724	22	57.86	36.36	TGCTCTTGCTATTGTCTTGAAA	111	723 bp
CSAPIP1345	Sc0001115	350944	266985	CSA016749.1	1-465	AT4G32760	1-465	48	20	60.33	50	GTCCAGATTGGGCATTGAAC	143	20	58.09	45	ACTTTCGGATTCTTGGTTCC	115	3797 bp	2938	Scaffold651	213480	1050197
CSAPIP1346	Sc0001115	356844	264675	CSA016749.1	1-465	AT4G32760	1-465	130	20	60.14	50	TGTCGCAGAGAAAGATGTGC	209	24	59.97	29.17	TTGCCAAGAATCAATTAGAATCAA	103	207 bp	207	Scaffold651	211138	1055270
CSAPIP1347	Sc0001117	445697	175508	CSA017679.1	933-1142	AT3G21630	978-1187	916	27	59.24	33.33	TGACTTCAGTATTGCTAATAAGATTGG	1006	22	59.32	40.91	TCTTGAAGCTTGCATATCCATC	112	269 bp	250	Scaffold95	378891	744406
CSAPIP1348	Sc0001121	320958	298774	CSA034558.1	10-457	AT1G14400	1-457	88	20	60.4	45	TGCTCCGCAAGACAACAATA	174	24	57.02	33.33	AATCCTCTGTAAATTGAAGTGTCA	110	1369 bp
CSAPIP1349	Sc0001121	318820	300118	CSA034558.1	10-457	AT1G14400	1-457	173	25	58.33	32	TTGACACTTCAATTTACAGAGGATT	253	23	59.74	30.43	AAATATCCAAACAAATGCTTCCA	103	2163 bp	1113	Scaffold1100	276546	2289082
CSAPIP1350	Sc0001123	44256	575946	CSA016191.1	34-482	AT5G39740	34-482	15	22	59.7	50	AAGCTCAGAAGTCTAGGGCGTA	101	20	60.57	45	TCCTGATTGATGAGGCGAAT	106	193 bp	193	Scaffold1040	539067	125095
CSAPIP1351	Sc0001123	44883	575293	CSA016191.1	34-482	AT5G39740	34-482	240	20	60.24	55	CCCATGAGCTGCCTCACTAT	323	20	59.19	45	TCGAGCTTTTTCAAGACACG	103	219 bp
CSAPIP1352	Sc0001124	603514	16250	CSA015241.1	210-557	AT1G58250	7455-7802	331	21	58.87	52.38	TGAGTTCAGTGGTGACTGGAG	412	20	59.08	50	TTGTGTGCCGTCTAAGAAGC	101	101 bp	101	Scaffold3595	2661798	364090
CSAPIP1353	Sc0001125	38001	581441	CSA002813.1	637-1118	AT3G26720	619-1100	648	19	60.1	57.9	AGGTTGTCTGGCAGGGTTC	727	23	59.87	34.78	TTTCAAAGGTAAAACCATCAGGA	102	323 bp	316	Scaffold257	1141777	6168825
CSAPIP1354	Sc0001125	37828	581736	CSA002813.1	637-1118	AT3G26720	619-1100	722	21	59.68	52.38	GACCCTCCTGATGGTTTTACC	813	22	59.15	50	GCAGCTACGAAGTCATCAACTC	113	201 bp	201	Scaffold257	1142065	6168652
CSAPIP1355	Sc0001125	36988	581901	CSA002813.1	637-1118	AT3G26720	619-1100	799	23	59.66	39.13	CAATGTTGAAGAACGAGTTGATG	880	20	59.49	50	GAAAATCTGTCCCCATGAGC	101	876 bp	876	Scaffold257	1142230	6167812
CSAPIP1356	Sc0001125	36717	582786	CSA002813.1	637-1118	AT3G26720	619-1100	909	20	60.89	45	ATGCAAATTCGTGGTTCAGG	987	22	58.83	45.46	TCAGTGTATAAGGATGGGGTTG	100	262 bp	262	Scaffold257	1143115	6167541
CSAPIP1357	Sc0001125	39559	579934	CSA002813.1	127-566	AT3G26720	109-548	171	20	59.97	50	GTTGGTTGAAGACCGTCGAT	253	20	59.42	40	CCAACAATGCCGAAATTACA	102	272 bp	272	Scaffold257	1140268	6170378
CSAPIP1358	Sc0001125	39238	580186	CSA002813.1	127-566	AT3G26720	109-548	253	20	59.42	40	TGTAATTTCGGCATTGTTGG	338	20	60.13	50	TTGGTCTTGAGAGCCTTGCT	105	341 bp	335	Scaffold257	1140520	6170063
CSAPIP1359	Sc0001127	445818	173070	CSA005731.1	961-1401	AT1G25350	832-1272	946	18	61.53	55.56	TACACGCTTTCCGCCAGA	1024	22	59.64	40.91	GCAACATCCACCTCTTTCTTTT	100	191 bp	191	Scaffold2217	147352	458957	37
CSAPIP1360	Sc0001128	473472	144500	CSA003360.1	436-836	AT2G24820	376-776	409	21	58.97	47.62	AGATGGTAAGGGTGTGTTTCG	492	20	59.7	55	GTACAGGCATTCCAGCCTTC	103	1057 bp	1066	Scaffold1182	660912	3344327
CSAPIP1361	Sc0001129	69106	548869	CSA030073.1	22-191	AT2G35190	22-191	37	20	60.59	55	GGAGATCGATGGACAGATCG	118	20	60.69	60	CCAGCTGCCTACTCTGCCTA	101	342 bp	342	Scaffold3482	409232	1435771
CSAPIP1362	Sc0001131	580605	35743	CSA003692.1	278-398	AT1G26560	1142-1262	224	20	60.02	60	GCGGACTCTGGAGCTGTTAC	306	26	58.97	34.62	CATTAAACTTCTAATCCCATGAGGTA	108	327 bp	327	Scaffold3370	738954	1110020
CSAPIP1363	Sc0001133	253641	360592	CSA004065.1	323-1490	AT4G00660	344-1511	293	20	60.29	50	CAAGACTGGAAGGCACGTTT	379	24	60.16	37.5	TCACGTTTCAGGAAATAGTCTTCA	110	1767 bp	1779	Scaffold3317	914371	426404
CSAPIP1364	Sc0001133	255535	359860	CSA004065.1	323-1490	AT4G00660	344-1511	530	20	60.36	45	GCATTTTGCATTCCTGCTCT	622	21	58.87	47.62	TCCTTGCAGACTTGTGATGTC	113	605 bp
CSAPIP1365	Sc0001133	256261	359261	CSA004065.1	323-1490	AT4G00660	344-1511	764	20	58.19	45	GATCTTGCCAGAAAGGGAAT	844	20	59.03	45	CCACCGAAGGTTGAAATTCT	100	478 bp	478	Scaffold1650	1108503	438217	2
CSAPIP1366	Sc0001133	256907	358915	CSA004065.1	323-1490	AT4G00660	344-1511	1032	22	59.04	50	AAGAGAGACAGAAGCTGCACTG	1113	20	59.8	45	CAGCAATTCCACTCGATTCA	101	178 bp	178	Scaffold1650	1108157	438863	2
CSAPIP1367	Sc0001133	257163	357593	CSA004065.1	323-1490	AT4G00660	344-1511	1211	20	59.66	40	TTTCATGACTTTCGCAATGG	1290	21	59.43	38.1	CAAAATTGACGACCACATTGA	100	1244 bp	1245	Scaffold1650	1106834	439119	2
CSAPIP1368	Sc0001133	258381	357438	CSA004065.1	323-1490	AT4G00660	344-1511	1285	20	60.32	50	AGCAGTCAATGTGGTCGTCA	1373	20	60.11	50	AGATTCACTGCCAACCCAAG	108	181 bp	181	Scaffold1650	1106679	440338	2
CSAPIP1369	Sc0001133	471092	139468	CSA004061.1	24-389	AT1G35160	369-734	91	21	59.08	47.62	AACTGGTGCTGAGAGAAAGGA	178	20	60.89	45	CAAGCCGAATTGGATGTGTT	107	5440 bp	7298	Scaffold1374	1643238	276219
CSAPIP1370	Sc0001135	45465	569608	CSA010685.1	520-1088	AT5G06360	199-767	583	20	59.83	45	TGCCTATTTGCTTGATCGTG	663	20	60.3	50	AGGAACCTCCCATTTTCCAG	100	220 bp
CSAPIP1371	Sc0001137	320956	293855	CSA034373.1	31-914	AT3G06650	31-914	22	20	60.13	55	CTCCCGGACTACACAAGCAT	108	21	59.77	42.86	TTCCAGCAACTGAAGGTGTTT	107	206 bp	206	Scaffold1695	4495686	583108
CSAPIP1372	Sc0001137	322036	292643	CSA034373.1	31-914	AT3G06650	31-914	302	21	60.69	52.38	CAGCCAACCATTAGAGTCGTG	395	20	60.37	50	GTTGCTGGGCCAATAACAAC	113	338 bp	337	Scaffold1695	4494476	584187
CSAPIP1373	Sc0001137	322110	292582	CSA034373.1	31-914	AT3G06650	31-914	376	20	59.58	45	CGCAAGGGCAAATAATAAGG	456	20	58.75	45	ATTATCAATCGTGCCAGCAG	100	325 bp	324	Scaffold1695	4494415	584261
CSAPIP1374	Sc0001137	322414	292019	CSA034373.1	31-914	AT3G06650	31-914	455	20	59.3	45	ACTGCTGGCACGATTGATAA	534	27	58.69	33.33	TTGTATTGTACAGTTCATTAGACATGC	106	584 bp	584	Scaffold1695	4493852	584564
CSAPIP1375	Sc0001137	322994	291834	CSA034373.1	31-914	AT3G06650	31-914	557	20	59.05	45	ACAATTGCCCGTGTAACAGA	637	20	59.58	45	TGTTAAACCGCAGAACATGG	100	189 bp	189	Scaffold1695	4493667	585144
CSAPIP1376	Sc0001137	325591	289326	CSA034373.1	1045-1859	AT3G06650	991-1805	1438	21	59.3	47.62	CTACAACTATTTGCCCGCACT	1518	20	60.53	50	GGACAAGGTTGTTTGCCTTG	100	100 bp	100	Scaffold1695	4491182	587718
CSAPIP1377	Sc0001137	325661	289256	CSA034373.1	1045-1859	AT3G06650	991-1805	1566	21	60.74	47.62	ACACTCTCACCAAGGCAAACA	1646	20	59.14	45	TGCTTGGTGAACATTCCACT	100	100 bp	100	Scaffold1695	4491112	587788
CSAPIP1378	Sc0001137	573033	41718	CSA034363.1	10-609	AT1G30580	85-684	127	20	59.8	45	TGTTCCTGATGAGCGATTTG	208	21	59.88	52.38	CCTCGAACAAGTCCAGCTATG	102	266 bp	266	Scaffold4339	354949	647956
CSAPIP1379	Sc0001137	572964	41953	CSA034363.1	10-609	AT1G30580	85-684	198	24	59.56	37.5	AAATTCATGACATAGCTGGACTTG	278	20	59.67	40	TGAAAAATGCCATCAACTGC	100	100 bp	100	Scaffold4339	355184	647887
CSAPIP1380	Sc0001137	563036	51090	CSA034363.1	687-1045	AT1G30580	825-1183	744	23	58.99	39.13	TCATAAAGACTGGATTCTCAGCA	832	19	59.54	57.9	AGCCTGAGGAGCCTTTGTC	107	891 bp	878	Scaffold4339	364231	638062
CSAPIP1381	Sc0001138	366830	247719	CSA002186.1	892-1158	AT1G56560	712-978	894	19	59.88	47.37	TGGACCCAGATTTTGGTGA	981	20	59.01	50	ATAATCACCGGTCAGCTTCC	107	349 bp	349	Scaffold227	1701051	749252
CSAPIP1382	Sc0001139	537994	76480	CSA021602.1	277-582	AT2G23890	295-600	365	26	58.22	34.62	TTACAGAGTTTGATATATGAGCTTGC	448	20	60.13	45	TAATGGGAAAGGTGGGATCA	103	219 bp	219	Scaffold1611	1763387	791315	3
CSAPIP1383	Sc0001139	539009	72519	CSA021602.1	637-926	AT2G23890	655-944	618	20	60.93	55	AAGCACGTGGACTCGTCAGT	698	20	60.58	50	AACTCGAGCTTTGCGTCAAC	100	3165 bp	2990	Scaffold1611	1764098	787833	3
CSAPIP1384	Sc0001142	376157	238231	CSA007170.1	2276-3147	AT1G48410	2021-2892	2353	20	60.64	45	TCTTGGGATTGTTTCGCAGT	2442	20	60.66	45	ATTCCTTCCCCCAACTTTCA	109	109 bp
CSAPIP1385	Sc0001142	375901	238391	CSA007170.1	2276-3147	AT1G48410	2021-2892	2513	21	58.96	42.86	CCTACCATCATTTTTGGTGCT	2593	20	60.33	50	CCTCTGGCCAATCTTGAGAA	100	205 bp	205	Scaffold2091	343436	595125
CSAPIP1386	Sc0001142	120352	492843	CSA007180.1	116-330	AT1G53400	116-330	116	20	59.83	60	CGAGAGGAGTTCTGGGACAC	196	20	60.16	50	CTTGCGCGAGTGTTAGATCA	100	1302 bp	1294	Scaffold2181	1759030	1052656	4
CSAPIP1387	Sc0001144	553129	60065	CSA012926.1	22-547	AT1G20090	19-544	41	20	59.85	55	GACGGAGCTGTTGGAAAGAC	126	20	60.27	40	AACCACGTTTGCACCAAAAT	105	673 bp	672	Scaffold977	397263	1061381
CSAPIP1388	Sc0001144	553785	59873	CSA012926.1	22-547	AT1G20090	19-544	129	19	61.03	47.37	TTGGTGCAAACGTGGTTGT	223	20	60.1	55	AGACATCAGCCCCACGATAG	114	209 bp	209	Scaffold977	397071	1062036
CSAPIP1389	Sc0001144	554001	59639	CSA012926.1	22-547	AT1G20090	19-544	250	23	60.03	39.13	TGCTTTTTCTCTCATTAGCAAGG	335	22	59.28	45.46	TCGTTCCAACAAGAACTACTGG	107	227 bp
CSAPIP1390	Sc0001144	554177	55405	CSA012926.1	22-547	AT1G20090	19-544	306	23	61.77	43.48	CTGAATTGAGGCATTATGCTCCT	386	20	61.81	55	GCACCAGGGTGGTGTACAAA	100	4285 bp	4078	Scaffold977	392810	1062428
CSAPIP1391	Sc0001144	558424	55233	CSA012926.1	22-547	AT1G20090	19-544	368	23	57.7	39.13	AGGGAAGATAAGCAGTTCTTTGT	451	22	60.02	40.91	TTCAATGTAAGAAGCAGCTCCA	105	210 bp	210	Scaffold977	392638	1066468
CSAPIP1392	Sc0001144	519199	94305	CSA012927.1	602-851	AT4G35010	680-929	613	20	60.26	45	CATGTGCAAGCAAAAGGATG	697	20	59.45	50	GAGAAGGCTTGTTTGGGCTA	104	363 bp	363	Scaffold977	429941	1029012
CSAPIP1393	Sc0001145	418577	193964	CSA000347.1	1173-1712	AT5G11170	387-926	1122	20	59.74	45	AAATTGAGCCTGTTGCAGGT	1207	21	60.09	42.86	GCAACCTTGATATCTGGCAAA	106	265 bp	265	Scaffold409	2780723	106254	3
CSAPIP1394	Sc0001145	418962	193627	CSA000347.1	1173-1712	AT5G11170	387-926	1348	21	59.69	42.86	TCTGAGGAATGTGAGGCATTT	1440	23	58.76	39.13	AACTTGTTTGTCATGAGGAGTCA	115	217 bp	223	Scaffold2727	1008396	55632	2
CSAPIP1395	Sc0001146	129293	482173	CSA005853.1	1-365	AT1G63800	1-365	99	23	61.59	43.48	ATGTACATTTCCATGGACCCAGT	173	26	59.38	38.46	ACTGATGGAGATTTATAGGGATAAGC	100	1143 bp	1429	Scaffold1629	2067755	22225
CSAPIP1396	Sc0001146	317266	295123	CSA005851.1	1465-1967	AT3G33530	1492-1994	1499	20	60.96	55	ATGCTGGCTGTACCATCACC	1580	20	59.55	45	CCATTTTGAGTTCCCAAAGC	101	220 bp	220	Scaffold4	119712	2008144	2
CSAPIP1397	Sc0001146	317563	294750	CSA005851.1	1465-1967	AT3G33530	1492-1994	1677	20	59.57	45	TACGGTGGCTTGGAAATTCT	1763	21	60.77	57.14	GCCACTTCTGACACAGGTCAC	107	296 bp	296	Scaffold4	120009	2007771	2
CSAPIP1398	Sc0001146	317875	289792	CSA005851.1	1465-1967	AT3G33530	1492-1994	1800	21	60.12	47.62	GGGTTTTACAAAAGCCAGAGC	1895	20	59.55	45	TTTGTCATTGCCCACACTTC	115	4942 bp	5085	Scaffold154	3955880	510037
CSAPIP1399	Sc0001148	190668	421464	CSA018656.1	25-1020	AT3G14420	22-1017	92	21	59.29	52.38	GAGGACCAGTGGACTCTCAAA	182	20	59.44	50	CCCAACACAGTTGTCGTCAT	110	309 bp
CSAPIP1400	Sc0001148	192229	419793	CSA018656.1	25-1020	AT3G14420	22-1017	343	20	59.83	50	TGAAGAGGTTGCATCCACAG	426	20	60.01	50	TGCTCGTTCAGCTCTTCTGA	103	419 bp	419	Scaffold6164	233864	1087178	2
CSAPIP1401	Sc0001148	192658	419510	CSA018656.1	25-1020	AT3G14420	22-1017	456	20	57.55	45	CAATTGCCCTTACTGTGGAT	553	21	59.65	42.86	TTGCCAAGATCTAATCCCTCA	118	273 bp	265	Scaffold6164	309530	1011666	3
CSAPIP1402	Sc0001148	192884	418933	CSA018656.1	25-1020	AT3G14420	22-1017	527	20	60.4	45	CCACCACATTTGTCGTTGAA	608	20	57.9	45	TCAACTTGACTGGCAACGTA	101	624 bp	625	Scaffold6164	233003	1087833	2
CSAPIP1403	Sc0001148	193482	418771	CSA018656.1	25-1020	AT3G14420	22-1017	602	20	59.87	50	GCTTCATACGTTGCCAGTCA	681	22	57.35	45.46	AAGACACCCTTCACTAGGATTG	101	188 bp	188	Scaffold6164	232841	1088432
CSAPIP1404	Sc0001148	193625	418579	CSA018656.1	25-1020	AT3G14420	22-1017	658	20	60.08	50	GCTTCAGACGATCACCCATT	754	20	59.84	50	GAGCTCCGTGATTTGACACA	116	237 bp	241	Scaffold6164	308592	1012628	3
CSAPIP1405	Sc0001148	193855	417385	CSA018656.1	25-1020	AT3G14420	22-1017	767	20	60.35	50	GGAGCTCGCCAACTTGATTA	848	20	61.81	50	ACCCCACCATCCACAAAAAC	101	1201 bp
CSAPIP1406	Sc0001152	163216	448652	CSA033606.1	1-182	AT2G46280	1-182	25	18	60.37	61.11	GCACGAGAGGCCATTGAC	107	18	60.26	61.11	GTTGTCGGCGAACCAGAC	100	100 bp
CSAPIP1407	Sc0001157	457123	152528	CSA031216.1	69-423	AT5G47860	279-633	147	20	58.96	60	CTGCCCCTCAGCTTACCTAC	233	21	57.81	38.1	GGCAATGAAGAAGTGATCAAA	107	523 bp	523	Scaffold2772	752086	533947
CSAPIP1408	Sc0001157	457639	152353	CSA031216.1	69-423	AT5G47860	279-633	247	19	61.4	52.63	CATTGCCGATGAAGTGCAG	329	20	61.2	50	GATCCCAGAGAATGCCCAAT	102	182 bp	182	Scaffold2772	751911	534463
CSAPIP1409	Sc0001160	573918	35675	CSA017717.1	100-977	AT1G20260	94-973	64	20	59.62	55	CAGAACAGTCTCTGGCGTTG	153	20	59.93	50	ACGTCGGATTGTTCCATCTC	109	226 bp	225	Scaffold1639	205596	209936
CSAPIP1410	Sc0001160	573694	35882	CSA017717.1	100-977	AT1G20260	94-973	154	20	60.92	50	AGATGGAACAATCCGACGTG	252	20	61.3	50	CCCTGTAAATTGCACGGTTG	118	243 bp	243	Scaffold1639	205372	210142
CSAPIP1411	Sc0001160	572923	36067	CSA017717.1	100-977	AT1G20260	94-973	214	21	58.54	42.86	GGTTTTTGAAGGAACATCTGG	297	20	60.06	45	TATGCGTCCAAGCATATCCA	103	829 bp	824	Scaffold1639	204606	210327
CSAPIP1412	Sc0001160	572719	36913	CSA017717.1	100-977	AT1G20260	94-973	334	20	59.2	50	GCCCATTGATAATGGACCTC	422	22	60.32	45.46	TCCCCGTTTGTATCATCTCTTC	110	187 bp	187	Scaffold1639	204402	211168
CSAPIP1413	Sc0001160	572088	37201	CSA017717.1	100-977	AT1G20260	94-973	545	20	58.92	50	CGTCAGGCTGGTCTTGTAAA	624	21	59.24	42.86	TTACACCCATAGCAGCAAACA	100	530 bp	529	Scaffold1639	203772	211456
CSAPIP1414	Sc0001160	571786	37757	CSA017717.1	100-977	AT1G20260	94-973	671	21	60.06	42.86	CGTGATTTTGAGGAGAATGGA	761	20	59.6	50	GCAGTTGTGAGAGCAATTCG	110	276 bp	286	Scaffold1639	203460	212011
CSAPIP1415	Sc0001164	555471	51813	CSA009296.1	487-689	AT3G09970	454-656	490	20	59.92	50	GATTTACGATGCCGGGACTA	585	21	59.23	47.62	GGACCCAAACTAGTTCAGCAA	116	928 bp
CSAPIP1416	Sc0001164	565351	42639	CSA009295.1	286-1100	AT1G79940	286-1100	352	23	60.18	47.83	GGCATATAGGAGACTTTCCATCC	433	22	59.88	45.46	CAGAGCCTGATAAGCCTTTGAT	103	222 bp	222	Scaffold3359	853672	308686
CSAPIP1417	Sc0001164	565149	42857	CSA009295.1	286-1100	AT1G79940	286-1100	451	23	59.37	47.83	TCTGACAGATCCAGTATCACGAG	545	20	59.4	50	GCTCCATCAATGTTCAGCAG	114	206 bp	206	Scaffold3359	853890	308484
CSAPIP1418	Sc0001164	564422	43172	CSA009295.1	286-1100	AT1G79940	286-1100	674	20	59.51	50	ATGCATCAGACGATGTCCAC	765	20	59.94	45	GCGAACAGGAATTTCCACAT	111	618 bp	627	Scaffold3359	854205	307748
CSAPIP1419	Sc0001164	564145	43867	CSA009295.1	286-1100	AT1G79940	286-1100	862	22	60.54	45.46	GCAAGAGCAAGCTAAGTTTTGG	943	20	59.65	55	CCGGAGATAATGCTCCTGAC	101	200 bp	200	Scaffold3359	854909	307471
CSAPIP1420	Sc0001164	392881	215120	CSA009298.1	364-1058	AT5G15080	418-1112	475	20	60.28	45	TGTTGCTGTGAAAACCCTCA	551	24	59.63	37.5	AACCAAATTAGGATGAATGAGGTC	100	211 bp	211	Scaffold1203	1876651	292007
CSAPIP1421	Sc0001164	389831	215361	CSA009298.1	364-1058	AT5G15080	418-1112	605	21	58.62	52.38	CAACGGCTGCTAGTGTATGAG	698	20	60.4	45	GCAGCACCAAGAGCAATTTT	113	3020 bp
CSAPIP1422	Sc0001164	389613	218405	CSA009298.1	364-1058	AT5G15080	418-1112	742	20	59.45	50	GGAAGCAGAAAGGCCAGTTA	842	20	60.05	55	TTGTCTCCCTCAGGACCATC	120	194 bp	193	Scaffold1203	1873375	295301
CSAPIP1423	Sc0001165	327519	280638	CSA006408.1	24-398	AT1G69960	372-746	57	20	59.25	40	ATGGAAATGCAAATGTGTGG	139	19	59.85	52.63	AAGACCACCATGCAAGCAG	101	184 bp	184	Scaffold793	774599	509838
CSAPIP1424	Sc0001165	326267	280813	CSA006408.1	24-398	AT1G69960	372-746	149	20	60.17	50	GGTGGTCTTTCCCCATCTTT	240	20	61.08	55	GTCTGGATCGGACCACAAGA	111	1261 bp	1261	Scaffold793	774774	508586
CSAPIP1425	Sc0001166	382460	225281	CSA010083.1	91-1214	AT1G54270	88-1211	118	20	59.81	40	TGAAAGCTTTGATGCAATGG	200	20	60.82	55	GGAACTATCCCCCTTTGCTG	102	518 bp	517	Scaffold1553	735537	42229
CSAPIP1426	Sc0001167	395063	212366	CSA033874.1	31-245	AT1G17650	223-437	29	20	59.39	50	CTTGGAATTATGGGCTCACC	111	20	60.33	50	CGAGATGAGAGGATCGCATT	102	532 bp	532	Scaffold800	132466	779402
CSAPIP1427	Sc0001167	393197	212872	CSA033874.1	31-245	AT1G17650	223-437	105	20	59.54	50	AGAGCAAATGCGATCCTCTC	194	19	59.69	47.37	TTTCAGGCTCAGCAAGCAT	108	1892 bp	1894	Scaffold800	130598	779908
CSAPIP1428	Sc0001167	78170	529585	CSA033885.1	142-815	AT5G66120	121-794	303	24	60	33.33	TTCGTGGAGTTAATTTCATTCAGA	383	20	59.41	40	TTTTTCCCAAGACGATGGTT	100	206 bp	206	Scaffold9906	369718	243630
CSAPIP1429	Sc0001167	78398	529463	CSA033885.1	142-815	AT5G66120	121-794	425	27	59.12	37.04	CCTGAATGTGTGCTTATAGATACTGAT	499	26	58.85	38.46	CCCTAATAAGCCCATACTTTATAACC	100	100 bp	100	Scaffold9906	369596	243858
CSAPIP1430	Sc0001167	150902	456956	CSA033883.1	313-839	AT1G18040	163-689	415	21	59.67	47.62	TGAGTTCATGGAGACGGATCT	497	21	58.16	42.86	AAGTCCCTTCAAGGTCATTTG	103	103 bp	103	Scaffold3435	371106	1018971	2
CSAPIP1431	Sc0001167	151210	456363	CSA033883.1	313-839	AT1G18040	163-689	634	19	59.94	57.9	CCCGGATCGTAGGTTCACT	728	20	60.28	50	ATACAAGCTGCAGCCCAAAC	114	388 bp	391	Scaffold3435	370510	1019279	2
CSAPIP1432	Sc0001167	376122	231646	CSA033877.1	64-378	AT1G17650	691-1005	67	20	59.99	45	TGGAGCTGCAATGAAACTTG	145	22	59.14	45.46	AGGGTCCAGTCCTACTTTTTCA	100	193 bp	193	Scaffold800	113060	799147
CSAPIP1433	Sc0001167	375450	231797	CSA033877.1	64-378	AT1G17650	691-1005	125	22	59.62	45.46	TCTGAAGGAATGCTTCTCAGTG	209	20	58.07	40	CCTTTCATCGAAAACATTGG	104	714 bp	715	Scaffold800	112387	799298
CSAPIP1434	Sc0001167	215255	392606	CSA033880.1	1693-2669	AT1G48650	1663-2639	1698	23	58.12	30.43	ATCCAGATTCAATTGGCTTTAAT	1777	21	59.7	47.62	TCCCAACCAGTCATAAACACC	100	100 bp	100	Scaffold3462	244400	1490669
CSAPIP1435	Sc0001167	213001	394859	CSA033880.1	1693-2669	AT1G48650	1663-2639	1985	22	59.76	40.91	AATGATGTGGTCTTTGTGGTTG	2066	20	59.63	50	GCCTTTGAGATCCATGAAGG	101	101 bp	101	Scaffold3462	246653	1488415
CSAPIP1436	Sc0001167	212672	395187	CSA033880.1	1693-2669	AT1G48650	1663-2639	2140	20	60.29	55	CCATCTCTATCCCCGATGTG	2221	21	59.03	33.33	AAGCTTTTGATTTGCAAGCAT	102	102 bp	102	Scaffold3462	246981	1488086
CSAPIP1437	Sc0001172	52263	552516	CSA019556.1	169-545	AT5G35460	133-509	339	20	60.18	45	TTTTCGTTCCTCTTCGATGG	432	22	59.85	40.91	TTCGGATAGAACAGAAGCATGA	115	1247 bp	809	Scaffold2547	772103	751184
CSAPIP1438	Sc0001173	593011	12302	CSA003603.1	365-551	AT1G52370	356-542	406	21	60.31	47.62	GGAAGATGCACTGTTGCAGTT	487	20	59.25	40	CATGATTGTGGGTTGCATTT	101	693 bp	694	Scaffold2232	403695	576517
CSAPIP1439	Sc0001175	324465	281040	CSA009245.1	25-270	AT3G52050	544-789	101	26	59.31	34.62	TTGAAGGCATCTATTAAAGCTATGTC	179	22	59.11	45.46	CATCCACACTCCTTATGGCTAA	100	189 bp	189	Scaffold8974	68165	159321
CSAPIP1440	Sc0001176	320393	280096	CSA002194.1	238-428	AT3G04500	214-404	214	19	60.51	63.16	CCTTCCAGGGGTGTACTCG	298	23	60.07	43.48	GAGCAGCCTTTACACTTTCAAGA	107	4841 bp	4822	Scaffold2398	726459	1027990
CSAPIP1441	Sc0001176	201229	404000	CSA002195.1	355-704	AT4G31050	316-665	390	20	60.43	50	ATCGAACTGAACGTGGTGGT	469	22	57.55	40.91	CCAATGTAGATCCATCTTGTGA	101	101 bp	101	Scaffold2344	1269531	171305
CSAPIP1442	Sc0001182	8098	595868	CSA020419.1	164-1166	AT1G10670	164-1166	233	22	59.42	36.36	TTGGCTCAAGTTTCTGTTTTTG	317	20	59.17	45	GGAACGAAAGGCTCAACAAT	104	225 bp	225	Scaffold3635	405708	570945
CSAPIP1443	Sc0001182	8365	595726	CSA020419.1	164-1166	AT1G10670	164-1166	379	21	59.42	47.62	TGGGTGTAGCGTAAGCTTTTC	459	20	59.99	55	TGTAAAGGCCACCCCTGTAG	100	100 bp	100	Scaffold3635	405975	570803
CSAPIP1444	Sc0001182	9538	594420	CSA020419.1	164-1166	AT1G10670	164-1166	641	20	59.61	50	ATGAGAGGGGAACTCGATGA	718	23	59.66	47.83	CCGTAGGACTCATAACTCTTCCA	100	233 bp
CSAPIP1445	Sc0001182	304194	299806	CSA020415.1	665-851	AT3G55640	617-803	614	23	60.76	39.13	TGCAGAGATGAAAGTTTCTTTGG	693	26	60.18	34.62	TCTCAATGTCTCATAAACAGAAAAGC	105	191 bp	191	Scaffold1100	2394664	171886
CSAPIP1446	Sc0001182	304359	299613	CSA020415.1	665-851	AT3G55640	617-803	693	26	60.18	34.62	GCTTTTCTGTTTATGAGACATTGAGA	778	20	58.88	45	ATGCAATGCCAGAAAGACTG	105	219 bp	219	Scaffold1100	2394471	172051
CSAPIP1447	Sc0001183	559213	44203	CSA009157.1	484-1112	AT1G48600	415-1043	636	21	59.38	42.86	GCTGTAAATGCATTGGAGCTT	721	20	59.92	50	AACGCTGGAATCCCCTATCT	105	201 bp	201	Scaffold1708	213991	1087634
CSAPIP1448	Sc0001183	558802	44433	CSA009157.1	484-1112	AT1G48600	415-1043	770	20	59.17	50	GGCATACTGCGATATGAACG	855	21	59.82	47.62	TCTGACCAGGCTTAAGATCCA	106	382 bp	382	Scaffold1708	213580	1087864
CSAPIP1449	Sc0001183	561268	39984	CSA009157.1	76-407	AT1G48600	31-362	75	20	59.42	55	AGGCTATGATGCTCGACTCC	171	20	59.84	50	AATGCCAGCTCCTAGTTCCA	116	2365 bp	2353	Scaffold1708	215895	1083578
CSAPIP1450	Sc0001183	560956	42370	CSA009157.1	76-407	AT1G48600	31-362	212	21	59.9	52.38	GCTAAGAAGGCTGGTCAGGTT	302	24	59.61	37.5	TGTCACATCAGCACACATAAACTT	114	291 bp	290	Scaffold1708	215584	1085952
CSAPIP1451	Sc0001183	346243	256904	CSA009162.1	57-596	AT1G79500	57-596	75	20	57.93	40	TGATTGAATCGGAGGAACAT	173	19	59.69	47.37	AAGACGTCCGATTGGCTTT	117	470 bp	447	Scaffold1786	1175927	937508
CSAPIP1452	Sc0001183	346701	255869	CSA009162.1	57-596	AT1G79500	57-596	180	20	60.46	45	ATCGGACGTCTTCCAAATCA	263	23	58.45	39.13	TGAACATCAGTCACTATGGGAAT	106	1047 bp	1045	Scaffold1786	1176362	936475
CSAPIP1453	Sc0001183	347700	254608	CSA009162.1	57-596	AT1G79500	57-596	238	24	59.35	37.5	TGAGAAGGTAAAGGTTGCTTATGA	335	20	59.21	50	CGGCATAAGAAGGCTGGTAT	117	1309 bp	1541	Scaffold1786	1177359	934982
CSAPIP1454	Sc0001183	348952	254444	CSA009162.1	57-596	AT1G79500	57-596	298	20	59.49	50	GTGTGAAGCAGTTGGCAAAG	381	26	58.15	26.92	AATATTGATAATTTTTCCAGTCTTGG	109	221 bp	221	Scaffold1786	1178843	934818
CSAPIP1455	Sc0001184	106659	495957	CSA023928.1	116-545	AT2G07050	311-735	140	20	59.89	50	GGACATTGGCCAGGAGATTA	224	27	58.24	33.33	GCATTTATGTTCTTTAGATAAGACTGC	111	312 bp	312	Scaffold257	3483383	3827223
CSAPIP1456	Sc0001184	106944	495729	CSA023928.1	116-545	AT2G07050	311-735	224	27	58.24	33.33	GCAGTCTTATCTAAAGAACATAAATGC	306	19	59.79	57.9	GTACTGGGGCCCTCAATGT	101	255 bp	259	Scaffold257	3483668	3826991
CSAPIP1457	Sc0001188	444528	157711	CSA034589.1	1414-2069	AT3G15980	1384-2039	1441	21	59.07	47.62	CTGGGCTGATAGTGGTGATTT	1520	22	59.88	40.91	TTCCACTATCTAAATGCGCAGA	101	237 bp
CSAPIP1458	Sc0001188	444866	157404	CSA034589.1	1414-2069	AT3G15980	1384-2039	1643	20	58.94	50	AACAACTCTTCCTGGCGACT	1720	26	59.11	30.77	TTTGATTAGCTAAATATCCCAACAAG	103	206 bp	206	Scaffold2971	1550191	71465
CSAPIP1459	Sc0001188	445026	157260	CSA034589.1	1414-2069	AT3G15980	1384-2039	1700	20	60.71	50	CATTTGGACCGGCCTATGTA	1777	24	59	41.67	AGAAGTAAGGTGTATCCCACAACA	101	190 bp	190	Scaffold2971	1550047	71625
CSAPIP1460	Sc0001188	445265	156764	CSA034589.1	1414-2069	AT3G15980	1384-2039	1850	20	59.53	40	GCCAATGAAATTTTGCCTTC	1938	22	59	50	TCAGGGTCTGTAGCTACTTCCA	110	447 bp	446	Scaffold2971	1549552	71864
CSAPIP1461	Sc0001190	502227	99372	CSA016983.1	2084-2219	AT1G06950	2105-2240	2047	22	59.16	36.36	AAAAATAAGACCCAGCAAGGAA	2128	20	59.7	50	TCTTGTAAAGGTCCGCCCTA	101	101 bp	101	Scaffold268	1537069	1166537
CSAPIP1462	Sc0001190	503388	96866	CSA016983.1	1640-1820	AT1G06950	1655-1835	1666	21	59.48	42.86	TATCTGTGGCAGCTTGTTTGA	1746	20	59.43	50	GGCAGCCTTTCTCACAGATT	100	1446 bp	1449	Scaffold268	1534569	1167689
CSAPIP1463	Sc0001191	243981	357105	CSA029076.1	403-720	AT1G69840	433-750	375	20	59.81	50	CCATGTCTGCCTATGGGTTT	471	20	59.02	50	TGCAACCCTCATTCTAGCAG	116	329 bp
CSAPIP1464	Sc0001191	243891	357413	CSA029076.1	403-720	AT1G69840	433-750	470	20	59.99	55	GCTGCTAGAATGAGGGTTGC	561	20	59.96	50	AATACCGAGCCCTGAAAGGT	111	111 bp	111	Scaffold874	1130181	1467086
CSAPIP1465	Sc0001191	279068	320682	CSA029077.1	211-467	AT3G07400	214-470	221	21	59.15	47.62	GACATTCTCTGTTGCATGGTG	301	21	59.86	47.62	TGTCCTCCAAAGTCTGCCTTA	101	1665 bp
CSAPIP1466	Sc0001191	280738	318833	CSA029077.1	211-467	AT3G07400	214-470	327	21	58.62	47.62	TTTCTATAGAGCGGGTTCAGC	408	20	59.52	50	CTTGGTCCCAATGAAGGAAG	101	1844 bp	1841	Scaffold839	951697	464031
CSAPIP1467	Sc0001191	283331	317891	CSA029077.1	690-967	AT3G07400	675-949	694	21	60.04	47.62	ACGGAAACTTGTGCTATGTGG	774	20	59	45	TTTTGATGACGAGGAAGCAG	100	193 bp	193	Scaffold839	954287	463089
CSAPIP1468	Sc0001194	124553	476184	CSA021692.1	63-283	AT5G13980	66-286	139	22	58.12	40.91	CGATGTTGGATGGTTAAAGACT	230	21	59.93	47.62	AGCCAACAGTGCTGGAACTAA	112	212 bp	212	Scaffold423	3094085	3884471	2
CSAPIP1469	Sc0001198	265848	334204	CSA002331.1	61-371	AT3G25800	61-371	64	20	59.93	45	CGAACACGGAAGGAATTGAT	158	20	60.57	50	CACTCCCCCAACATATGGAA	114	114 bp	114	Scaffold3538	566516	347327
CSAPIP1470	Sc0001199	134228	465722	CSA027508.1	76-467	AT3G10330	382-773	143	20	59.98	45	ATTTTGGCTGCTTGCCTCTA	230	19	59.23	52.63	GGCCGATCTCCTTCTTTGT	106	193 bp	193	Scaffold3611	2237273	441138
CSAPIP1471	Sc0001199	134465	465458	CSA027508.1	76-467	AT3G10330	382-773	293	20	59.99	45	CAATCCATGGAAATGGGAAC	374	20	60.02	55	GCTTCCTGTGCAGCCTTAAC	101	220 bp	220	Scaffold3611	2237510	440874
CSAPIP1472	Sc0001199	526211	73726	CSA027496.1	208-395	AT2G25170	2077-2264	219	20	59.84	40	ATGCTGATTTGCAAGCAATG	312	20	58.67	45	CGTCATCTGCATCATCCTTT	113	206 bp	206	Scaffold833	1479271	729912
CSAPIP1473	Sc0001199	538066	61863	CSA027495.1	1157-1391	AT2G25170	1373-1607	1156	22	59.32	40.91	TCTGGATGAACTTTTCATGCTC	1234	24	58.84	37.5	TGCTCCTCTTGATTAATATCCTTG	102	214 bp	214	Scaffold833	1491213	717962
CSAPIP1474	Sc0001199	545767	52113	CSA027495.1	400-626	AT2G25170	856-1082	402	22	60.56	40.91	TCTCTTGGTCCAAACAAACACA	476	26	57.92	26.92	TTATCTTCACAAAGAGATGCTAAAAA	100	2263 bp	2251	Scaffold833	1498742	708396
CSAPIP1475	Sc0001201	364670	233038	CSA030311.1	373-472	AT5G50840	439-538	344	27	60.1	37.04	GAAAAGGAGTTTCTAGAGTTCACATTG	431	20	60.07	45	TGCAACTCCCGACATAATGA	107	2048 bp	1528	Scaffold3346	2477226	102378
CSAPIP1476	Sc0001203	442763	155815	CSA004826.1	478-833	AT3G54800	517-872	625	20	59.62	50	AGAGGCTGTTTTTCGCACTC	710	20	59.52	50	TCTGTATGGCCATCAAGGTG	105	703 bp	706	Scaffold426	1050775	3749005
CSAPIP1477	Sc0001203	447007	151950	CSA004826.1	1987-2105	AT3G54800	1996-2114	1943	21	59.55	47.62	GCTTGCTTGGTAGGTAAAGCA	2034	20	59.35	55	AAGACTGACTACGCCCCTTG	111	324 bp	324	Scaffold426	1047180	3752982
CSAPIP1478	Sc0001204	405836	191752	CSA030278.1	352-737	AT1G10700	367-752	331	19	61.54	57.9	AGTCGCCGCTGAATCTGAC	421	18	60.66	50	TGTCCACGAATGCCATGA	108	1670 bp	1725	Scaffold8812	1022167	440321
CSAPIP1479	Sc0001205	406766	191895	CSA009580.1	26-480	AT3G54840	113-567	139	20	59.57	45	TGCCTTGCAAGATTCTACGA	222	20	59.76	50	AACTGCAGCACCTCGGTAAT	103	256 bp	256	Scaffold1875	384012	1627443
CSAPIP1480	Sc0001205	407030	191347	CSA009580.1	26-480	AT3G54840	113-567	250	27	57.74	33.33	TGTGTATGATATAACAAGTCCTGAATC	336	23	58.73	34.78	TTTGTTACCAACTAAAGCCATGA	109	540 bp	544	Scaffold1875	383460	1627707
CSAPIP1481	Sc0001205	407559	191154	CSA009580.1	26-480	AT3G54840	113-567	348	23	58.93	34.78	TTGGTAACAAAGCTGATCTTCAA	429	22	59.89	36.36	TTTGCAGACGTCTCGATAAAAA	103	204 bp	204	Scaffold1875	383267	1628240
CSAPIP1482	Sc0001206	89584	508443	CSA017753.1	95-488	AT2G29560	107-500	196	20	60.19	50	CACCAATAAGGGCATGTTCC	276	22	60	50	CCAAGATACGTTCCCTTGTCTC	102	850 bp	856	Scaffold1764	138003	716099	2
CSAPIP1483	Sc0001207	80963	517266	CSA032553.1	655-1520	AT5G52560	562-1427	711	24	59.58	25	TGGAATCAAATGATTATTTTGGAA	802	20	60.53	45	TTTTTGGGTCCACAGCAAGT	111	236 bp	235	Scaffold1846	225625	2001454
CSAPIP1484	Sc0001207	81172	517069	CSA032553.1	655-1520	AT5G52560	562-1427	795	20	60.12	55	ATGGGAGACTTGCTGTGGAC	870	25	58.78	40	AGAAGACCGCTAGAATAAAGAAGTG	100	224 bp	224	Scaffold1846	225833	2001257
CSAPIP1485	Sc0001207	81352	516659	CSA032553.1	655-1520	AT5G52560	562-1427	851	20	61.15	50	GGCCATGGTGATGTTCATTC	929	24	59.43	33.33	TCCATTTGTATCTTGGAAAAACAG	102	454 bp	454	Scaffold1846	226013	2000847
CSAPIP1486	Sc0001207	81758	516517	CSA032553.1	655-1520	AT5G52560	562-1427	905	19	60.82	52.63	CGTGATGCTGGCATGAGAT	989	20	58.9	45	TGGTATTGTTTGGTGGCACT	104	190 bp	190	Scaffold1846	226419	2000705
CSAPIP1487	Sc0001207	81964	514021	CSA032553.1	655-1520	AT5G52560	562-1427	1025	20	60.66	50	GTGCCTCGCAAAGCTAAAGA	1117	21	58.37	47.62	GCTCTAAGCAAAGGATCAAGC	113	2480 bp	2477	Scaffold1846	226625	1998212
CSAPIP1488	Sc0001207	84453	512944	CSA032553.1	655-1520	AT5G52560	562-1427	1147	21	59.53	47.62	TCCTGATGGTGATGTCAACTG	1240	21	59.79	52.38	GCACCACCAGTCTTTGTTAGC	114	1068 bp	1068	Scaffold1846	229111	1997135
CSAPIP1489	Sc0001207	85484	512118	CSA032553.1	655-1520	AT5G52560	562-1427	1224	21	58.48	47.62	GCCCCTACATTGAAGAGCTAA	1307	21	59.18	42.86	TCGTGTGGACGACTTAAATGA	104	863 bp	863	Scaffold1846	230142	1996309
CSAPIP1490	Sc0001207	86361	511901	CSA032553.1	655-1520	AT5G52560	562-1427	1342	23	59.2	43.48	GCAGGACTATCCTAAAACATTGC	1426	20	60.66	55	CAGCATCCTCAGGGTTGTTC	104	203 bp	203	Scaffold1846	231019	1996092
CSAPIP1491	Sc0001207	426408	167367	CSA032544.1	332-1467	AT2G22480	377-1512	315	23	60.53	39.13	CAACTCAAGATTTTGCAGATGGT	399	20	59.86	50	ATCAATGCACTCAGCACCAG	104	4690 bp	4564	Scaffold1928	1125808	590174
CSAPIP1492	Sc0001207	425441	172026	CSA032544.1	332-1467	AT2G22480	377-1512	388	20	60.01	55	TCCTACATCTGCTGGTGCTG	482	21	58.66	33.33	TGCTTTTACATTTTCCGGTTT	115	998 bp	998	Scaffold1928	1130341	589207
CSAPIP1493	Sc0001207	424925	173020	CSA032544.1	332-1467	AT2G22480	377-1512	499	20	59.9	50	AGCAGCAATTGTGACCTGTG	592	20	59.22	45	CAAAAGGAATCCCCACAATC	113	520 bp	520	Scaffold1928	1131335	588691
CSAPIP1494	Sc0001207	421398	175947	CSA032544.1	332-1467	AT2G22480	377-1512	922	19	59.59	57.9	GCAAGCCTCCCTTGCTAGT	1001	22	60.14	54.54	GGTACTTCAGATGCCTCAGGAC	101	1120 bp	892	Scaffold1928	1134091	585563
CSAPIP1495	Sc0001207	415812	177073	CSA032544.1	332-1467	AT2G22480	377-1512	1041	20	59.69	50	AGACAAAGGGATCGGCTGTA	1119	22	60.4	36.36	CCAAAAACAATATTTCCGGATG	100	5580 bp	5833	Scaffold1928	1134989	579724
CSAPIP1496	Sc0001207	410793	182623	CSA032544.1	332-1467	AT2G22480	377-1512	1135	20	58.58	40	CAAAGATGCATCCGGAAATA	1231	22	59.05	40.91	TGTCGGATCAATGTACTTCACA	118	5049 bp	14931	Scaffold1928	1140792	564823
CSAPIP1497	Sc0001208	525004	72942	CSA032098.1	118-436	AT5G41340	130-448	77	21	59.94	38.1	GGGCTTTTTCATTCTTTTTGG	155	26	59.79	38.46	GGAGATTTATAAGGATAAGCATGAGG	104	115 bp	115	Scaffold6246	668070	370564
CSAPIP1498	Sc0001208	296329	300504	CSA032112.1	249-479	AT2G38450	78-308	325	20	60.7	55	GGTGTTGGTGGGTCAGATGT	418	23	59.32	39.13	TGCTTACTTTCCAAACTGAGGAT	116	1228 bp	116	Scaffold423	2721345	4257307	2
CSAPIP1499	Sc0001209	300778	296043	CSA013388.1	1-542	AT5G62880	1-542	52	20	58.93	50	GGCTGTTGGCAAGACTTGTA	141	24	60.44	41.67	TGGTGCCTTCAACTACTACATTTG	113	594 bp	613	Scaffold815	286522	2288278
CSAPIP1500	Sc0001209	300533	296622	CSA013388.1	1-542	AT5G62880	1-542	150	21	59.35	47.62	TAGTTGAAGGCACCACTGTCA	230	20	61.54	50	AATACATCCGCCCCTCGATA	100	260 bp	260	Scaffold815	287120	2288033
CSAPIP1501	Sc0001209	300339	296892	CSA013388.1	1-542	AT5G62880	1-542	260	24	60.13	45.83	TTCTCACTAGTTAGTCGTGCAAGC	343	20	60.66	50	TGGTGCCAGCCAGAACTAAT	103	184 bp	184	Scaffold815	287390	2287839
CSAPIP1502	Sc0001209	294331	297034	CSA013388.1	1-542	AT5G62880	1-542	321	19	60.35	52.63	AGCATTATGCCCCTGGTGT	406	20	60.11	50	TAGTCACAGGCACCAATCCA	105	6050 bp
CSAPIP1503	Sc0001209	294180	303031	CSA013388.1	1-542	AT5G62880	1-542	373	23	59.16	39.13	TCGTGATGATAAGCACTATTTGG	469	23	58.82	30.43	TTTTGGAGCTGCATTCAATATAA	119	204 bp	204	Scaffold815	293662	2281547
CSAPIP1504	Sc0001222	415155	178791	CSA014359.1	242-596	AT1G02560	239-590	203	20	59.97	50	TTGTACTCGGGTCGGTTTTC	296	20	60.39	55	CCTTGTCCTCCTTGAGCGTA	113	215 bp	215	Scaffold4916	544742	101684
CSAPIP1505	Sc0001222	414948	179009	CSA014359.1	242-596	AT1G02560	239-590	319	19	61.61	57.9	CCCTCCAATGGTGCAAGAG	400	20	59.47	40	TGTTTGCCATGTCATCATCA	101	204 bp	204	Scaffold4916	544960	101477
CSAPIP1506	Sc0001222	325396	268219	CSA014363.1	275-629	AT4G00570	305-659	451	23	58.15	34.78	TGCAAAAGATAAAGGAGAGATGA	547	20	59.51	55	GGACTCCAAGATCACCAAGG	116	546 bp	546	Scaffold93	1027323	810372	2
CSAPIP1507	Sc0001224	261304	332502	CSA025811.1	898-1089	AT5G18830	925-1116	869	21	59.26	38.1	TCCAAACATGCTCATTCTTCA	952	21	58.66	42.86	GCAGGATTCCAATCATAAAGC	104	207 bp	207	Scaffold2731	698455	1460561
CSAPIP1508	Sc0001225	548963	44653	CSA028118.1	5728-6763	AT1G49340	5050-6085	5750	20	59.7	55	GGTGTGCTCTTTCCACTTCC	5832	24	59.31	50	CAGGAGCAGTAGGTAGGTAAAGGT	106	193 bp	193	Scaffold9496	200498	213650
CSAPIP1509	Sc0001225	549250	43907	CSA028118.1	5728-6763	AT1G49340	5050-6085	5950	20	59.56	50	GGATGGGGACTGGAATGATA	6026	27	57.9	29.63	TTTAAGGAGTGAAATTACTTGTAAAGC	103	652 bp	652	Scaffold9496	200785	212904
CSAPIP1510	Sc0001225	549934	42891	CSA028118.1	5728-6763	AT1G49340	5050-6085	6085	24	59.89	37.5	TTTGTTTCCTTATGGAGTTCTTCC	6172	20	58.83	45	AACCACCATCAGTGGTTTCA	107	984 bp
CSAPIP1512	Sc0001228	96434	495890	CSA027515.1	4840-5881	AT5G53460	5227-6268	4835	20	59.97	50	CAATCTGCTCGCTGTATGGA	4912	24	57.1	37.5	TACACTAACTCGTTGAATTCAGGT	101	203 bp	202	Scaffold529	44030	1113675
CSAPIP1513	Sc0001228	96071	496258	CSA027515.1	4840-5881	AT5G53460	5227-6268	5101	20	59.86	45	TTTTGAGGAAGGATGGATGG	5185	20	61.71	55	ACTGATCAGCAGCAGCCAAG	104	198 bp	198	Scaffold529	43667	1114042
CSAPIP1514	Sc0001228	95677	496647	CSA027515.1	4840-5881	AT5G53460	5227-6268	5396	20	59.39	45	GATCGGCTTCAAAAGGAGAA	5483	20	59.39	45	ATAGCAAAATGGACCCCTGA	107	203 bp
CSAPIP1515	Sc0001230	193934	396972	CSA029200.1	186-530	AT5G55190	249-593	221	20	59.99	55	GTTACTGCCCGGTTGACCTA	315	21	59.2	47.62	GCCTGTTCTTCACATCAACCT	115	228 bp	228	Scaffold2490	340940	447865
CSAPIP1516	Sc0001231	461777	127334	CSA016645.1	328-525	AT3G10140	310-507	316	21	58.16	42.86	AGGCTCATTGAAGCTTGATCT	398	20	60.03	50	GCAAGTGTTGTCTTGCCTGA	102	1768 bp	1965	Scaffold4401	2539228	480994
CSAPIP1517	Sc0001231	573191	17578	CSA016644.1	927-1107	AT5G27380	969-1149	965	19	60.21	47.37	GCCAAACTCCGAAAATGCT	1055	20	59.31	45	CCTTCTCTTTGCGGTTTCAT	110	110 bp	110	Scaffold2240	775564	211757
CSAPIP1518	Sc0001238	163843	423949	CSA016700.1	2011-2405	AT5G51070	1966-2360	2048	20	60.35	45	GTTGGCAAAACCGAATTGAC	2136	19	61	57.9	CTCACAGTATGCCGCTCCA	107	1583 bp	1584	Scaffold1537	17591	133996
CSAPIP1519	Sc0001243	569637	18058	CSA010482.1	642-904	AT1G56600	636-898	595	22	58.13	50	CGTCTACGAAGACCTCTTGAAC	688	20	58.9	45	AAATTGGTGGGATAGGCTTG	113	297 bp	297	Scaffold7774	201610	836143	6
CSAPIP1520	Sc0001243	536961	50688	CSA010483.1	1314-1562	AT1G56600	636-884	1273	23	58.47	43.48	CGATGACCTCTTGAATACTCTCA	1360	20	57.43	40	AAATTGGTGGGATATGCTTG	107	343 bp
CSAPIP1521	Sc0001244	471156	115724	CSA025005.1	92-716	AT5G64580	1160-1784	154	23	59.13	34.78	TGCACCTTCTATCATTTTCATTG	235	19	59.39	57.9	CAGGCCTTGTTCCCTCTCT	100	1001 bp	817	Scaffold324	347107	1111823
CSAPIP1522	Sc0001244	482230	105544	CSA025004.1	98-317	AT5G64580	902-1121	114	21	59.92	52.38	CTGCGGAAGAAAGTACTGGTG	194	27	58.96	33.33	AAACTCTTCCTCATTCTTTAGTATTCG	107	107 bp	107	Scaffold324	339179	1120461
CSAPIP1523	Sc0001252	455240	127369	CSA015797.1	241-800	AT3G62870	214-770	195	21	59.13	52.38	GGAAGAGAAGGATCCTCAACC	275	22	58.24	45.46	GCGTCTTAAATAGAGTCGTTGC	102	1259 bp	1212	Scaffold26	962013	94542
CSAPIP1524	Sc0001252	454726	128923	CSA015797.1	241-800	AT3G62870	214-770	492	20	61.22	55	AGTTGGTCGTCTGGCTTCCT	591	20	59.77	55	CAGGCACAGAACTGAAGCAG	119	219 bp
CSAPIP1525	Sc0001252	490324	90936	CSA015798.1	4-1112	AT3G27000	1-1109	109	20	60.08	50	AAGGCCGATGCTACGATATG	208	22	59.09	40.91	GCCATTGTTGACTGGATAAGAA	121	2608 bp
CSAPIP1526	Sc0001252	493152	90501	CSA015798.1	4-1112	AT3G27000	1-1109	329	20	59.93	50	CCACCTCTTAATCCGTCCAA	412	22	59.13	36.36	CAATGTCAAAACAGCTTGGATT	105	215 bp	215	Scaffold26	995834	61718
CSAPIP1527	Sc0001252	493677	89279	CSA015798.1	4-1112	AT3G27000	1-1109	465	21	60.15	47.62	TTGACTCTGGTGATGGTGTCA	546	20	60.28	50	TGTTATGTGCCGTCCAGCTA	101	912 bp	921	Scaffold26	996355	60491
CSAPIP1528	Sc0001252	494555	89093	CSA015798.1	4-1112	AT3G27000	1-1109	532	22	58.77	36.36	AAAACGAATGAATGTAGCTGGA	617	23	59.94	47.83	TCCCTAACAGTCTCAAAGTCAGC	108	220 bp	220	Scaffold26	997242	60305
CSAPIP1529	Sc0001252	495341	87894	CSA015798.1	4-1112	AT3G27000	1-1109	754	19	60.1	52.63	AGTTGGCACGGAAAGGTTC	832	24	59.3	33.33	TGAATACAACGAAATACCATGTCA	102	633 bp	633	Scaffold26	998101	59033
CSAPIP1530	Sc0001256	103012	477244	CSA017131.1	136-461	AT3G19340	130-455	233	20	60.19	50	GGGACTGAGAAATTGGAGCA	326	22	58.16	36.36	TGGCTATCTTGAAATTGCTCTT	115	1066 bp	1066	Scaffold257	876602	6433250
CSAPIP1531	Sc0001263	344147	233516	CSA015627.1	279-615	AT4G30210	306-642	283	20	59.84	55	GAAGGTCACCGTCTTCTTCG	366	21	57.45	38.1	CTTTAAAGGTGGCCTTTTCAT	104	770 bp	921	Scaffold3528	1261412	989354
CSAPIP1532	Sc0001263	344871	233343	CSA015627.1	279-615	AT4G30210	306-642	341	20	60.27	50	CTTGCTGAGGAAGCAAAAGC	426	24	60.06	41.67	TCTCTTTCTTCAACTTCTCCTCGT	109	219 bp	219	Scaffold3528	1261239	990229
CSAPIP1533	Sc0001263	347156	231040	CSA015627.1	1308-1673	AT4G30210	1236-1601	1288	20	58.6	50	TGCACTGACTCGTTATGCAG	1368	20	61.18	50	CAATCGCTCTTCTTCGCTTG	100	237 bp	238	Scaffold3528	1259135	992314
CSAPIP1534	Sc0001263	347363	230872	CSA015627.1	1308-1673	AT4G30210	1236-1601	1358	20	60.62	50	GCCTCTGATTCAAGCGAAGA	1448	20	60.07	55	ATGACCTCGAGGAGGGTTCT	110	198 bp	198	Scaffold3528	1258967	992522
CSAPIP1535	Sc0001263	346579	231673	CSA015627.1	990-1130	AT4G30210	921-1061	967	20	59.69	45	TAAGGCAAATGGTCATGCTG	1051	20	61.19	50	GGGTGCAAGAACGATCAGAA	104	181 bp	181	Scaffold3528	1259769	991737
CSAPIP1536	Sc0001265	100250	476148	CSA000231.1	520-941	AT3G48420	493-914	514	21	60.2	47.62	GGAGTTGTTCATGGCCCTTAT	614	19	60.26	52.63	CATTGGAGGTGCTGCAAAC	119	1130 bp	1137	Scaffold665	737088	314176
CSAPIP1537	Sc0001265	101336	475503	CSA000231.1	520-941	AT3G48420	493-914	589	22	59.91	36.36	TTTGGCAAAGGGTGTTAAAGTT	669	20	60.66	50	TTTTTCTGCTCGCTCAGGTC	100	689 bp	671	Scaffold665	736461	315269
CSAPIP1538	Sc0001265	99352	477629	CSA000231.1	254-458	AT3G48420	227-431	283	21	59.09	47.62	CGTGCTCGTTGATACAGAGAA	375	20	60.4	45	TTTGAGCAACTCGCCATACA	112	547 bp	569	Scaffold665	738575	313257
CSAPIP1539	Sc0001265	84836	491526	CSA000226.1	569-743	AT3G48425	812-986	520	20	59.27	50	TGGCCAACCTGGATATACCT	614	22	59.62	45.46	AGCCACGTTCCATATCTTTCTC	116	1166 bp
CSAPIP1540	Sc0001265	47052	529953	CSA000228.1	38-311	AT3G48430	881-1154	59	27	58.67	40.74	GAGAAGACTACTGTAATGTCTCCAGAA	145	20	61.01	55	AGGCCCTAGGGAAAGTGACA	106	523 bp	523	Scaffold665	790514	261364
CSAPIP1541	Sc0001265	61302	515130	CSA000232.1	580-1133	AT3G48430	601-1154	801	19	59.92	52.63	GGGTTGCATTTGAGGAGGT	878	27	59.15	40.74	TGGTGACATTACAGTAGTCTTCTTACC	104	1096 bp
CSAPIP1542	Sc0001265	62374	514626	CSA000232.1	580-1133	AT3G48430	601-1154	881	27	58.93	37.04	AAGAAGACTACTGTAATGTCACCAGAA	964	22	60.66	50	GGCTCTAGGGAAAGTGACAACA	105	528 bp	528	Scaffold665	774958	276915
CSAPIP1543	Sc0001267	402662	172474	CSA005817.1	808-1205	AT1G27980	820-1217	916	21	60.4	47.62	CCATGTTGACCTTTGTCTTGG	993	24	59.34	37.5	TTGAGGTAACTCCTTTGACAGAAA	101	1626 bp	1627	Scaffold2924	2314888	270133
CSAPIP1544	Sc0001267	405366	171176	CSA005817.1	372-653	AT1G27980	384-665	355	22	60.11	40.91	GAAAAGAAAAGATGTGGCTTGG	432	24	59.09	29.17	AACATGCCTCATTTATCAAAGAAA	101	220 bp	220	Scaffold2924	2317593	268835
CSAPIP1545	Sc0001268	268838	306082	CSA019378.1	136-357	AT4G13480	112-333	98	20	59.65	45	TTGCATGGTGAAGGAAGATG	178	21	59.18	47.62	TCTGGCCTCAAGTAATTCACC	101	860 bp	872	Scaffold4543	630722	171299
CSAPIP1546	Sc0001268	507240	68337	CSA019370.1	127-641	AT3G44200	127-641	126	19	60.6	57.9	CAAGACAGACGGAGCGTTG	206	20	58.19	45	ACCCACGCTTCCTTAAATTC	100	203 bp	203	Scaffold6453	291014	782634
CSAPIP1547	Sc0001271	419270	154581	CSA034444.1	598-1229	AT1G69340	976-1607	771	25	59.77	32	TTGCTAAAGCAAATTCTGTTAACCT	861	22	59.54	40.91	AAATGTGCTCCTACAACAACCA	112	1523 bp	1616	Scaffold697	1152647	1443810
CSAPIP1548	Sc0001271	421842	153351	CSA034444.1	598-1229	AT1G69340	976-1607	1009	20	58.89	50	CCTTGGATGGATGAGGAGAT	1091	20	60.26	50	GCAGCCTTCAGTCCAAATGT	102	181 bp	181	Scaffold697	1151418	1446474
CSAPIP1549	Sc0001271	414477	159849	CSA034444.1	31-480	AT1G69340	415-864	31	20	59.57	45	AACAGGGATGGCGAAAGTTA	112	24	57.31	29.17	TTTTCTGCAGCAGTATGATATTTT	105	1048 bp	1052	Scaffold697	1162729	1434292	3
CSAPIP1550	Sc0001272	243499	331057	CSA035506.1	399-941	AT5G62530	504-1046	385	20	58.85	45	TCTGGAGAATTTTGCTGGTG	472	20	59.94	45	GACCATAAGGCCAACGAAAA	107	504 bp	503	Scaffold855	129141	1069020	2
CSAPIP1551	Sc0001272	243980	330101	CSA035506.1	399-941	AT5G62530	504-1046	469	20	60.86	45	TGGTTTTCGTTGGCCTTATG	547	23	59.95	43.48	TTCCCATATATAGTGCACCCATC	101	979 bp	979	Scaffold855	128185	1069500	2
CSAPIP1552	Sc0001272	244953	329622	CSA035506.1	399-941	AT5G62530	504-1046	564	22	57.96	36.36	TGGGAAATAAGCCTGTTCTAAA	650	21	59.56	52.38	GAAGTCAACATCCTCCACAGG	107	485 bp	483	Scaffold855	127708	1070473	2
CSAPIP1553	Sc0001278	119883	452247	CSA021308.1	838-1247	AT2G28390	736-1145	960	22	60	40.91	TTGATATGACACCTTTGCTTGG	1039	23	60.05	39.13	GACACGTGTATGCATGAAGAAAA	102	995 bp	994	Scaffold854	1678357	131265
CSAPIP1554	Sc0001278	121129	450959	CSA021308.1	1266-1413	AT2G28390	1149-1296	1233	21	59.92	42.86	TGTCATCGGAATCATTTAGGC	1316	23	59.06	34.78	TGGACATAAGCATACAAAAATGC	106	1037 bp	1030	Scaffold854	1679602	129984
CSAPIP1555	Sc0001279	361721	209231	CSA007605.1	1258-2258	AT5G36880	832-1832	1213	21	59.1	33.33	TGAAAATCAATCAGCCATGAA	1295	22	58.63	45.46	CAACAGCACATGTAGTTGGGTA	104	2002 bp	1871	Scaffold5	928744	2466282
CSAPIP1556	Sc0001279	363724	209051	CSA007605.1	1258-2258	AT5G36880	832-1832	1318	20	59.93	50	GTGGGTTGATGCAGAGGATT	1395	24	59.86	41.67	TGTATATCATGTATCCCCCAGTTG	101	179 bp	179	Scaffold5	928564	2468154	2
CSAPIP1557	Sc0001279	363903	208840	CSA007605.1	1258-2258	AT5G36880	832-1832	1419	22	58.37	40.91	CTGCAACAACATTCAAGTATGC	1503	22	59.59	50	GGCCCATAAGTAACGTAGCTGT	106	211 bp	211	Scaffold5	928353	2468333	2
CSAPIP1558	Sc0001279	364099	207608	CSA007605.1	1258-2258	AT5G36880	832-1832	1510	20	59.73	55	CGTTACTTATGGGCCTCTGC	1589	21	59.85	38.1	TTTGTCAACAATGTCCCAACA	100	1247 bp	1249	Scaffold5	927119	2468529	2
CSAPIP1559	Sc0001279	366783	205958	CSA007605.1	1258-2258	AT5G36880	832-1832	1867	20	59.71	45	TGGTTCTGCCACTTTTCCTT	1944	23	59.92	39.13	TTTCACACACAAATATCCACTGC	100	213 bp	213	Scaffold217	270964	1583939
CSAPIP1560	Sc0001279	294657	276491	CSA007608.1	53-564	AT3G02070	149-660	209	21	60.62	42.86	TCGCCTGAATATCACAAGCAT	286	23	60.82	43.48	AGTGTTTGTACTTCATCGGGACA	100	1806 bp	1828	Scaffold5	1015221	2379848
CSAPIP1561	Sc0001280	458175	112207	CSA002769.1	409-1172	AT3G12100	409-1172	397	20	59.87	55	CCTTCTTTCAGGCCGTGTAG	491	20	58.85	45	CGATCACTCTTTTTCCGTGA	114	2156 bp	2179	Scaffold3152	949392	73898
CSAPIP1562	Sc0001280	460305	110986	CSA002769.1	409-1172	AT3G12100	409-1172	485	20	60.13	50	GCTGCTTCACGGAAAAAGAG	582	21	57.22	47.62	CCACAGCTAAAGAGAAGGACA	118	1247 bp	1247	Scaffold3152	951545	72677
CSAPIP1563	Sc0001280	63174	508491	CSA002780.1	2528-2710	AT5G07290	2408-2590	2489	20	59.79	50	ATCAACATGACCGACCCTTC	2569	20	59.88	45	AAGCAAGTGATGCGACCTTT	100	873 bp	873	Scaffold1268	2735626	585920
CSAPIP1564	Sc0001284	333940	235742	CSA017067.1	101-242	AT1G80500	35-176	89	22	57.24	36.36	ATGATTGTTAGCAGGAATGACA	182	22	58.73	40.91	CAATATCCAGTGCTGCATGTAA	115	1584 bp
CSAPIP1565	Sc0001286	99089	470870	CSA010927.1	1417-1811	AT1G30610	1744-2138	1422	20	60.9	50	ATAAGTGGGATCCCCGATTG	1508	20	59.42	40	TGTTGCAATACCCAAAATGC	106	744 bp	744	Scaffold6158	70995	5282
CSAPIP1566	Sc0001286	4873	564000	CSA010929.1	353-728	AT5G18900	95-470	502	21	59.28	52.38	GAGCAAGCTTAGTGAGGTTCG	592	20	59.93	55	TCGGTAGGAAGGTCCACATC	110	1830 bp	1831	Scaffold2731	663262	1494130
CSAPIP1567	Sc0001291	98476	469799	CSA017034.1	151-497	AT1G63680	1933-2282	157	25	59.21	40	GACTATCTTGACATCTGACAATTCG	233	24	57.06	33.33	TTTCAAATACTCCTTCATAGTCCA	100	393 bp
CSAPIP1568	Sc0001302	40353	521526	CSA008341.1	1240-1815	AT3G47930	1240-1815	1490	19	60.75	52.63	ATGAGCCCGGCTTCAAGTA	1567	23	60.37	39.13	TTATTTCTTTCCTCTGACGAGCA	100	1819 bp	1819	Scaffold1192	1035976	193714
CSAPIP1569	Sc0001302	36686	525470	CSA008341.1	451-1021	AT3G47930	451-1021	624	20	59.96	45	CTTTGCAGAATTTCGCTTCC	717	20	59.86	50	CATGCTGACAACCTGCTCAT	113	1542 bp	1543	Scaffold1192	1039919	190047
CSAPIP1570	Sc0001304	437202	125845	CSA010139.1	635-767	AT2G29260	665-797	591	20	59.62	55	CTGTCTCTGGCTTTGTGTCG	677	20	60.44	50	TTGTCTTCTGCCCACTCACA	106	209 bp	209	Scaffold390	1742182	1345858
CSAPIP1571	Sc0001321	256652	301125	CSA033047.1	843-1010	AT1G28090	879-1046	894	21	60.13	47.62	CCTCTTTGAGGTTGTTGTGGA	983	23	59.32	43.48	AGCATGTTAGATCTTGTGTCACG	112	208 bp	208	Scaffold2423	353552	1275332
CSAPIP1572	Sc0001321	258664	298960	CSA033047.1	288-397	AT1G28090	327-436	242	19	60.89	52.63	ACGTCCATGATTGGGAAGC	323	20	59.36	50	AGGATAAGATCCCGGACACA	101	361 bp	361	Scaffold2423	351387	1277344
CSAPIP1573	Sc0001322	463779	93639	CSA007720.1	565-1122	AT2G34410	559-1116	651	27	59.31	33.33	TTGGAAACTTCTCCTATTATTACATCC	732	21	59.48	38.1	CAATACAACAAAATGCCACGA	102	213 bp	213	Scaffold1133	3435905	320369
CSAPIP1574	Sc0001322	464144	91992	CSA007720.1	565-1122	AT2G34410	559-1116	905	19	58.13	47.37	GCAGTTTGGGAAATTCCTG	995	20	59.65	45	TGCCATTCATGCAATAGAGG	110	1495 bp	1623	Scaffold1133	3434130	320734
CSAPIP1575	Sc0001326	363237	193225	CSA020531.1	88-441	AT1G26550	76-429	91	20	58.16	45	TAAAGGAAAAGGTGGGAAGG	183	22	60.05	40.91	TGCAGCTTCTTGTATGCTTCAT	114	239 bp	239	Scaffold712	248457	1821544	2
CSAPIP1576	Sc0001326	363472	192646	CSA020531.1	88-441	AT1G26550	76-429	201	20	60.93	50	TGCAAGATGGCTGGCTTAGT	283	20	60.45	55	CTCCACCCTTCTTCCCTGAT	102	583 bp	575	Scaffold712	247886	1821779	2
CSAPIP1577	Sc0001326	501330	53854	CSA020525.1	187-1169	AT2G20580	190-1172	166	20	60.51	55	GGTTCAGGACTCCGATGTTG	245	22	59.28	40.91	AAGGCTTTGGAACTGAAGTCAT	101	1517 bp	1514	Scaffold864	83842	1691805
CSAPIP1578	Sc0001326	501122	55381	CSA020525.1	187-1169	AT2G20580	190-1172	277	25	60.62	40	GCGTCCACATTATGGTACTCTAAAA	372	20	60.4	50	TCCTTCTGCAGACATGGTCA	115	198 bp	198	Scaffold864	83634	1693329
CSAPIP1579	Sc0001326	500705	55542	CSA020525.1	187-1169	AT2G20580	190-1172	355	22	60.54	45.46	ACTTTCTGTTCTGGCAATGACC	437	18	62.75	61.11	ATGGCCCCACGAGCCTAT	100	454 bp	454	Scaffold864	83217	1693490
CSAPIP1580	Sc0001326	497277	58173	CSA020525.1	187-1169	AT2G20580	190-1172	636	21	59.85	38.1	TGGAACATGTGGACAAAACAA	720	21	57.5	38.1	ACGCAATATCCAAAACTAGCA	105	1251 bp	1239	Scaffold864	79835	1696087
CSAPIP1581	Sc0001326	496921	59437	CSA020525.1	187-1169	AT2G20580	190-1172	754	24	59.94	37.5	AAAATTTGAAGAGTACCCAAGTGC	833	21	59.41	47.62	TCGTAGCAGATCATCACAGGA	100	343 bp	342	Scaffold864	79480	1697339
CSAPIP1582	Sc0001326	496194	59759	CSA020525.1	187-1169	AT2G20580	190-1172	833	21	59.41	47.62	TCCTGTGATGATCTGCTACGA	926	20	60.58	50	AATGCCTCCCTTTCGTCTTC	113	748 bp	748	Scaffold864	78753	1697660
CSAPIP1583	Sc0001326	495882	60567	CSA020525.1	187-1169	AT2G20580	190-1172	1006	20	61.05	55	AGAGGTCATGGAGCCCAAGT	1084	22	60.3	45.46	GTTCTGTCTGGCTGAATCAACA	100	252 bp	252	Scaffold864	78441	1698468
CSAPIP1584	Sc0001326	494348	62009	CSA020525.1	1576-1993	AT2G20580	1540-1957	1706	20	60.77	55	GAGCCCCTCACTCGACTTTT	1781	26	59.31	34.62	TCATTAAATGTCTTAGAAACCTCTGC	101	344 bp	343	Scaffold864	76908	1699910	2
CSAPIP1585	Sc0001326	492418	63279	CSA020525.1	2341-2621	AT2G20580	2305-2585	2293	20	60.59	40	TTTGGGAAAAGGCTTGTTGA	2373	20	60.29	45	ACATGCATGCAGCAAGGTTA	100	1004 bp	1035	Scaffold864	74947	1701179
CSAPIP1586	Sc0001326	377613	178756	CSA020530.1	586-960	AT5G61410	448-822	571	20	59.65	45	CCATTGTGAGCAATCTTCCA	651	20	59.56	50	TGGGGTAGCTGGGTTTAAGA	100	332 bp	344	Scaffold712	224082	1845814	3
CSAPIP1587	Sc0001326	487446	68663	CSA020526.1	664-857	AT2G43020	580-773	664	20	59.97	45	AATGGAAGGTTGGTTTGCTG	749	18	62.01	61.11	ATAGCCCCGCACCATGAG	103	592 bp	566	Scaffold864	69997	1706598
CSAPIP1588	Sc0001330	505326	50219	CSA035240.1	86-207	AT5G09550	412-534	93	26	59.67	42.31	GGAGGATCTCCTTATATTATCCACTG	180	20	59.32	40	TTTTGGCTTGTTGAGCATGT	107	185 bp	185	Scaffold946	157170	1150112	2
CSAPIP1589	Sc0001341	435666	116064	CSA033996.1	1-361	AT5G57620	1-361	79	27	59.77	40.74	GGCTTATATTGAGAAGTATGGTACTGG	165	24	59.95	45.83	TCAAGTAGTTGAGCCATCTCAGTC	110	211 bp	213	Scaffold3457	590225	1002444	2
CSAPIP1590	Sc0001341	163817	388024	CSA034002.1	1567-2288	AT4G03080	1558-2279	1568	20	60.49	50	GCTCCCATCAAAGTGTTTGG	1647	21	60.19	52.38	ACGTTATGTCTCCAGCAGTGG	100	100 bp	100	Scaffold2002	385668	570018
CSAPIP1591	Sc0001341	163892	387003	CSA034002.1	1567-2288	AT4G03080	1558-2279	1732	20	60.26	55	CCTTCCACTGCTGGAGACAT	1816	20	59.87	50	AGTGCAAGGAGCAAGGTGAT	104	1046 bp	1070	Scaffold2002	385743	568973
CSAPIP1592	Sc0001341	165087	386667	CSA034002.1	1567-2288	AT4G03080	1558-2279	1918	21	60.1	38.1	TTTGGTTTTCGTCTTGAATGC	2009	20	59.73	55	CTCAATGAGTGCAGCCAGAG	111	187 bp	187	Scaffold2002	386962	568637
CSAPIP1593	Sc0001341	165256	386575	CSA034002.1	1567-2288	AT4G03080	1558-2279	1981	20	60.14	50	CTGGCTGCACTCATTGAGAA	2069	22	60.08	40.91	GCATCCATTGTTATGGGTCTTT	110	110 bp	110	Scaffold2002	387131	568545
CSAPIP1594	Sc0001341	155495	396232	CSA034002.1	232-916	AT4G03080	229-913	322	20	60.03	50	TGTCGGCACTATGGTTGTGT	404	20	58.98	40	TGCCACCTGAATTTGTCATT	102	214 bp	214	Scaffold2002	376888	578684
CSAPIP1595	Sc0001341	155673	396072	CSA034002.1	232-916	AT4G03080	229-913	388	21	60.29	42.86	TGTGCTTGACTTGACCAATGA	473	19	61.29	47.37	TTTGGGCAACCAAGTCCAT	104	196 bp	196	Scaffold2002	377066	578524
CSAPIP1596	Sc0001341	158256	391726	CSA034002.1	232-916	AT4G03080	229-913	582	22	60.1	45.46	AGAGGCTTAATCCAGATGGTGA	662	20	59.51	55	GCATCTCTTCCCCCACATAG	100	1959 bp	2411	Scaffold2002	379658	573717
CSAPIP1597	Sc0001342	257687	293414	CSA000176.1	295-899	AT5G15080	358-962	464	23	60.08	39.13	ACAGTTGCAGTAAAAACCCTCAA	541	23	59.38	43.48	CCAAATTAGGATGTAGGAGGTCA	100	201 bp	201	Scaffold5729	237370	1025688
CSAPIP1598	Sc0001342	202794	346322	CSA000178.1	232-546	AT3G47810	232-546	254	20	58.8	45	TTATGCCATGGTCATCAGGT	344	20	59.37	50	TTGAACTGATGGGTGTGACC	110	2186 bp	2541	Scaffold5729	298007	962711
CSAPIP1599	Sc0001349	396291	153482	CSA015466.1	710-1079	AT4G26600	836-1205	718	20	60.28	45	TTTGGCTGGTGTTCTGTTGA	799	20	59.13	50	CACCAATCGGAACTTGTGAG	101	182 bp	182	Scaffold911	1154307	616310
CSAPIP1600	Sc0001349	396452	153250	CSA015466.1	710-1079	AT4G26600	836-1205	798	21	60.02	47.62	ACTCACAAGTTCCGATTGGTG	880	18	62.34	61.11	TGAGGAGCAAGGGCCATC	100	253 bp	254	Scaffold911	1154468	616077
CSAPIP1601	Sc0001349	399610	149941	CSA015466.1	1298-1581	AT4G26600	1364-1647	1329	20	59.85	45	ATTCAAAATCCGGGGGATAC	1423	21	59.5	42.86	CCACATGGCACAAGTTTTACA	115	404 bp	404	Scaffold911	1161005	609390
CSAPIP1602	Sc0001349	399975	149784	CSA015466.1	1298-1581	AT4G26600	1364-1647	1405	20	57.77	50	CGCTCTCAAGAAGAGGAATG	1487	22	59.72	45.46	TCTCTAAAGAGGGATGGAAACG	104	196 bp	196	Scaffold911	1161370	609233
CSAPIP1603	Sc0001349	406775	141946	CSA015465.1	691-806	AT1G60620	727-842	663	20	61.03	50	CCCCCAAGCATCCAGATATT	749	21	59.89	42.86	GGACCACTTTGCATGTGTTTT	107	1234 bp	1232	Scaffold911	1168336	601231
CSAPIP1604	Sc0001352	56594	492904	CSA028217.1	259-1266	AT4G37870	784-1791	632	20	57.68	40	TTGATTGGAGATGATGAGCA	711	21	59.71	47.62	GCTCTTTCTCCCCAGACAAAT	100	100 bp
CSAPIP1605	Sc0001352	56680	492714	CSA028217.1	259-1266	AT4G37870	784-1791	718	20	59.77	50	TGGGGAGAAAGAGCCTGATA	804	26	58.99	30.77	TGTGACAGATTTATCAGAATAATCCA	112	204 bp	204	Scaffold1085	843689	3276886
CSAPIP1606	Sc0001352	57172	492220	CSA028217.1	259-1266	AT4G37870	784-1791	814	20	59.85	55	GCCCAGACCATGTACCACTT	895	19	61.33	52.63	CAAAGCAGGCCGAGAATGT	100	206 bp	200	Scaffold1085	843196	3277383
CSAPIP1607	Sc0001361	56040	491000	CSA018666.1	166-1050	AT2G18960	151-1035	125	21	59.35	42.86	GAAGGAAACAACAGGCTTCAA	219	20	59.47	50	TTCCATGACCCATGAGAGTG	114	207 bp	207	Scaffold60	3079745	749777
CSAPIP1608	Sc0001361	57230	489789	CSA018666.1	1123-1302	AT2G18960	1108-1287	1131	20	60.64	45	ATGCTATTGACGCTGCCATT	1214	21	60.1	47.62	CCTCTTGTCCACAGGATTGAA	104	228 bp	228	Scaffold60	3078534	750967
CSAPIP1609	Sc0001361	364014	182794	CSA018664.1	43-242	AT5G26830	1183-1382	81	20	59.96	50	GCCCAGGGCACTGTTTAATA	164	20	60.62	55	CCACTAGCCTCATTCCGATG	103	439 bp	439	Scaffold1155	528159	157773
CSAPIP1610	Sc0001363	351552	194835	CSA033535.1	254-692	AT2G38630	518-956	467	20	59.75	55	ACCAGAGCTAGTGGCCATGT	547	21	59.65	42.86	TCGACCTTCTTATTCCGATGA	101	101 bp	101	Scaffold3159	53290	1350970
CSAPIP1611	Sc0001365	282249	263211	CSA018110.1	17-533	AT1G23490	17-533	176	24	59.6	37.5	AAAAATATCAGCTTCACTGTGTGG	255	21	60.4	47.62	CCACAAAAATGAGACCCTGTG	100	296 bp	296	Scaffold7115	188382	796377
CSAPIP1612	Sc0001365	314226	230925	CSA018108.1	361-611	AT1G70480	340-590	373	24	59.21	37.5	CAATATTGTAACAGACCCCGATAA	453	20	60.91	50	AACCACCTGCCTTGAACCTT	100	605 bp	605	Scaffold7115	227510	756940
CSAPIP1613	Sc0001366	114308	431198	CSA000407.1	121-292	AT2G18110	40-211	107	20	59.37	45	TCACAATCTGGCCTCAAGAA	196	21	59.91	47.62	GGTTTTGAAAGAGCTGTGTGC	110	248 bp	248	Scaffold2	177791	937809
CSAPIP1614	Sc0001374	306492	237323	CSA009235.1	2272-2671	AT5G43530	2575-2974	2271	25	60.27	44	TGGAAGATCTCTACAGCCTCTTATG	2364	20	60.22	55	CAGCCCTCTCTGATCACCAT	113	314 bp
CSAPIP1615	Sc0001374	306816	237104	CSA009235.1	2272-2671	AT5G43530	2575-2974	2394	20	59.98	50	AAGCGATTCTGAGGCCACTA	2474	21	59.85	42.86	AATGACTTGAATGTCGGTTGG	101	209 bp	209	Scaffold2369	1942600	171872
CSAPIP1616	Sc0001374	307024	236892	CSA009235.1	2272-2671	AT5G43530	2575-2974	2494	23	60.48	43.48	TGAATGTGAACAGTCAGAAGCTG	2576	22	59.4	40.91	TGTGAAGAACTTTTCCTTGTGC	104	213 bp	213	Scaffold2369	1942388	172080
CSAPIP1617	Sc0001374	308099	235827	CSA009235.1	3289-3497	AT5G43530	3586-3794	3258	21	59.62	47.62	CATTAAAAGCAGGAGGTGTGG	3342	21	60	38.1	TTCGCATTATTGCTTGCTCTT	105	203 bp	203	Scaffold2369	1941323	173155
CSAPIP1618	Sc0001374	305089	238799	CSA009235.1	1549-1817	AT5G43530	1855-2123	1608	22	59.9	40.91	AAGCAGCAAAAACTCTTCATCC	1691	20	59.29	50	TGTGTAGTTGCTTCCCCAGA	103	241 bp	241	Scaffold2369	1944291	170149
CSAPIP1619	Sc0001374	305617	238212	CSA009235.1	1915-2180	AT5G43530	2218-2483	1907	20	60.23	45	TCAAAAGTCAAAGGCGGAAC	1998	21	58.98	38.1	AGTGAACAAAAACCGAAATGG	112	300 bp	299	Scaffold2369	1943708	170674
CSAPIP1620	Sc0001377	213056	330097	CSA005878.1	121-604	AT1G68370	121-604	379	23	58.97	34.78	CCTTGAAGAAGCTTTAAATGGAA	458	21	62.22	47.62	ACCAAAGAAGTGGGCACATTG	100	195 bp	195	Scaffold2449	1323524	124072
CSAPIP1621	Sc0001377	489799	53325	CSA005868.1	961-1469	AT4G22910	895-1403	976	23	59.16	43.48	TTGTGGACTGAAGTGGTCTTATG	1055	21	59.62	47.62	TAGCACAGGGTGTGTTGAATG	100	224 bp	224	Scaffold3826	515501	915786
CSAPIP1622	Sc0001377	488729	53644	CSA005868.1	961-1469	AT4G22910	895-1403	1171	21	60.68	47.62	CATTCGTTTCTGGAACACAGC	1270	20	60.3	50	AGTATCCATGCGTGCTGACA	119	975 bp	971	Scaffold3826	514435	916105
CSAPIP1623	Sc0001377	488547	54607	CSA005868.1	961-1469	AT4G22910	895-1403	1278	20	60.48	55	CGCATGGATACTCCCAGAAC	1371	20	60.12	55	GTCTGGTGAGATGGCAAGGT	113	194 bp
CSAPIP1624	Sc0001377	493021	50119	CSA005868.1	559-705	AT4G22910	493-639	524	20	60.37	50	CCTGTCAAGGCTCCAAGAAA	601	24	59.64	37.5	GAAGACCAATCAACAAGATTCAGA	101	208 bp	208	Scaffold3826	518696	912607
CSAPIP1625	Sc0001379	80321	461250	CSA016772.1	457-761	AT5G12040	364-668	418	19	59.78	52.63	TCGTCAAGCCATTGAGGAC	505	21	59.32	47.62	TCCTCAGCATAAACAGGGAAG	108	1691 bp	1673	Scaffold322	2048604	820997
CSAPIP1626	Sc0001379	413479	128978	CSA016768.1	964-1647	AT2G28520	967-1650	1000	22	57.67	40.91	CAACATACTTCAGAACCAACCA	1076	24	60.37	41.67	GTATAAACAGCTGGATTTGCTTCC	100	805 bp	810	Scaffold2148	151439	1605712
CSAPIP1627	Sc0001379	409591	133484	CSA016768.1	517-890	AT2G28520	520-893	481	27	58.73	37.04	TCATGTGTACTCTAATGATGTCTATGC	560	25	58.41	32	TGCCACTAATAAATCTTAAACCAGA	104	187 bp	187	Scaffold726	44065	882536	2
CSAPIP1628	Sc0001379	409846	133080	CSA016768.1	517-890	AT2G28520	520-893	653	20	60.24	45	TTCAATCAGGCACCAACTGA	740	21	59.62	42.86	TTTTGTCTTTGCTTGCTCTCC	108	336 bp
CSAPIP1629	Sc0001380	174707	368060	CSA029730.1	106-689	AT1G51720	673-1256	76	23	58	34.78	TTCACAAGAAGTGGTTAATGCTT	167	20	58.24	45	GGAACTCGGAAAAGAATCGT	111	223 bp
CSAPIP1630	Sc0001380	173463	368364	CSA029730.1	106-689	AT1G51720	673-1256	268	20	58.98	45	GGGTCTTTGCTTTCATCCAT	352	20	60	55	CAGCGCCTCCAAGCTTATAC	104	1163 bp	1164	Scaffold3326	1314275	142506
CSAPIP1631	Sc0001380	173279	369522	CSA029730.1	106-689	AT1G51720	673-1256	367	19	59.87	57.9	CGCTGCTGGTGGTAGTGAT	446	23	60.11	47.83	GGACCCAAATAACGGTATAGCTC	102	189 bp
CSAPIP1632	Sc0001383	183980	357188	CSA006124.1	157-521	AT2G47500	1861-2225	284	21	59.46	47.62	TCACACGTCCCTTACAGGAAT	365	20	61.53	55	AGCTCGGGGCTTATGTGAAC	101	188 bp	188	Scaffold41	3530656	2313249
CSAPIP1633	Sc0001383	17590	523240	CSA006126.1	3144-3425	AT5G48600	3246-3527	3148	20	59.89	50	GGATGAGTTCATGGCAGGAT	3243	22	60.44	45.46	GAGAAAGGATCCAATGAGTCCA	117	526 bp	524	Scaffold1019	247355	2549274
CSAPIP1634	Sc0001383	21991	518380	CSA006126.1	1693-2195	AT5G48600	1681-2183	1675	20	59.16	45	ACGGGGTATTTATGGTCGAA	1753	24	58.43	33.33	TCCACAACAATATAATCAAGTCCA	102	985 bp
CSAPIP1635	Sc0001383	21115	519401	CSA006126.1	1693-2195	AT5G48600	1681-2183	1813	20	59.47	50	CCGTAGGAAAAACCTTGGTG	1893	20	59.88	50	AACTTGCTCTGGGGTGCTTA	100	840 bp
CSAPIP1636	Sc0001383	26223	514946	CSA006126.1	400-725	AT5G48600	388-713	484	20	60.09	55	GAAGGGAGTGGACTTGGACA	565	20	59.68	50	CTTCATCGTGTGGTCCTTGA	101	187 bp	187	Scaffold1019	256691	2540275
CSAPIP1637	Sc0001383	279232	262010	CSA006118.1	114-794	AT3G13530	3417-4097	180	21	60.1	38.1	TTCCACACTTGATGCATTTCA	272	22	60.15	50	GAGCCCTTAACTGCTCTCTTGA	114	114 bp	114	Scaffold41	3436666	2407313
CSAPIP1638	Sc0001383	279334	261918	CSA006118.1	114-794	AT3G13530	3417-4097	282	20	59.55	50	AGTTAAGGGCTCATGGTGGA	366	20	59.72	45	ATCATGTGCCAAGCAAACAG	104	104 bp	104	Scaffold41	3436574	2407415
CSAPIP1639	Sc0001383	279418	261831	CSA006118.1	114-794	AT3G13530	3417-4097	366	20	59.72	45	CTGTTTGCTTGGCACATGAT	453	20	60.02	55	CTGTTCTGGACAGCACTGGA	107	107 bp	107	Scaffold41	3436487	2407499
CSAPIP1640	Sc0001383	279517	261227	CSA006118.1	114-794	AT3G13530	3417-4097	465	22	57.81	36.36	CAGAACAGCATTTTGTTCACAT	555	21	60.1	38.1	TTGAAATGAGCAATGGTGTCA	111	612 bp	612	Scaffold41	3435883	2407598
CSAPIP1641	Sc0001384	234618	306539	CSA020318.1	55-1631	AT2G40730	55-1631	228	23	58.51	30.43	TCAGGCATCCAAATATTTTATCA	318	19	60	57.9	AGTGGCATGACAGGCTCAG	109	109 bp	109	Scaffold1795	488880	892776
CSAPIP1642	Sc0001384	223895	316631	CSA020318.1	55-1631	AT2G40730	55-1631	492	23	58.67	39.13	AAACTTTAGACTGGAAGCTGCAT	578	20	59.55	45	GCACCAACAAGCCATTCATA	106	740 bp	763	Scaffold1795	500524	880478
CSAPIP1643	Sc0001384	222803	318140	CSA020318.1	55-1631	AT2G40730	55-1631	731	19	57.12	57.9	GAGGAGCTGCGTAACACTG	812	22	58.51	40.91	CAAGCTTTGATGAGTTCAACCT	103	323 bp	323	Scaffold1795	502062	879380
CSAPIP1644	Sc0001384	222173	318993	CSA020318.1	55-1631	AT2G40730	55-1631	852	20	57.89	40	TCCAAAACAAGTTGGTGGAT	933	19	57.65	52.63	GCTAGATTTGGGAGCTTGC	100	100 bp	100	Scaffold1795	502906	878759
CSAPIP1645	Sc0001384	222011	319061	CSA020318.1	55-1631	AT2G40730	55-1631	920	21	58.23	47.62	GATACTTTCTTCCGCAAGCTC	998	22	58.98	40.91	CAAATTCTAGCGCAGAAGCTAA	100	194 bp	194	Scaffold1795	502974	878597
CSAPIP1646	Sc0001384	221425	319563	CSA020318.1	55-1631	AT2G40730	55-1631	1131	20	60.85	50	ATGACCGGGCTATTCGAGTT	1225	20	59.76	50	CGTTGAACCCAGTAGCAACA	114	278 bp	278	Scaffold1795	503476	878011
CSAPIP1647	Sc0001384	217782	319839	CSA020318.1	55-1631	AT2G40730	55-1631	1243	20	59.6	50	CGACACATCTGCTTTTCTGC	1322	27	57.47	33.33	AGAAAGATACTTCAATAGAGATCCTGA	106	3645 bp	3240	Scaffold1795	503752	874773
CSAPIP1648	Sc0001386	175840	362883	CSA036074.1	954-1787	AT2G19600	879-1712	909	21	58.66	47.62	CTTTGATCTACATGGGGCTTC	989	20	59.37	45	ATCTGTCCATGAAGGGCATT	100	1549 bp	1548	Scaffold60	1965152	1863029
CSAPIP1649	Sc0001386	175559	364412	CSA036074.1	954-1787	AT2G19600	879-1712	989	20	59.37	45	AATGCCCTTCATGGACAGAT	1070	19	60.66	63.16	CAGAAGTACCGCCCAGGAC	100	301 bp	301	Scaffold60	1966680	1862748
CSAPIP1650	Sc0001386	174651	364692	CSA036074.1	954-1787	AT2G19600	879-1712	1068	20	61.6	60	CAGTCCTGGGCGGTACTTCT	1144	24	59.32	33.33	GATAGTATTGTCAAAATGGCCAAA	100	929 bp	929	Scaffold60	1966960	1861840
CSAPIP1651	Sc0001386	172698	366070	CSA036074.1	954-1787	AT2G19600	879-1712	1312	20	60.14	50	CTTTGCTGCTGGAGTGATGA	1399	20	60.25	45	CAATGCTGGCAAGGAAAAGT	107	1504 bp	1510	Scaffold60	1968338	1859881
CSAPIP1652	Sc0001391	509830	29334	CSA022240.1	97-756	AT5G52100	91-750	54	20	59.69	50	ATGTCAGATCAAGGCCGTCT	141	20	59.86	50	CACTACTGCTGCCATTCCAA	107	243 bp	249	Scaffold282	2591927	458618
CSAPIP1653	Sc0001391	509602	29607	CSA022240.1	97-756	AT5G52100	91-750	191	20	58.88	50	GCTGGTGCAGTGGATTCTTA	271	25	59.18	32	CAATACCATTGTGAGATCATTCATT	105	198 bp
CSAPIP1654	Sc0001391	509241	29948	CSA022240.1	97-756	AT5G52100	91-750	327	20	59.37	50	TGGTGGTGGATTTCACTGAC	409	21	58.6	42.86	TCTAACTTAATGCGAGGCACA	103	218 bp	218	Scaffold282	2592547	458029
CSAPIP1655	Sc0001391	508989	30148	CSA022240.1	97-756	AT5G52100	91-750	412	22	61.15	50	GCCTCGCATTAAGTTAGACACG	510	20	59.89	50	TGCAGCTTGCTGGAGAAGTA	118	270 bp	271	Scaffold282	2592747	457776
CSAPIP1656	Sc0001391	507711	30427	CSA022240.1	97-756	AT5G52100	91-750	539	23	59.53	39.13	TCTTTCCACTACAACAATGTGGA	626	20	59.55	50	TGACCAAGGTTGGAGAGGTT	107	1269 bp
CSAPIP1657	Sc0001393	258762	279654	CSA033142.1	1150-1486	AT4G36940	1141-1477	1108	21	59.33	42.86	TGCAAGTAATGACCTCAACGA	1195	22	60.19	45.46	TGCTTGAGCATAACACGTAACC	109	226 bp	226	Scaffold613	130491	707215
CSAPIP1658	Sc0001393	259011	279449	CSA033142.1	1150-1486	AT4G36940	1141-1477	1240	25	60.25	32	TGTTGAAATAAATAATCAGCCTCGT	1328	21	58.43	42.86	TGGGTAACCTTCTTTCCCATA	109	182 bp	182	Scaffold613	130740	707010
CSAPIP1659	Sc0001393	249637	287716	CSA033142.1	294-539	AT4G36940	294-539	244	24	57.35	33.33	TAAATTTAAAGAGGAGGAGATTGC	321	23	59.96	34.78	ATCAGAACAATCAATTCCTCGAA	100	1289 bp	1250	Scaffold613	121090	715592
CSAPIP1660	Sc0001393	268643	269781	CSA033133.1	3002-3225	AT5G67100	2951-3174	2998	21	59.92	47.62	CCAGCAGCTTGACATACAACA	3086	20	60.58	50	AGCTCTGCAAGTGGTTTTGC	108	218 bp
CSAPIP1661	Sc0001393	442483	95851	CSA033131.1	104-681	AT4G26570	104-681	129	23	59.67	39.13	GTGTGAGTGAAATTGAAGCATTG	207	22	59.14	36.36	AGTGCCAATTGAAATTCTTCCT	100	308 bp	310	Scaffold2301	1411027	1188446
CSAPIP1662	Sc0001394	255719	281074	CSA034087.1	1255-1565	AT1G79440	631-941	1292	21	58.71	52.38	CCCTCTGAACTTACACCCTTG	1372	21	59.95	47.62	GAAGCATTCCCCATGACTACA	101	1181 bp	1183	Scaffold97	227487	59427
CSAPIP1663	Sc0001395	71413	466080	CSA000611.1	25-258	AT1G22620	808-1041	40	20	60.45	50	CAATGATCGGGGAAGAGTTG	125	20	59.91	45	CGCATTTGCACAACAGAACT	105	105 bp	105	Scaffold950	101198	2082486
CSAPIP1664	Sc0001396	516345	19553	CSA005487.1	1403-1527	AT4G33430	1151-1275	1387	20	61.29	55	ACCGGATTCAGAACCCTCAC	1468	20	58.87	45	TCTTTAGGTCGCAATGATCG	101	101 bp
CSAPIP1665	Sc0001399	338876	194932	CSA036022.1	250-475	AT5G20150	214-439	247	21	58.73	42.86	GCTCGAGAAATTCAACAGCTT	327	20	59.17	45	ACTCCAATCTTTGGCCTTTG	100	3649 bp	2787	Scaffold2327	179106	589993
CSAPIP1666	Sc0001400	106775	429002	CSA016008.1	1170-1547	AT1G04200	1167-1547	1147	20	59.93	50	GGTGCATGGGAACTCAGATT	1237	20	59.25	40	TGGATGTCCTTTTTGAAGCA	110	1565 bp
CSAPIP1667	Sc0001400	106560	430607	CSA016008.1	1170-1547	AT1G04200	1167-1547	1297	21	57.01	38.1	TCAGGATTCTTCTTTCAATGC	1376	21	59.72	47.62	CAAGGAACCGAGAGATGTTTG	100	175 bp	175	Scaffold2102	1278098	177940
CSAPIP1668	Sc0001400	105118	432042	CSA016008.1	1655-1942	AT1G04200	1751-2038	1691	21	60.2	42.86	CAGCCTTTCAAGAATCATCCA	1782	20	60.18	55	GGACCATTCACCATCCACTC	111	182 bp	182	Scaffold2102	1276657	179374
CSAPIP1669	Sc0001400	125034	412111	CSA016007.1	31-488	AT4G14710	31-488	94	20	58.74	45	GGAACCCAAGGAATTTGTGT	172	25	59.32	28	TTTCTTCAATTTCTCATCTGTTTCA	103	197 bp	197	Scaffold1604	401503	944663	2
CSAPIP1670	Sc0001400	124561	412599	CSA016007.1	31-488	AT4G14710	31-488	205	20	61.97	60	CGCTACTGTGTGGCTGGAAG	287	18	60.01	55.56	CCGGCAGGACAATCATTC	100	182 bp
CSAPIP1671	Sc0001401	141478	395600	CSA005651.1	205-458	AT2G30650	436-689	162	23	57.48	34.78	TCCAGAAAGAATTCATCTTGAAC	243	19	60.09	63.16	GAAGCTCCTGCTCCACCTC	100	247 bp	247	Scaffold450	2393125	173948
CSAPIP1672	Sc0001407	469059	67361	CSA000516.1	1-242	AT3G04460	1-242	65	20	60.13	60	CAGCTCCCTTCCAGTCTCAG	144	24	59.35	41.67	AGAACTCATCTTCGTAGTCCAACA	103	194 bp	194	Scaffold292	2287268	88348
CSAPIP1673	Sc0001407	483093	52690	CSA000515.1	115-383	AT3G04460	838-1106	116	20	59.49	50	CTTGACTATGCGCAAACTGG	197	19	62.56	57.9	CAGTCGGCGCTGACATTCT	100	831 bp	834	Scaffold292	2300903	74073
CSAPIP1674	Sc0001408	264183	271783	CSA027187.1	5857-6441	AT2G26890	3937-4521	5824	20	60.89	50	TGTCACCAGAAATCCCAAGG	5907	20	60.19	50	GAGTTGGCCAATTGAGAGGA	103	103 bp	103	Scaffold868	1070158	681299
CSAPIP1675	Sc0001409	229328	305440	CSA029491.1	506-776	AT1G56350	1145-1415	466	22	59.5	40.91	TGCTGTGAGAATAACCCACATT	558	20	59.59	50	GTCTAAGCGGGCTTGAAGAA	112	712 bp	712	Scaffold879	362953	704641
CSAPIP1676	Sc0001409	234000	301133	CSA029491.1	14-296	AT1G56350	653-935	28	21	58.99	47.62	GCTTGAGGCTTTGTTATCTGG	113	20	59.76	45	ATGACCATTGAAGCCCAATC	105	347 bp	347	Scaffold879	367642	700317
CSAPIP1677	Sc0001410	248607	284913	CSA004597.1	215-382	AT4G39830	230-397	239	22	60.26	40.91	TTGACTGAGAATGTTGCGATTC	319	20	60.52	45	CAGGCACAATTGGACATTGA	100	1784 bp	1818	Scaffold942	216846	2236437
CSAPIP1678	Sc0001413	55235	477954	CSA000863.1	59-273	AT1G16290	59-273	101	21	59.7	52.38	GGAGAGACTAAGGGACGGAAA	183	20	60.06	50	GCGGACAATTATCCCAGCTA	102	650 bp	649	Scaffold1786	1309291	803942
CSAPIP1679	Sc0001413	177311	356305	CSA000861.1	73-887	AT1G76130	100-914	141	20	60.75	50	GGTTTACATCGGCGTGGTTA	225	23	59.67	43.48	AAGGTGTTCAGAGCCATATGAAG	107	223 bp	225	Scaffold838	1118671	1465515
CSAPIP1680	Sc0001413	177650	354540	CSA000861.1	73-887	AT1G76130	100-914	364	23	60.19	39.13	TGGAATTCAGTTATCTTGGGATG	443	21	60.25	38.1	AATATTTGGAACCCCATGGAA	100	1649 bp	1648	Scaffold838	1119012	1463751
CSAPIP1681	Sc0001413	179339	354118	CSA000861.1	73-887	AT1G76130	100-914	504	20	61.42	45	GGCTAAAATGGCTTCGCAAT	593	20	59.74	45	ACAGGCTTTGCACCTTCAAT	109	382 bp	384	Scaffold838	1120700	1463327
CSAPIP1682	Sc0001413	179731	351790	CSA000861.1	73-887	AT1G76130	100-914	623	21	58.38	42.86	GGTGAATATTGGGATTCTTGC	715	20	61.96	55	CAGTTGAAAGCTGCCCTGTG	112	2318 bp	2329	Scaffold838	1121094	1460988
CSAPIP1683	Sc0001414	253836	279256	CSA012489.1	340-512	AT2G18460	175-347	283	20	57.05	45	TGCTCATCTGGGTATCAATG	379	22	60.01	45.46	TGAAGACATGAAGACACCAACC	118	512 bp	512	Scaffold8160	95354	400109
CSAPIP1684	Sc0001414	9000	524399	CSA012501.1	1417-1685	AT4G05020	1417-1685	1381	20	59.9	50	GGTGGACTCCCAGATGAAAA	1459	22	59.12	50	CTCACACTCCTCCATACGGTTA	100	205 bp	205	Scaffold854	259714	1550697
CSAPIP1685	Sc0001414	8205	524614	CSA012501.1	1417-1685	AT4G05020	1417-1685	1491	20	60.62	55	AAGGTCCTCTTCGGTTCAGG	1578	20	60.33	50	TTGTGCAGCTGTTTGCTCTC	107	785 bp	775	Scaffold854	259929	1549912
CSAPIP1686	Sc0001414	425131	108104	CSA012486.1	1-434	AT1G16470	1-434	78	20	60.37	45	TAACAGCCGTTGGATTTGGT	154	24	59.53	41.67	TCATCAACCAAGATAGATGGTAGC	100	369 bp
CSAPIP1687	Sc0001419	465907	65685	CSA019415.1	91-368	AT1G14400	181-458	71	23	58.35	39.13	AAGCTTACTCTGCATTTCACAGA	160	20	59.39	50	CCAAGCAAATACTCCCATCC	109	245 bp
CSAPIP1688	Sc0001420	22997	506702	CSA011633.1	94-557	AT5G54750	94-557	108	20	59.09	55	TTACGGATCTGGAGGAGGTC	193	22	60.83	40.91	GGAGACATTTGATTTTGCCAAG	107	1753 bp	1662	Scaffold1460	712366	1293650
CSAPIP1689	Sc0001420	21563	508436	CSA011633.1	94-557	AT5G54750	94-557	196	21	59.56	42.86	GGCAAAATCAAATGTCTCCAG	293	20	59.5	45	TCAGCATCCAAATTGGTCAC	117	1453 bp	1455	Scaffold1460	714009	1292214
CSAPIP1690	Sc0001430	273776	253706	CSA015357.1	34-599	AT5G56130	37-602	119	19	60.03	47.37	GATCAAACGGCTCGGATTT	209	20	60.6	50	TTGGGGTCCCAACATAACTG	110	1921 bp	1925	Scaffold2385	339827	91702
CSAPIP1691	Sc0001430	193345	334740	CSA015359.1	37-451	AT1G64230	31-445	30	22	59.41	45.46	AGGAGTTAAAGGACCTGCAGAA	110	20	59.39	50	GAAGGTCCCATAATCGTTGC	100	1318 bp	1585	Scaffold2385	246183	185686
CSAPIP1692	Sc0001430	312798	216391	CSA015355.1	1-500	AT5G56110	1-500	77	20	59.12	45	TCTTCCTACATTGCCCAACA	167	22	60.05	54.54	GACGGAGGTAGTTAGTCCAACG	112	214 bp	214	Scaffold2385	379482	53758
CSAPIP1693	Sc0001433	133250	395321	CSA011299.1	292-1016	AT3G57050	286-1010	452	20	60.79	50	GACCGAGCATTTTGCTTCAC	550	21	59.71	47.62	AGTAATCGATCAGAGCCACCA	119	501 bp	510	Scaffold3874	287498	768809
CSAPIP1694	Sc0001433	133730	395128	CSA011299.1	292-1016	AT3G57050	286-1010	550	21	59.71	47.62	TGGTGGCTCTGATCGATTACT	630	22	59.25	40.91	CCAATTGCAGATGCTACTTCAT	102	214 bp	214	Scaffold3874	287987	768616
CSAPIP1695	Sc0001433	133934	394263	CSA011299.1	292-1016	AT3G57050	286-1010	642	20	59.69	45	CTGCAATTGGTTCTTGGACA	730	19	59.61	52.63	ACCATGAGCATGAGCCATC	107	875 bp
CSAPIP1696	Sc0001433	134993	392423	CSA011299.1	292-1016	AT3G57050	286-1010	760	22	60.41	50	GCTGGACATAGTGATGTCATGG	843	20	60.26	60	GAGCTAGCCCAGAGCCTTCT	103	1656 bp	1655	Scaffold3874	289254	765908
CSAPIP1697	Sc0001434	403287	124589	CSA009025.1	50-801	AT2G19900	152-903	59	19	59.93	52.63	GGGCTTGCATTCACTGAGA	153	20	59.89	40	TTGGCGAATATTGTCCATCA	114	201 bp
CSAPIP1698	Sc0001434	403480	124013	CSA009025.1	50-801	AT2G19900	152-903	165	20	59.11	40	TTCGCCAATATCAAGTTCCA	244	25	58.02	32	TTCCTCAACATTATCAATAAGAAGC	104	584 bp	575	Scaffold209	1667257	1027378	4
CSAPIP1699	Sc0001434	404036	123940	CSA009025.1	50-801	AT2G19900	152-903	241	26	59.63	34.62	CAAGCTTCTTATTGATAATGTTGAGG	322	20	61.18	50	GAGGGCGCTTAAAAATGCTC	101	101 bp	101	Scaffold6173	226882	209064
CSAPIP1700	Sc0001434	404103	123765	CSA009025.1	50-801	AT2G19900	152-903	308	20	60.44	45	TGCCAGAAATATGGGAGCAT	394	20	59.99	45	TGCTCTTTTCAGGCCAGTTT	106	209 bp
CSAPIP1701	Sc0001434	404292	123322	CSA009025.1	50-801	AT2G19900	152-903	394	20	59.99	45	AAACTGGCCTGAAAAGAGCA	487	20	59.19	50	GAGCCAGTTTTCCAACAGGT	113	463 bp	430	Scaffold6173	226297	209320
CSAPIP1702	Sc0001440	158433	368158	CSA018200.1	2784-3057	AT3G57660	2832-3105	2747	20	59.17	45	CCCTTTCCAAAGAACTGCAT	2836	24	60.52	41.67	CGTTTTCCTTCTAACTCTTGTTGG	113	702 bp	703	Scaffold942	2130450	323948
CSAPIP1703	Sc0001442	476777	50178	CSA005756.1	87-3527	AT4G21710	93-3533	44	24	59.89	41.67	GACGAAGATGAGATCACTCAAGAA	127	20	58.8	45	TGAACTCATCGAAGGAATCG	103	103 bp	103	Scaffold1326	1151752	690383	2
CSAPIP1704	Sc0001442	478267	48683	CSA005756.1	87-3527	AT4G21710	93-3533	468	21	59.56	42.86	TTCCTATAATGCTCCGGTCAA	554	22	59.85	45.46	TGATGATGAAGTACCCACCTTG	108	108 bp	108	Scaffold5142	166022	281171
CSAPIP1705	Sc0001442	479570	47302	CSA005756.1	87-3527	AT4G21710	93-3533	767	21	58.43	38.1	TCCTTCAAAAGGAAATGCTTC	847	20	60.1	45	CATAGCAAAAGCCGGTGAAT	100	186 bp	186	Scaffold712	983027	1087027	2
CSAPIP1706	Sc0001442	479775	47062	CSA005756.1	87-3527	AT4G21710	93-3533	1038	23	58.68	43.48	GAGGATGATAGGGATCATTATGG	1124	21	58.95	52.38	CCTCGGACATCTCTTGTTAGC	107	221 bp	244	Scaffold5142	164378	282679
CSAPIP1707	Sc0001442	480157	46463	CSA005756.1	87-3527	AT4G21710	93-3533	1254	20	60.22	50	CCAGCGGCCTTAAATACTCA	1344	21	59.21	47.62	AAGTGGAGGCATATGTCAAGC	111	438 bp	439	Scaffold5142	163778	283084
CSAPIP1708	Sc0001442	480614	46137	CSA005756.1	87-3527	AT4G21710	93-3533	1336	22	59.83	40.91	AAATTCTCCCATAGGACGTGAA	1415	21	60.28	47.62	TTGTCCTTCAGGTGTTTCTGC	100	307 bp	307	Scaffold5142	163452	283542
CSAPIP1709	Sc0001442	481267	45583	CSA005756.1	87-3527	AT4G21710	93-3533	1566	20	59.82	50	GCTGGGTTGGTATTCATCGT	1654	22	57.91	45.46	CAAGCGGATATCTCTAACAACC	110	208 bp	208	Scaffold5142	162898	284195
CSAPIP1710	Sc0001442	482512	44360	CSA005756.1	87-3527	AT4G21710	93-3533	2106	22	58.94	45.46	CCAGTCATCAATAGATCGTGGT	2187	20	60.44	50	GGCCAAAATCCTCCTTGACT	101	186 bp	186	Scaffold5142	161675	285440
CSAPIP1711	Sc0001442	482668	44215	CSA005756.1	87-3527	AT4G21710	93-3533	2394	22	61.04	50	TGGGAACACTAGTCAAGGAGGA	2475	19	60.65	52.63	GCAAGACCATCGTCATCCA	100	175 bp	175	Scaffold5142	161530	285596
CSAPIP1712	Sc0001442	482816	44042	CSA005756.1	87-3527	AT4G21710	93-3533	2489	21	58.29	38.1	TGATAAATTGGATGACGATGG	2575	20	60.26	55	ACCCTGAGCATCCTCTTGTG	106	200 bp	200	Scaffold5142	161357	285744
CSAPIP1713	Sc0001442	483277	43670	CSA005756.1	87-3527	AT4G21710	93-3533	2552	20	60.12	50	GCAGACGGGTTGAGATTTGT	2643	20	60.38	55	GTAGGTCATGCCAACCGTTC	111	111 bp	111	Scaffold5142	160985	286205
CSAPIP1714	Sc0001442	484458	42493	CSA005756.1	87-3527	AT4G21710	93-3533	2751	23	60.27	39.13	TCAGCAAAGCTCTCCATAAATGT	2838	20	58.77	45	TGTGGGACCAAGGAATATCA	107	107 bp	107	Scaffold5142	159810	287384
CSAPIP1715	Sc0001447	6404	518406	CSA020820.1	828-1802	AT4G14210	624-1598	1094	20	59.89	45	AAGATGGCATTCTTGGATGG	1188	24	59.11	33.33	TCAGCTCAATCTTTTTAATTCGAG	118	118 bp	118	Scaffold339	675652	630496
CSAPIP1716	Sc0001447	6560	517832	CSA020820.1	828-1802	AT4G14210	624-1598	1250	23	59.16	43.48	GGTAATGCTATTGAAGGAGATGC	1337	22	58.38	40.91	TCTCCAATTTTCTGAAGTACGG	109	536 bp	536	Scaffold339	675078	630652
CSAPIP1717	Sc0001447	9091	515737	CSA020820.1	828-1802	AT4G14210	624-1598	1545	25	59.04	36	AATGGATCTCATGTAGTGATGAAGA	1625	20	59.3	45	TTTGCTTTGCTCTGATCTGC	100	100 bp	100	Scaffold339	672797	633369
CSAPIP1718	Sc0001447	1764	523052	CSA020820.1	240-660	AT4G14210	186-606	230	21	59.14	42.86	TGCATTGACTATCCAAGACCA	319	23	60.22	39.13	CAACCTTCAATGGTTTATCTGGA	112	112 bp	112	Scaffold339	680335	625819
CSAPIP1719	Sc0001447	461935	62700	CSA020813.1	987-1238	AT3G13300	891-1142	958	24	59.16	45.83	TCAGATAGTAGGAGAAGGGGAATC	1040	23	59.76	39.13	TCGATTCTCAGAACACTTTTTCC	105	293 bp	293	Scaffold694	1128290	1479783
CSAPIP1720	Sc0001447	466696	58050	CSA020813.1	3316-3479	AT3G13300	3112-3275	3300	20	59.94	45	GTGCAATTTCTCCGGTCATT	3380	24	58.7	37.5	AACTGATTTCTCCAGTTGATTCAC	104	182 bp
CSAPIP1722	Sc0001451	429873	94384	CSA006044.1	11-1045	AT5G37600	11-1045	274	22	59.43	50	GTGTGATGCTTACACTCCTGCT	352	22	59.78	40.91	AGGTTCTTCAGCAACAACATCA	100	100 bp
CSAPIP1723	Sc0001451	428932	95212	CSA006044.1	11-1045	AT5G37600	11-1045	562	20	59.89	45	TGGAATCAATGGTGAGGTGA	642	20	61.35	50	AATGTAACGAGCCACCCACA	100	213 bp	213	Scaffold507	25676	1540159
CSAPIP1724	Sc0001452	476080	46722	CSA001352.1	182-332	AT5G19550	20-170	159	20	59.84	50	TCGATGCCAACTCTGTGTTC	256	21	59.24	42.86	GCACCAACACCCAAATTTAAC	118	1354 bp	118	Scaffold3152	953489	71862	2
CSAPIP1725	Sc0001452	32787	488091	CSA001357.1	271-533	AT3G11250	268-530	284	22	59.32	45.46	AAGGGAGATCTGAAGGAAGTGA	368	21	59.96	47.62	TCCAGGAGGAACAACAACATC	105	3278 bp	3225	Scaffold114	1317109	901543	2
CSAPIP1726	Sc0001457	289352	233638	CSA006152.1	928-1091	AT2G19860	928-1091	880	24	60.37	37.5	TCCACAAACAGAATATGATCAAGC	967	20	60.07	40	CGCGTAAAATTTCTCCCAAA	107	216 bp	216	Scaffold372	2130945	3791614
CSAPIP1727	Sc0001458	328244	194586	CSA000740.1	520-642	AT2G25530	715-837	520	20	60.82	50	TCCAGCCCCAAAAGGACTAT	598	24	59.93	37.5	CGATGTTTAACAATTCCTTCAGTG	102	309 bp	309	Scaffold2205	2029875	188938
CSAPIP1728	Sc0001460	10958	511661	CSA029643.1	58-402	AT4G29230	61-408	64	22	59.9	50	GCATCAGCTGTGTGGATCTAAG	157	22	59.97	40.91	CAATTCTTGGTCTGTTGGATCA	115	395 bp	397	Scaffold965	270736	1183915
CSAPIP1729	Sc0001464	325719	195199	CSA002372.1	118-248	AT2G31510	1276-1406	82	20	60.28	50	TCGTGATCGTGATCGAGTGT	162	20	59.29	50	ATGTTCATGCCAGGGTAGGT	100	1595 bp	1604	Scaffold2390	183389	1454734
CSAPIP1730	Sc0001464	13889	508127	CSA002377.1	1-197	AT4G30220	1-197	29	23	60.02	39.13	CCTTTCTTGAACAATTTGACTGG	110	22	57.09	40.91	GCAAGTTCATGTATGAATCCAC	103	497 bp	533	Scaffold4950	910425	561113
CSAPIP1731	Sc0001464	492129	29778	CSA002362.1	32-1421	AT5G54260	23-1412	96	20	59.08	45	GTCGGCATGATTCATTTCAG	186	20	60.73	50	TGAGGGCTTATTCTCGTGGA	110	606 bp	608	Scaffold1750	169941	40492
CSAPIP1732	Sc0001464	492794	28696	CSA002362.1	32-1421	AT5G54260	23-1412	265	20	59.73	50	GGTGCAGTTCCAAGTTGTCA	354	19	58.74	52.63	ATACTGAACACCGGCAAGC	108	1023 bp	1259	Scaffold1750	170608	39174
CSAPIP1733	Sc0001464	493798	28214	CSA002362.1	32-1421	AT5G54260	23-1412	354	20	60.14	50	GCTTGCCGGTGTTCAGTATT	438	23	59.89	39.13	CCCAAAATAGTTCACAAGATTGC	107	501 bp	767	Scaffold1750	171848	38426
CSAPIP1734	Sc0001464	494303	28013	CSA002362.1	32-1421	AT5G54260	23-1412	465	20	59.55	50	TGGTTCTTGGAGGTTCTGGT	553	23	59.5	39.13	GCCGTTCATCTCTAATATTTCCA	111	197 bp	197	Scaffold1750	172619	38225	2
CSAPIP1735	Sc0001464	494462	27867	CSA002362.1	32-1421	AT5G54260	23-1412	538	20	59.84	50	AGCTCTGTATGGCCTTGGAA	623	21	59.75	47.62	TTGACAGCCTTCTTGAGCTTC	106	184 bp	184	Scaffold1750	172778	38079	2
CSAPIP1736	Sc0001464	494626	27599	CSA002362.1	32-1421	AT5G54260	23-1412	624	21	58.88	47.62	AAGCTCAAGAAGGCTGTCAAG	722	18	59.04	44.44	CATGAACCGTGGCAAAAA	116	288 bp	288	Scaffold1750	172942	37811	2
CSAPIP1737	Sc0001464	494902	27411	CSA002362.1	32-1421	AT5G54260	23-1412	728	19	60.52	52.63	CCACGGTTCATGGACTTCA	828	20	60.01	50	TAGCGATGTTGCCACAGAAG	120	200 bp	200	Scaffold1750	173218	37623	2
CSAPIP1738	Sc0001464	495090	27168	CSA002362.1	32-1421	AT5G54260	23-1412	836	20	59.14	45	GCAACATCGCTAATTGATGG	929	21	58.97	42.86	TTCAAAAGGCCTCACTGAGTT	114	255 bp	255	Scaffold1750	173406	37380	2
CSAPIP1739	Sc0001464	495293	27049	CSA002362.1	32-1421	AT5G54260	23-1412	898	23	59.86	34.78	AAATCAATATCGTCCAACGAAGA	975	24	60.4	37.5	GATCATTAGGATCAATGTCGGATT	101	171 bp
CSAPIP1740	Sc0001464	495436	26793	CSA002362.1	32-1421	AT5G54260	23-1412	971	21	58.8	42.86	GATGAATCCGACATTGATCCT	1064	25	59.78	48	GCTTGACCTCTGAACAGTTAGTACC	118	284 bp
CSAPIP1741	Sc0001464	495687	26582	CSA002362.1	32-1421	AT5G54260	23-1412	1056	23	59.59	43.48	GCCAAAAGGGTACTAACTGTTCA	1144	22	60.11	36.36	CACATATTTTTGCCCAAACCTT	110	244 bp
CSAPIP1742	Sc0001464	495889	26429	CSA002362.1	32-1421	AT5G54260	23-1412	1124	24	57.26	29.17	TTTATGACAATAAATCCACAAAGG	1208	23	59.92	39.13	TCACTTTGACCTTTTCTTGAAGC	107	195 bp	195	Scaffold1750	174205	36641	2
CSAPIP1743	Sc0001464	496025	26112	CSA002362.1	32-1421	AT5G54260	23-1412	1172	19	58.35	47.37	GTTGCAAATCCCCAGGATA	1255	23	58.47	39.13	GATTTAATTCTTCTGGTCGAAGC	106	376 bp	372	Scaffold14080	75338	50513
CSAPIP1744	Sc0001464	368261	153896	CSA002370.1	14-318	AT1G05890	845-1149	70	20	57.97	45	CCAAGGTTGTATGCACATGA	159	20	60.52	55	CGCATAGAAACCACCTGTCC	109	356 bp	356	Scaffold2390	142455	1496916
CSAPIP1745	Sc0001464	368064	154229	CSA002370.1	14-318	AT1G05890	845-1149	156	22	59.64	50	AGAGGACAGGTGGTTTCTATGC	234	25	59.94	44	AAAGAGTTCTTAGCCATCTCTCTCC	103	220 bp	220	Scaffold2390	142788	1496719
CSAPIP1746	Sc0001464	377613	144698	CSA002368.1	102-204	AT1G05890	744-846	58	19	60.63	57.9	TGCTGGTACGGGAGGCTAT	139	19	60.37	57.9	CACAGTGCCACAGTCCACA	100	202 bp	202	Scaffold2390	132867	1506658
CSAPIP1747	Sc0001467	374630	146204	CSA030110.1	763-1352	AT1G76850	805-1394	771	25	59.51	24	TGGTTAAAGAAAATTTTGATTGCTT	850	21	59.72	52.38	CCAGAACCTTCAGGGTCTTCT	100	195 bp	195	Scaffold4306	1497612	1142037
CSAPIP1748	Sc0001467	374861	145974	CSA030110.1	763-1352	AT1G76850	805-1394	907	21	59.9	42.86	TTCACTGGCTAATCGTGCTTT	988	19	59.8	57.9	CAGTGTCCGGAACCTCTGA	100	194 bp	194	Scaffold4306	1497843	1141807
CSAPIP1749	Sc0001467	375116	143999	CSA030110.1	763-1352	AT1G76850	805-1394	1068	21	59.61	47.62	GGGAATACAGGAAAGCGAAGT	1149	20	58.92	45	GCCTTTGAACTCGTGCATTA	101	1914 bp
CSAPIP1750	Sc0001467	377022	142116	CSA030110.1	763-1352	AT1G76850	805-1394	1161	21	60.25	42.86	TCAAAGGCATGCTTTACAAGG	1241	20	58.08	55	TCTGACTCAGGTTCCAGCTC	100	1891 bp	1891	Scaffold4306	1499999	1137954
CSAPIP1751	Sc0001467	40795	480133	CSA030116.1	235-545	AT1G54100	235-545	255	21	59.7	47.62	GACAGATTGGTGATGCACTGA	336	20	60.3	50	CTGAACCTCCCCAATTCCTT	101	101 bp	101	Scaffold392	627158	821609
CSAPIP1752	Sc0001467	45330	475263	CSA030116.1	1225-1451	AT1G54100	1246-1472	1228	24	57.49	37.5	AAACAACTCAGTACCTCAAGGATT	1310	23	58.87	39.13	TTCACAATACCACAATCACTTCC	105	436 bp	436	Scaffold392	631665	816767
CSAPIP1753	Sc0001467	393924	120899	CSA030109.1	742-1119	AT1G76850	2506-2883	751	20	59.05	50	CTCTGGGCTTGAAGAAAAGG	836	20	59.34	50	CCCCATTGAACTCCAGAATC	105	6206 bp	3721	Scaffold4306	1522749	1113374
CSAPIP1754	Sc0001467	359666	161181	CSA030111.1	551-1043	AT1G43670	488-980	544	20	60.21	50	GAATATGCTGGCTGCTGGAT	628	20	60	50	CCCCAAGAGATGGATCAAGA	104	182 bp	182	Scaffold4306	1467612	1172050
CSAPIP1755	Sc0001467	359831	160688	CSA030111.1	551-1043	AT1G43670	488-980	631	20	59.46	50	TGATCCATCTCTTGGGGAGT	715	20	59.76	40	CATCCCAATTCTTGGCATTT	104	510 bp	510	Scaffold4306	1467777	1171557
CSAPIP1756	Sc0001467	360302	160552	CSA030111.1	551-1043	AT1G43670	488-980	696	25	58.13	36	TCTACTCAGTAAATGAAGGAAATGC	772	24	62.26	41.67	GACTTTGATGATGATCCATCCGTA	100	175 bp	175	Scaffold4306	1468248	1171421
CSAPIP1757	Sc0001467	360441	159384	CSA030111.1	551-1043	AT1G43670	488-980	760	20	59.96	50	ATGCAAGTTCCCTACGGATG	847	23	60.15	43.48	CAGGGTACAAAAAGATACCACCA	110	1204 bp	8263	Scaffold4306	1468387	1163194
CSAPIP1758	Sc0001467	361625	159209	CSA030111.1	551-1043	AT1G43670	488-980	850	23	60.4	43.48	TGGTATCTTTTTGTACCCTGCTG	934	20	59.66	55	GACCTCCAGCTTGTTCCATC	104	195 bp	195	Scaffold4306	1476630	1163019
CSAPIP1759	Sc0001470	102798	416883	CSA011564.1	1201-2528	AT3G14940	1219-2549	1145	20	59.92	50	ATGTTAGCCCATGGCATCTC	1238	20	60.17	55	CGGTCACCACAAGCACATAG	113	404 bp	420	Scaffold1451	1620776	686901
CSAPIP1760	Sc0001474	161066	358097	CSA032518.1	331-567	AT2G26060	334-570	298	20	60.53	40	TTGGGAACAAATTGGGAATG	384	20	60.7	55	AGTAGCAAGCAGCGATCCAG	106	246 bp	246	Scaffold2292	1167699	1378755
CSAPIP1761	Sc0001481	396678	120857	CSA011030.1	2377-2682	AT1G06840	2173-2478	2384	20	60	50	GCTGATCCTCCGATATTCCA	2464	20	60.08	45	CAAGTCGGGAAAGTCCAAAA	100	100 bp	100	Scaffold2943	78716	1289883	2
CSAPIP1762	Sc0001481	57604	459928	CSA011032.1	132-632	AT2G34480	12-512	417	20	59.6	50	CCACACTGAATGGTGCTGTT	500	20	59.2	50	GCTGGGATGGTAGCAGTTTT	103	103 bp	103	Scaffold10817	76147	266908
CSAPIP1763	Sc0001488	295394	220662	CSA028143.1	256-1149	AT4G28390	247-1140	260	20	59.8	55	CTCATGGGAGGAGTTTCTGC	344	21	59.54	47.62	CCGACCAGTTTTGATCATCTC	105	105 bp	105	Scaffold398	1281162	437728
CSAPIP1764	Sc0001490	493414	21522	CSA032482.1	187-485	AT1G64860	1180-1478	245	21	59.54	42.86	AATCACCTCGAGAACAATCCA	322	24	59.95	45.83	TCTCTCTCCCGTTCTCTTAGTGTT	101	511 bp	511	Scaffold2092	164913	92194
CSAPIP1765	Sc0001490	202211	311570	CSA032487.1	123-517	AT5G50850	96-490	74	21	60.31	47.62	GGGATTCGAACTCAAACCCTA	152	23	59.88	34.78	TCTTCATCAAGTGCAGAATTCAA	101	1666 bp	1665	Scaffold801	908886	314286
CSAPIP1766	Sc0001490	204151	311032	CSA032487.1	123-517	AT5G50850	96-490	247	24	60.37	41.67	CAAAGGTCTTTTGGAGAAGTATGG	331	20	60.41	50	TCAGACCATGGTAAGCAGCA	104	264 bp	265	Scaffold801	908347	316225
CSAPIP1767	Sc0001490	204403	306138	CSA032487.1	123-517	AT5G50850	96-490	339	20	60.12	55	ACCATGGTCTGAAGCCTGTC	426	23	59.85	47.83	CTGACCAGCAGACATGTAGTTTG	110	4906 bp	5182	Scaffold801	903177	316478
CSAPIP1768	Sc0001490	211880	303384	CSA032487.1	763-1223	AT5G50850	550-1010	850	21	58.97	42.86	TTTCCCTGTTTCAGCAGAAGT	939	20	60.34	50	CATCCTCGAGAAAGCGGTAA	109	183 bp	183	Scaffold801	900338	324316
CSAPIP1769	Sc0001491	408588	105317	CSA035423.1	460-1025	AT5G42390	604-1169	457	22	58.43	40.91	AAGGAATGGACTTCGCTATCTT	547	21	58.03	42.86	CCTTGCTCATCATCTTCTTCA	111	1312 bp	1327	Scaffold1989	1545163	2474211
CSAPIP1770	Sc0001491	405686	108369	CSA035423.1	1225-1928	AT5G42390	1366-2069	1294	21	60.23	47.62	GCCTCCACAGATATTTCAGCA	1382	21	59.2	47.62	CAGAACATTGCACAAGTCACC	109	1162 bp	1163	Scaffold1989	1548849	2470689
CSAPIP1771	Sc0001491	404627	109545	CSA035423.1	1225-1928	AT5G42390	1366-2069	1417	21	60.64	42.86	TCTTTCTGCTCTGCATTTTCG	1497	20	60.97	55	GCCTTCCCTTCCAGAATCAC	100	1045 bp	1045	Scaffold1989	1550026	2469630
CSAPIP1772	Sc0001491	404272	110623	CSA035423.1	1225-1928	AT5G42390	1366-2069	1550	20	58.16	40	CCAAATAATTGGCAAAGTGC	1628	24	59.55	37.5	TGCATCCATATAACGAGCTAATTC	102	322 bp	322	Scaffold1989	1551104	2469275
CSAPIP1773	Sc0001491	392182	122079	CSA035423.1	3083-3443	AT5G42390	3215-3575	3060	22	58.86	45.46	GCTGTCATCCACTATTCTTTGC	3139	23	59.72	43.48	CATATGTCAACCCAAGAGAATCC	102	956 bp
CSAPIP1774	Sc0001491	391961	123058	CSA035423.1	3083-3443	AT5G42390	3215-3575	3185	20	60.33	45	TTTGATCGGCTAAAGCTTGG	3269	26	57.01	30.77	TTGCTATGTAAACCTCTAAGAACATT	110	198 bp
CSAPIP1775	Sc0001491	391603	123223	CSA035423.1	3083-3443	AT5G42390	3215-3575	3262	24	58.57	33.33	TTGCAAGAATGTTCTTAGAGGTTT	3346	20	59.77	50	ACTTGGTTTCAGCCTCGTGT	104	391 bp
CSAPIP1776	Sc0001491	401124	113697	CSA035423.1	2214-2734	AT5G42390	2352-2872	2286	22	59.77	45.46	TGGGTGTTCGAACTCTAAGTGA	2370	20	60.17	45	GGATTCCAGCGAGCAATTTA	104	396 bp
CSAPIP1777	Sc0001491	396673	114123	CSA035423.1	2214-2734	AT5G42390	2352-2872	2420	25	59.92	36	TTTACTTTAAGAGACAATGGGATGC	2501	20	59.96	45	TGTCTTGCTCGATCAAATGC	101	4421 bp	4605	Scaffold1989	1554421	2461675
CSAPIP1778	Sc0001495	479612	33268	CSA000619.1	394-598	AT5G10870	412-616	416	20	59.04	50	CCAACTGCAGCTTGTGATCT	496	20	59.89	45	CTTCTGGGGCATCAATGAAT	100	598 bp	598	Scaffold1296	691089	1154655
CSAPIP1779	Sc0001496	231949	280580	CSA002463.1	1-383	AT5G66760	946-1328	35	23	58.9	39.13	GCATCAAGAGATGTTGTTTCAAG	121	20	59.97	50	GGGGCAAGTGGTTTAAGTGA	106	432 bp	432	Scaffold713	1519240	733958
CSAPIP1780	Sc0001496	228097	283685	CSA002464.1	119-638	AT5G66760	134-653	205	20	59.58	45	CAATACCGCTTGCATTACCA	297	20	59.93	50	GTGCCACCTCCAATCATCTT	112	1179 bp	2039	Scaffold713	1514753	736838
CSAPIP1781	Sc0001496	229252	283287	CSA002464.1	119-638	AT5G66760	134-653	293	20	59.93	50	ACCGAAGATGATTGGAGGTG	379	20	59.85	55	CTGCTTTCGGAGCCTCTCTA	106	422 bp	424	Scaffold713	1516768	736438
CSAPIP1782	Sc0001496	230921	281844	CSA002464.1	649-1064	AT5G66760	523-938	808	20	60.69	50	TATGGAGGATGGGACATTGC	897	20	59.93	55	ACCAGTGCACGTATGAGCTG	109	196 bp	196	Scaffold713	1518214	735220
CSAPIP1783	Sc0001496	231109	281667	CSA002464.1	649-1064	AT5G66760	523-938	909	18	59.61	55.56	GCACTGGTGATGGCAATG	995	18	60.65	61.11	GAGGCACCCAGCACCATA	104	185 bp	183	Scaffold713	1518402	735045
CSAPIP1784	Sc0001500	111562	400218	CSA020501.1	1-473	AT1G21720	1-473	135	23	60.02	34.78	TTCACGATAAGCTTTTCATTGGT	224	19	60.22	63.16	CCCTCTCTTCTCGGAGCTG	108	190 bp	190	Scaffold337	512200	174119
CSAPIP1785	Sc0001500	111749	392188	CSA020501.1	1-473	AT1G21720	1-473	240	20	60.24	50	GGGATATGAAACCCCAAACC	334	20	60.08	50	GCTTGTCGTCATCTCCCAAT	114	8033 bp
CSAPIP1786	Sc0001500	119762	391389	CSA020501.1	1-473	AT1G21720	1-473	334	20	60.08	50	ATTGGGAGATGACGACAAGC	427	20	59.62	60	AGGCACCGTAGAGAGACTCG	113	819 bp	841	Scaffold337	520207	165461
CSAPIP1787	Sc0001502	60126	450400	CSA022777.1	622-992	AT4G36360	649-1019	599	20	59.97	45	GCAAATATGGCGGTCAGTTT	696	20	58.59	50	TGGAGAGAAAGCGTCACAGT	117	1167 bp	1164	Scaffold7068	134581	99749
CSAPIP1788	Sc0001502	61286	450203	CSA022777.1	622-992	AT4G36360	649-1019	709	24	57.53	41.67	CTCTCCAAATAGACCTTACAAACC	804	20	60.99	45	AACTGCAAAGGCCAAATCCT	115	204 bp	204	Scaffold7068	134384	100906
CSAPIP1789	Sc0001502	61487	449991	CSA022777.1	622-992	AT4G36360	649-1019	821	22	60.68	36.36	GTTGCCAAATTCATTCAAAAGG	901	20	61.25	45	TTGTTATGAAAGGGCCACCA	100	215 bp	215	Scaffold7068	134172	101107
CSAPIP1790	Sc0001505	209208	300548	CSA018964.1	1339-1682	AT2G31530	1306-1649	1325	26	60.94	34.62	CCATGGGTTTACTATTCAATTTATGC	1422	20	60.34	50	TGGTATTCTGGCACCCATCT	117	1222 bp	742	Scaffold3463	928728	470799
CSAPIP1791	Sc0001505	210440	300331	CSA018964.1	1339-1682	AT2G31530	1306-1649	1452	20	61	45	CTGGAAAAGCCACCATTGAA	1527	26	59.55	30.77	AAGAATAGTTGATGTAGTTGCCAAAA	101	207 bp	210	Scaffold3463	929480	470579
CSAPIP1792	Sc0001506	471708	38306	CSA003732.1	295-388	AT2G44920	325-418	256	21	57.44	42.86	TCAGGATCTCAGTGGAAAAGA	333	23	60.37	34.78	TAACTTTGCACCTTTGAAATTGG	100	663 bp	663	Scaffold1939	1726141	123392
CSAPIP1793	Sc0001507	243938	266480	CSA027050.1	120-371	AT5G66920	144-395	92	23	59.91	43.48	TTCACATGGACTGTCACTTATGG	172	23	59.65	43.48	TGACAACATCAAGTCTAGGACCA	103	185 bp	185	Scaffold2905	1825938	404611
CSAPIP1794	Sc0001508	401717	108348	CSA011793.1	1158-1340	AT1G73875	1140-1322	1182	20	61.01	50	AGCCCTTGGCAACGTCTTAT	1267	23	58.8	39.13	TGTCAACAGGTAAGGTTTCAAGA	108	189 bp	286	Scaffold4127	225749	310748
CSAPIP1795	Sc0001508	119249	390904	CSA011803.1	1924-2371	AT3G43240	1690-2137	1950	20	58.87	50	TCCTCAAGGACGTAATGCAG	2027	24	59.68	33.33	TTTTGCATTAAGAATAGCATCAGG	101	101 bp	101	Scaffold1858	1171920	2011882
CSAPIP1796	Sc0001510	203204	306372	CSA000111.1	11-380	AT5G45130	11-380	59	22	59.26	45.46	GGAGCTGGAAAATCTAGTTTGG	154	20	59.14	40	TCGCATCATTTACAGCCAAT	115	213 bp	213	Scaffold1775	1966911	1258514
CSAPIP1797	Sc0001514	447034	58158	CSA017202.1	2404-2693	AT4G39520	58-350	2393	20	60.09	45	GCAAGGACCCAAAAGAACAA	2485	19	59.8	57.9	ACCACCACCTCCTTTGGAC	111	4035 bp	3851	Scaffold8357	79863	191317
CSAPIP1798	Sc0001514	428941	80186	CSA017204.1	211-350	AT4G39520	670-809	208	21	59.5	47.62	TAGGTACGATGCAACTGCTGA	281	27	59.86	33.33	TGTTATCTGATCAATCTTGTTTACGAC	100	100 bp
CSAPIP1799	Sc0001520	470326	38275	CSA033458.1	202-626	AT4G23900	202-626	430	20	60.27	50	CTTTAATGGCCTGTGCGACT	515	20	60.94	50	TCAGTGGCTCCAATGAGCTT	105	186 bp	186	Scaffold3329	1069322	1161629
CSAPIP1800	Sc0001520	421075	87204	CSA033460.1	307-599	AT5G11100	745-1037	303	20	60.61	45	TTACTTGGCCAGTTCGGAAA	388	21	60.12	52.38	CCCTTTCCTTGTACCAGCTTC	106	508 bp	509	Scaffold179	2262948	1120198
CSAPIP1801	Sc0001528	117795	388360	CSA018093.1	6-419	AT5G06300	3-416	47	20	59.42	45	TGTGGAAGCAGTTCTGGAAA	131	20	59.92	55	CTCCCACCTCCATAGACCAA	104	1281 bp	1271	Scaffold4733	198542	134232
CSAPIP1802	Sc0001528	334427	172225	CSA018082.1	289-742	AT1G06130	217-670	283	20	59.09	50	CATGACATCTTCCTCGTTGG	366	20	59.16	55	GTCAACCACTCCAACTGTGC	103	784 bp	794	Scaffold498	1997525	464298
CSAPIP1803	Sc0001528	335180	172156	CSA018082.1	289-742	AT1G06130	217-670	355	21	59.62	47.62	TGTGAATACTGGCACAGTTGG	431	24	58.53	37.5	ATTCAATATGTAGGTCAGGTTTCG	100	100 bp	100	Scaffold498	1998288	464229
CSAPIP1804	Sc0001533	488392	17988	CSA016527.1	711-896	AT5G02880	732-917	683	21	59.72	42.86	TCTGGAGCAATTATGGCTGTT	777	23	59.27	39.13	TGAAGGACATTCAGAAGGAAGTT	117	269 bp	266	Scaffold178	905863	617806
CSAPIP1805	Sc0001534	504150	1866	CSA021694.1	47-255	AT1G15370	47-255	109	22	57.69	40.91	GCTGGGAGCAGATAATCTTAAA	209	20	60.62	40	TCCTTGCCAACAGCAAAAAT	120	413 bp	413	Scaffold411	2249933	3573644
CSAPIP1806	Sc0001535	45989	459553	CSA009154.1	352-575	AT5G13980	736-959	314	22	59.87	40.91	CCACCAAAAGGTTTCTATTTCG	404	20	60.23	45	AAATCGTTAATGCGCTCTGG	110	201 bp	200	Scaffold2046	353158	719599
CSAPIP1807	Sc0001535	46164	459011	CSA009154.1	352-575	AT5G13980	736-959	398	19	59.24	47.37	AATGTCCCAGAGCGCATTA	478	20	59.92	45	TGAAATCTGTGCCCATGGTA	100	568 bp	568	Scaffold2046	352616	719773
CSAPIP1808	Sc0001535	52599	452842	CSA009154.1	1778-2043	AT5G13980	2063-2328	1900	22	58.9	36.36	AGCCATGAAAAGCAATAAGACA	1998	20	60.01	50	GTTTCCTGCAACAGGTTGGT	118	302 bp	299	Scaffold2046	346328	726330
CSAPIP1809	Sc0001541	391559	113481	CSA019102.1	469-614	AT1G53420	2209-2354	432	25	60.3	44	GGAACAGGATCTGTGTTAGTATTGC	514	20	59.2	50	GCAACACATTAGTGGCCTTG	102	102 bp
CSAPIP1810	Sc0001541	233422	271245	CSA019104.1	2557-2933	AT5G48300	952-1328	2557	20	58.39	45	CCCTGCAGCTAATGATTTTG	2635	22	61.11	50	TATGTCTTCCCAGTACCCATCG	100	475 bp	743	Scaffold607	1104533	123568
CSAPIP1811	Sc0001541	233919	271013	CSA019104.1	2557-2933	AT5G48300	952-1328	2679	22	59.7	40.91	ATGCCAATCTAGGGATTACCAA	2759	20	60.21	50	TTGGAAGGAGGCAAGTATCG	100	210 bp	210	Scaffold607	1105298	123336	2
CSAPIP1812	Sc0001541	234123	270104	CSA019104.1	2557-2933	AT5G48300	952-1328	2773	20	59.95	45	TTCCAAGATGCTTGATGCTG	2874	20	60.2	45	AATTGCGCCTTCTGATATGC	121	915 bp	869	Scaffold607	1107024	120951	3
CSAPIP1813	Sc0001543	298182	206180	CSA004544.1	376-776	AT5G06580	379-779	386	20	61.44	50	TACTTCCATGGGAAGCCACA	461	25	60.87	44	TGACTATATTGGACACTTCCTCTGC	100	658 bp	658	Scaffold6937	229849	1583056
CSAPIP1814	Sc0001550	182822	320107	CSA019015.1	109-366	AT2G19880	805-1062	97	20	60.19	50	TTCAGAACTTCGGGATGGAG	185	20	61.82	55	GGGTGAGGGAAAACAGCAAC	108	950 bp	950	Scaffold126	95905	1253041
CSAPIP1815	Sc0001560	83883	416990	CSA001953.1	61-1047	AT5G58230	61-1047	288	20	58.4	45	CCAGGCATTATGATGACGAT	379	20	60.13	50	AACGAGCCCGGTTAACTTCT	111	1160 bp	1172	Scaffold1927	398889	74173
CSAPIP1816	Sc0001560	83203	418365	CSA001953.1	61-1047	AT5G58230	61-1047	614	20	59.97	50	CTGTGGGACATCAATGCAAC	695	20	59.42	55	CTCAGATGCCATGCTACGTC	101	465 bp	465	Scaffold1927	400276	73493
CSAPIP1817	Sc0001560	81017	418883	CSA001953.1	61-1047	AT5G58230	61-1047	768	19	60.18	57.9	ATCTCCGGACTCCATCAGC	853	20	59.79	40	TTGCCACAACCCATTCATTA	105	2133 bp	2134	Scaffold1927	400794	71306
CSAPIP1818	Sc0001560	80711	421047	CSA001953.1	61-1047	AT5G58230	61-1047	904	20	59.99	50	TGATCTGCGCAAGCTCTCTA	979	25	59.58	36	AGCTAATATGGTCTCATTCTTTGGA	100	275 bp	275	Scaffold1927	402959	71000	2
CSAPIP1819	Sc0001562	9725	491507	CSA021499.1	917-1336	AT5G38530	935-1354	1106	20	59.96	45	ATGCATACACTTGGGCATGA	1190	22	59.86	40.91	TGAAACCCAATTCATAGACGTG	106	195 bp	195	Scaffold411	2901530	2922265
CSAPIP1820	Sc0001562	8706	492540	CSA021499.1	334-623	AT5G38530	352-641	341	22	59.58	45.46	ATCCCAGAAGAGGTTCTTGATG	418	23	58.95	47.83	AGATCCTAGCAGGTGTATTGAGC	100	181 bp	181	Scaffold411	2900511	2923298
CSAPIP1821	Sc0001566	411385	88759	CSA026373.1	1575-1946	AT3G47730	1533-1904	1519	24	60.13	41.67	TGATGAGGATGTACTTGAAGAGGA	1615	23	59.79	39.13	TTGTTGCACCAGGATATACCTTT	119	119 bp	119	Scaffold5399	1490920	120043	2
CSAPIP1822	Sc0001566	411776	88375	CSA026373.1	1575-1946	AT3G47730	1533-1904	1687	21	59.86	47.62	GGGCTTATGGGTTAACTTTGC	1779	20	57.67	50	AGCCGTCACTGGTGTAATTC	112	112 bp
CSAPIP1823	Sc0001566	311878	188158	CSA026377.1	751-1583	AT3G52990	751-1583	737	20	59.83	55	GGTGATCTCAGCCAGACACA	824	20	58.67	50	CCGCGAGAAAGGATAATACC	107	227 bp	227	Scaffold1563	1499640	472035
CSAPIP1824	Sc0001566	312092	185998	CSA026377.1	751-1583	AT3G52990	751-1583	831	20	58.93	45	TCCTTTCTCGCGGTAATCTT	912	19	61.06	52.63	GCAGGTTTTCCAGCCATGT	100	2173 bp	2160	Scaffold1563	1497493	472249
CSAPIP1825	Sc0001566	314311	185585	CSA026377.1	751-1583	AT3G52990	751-1583	977	20	59.78	50	ACTCGTGCAGAAGCAACTGA	1058	20	59.41	55	GCCTCAACAGGGTACAATCC	101	367 bp	367	Scaffold1563	1497080	474455
CSAPIP1826	Sc0001566	315155	184867	CSA026377.1	751-1583	AT3G52990	751-1583	1163	20	61.15	55	GGAGAACCAATGACCCACCT	1245	20	59.01	55	CCTTCCAGAAGAGGTGAAGC	102	241 bp	241	Scaffold1563	1496362	475299
CSAPIP1827	Sc0001566	315602	184405	CSA026377.1	751-1583	AT3G52990	751-1583	1316	20	59.39	50	GTCATTCCCCGTCTCAAAAC	1396	20	61.37	50	CAAGCATGGGGAAAAGACCT	100	256 bp	256	Scaffold1563	1495900	475746
CSAPIP1828	Sc0001566	308539	191488	CSA026377.1	19-302	AT3G52990	19-302	18	21	60.24	47.62	TGCTTCTCGAAGAGCCTATCA	103	20	61.31	60	GAGAGCGAGGACCCAAAGTC	105	236 bp	235	Scaffold1563	1512308	459359	2
CSAPIP1829	Sc0001566	308769	191176	CSA026377.1	19-302	AT3G52990	19-302	117	20	58.99	60	GCTCTCGATCCGTAGAGGTC	204	22	57.84	36.36	TTTTCCAAAGTCTCTTGGTGAT	109	318 bp	314	Scaffold1563	1512537	459051	2
CSAPIP1830	Sc0001566	309764	189713	CSA026377.1	408-500	AT3G52990	408-500	371	21	60.18	52.38	CAGGAAGCTTCTTCTGACGTG	451	22	60.41	45.46	TCCTGTGAACAGGTATTGACCA	102	786 bp	778	Scaffold1563	1500933	470191
CSAPIP1831	Sc0001566	384176	115638	CSA026372.1	2235-2606	AT3G47780	2181-2552	2182	26	59.74	38.46	GGAGCACTTATATTTTTATGGTAGGC	2280	20	61.22	50	TTGTTTGTCGGCAACTCCTC	118	449 bp	449	Scaffold5399	1518533	92100
CSAPIP1832	Sc0001570	44816	450282	CSA015841.1	79-905	AT2G27810	946-1772	462	20	59.67	45	TCCAGTGGAAAATGGCTCTT	552	20	59.83	55	AGTCGGAGGTCTGGATGCTA	110	4582 bp	4484	Scaffold3759	1081716	462024
CSAPIP1833	Sc0001572	174094	323467	CSA035808.1	810-1415	AT4G34450	849-1454	868	20	60.13	55	CTCTTCCAAGCCAGTGCTTC	951	24	59.78	41.67	TCAAGCTCTCCATGTCTATATTGC	107	1089 bp	1089	Scaffold794	1167447	1471634
CSAPIP1834	Sc0001572	175316	323058	CSA035808.1	810-1415	AT4G34450	849-1454	1108	20	59.96	45	TGTTGTGGTGGAAGCCATTA	1190	21	59.96	42.86	AAAACCACCTTCTTCCCTCAA	103	276 bp
CSAPIP1835	Sc0001572	171472	326981	CSA035808.1	94-587	AT4G34450	133-626	213	21	57.68	38.1	TCGGATTAAGGAGAATGGTTT	297	25	60.3	36	TCAGTCTTGCTATTCATGTCTTTCA	109	197 bp	197	Scaffold794	1170989	1468984
CSAPIP1836	Sc0001572	171771	326681	CSA035808.1	94-587	AT4G34450	133-626	424	20	60.05	55	TCCAGTGGTTGCTAGTGCAG	505	22	60.03	40.91	TTGAACAGCTTCTTGAACCTCA	103	198 bp	198	Scaffold794	1170689	1469283
CSAPIP1837	Sc0001572	177395	321068	CSA035808.1	1900-2445	AT4G34450	1930-2475	1965	21	58.89	42.86	AACATGTGGTGTTCCAGTTCA	2047	22	59.83	40.91	TTCAGAAAATTCCTCAGCTTCC	104	187 bp	187	Scaffold794	1165048	1474935
CSAPIP1838	Sc0001572	177657	319816	CSA035808.1	1900-2445	AT4G34450	1930-2475	2144	20	60.09	50	GGTGTTCCTTCAGTCGGAAA	2235	21	60.08	47.62	CCAGCTGGTATTCATCTTCCA	112	1177 bp	1166	Scaffold794	1163807	1475197
CSAPIP1839	Sc0001573	325810	172218	CSA006944.1	316-485	AT2G36885	364-533	277	20	58.92	45	GCCATTTGTCGAGCTTGTTA	367	20	59.3	45	AAGTTCCATAACCGCCCATA	110	419 bp	4408	Scaffold3966	439736	684841
CSAPIP1840	Sc0001574	389168	108980	CSA031951.1	367-525	AT1G06840	1903-2061	374	20	59.74	45	GCCATAAAACGTGCACAAGA	454	20	59.53	45	AAGAAACCAGGTTCCGATGA	100	100 bp	100	Scaffold2840	3484605	38466	4
CSAPIP1841	Sc0001576	179880	317495	CSA017933.1	291-407	AT1G16470	444-560	239	20	59.94	45	TTTGATGACAAGGGTCCACA	320	20	60.34	50	CCCATAGCTGAAGCTTTCCA	101	159 bp	159	Scaffold4364	730272	700464
CSAPIP1842	Sc0001580	204242	292512	CSA035025.1	400-854	AT3G13600	331-785	418	20	58.15	40	CAAAAGCTTCCGAACAAGAA	497	21	58.73	42.86	AGAACTTCGCTTCAATTCTGC	100	219 bp	219	Scaffold2606	790009	394806
CSAPIP1843	Sc0001580	203854	292925	CSA035025.1	400-854	AT3G13600	331-785	617	22	58.65	40.91	AGTAGAGCCCAAAAACTTGCTT	691	26	60.08	38.46	GAAGCCATTTGACATAGTAGAAGTGA	100	194 bp	194	Scaffold2606	790422	394418
CSAPIP1844	Sc0001580	203662	293101	CSA035025.1	400-854	AT3G13600	331-785	699	23	59.39	39.13	ACTATGTCAAATGGCTTCATTCC	775	24	60.4	37.5	CGAGGACATTTGTCAACAAGATTA	100	210 bp	210	Scaffold2606	790598	394226
CSAPIP1845	Sc0001581	92813	403821	CSA017177.1	113-440	AT2G06210	2375-2702	220	20	60.14	50	GCTTGAGGCTGCAAAAGTTC	307	20	61.29	60	GACGGGCTTCCTCAGCTAAC	107	107 bp	107	Scaffold423	826447	6152214	2
CSAPIP1846	Sc0001583	19624	476606	CSA020683.1	866-998	AT2G37500	698-830	843	21	59.95	47.62	AGGTTGGAGGGACTCGAATAA	931	20	60.95	50	CAACCAGGGCATCAGTTGTT	108	191 bp
CSAPIP1847	Sc0001583	313789	182407	CSA020679.1	425-863	AT2G17220	437-875	504	20	60.74	50	AAAAGGGCAGCTTGGAGAAC	584	20	60.26	60	CCTCGAGCTGCTCCTATCAG	100	225 bp	225	Scaffold4711	155289	373054
CSAPIP1848	Sc0001583	313528	182665	CSA020679.1	425-863	AT2G17220	437-875	637	24	59.21	33.33	AATTTATCGAGATTTCAAGGCTTC	718	19	60.87	57.9	ACTCTCCGAGGGACCCAAT	100	228 bp	228	Scaffold4711	155547	372793
CSAPIP1849	Sc0001588	141377	354002	CSA011835.1	392-629	AT2G43850	413-650	469	19	60.16	52.63	GAAGGCCCATGGAGCTAAA	553	23	57.13	34.78	GAATTTGAAGCTCTAATGGATTG	107	191 bp
CSAPIP1850	Sc0001589	321059	174102	CSA005039.1	94-272	AT1G78970	1057-1235	91	21	57.75	47.62	GGAGCACATCCACTATGAAGA	169	22	59.97	40.91	ATTAGGATCTTCCAGCCAACAA	100	100 bp	100	Scaffold1770	360356	3796350	2
CSAPIP1851	Sc0001593	163304	331059	CSA035384.1	569-1043	AT3G47340	641-1115	524	20	59.6	50	GCCATTCCATCTACCCCATA	609	20	60.03	60	GGATAGGAGGACTCCGAAGG	105	196 bp	204	Scaffold2648	181219	964583
CSAPIP1852	Sc0001593	163870	330588	CSA035384.1	569-1043	AT3G47340	641-1115	824	20	58.52	45	GGTATCGATGCCATTGAAGA	903	22	59.62	36.36	TTAATTTTACGCGACATGAGGA	101	101 bp	101	Scaffold2648	180748	965157
CSAPIP1853	Sc0001598	457601	35241	CSA003523.1	1591-2068	AT5G25150	1246-1723	1621	23	59.73	34.78	TTTTAGTCCTTTTGGGGATTTTC	1701	22	58.77	40.91	TGACCCTTGTAGCAAACAAGAT	102	444 bp	444	Scaffold228	4537690	1947688	3
CSAPIP1854	Sc0001598	456568	35664	CSA003523.1	1591-2068	AT5G25150	1246-1723	1702	21	58.42	42.86	TCTTGTTTGCTACAAGGGTCA	1785	19	60.44	47.37	ATCCTTGCCGTTCGATCAT	102	1054 bp	1033	Scaffold228	4536678	1948111	3
CSAPIP1855	Sc0001598	459642	33029	CSA003523.1	1078-1256	AT5G25150	940-1118	1050	20	60.94	50	CGGCACCACGTGTAAAATCT	1129	21	61.45	52.38	CTGCTCAACTGTACCCGGTTT	100	615 bp
CSAPIP1856	Sc0001598	462730	30329	CSA003523.1	436-597	AT5G25150	295-456	436	22	60.23	40.91	CCATTGTTTCATGGATCTTGTG	520	20	59.56	55	GAAGGTCCCGTAAGTGCATC	104	227 bp	227	Scaffold228	4542615	1942980
CSAPIP1857	Sc0001599	67389	425185	CSA005836.1	493-929	AT1G64060	1891-2327	437	20	59.84	55	GCAGGGGAAAGAACTGTGAG	519	21	60.1	38.1	TGGACATTTGCAATGTGAGAA	103	285 bp	285	Scaffold1845	1719489	651046
CSAPIP1858	Sc0001599	67703	424704	CSA005836.1	493-929	AT1G64060	1891-2327	569	21	59.06	47.62	CAATACATGTTCGTCCAGTGC	651	20	59.96	50	CCGGATGTGAATGCTAAGGT	102	452 bp	452	Scaffold1845	1719803	650565
CSAPIP1859	Sc0001599	68854	423803	CSA005836.1	1045-1305	AT1G64060	2425-2685	1078	20	60.08	45	GCAAGGCTCATTTGATTGGT	1170	22	59.84	45.46	GCATCCCCTTCTTCATAAACAC	114	202 bp	202	Scaffold1845	1720961	649657
CSAPIP1860	Sc0001599	331122	161546	CSA005835.1	600-698	AT1G14570	627-725	559	20	58.69	45	AATCCAGGACAAATGGTTCC	638	22	59.52	36.36	TTTGAGAAACAGCTTCATTTGC	101	191 bp	191	Scaffold2621	209902	557102
CSAPIP1861	Sc0001602	476539	13776	CSA012531.1	100-290	AT3G11500	37-227	73	22	60.5	40.91	TCCATACAATCTTTCGTCGTCA	153	20	59.83	50	ATCAAAACCACGGAGTGTCC	100	2183 bp
CSAPIP1862	Sc0001602	306914	185189	CSA012534.1	55-335	AT2G45270	634-914	36	22	58.88	40.91	CAGAACAAGAGTTGCAATTTCC	118	23	58.8	39.13	TTGTCCCAAGTTGTATGTATTGG	105	395 bp	389	Scaffold658	639537	322879
CSAPIP1863	Sc0001602	332896	159384	CSA012532.1	307-1763	AT2G45290	289-1745	533	20	60.23	50	GGAAGCAAAACTCCAGGTCA	634	20	59.97	55	CCAAATGCCTCTCTGCTAGG	121	218 bp	218	Scaffold1805	524070	172772
CSAPIP1864	Sc0001602	333528	158466	CSA012532.1	307-1763	AT2G45290	289-1745	931	20	59.71	45	TGCTGCTATCAAGGAAGCAA	1009	23	60.24	39.13	TGTATGAATTTGCCTTGTTAGGG	101	504 bp
CSAPIP1865	Sc0001602	334075	158224	CSA012532.1	307-1763	AT2G45290	289-1745	1075	19	59.6	57.9	GAGGAAGAACCTCGGATGG	1162	20	59.85	50	TCCACTCAGCTTCAAGAGCA	107	199 bp	197	Scaffold1805	522910	173953
CSAPIP1866	Sc0001602	22729	469589	CSA012543.1	937-1079	AT3G27640	1075-1217	909	20	60.55	50	ATGCGGCTCACATACTTGGT	991	20	60.07	50	CTCCATCATGGCCTTTCAGT	102	180 bp	180	Scaffold2212	267841	605058
CSAPIP1867	Sc0001607	441177	50050	CSA013240.1	8-294	AT1G48370	632-918	36	20	60.45	55	GGACTGCAACTGCTCACCTT	137	20	60.43	45	TGGAAGAATCCCCACAAGAA	121	238 bp
CSAPIP1868	Sc0001610	191505	296996	CSA032358.1	428-1361	AT2G47940	497-1424	500	24	57.17	37.5	GACATAGCTTTGCTTTCAGTAGAA	583	21	60.42	52.38	CCCACAACAGTTACTGCATCC	104	2621 bp	6456	Scaffold7171	148452	316161
CSAPIP1869	Sc0001610	189255	301481	CSA032358.1	428-1361	AT2G47940	497-1424	741	20	58.29	50	GTCCTGCTTTCAATGACCAG	818	25	57.31	40	CTACCGTAGTTGGAATAACATATCC	102	386 bp	386	Scaffold7171	146211	324472
CSAPIP1870	Sc0001610	186669	303824	CSA032358.1	428-1361	AT2G47940	497-1424	967	20	59.83	60	GGGTGTCCTCGTGAGAAGAG	1062	20	59.97	55	TGGTACCGTTCCTTCAGACC	115	629 bp	629	Scaffold7171	122060	348380
CSAPIP1871	Sc0001610	186267	304419	CSA032358.1	428-1361	AT2G47940	497-1424	1048	22	59.59	45.46	TGGAGTTCATGTAGGGTCTGAA	1134	20	59.83	50	TGCTACATCACCTGCGAATC	106	436 bp	436	Scaffold7171	121658	348975
CSAPIP1872	Sc0001611	174763	316016	CSA008347.1	589-1061	AT3G08720	532-1004	719	20	59.67	45	AATGGGGGTCACCTTTTCTT	806	20	58.39	50	GCATGGAGATGAGAAACAGC	107	186 bp	186	Scaffold1802	1926366	570965
CSAPIP1873	Sc0001612	309267	180917	CSA012837.1	436-602	AT5G47430	652-818	409	20	61.07	50	AAGAATGATGGGTGCTCGTG	499	23	59.88	43.48	TGGACTTTGGAATACCAGTAGGA	113	507 bp	507	Scaffold7407	428549	52405
CSAPIP1874	Sc0001614	364940	124890	CSA022420.1	704-1208	AT5G57030	704-1208	673	23	59.69	47.83	CAGTCTCATAGAGTGCGAACAGA	757	18	58.72	55.56	CCCCCAACCTCATATTGC	102	212 bp
CSAPIP1875	Sc0001614	365136	124065	CSA022420.1	704-1208	AT5G57030	704-1208	759	20	59.51	50	AATATGAGGTTGGGGGTCCT	846	23	59.49	39.13	TCTGTAGTCCATGAAAACCATCA	110	841 bp
CSAPIP1876	Sc0001614	366010	123844	CSA022420.1	704-1208	AT5G57030	704-1208	902	25	58.91	32	GCACAATATCCAACATTTCTTTATG	983	20	57.51	40	ATATCAAAAGGCATGGCATC	101	188 bp	188	Scaffold2546	566428	693593
CSAPIP1877	Sc0001614	366217	123608	CSA022420.1	704-1208	AT5G57030	704-1208	1022	23	59.88	43.48	TCCAGATTAGAGACAATGGGTGT	1109	21	57.77	38.1	TGCAAGATTCTTTTGCTCTGT	108	217 bp	217	Scaffold2546	566192	693800
CSAPIP1878	Sc0001614	363777	125400	CSA022420.1	334-641	AT5G57030	334-641	409	20	60.27	50	GATTGGACCGGATCTTCCTT	489	20	60.46	45	ATCTCCCCAAACATGCTCAA	100	865 bp	866	Scaffold2546	567988	691355
CSAPIP1879	Sc0001615	3795	485910	CSA033912.1	193-694	AT2G32520	13-514	330	25	59.71	32	AAGTTTCTCAATTTGATTCTGGCTA	426	20	59.58	50	ACCTTGCCAGTCAAGACCAT	116	226 bp	226	Scaffold1857	3121385	642221
CSAPIP1880	Sc0001617	130192	358058	CSA010462.1	281-620	AT1G32170	263-602	254	20	59.13	45	GCAAACATCAAGTTGCCATC	333	24	60.57	37.5	CGAAGTCTAATTCATCATGGGTTT	103	783 bp	771	Scaffold2723	305298	65734	2
CSAPIP1881	Sc0001621	83828	403514	CSA006386.1	128-357	AT1G33490	128-357	91	20	59.96	50	GAAGCAATTGGCCTTCTCTG	177	20	60.24	50	AGATCCAAGCACCGCAATAG	106	591 bp	594	Scaffold12	829815	1333316
CSAPIP1882	Sc0001625	107338	379674	CSA022394.1	1-268	AT2G36890	1-268	88	20	59.4	55	AGAGAAGCATGGGACTGGAG	175	23	59.81	43.48	TGTTTGGCCTTAGATAGTTGAGC	110	259 bp	481	Scaffold4078	629795	404551
CSAPIP1883	Sc0001630	342406	143024	CSA033582.1	196-504	AT1G14000	817-1128	187	21	59.72	42.86	AGGCATGGCTTATCTTCACAA	283	21	59	42.86	AGTCCAAAGTCCCCAACTTTT	117	313 bp	318	Scaffold35	1997264	1022653
CSAPIP1884	Sc0001630	342201	143342	CSA033582.1	196-504	AT1G14000	817-1128	309	20	59.7	45	AGCTCATCAGGGTGCAAAAT	389	20	60.4	45	TCATACTTGCGGTGCTTGAA	100	200 bp	204	Scaffold35	1997055	1022976
CSAPIP1885	Sc0001631	152468	333067	CSA011198.1	334-473	AT5G51540	1480-1619	321	22	59.98	36.36	TTTTTCATGAGTTTGGACATGC	406	20	59.29	40	TTGAAGGTGTTTCAGCCAAA	105	193 bp	206	Scaffold1191	409287	782274
CSAPIP1886	Sc0001631	44687	440808	CSA011196.1	332-777	AT5G62310	2828-3273	332	20	60.38	50	ATTGTTGGCACCCCTGACTA	420	24	58.55	33.33	TTCCTACAAGGAGTTCAAAAAGAA	112	233 bp	233	Scaffold3862	700500	426246
CSAPIP1887	Sc0001631	42506	441009	CSA011196.1	332-777	AT5G62310	2828-3273	412	23	58.13	39.13	GGGTGTTATTCTTTTTGAACTCC	503	20	59.91	50	GGTATTTTGGGCCAGGGTAT	111	2213 bp	2158	Scaffold3862	700701	424120
CSAPIP1888	Sc0001631	55124	430133	CSA011195.1	2134-2230	AT5G62310	2581-2677	2077	20	59.85	40	TGCAGTTGAAAGCATTTTGG	2175	22	59.12	45.46	TCAGGCTTTAGGTCTCTGTGAA	120	471 bp	467	Scaffold3862	690932	435580
CSAPIP1889	Sc0001632	460729	23876	CSA035465.1	364-842	AT3G20050	424-902	394	20	60.25	40	TGTAAATTGCGCCAAGACAA	489	19	60.88	52.63	CCCCTTGCATTGGTCATCT	114	692 bp	694	Scaffold943	483830	2679444
CSAPIP1890	Sc0001632	460352	24840	CSA035465.1	364-842	AT3G20050	424-902	544	21	59.88	42.86	CAAAGCTCATGGAAAAAGTGC	629	20	60.01	55	CTTGCAGGGGCAACTCTTAG	105	105 bp	105	Scaffold943	484796	2679067
CSAPIP1891	Sc0001632	453676	31426	CSA035465.1	1096-1556	AT3G20050	1144-1604	1230	20	60.15	50	TGGAGTACCTTGCCACAACA	1313	20	59.6	50	GCAGCATTGACAGCAAGAAC	103	195 bp	196	Scaffold943	490785	2672987
CSAPIP1892	Sc0001633	337823	147198	CSA014167.1	110-478	AT3G59920	206-574	82	20	60.07	50	TAAGCCTCCAGGTCATTTGG	167	27	59.49	40.74	GGTAACATCTGTGTGAATAAGTACTCG	112	196 bp	196	Scaffold3615	444617	599120
CSAPIP1893	Sc0001633	337600	147399	CSA014167.1	110-478	AT3G59920	206-574	199	24	57.73	37.5	TTTGTACTTCAAAGCTGTAGATGG	281	22	59.93	40.91	TGCCCATAAGAGGAGATTTGAT	104	218 bp
CSAPIP1894	Sc0001633	336870	148132	CSA014167.1	523-1145	AT3G59920	619-1241	473	23	57.68	47.83	CTTCACAGAGACGACCACTACTT	554	20	59.53	50	GGTGATCCTCCTTGAAAACG	101	215 bp	215	Scaffold3615	445569	598149
CSAPIP1895	Sc0001633	336464	148536	CSA014167.1	523-1145	AT3G59920	619-1241	623	20	59.32	55	CGGCTCAGTGCTGTATATGG	710	20	59.56	55	GTTTCCCCTTCTGACGTGAC	107	217 bp	217	Scaffold3615	445974	597742
CSAPIP1896	Sc0001633	335876	148746	CSA014167.1	523-1145	AT3G59920	619-1241	723	20	59.88	55	GGGAAACTGCTAGGTGCAAG	813	20	59.12	50	GATTGGGTGGCCCATAATAG	110	595 bp
CSAPIP1897	Sc0001633	167687	317354	CSA014170.1	36-540	AT4G26140	174-678	345	23	59.78	34.78	TTGACGTGATGAAGTCAGAAAAA	427	20	60.55	55	CCCCAATTTCCCACTCTACC	102	176 bp
CSAPIP1898	Sc0001633	204910	279534	CSA014169.1	103-726	AT5G56870	109-732	112	20	60.71	45	TGGCCAAAGAAGGATTCTCA	198	21	59.35	42.86	TGACATCCAATCCTCCATCTT	107	773 bp
CSAPIP1899	Sc0001633	204679	280309	CSA014169.1	103-726	AT5G56870	109-732	221	23	59.88	43.48	CAAACCTATGTCTTCTGGAATGG	306	20	60.46	55	GCCTGCTTGTTGCACTACCT	105	229 bp
CSAPIP1900	Sc0001633	204486	280532	CSA014169.1	103-726	AT5G56870	109-732	320	21	58.8	47.62	GCAGGCCTTTATGTTCATCTC	402	20	60.08	45	GAAAGCAATGCCTGGAACAT	102	199 bp	199	Scaffold4208	325773	1260410
CSAPIP1901	Sc0001633	204290	280711	CSA014169.1	103-726	AT5G56870	109-732	402	20	60.08	45	ATGTTCCAGGCATTGCTTTC	480	23	58.75	39.13	CAAGTTTTCTGACTTCATCATGG	101	216 bp	213	Scaffold4208	325952	1260217
CSAPIP1902	Sc0001635	410534	71848	CSA035518.1	505-1057	AT3G55260	463-1015	448	20	59.92	50	GATTATTGGGGACGCTACGA	543	26	58.84	34.62	TGCCTTGTATACTTGTACAGTTTTTG	121	2518 bp	2518	Scaffold2420	510965	1231967
CSAPIP1903	Sc0001635	410322	74361	CSA035518.1	505-1057	AT3G55260	463-1015	564	20	60.66	55	AGGCACCATGGTACATACGG	656	25	57.21	24	ATGACATGGATTCAATTATTTTCTT	117	217 bp	217	Scaffold2420	513478	1231755
CSAPIP1904	Sc0001635	404144	79196	CSA035518.1	505-1057	AT3G55260	463-1015	632	21	59.59	52.38	GAGAGCCTCTGGATGTAGCAA	726	20	60.36	55	GAACCTCATCACCACCCAAG	114	1560 bp	1550	Scaffold2420	518269	1225631
CSAPIP1905	Sc0001640	308048	175857	CSA001642.1	3259-3653	AT1G74760	253-647	3425	22	59.66	45.46	TGCAGAGAGAAGTGTTTTGAGG	3512	20	59.25	50	GCTGAGTGCATCAAATGTCC	107	107 bp	107	Scaffold4621	230127	255615
CSAPIP1906	Sc0001640	311346	172561	CSA001642.1	3058-3201	AT1G74760	55-198	3059	25	59.19	36	TTTGGTTGTAAACACTACAAGAGGA	3144	20	59.66	50	CATCGAGTGATCAGCCACAT	105	105 bp	105	Scaffold4621	233230	252514
CSAPIP1907	Sc0001641	230120	253407	CSA019612.1	385-1270	AT1G69740	382-1267	375	20	58.05	45	CAAGCTTAACACCTGCGAAT	463	20	58.72	50	CATGTCTCCAACCAAGCCTA	108	284 bp
CSAPIP1908	Sc0001641	230372	252485	CSA019612.1	385-1270	AT1G69740	382-1267	451	20	59.83	55	GCCTGGATGCTATAGGCTTG	535	20	58.91	50	CAGGAACTTTTGGGAAGAGC	104	954 bp	954	Scaffold349	658638	3991138
CSAPIP1909	Sc0001641	231278	252350	CSA019612.1	385-1270	AT1G69740	382-1267	507	18	60.17	55.56	CCCGGGATGTTGGTGTTA	602	20	61.44	55	CGTATCGCTCGAGGCACTAA	115	183 bp	183	Scaffold349	659544	3991003
CSAPIP1910	Sc0001641	231439	252163	CSA019612.1	385-1270	AT1G69740	382-1267	600	21	58.97	52.38	GATTAGTGCCTCGAGCGATAC	681	20	59.32	45	ATCATGGCCATCAGAGGAAT	101	209 bp	212	Scaffold349	659705	3990813
CSAPIP1911	Sc0001641	232310	249801	CSA019612.1	385-1270	AT1G69740	382-1267	840	20	59.42	50	GAGCAGCTCTTGATGCTGAA	932	21	57.97	47.62	TCGTGGATTTGACTCTAGTGC	113	1700 bp	1566	Scaffold349	660599	3988565
CSAPIP1912	Sc0001641	233968	249632	CSA019612.1	385-1270	AT1G69740	382-1267	911	20	60.3	45	TTTTATGGTCCCTTCCGTGA	993	20	59.16	55	CTCAACCAGTGCCTCCCTAT	102	211 bp	211	Scaffold349	662123	3988396
CSAPIP1913	Sc0001641	234159	249422	CSA019612.1	385-1270	AT1G69740	382-1267	993	20	59.16	55	ATAGGGAGGCACTGGTTGAG	1080	20	59.94	45	ATCGCGAAGAAGCCTAATGA	107	230 bp	230	Scaffold349	662314	3988186
CSAPIP1914	Sc0001644	24914	457650	CSA018861.1	1906-2952	AT1G21640	1855-2901	2096	24	58.62	33.33	TTGTTAAAGAAACTAGGCCAAGAA	2177	20	59.97	50	ACATCGGGTTCGACAAGAAC	101	892 bp
CSAPIP1915	Sc0001644	25820	457448	CSA018861.1	1906-2952	AT1G21640	1855-2901	2211	19	60.29	52.63	CAAGAATCCCAGGGTTTGG	2296	20	60.14	55	TAACCCCATCCCCTCCTAAG	105	188 bp	188	Scaffold1182	69934	3936183
CSAPIP1916	Sc0001644	26044	457206	CSA018861.1	1906-2952	AT1G21640	1855-2901	2352	21	58.19	42.86	CCCCCGTTGTATCATTTAATC	2438	21	60.49	42.86	CATTGTGTTGTTCCCATGGAT	107	206 bp	206	Scaffold1182	69692	3936407
CSAPIP1917	Sc0001644	26360	456756	CSA018861.1	1906-2952	AT1G21640	1855-2901	2569	27	58.94	29.63	TGGTTCTAATCCATACCTTTCTAAAAT	2652	23	60.06	47.83	TGTACTTCCAGTAGGGGTAGCAA	106	340 bp	340	Scaffold1182	69242	3936723
CSAPIP1918	Sc0001644	26671	451034	CSA018861.1	1906-2952	AT1G21640	1855-2901	2646	23	60.03	47.83	TCATAGTTGCTACCCCTACTGGA	2732	20	59.96	45	TGTGGGCAGATTGGTGTAAA	106	5751 bp	5215	Scaffold1182	64056	3937034
CSAPIP1919	Sc0001646	72408	409037	CSA034811.1	247-764	AT3G01060	235-752	256	20	59.91	55	GTTCCCTTTCCCTCTTGGTC	349	20	60.06	55	AGACACTGCTGAAGCCCAGT	113	1473 bp
CSAPIP1920	Sc0001646	71773	410548	CSA034811.1	247-764	AT3G01060	235-752	407	20	61.45	55	GGAGGATTATGGGTCCATGC	492	20	60.26	45	TGCAAATGTAGGCAGGACAA	105	597 bp	597	Scaffold5767	1149995	313669
CSAPIP1921	Sc0001646	69515	411604	CSA034811.1	928-1095	AT3G01060	916-1083	895	20	60.28	50	TCAGGAACCAGTCGTTGACA	975	21	59.79	38.1	TGGGTTCCAAAAGATTTGATG	101	1799 bp	1713	Scaffold5767	1151051	311497
CSAPIP1922	Sc0001650	22330	459760	CSA002896.1	766-929	AT5G51820	487-650	751	20	61.35	50	TATGTCCACACCGGCTGTTT	832	20	60.15	45	AATCATATTCTGGCCCACCA	101	181 bp	181	Scaffold4118	201208	917489
CSAPIP1923	Sc0001653	332229	149191	CSA013219.1	718-1122	AT1G56140	2314-2718	787	20	59.81	50	GGCCAGCAATATTCTTCTCG	875	20	58.95	50	CCTGCAACACGAGTGCTTAT	108	108 bp	108	Scaffold2930	276750	795108
CSAPIP1924	Sc0001654	452440	28526	CSA006738.1	1072-1996	AT1G59820	1972-2896	1051	21	59.58	42.86	TCAGGCAAAATCTTCTCTTCG	1128	23	58.84	39.13	TTCTATAGCAGTGCACCCAATTA	100	543 bp	543	Scaffold3650	1666519	2625822
CSAPIP1925	Sc0001654	451851	29335	CSA006738.1	1072-1996	AT1G59820	1972-2896	1205	27	58.01	29.63	CATGAAACAGTTTATTATCAGTTCAGA	1294	22	58.75	45.46	AGCTGACTTTTCACTGCATCTC	111	323 bp	325	Scaffold1272	183653	44526	4
CSAPIP1926	Sc0001654	450749	29803	CSA006738.1	1072-1996	AT1G59820	1972-2896	1301	21	60.07	47.62	TCAGTAGTTTGCTGCCGAGTT	1380	23	60.66	47.83	GGCACCATCACCAATACTAAGTG	102	957 bp	1145	Scaffold3650	1661157	2630582	3
CSAPIP1927	Sc0001654	450443	30872	CSA006738.1	1072-1996	AT1G59820	1972-2896	1533	22	57.45	40.91	CAGATTTACTTCTTGTGCATGG	1621	22	58.85	36.36	GGTGTACCAAAATTGAATCGAA	110	194 bp	193	Scaffold472	2901	11396	3
CSAPIP1928	Sc0001655	260328	220943	CSA008234.1	103-248	AT5G05230	862-1007	82	20	60.56	55	TCCAAGGAGAAGAGGGGTTC	166	20	59.9	55	CTGTAGCCTCACGTCCAACA	104	186 bp	186	Scaffold2542	1763904	384342
CSAPIP1929	Sc0001657	358321	122567	CSA008946.1	79-378	AT5G56500	1480-1779	101	21	60.83	47.62	CCCCTGAAGTTAATTGCCAAG	190	20	58.93	45	AGTTTCCAGTTGCAGCATTG	109	188 bp	188	Scaffold1504	1351924	1725713
CSAPIP1930	Sc0001657	357542	122735	CSA008946.1	79-378	AT5G56500	1480-1779	190	20	58.93	45	CAATGCTGCAACTGGAAACT	273	20	60.9	45	TTTAGCAACCGAAGCTGCAT	103	799 bp	799	Scaffold1504	1352092	1724934	2
CSAPIP1931	Sc0001658	156669	324005	CSA005363.1	173-611	AT4G14710	116-545	146	20	61.02	50	CACCGCAGTCCCAAAGAATA	229	25	57.82	24	TGTTTTCAACTTATCATCATTTTCA	108	201 bp	201	Scaffold736	294280	2753292
CSAPIP1932	Sc0001658	156877	323688	CSA005363.1	173-611	AT4G14710	116-545	261	23	59.41	43.48	AAGATCGTGGATATTCCTACACG	359	20	59.21	55	CGGATCTCCTCATCTGTGTG	118	310 bp	310	Scaffold736	293963	2753500
CSAPIP1933	Sc0001658	157191	323504	CSA005363.1	173-611	AT4G14710	116-545	383	21	60.3	52.38	TGTCTTGCAGGAAGTGGTAGG	471	20	59.24	50	TCCTGCAGGTAGGACAATCA	108	180 bp	181	Scaffold736	293778	2753814
CSAPIP1934	Sc0001658	181230	299438	CSA005360.1	1215-1576	AT1G04200	1677-2038	1318	20	59.4	50	GGTCTTTCAGCCTTTCAGGA	1418	20	60.06	45	ACCGACCATTCACCATTCAT	120	207 bp	207	Scaffold736	266924	2780642	3
CSAPIP1935	Sc0001660	17542	460560	CSA013650.1	284-1208	AT4G00660	314-1238	282	20	60.63	50	CACAAGATTGGAAGGCAAGG	381	20	58.35	50	CAGTAGGTCGCGCTTTAGAA	119	2034 bp	2278	Scaffold141	954819	1345091
CSAPIP1936	Sc0001660	16602	462715	CSA013650.1	284-1208	AT4G00660	314-1238	522	20	60.2	45	CCTTTTGCATTCCTGCCTTA	615	21	58.71	47.62	GCTCCTTACAAACTTGGGATG	114	819 bp
CSAPIP1937	Sc0001660	15735	463655	CSA013650.1	284-1208	AT4G00660	314-1238	757	20	59.72	40	TCTTGCGAAAAAGGGTGTTT	838	20	60.14	50	GATCCAATGATGGACGGAAC	101	746 bp	746	Scaffold141	953012	1348430
CSAPIP1938	Sc0001663	125849	353059	CSA022511.1	354-497	AT5G44740	585-728	316	21	59.32	47.62	TGTGAATACTGTTGGGGACCT	399	20	61.05	45	AATTTCCCTGGCAATGTTCC	103	639 bp
CSAPIP1939	Sc0001664	317685	160986	CSA011211.1	580-860	AT4G10430	538-818	550	19	58.03	47.37	GGCTTTGCGAGAGAACATT	648	22	60.07	45.46	TCCCTTTCTATCTCCCAAGTGA	120	849 bp	849	Scaffold697	218750	2378474
CSAPIP1940	Sc0001664	318533	160809	CSA011211.1	580-860	AT4G10430	538-818	669	20	60.11	50	AACCTGATTGTGCCCAGAAG	749	24	59.56	33.33	TCTTTGCCGTTGATATCTATTTTG	104	178 bp	178	Scaffold697	218573	2379322
CSAPIP1941	Sc0001668	172604	305715	CSA008823.1	499-584	AT4G05090	499-584	461	20	59.87	55	GATAGAGGGGGAAAGGATGC	548	20	60.31	55	AAAGCGTCACCACCTCTGAC	107	455 bp	690	Scaffold4806	434737	533586
CSAPIP1942	Sc0001671	358631	119074	CSA023687.1	82-269	AT3G25230	88-272	127	21	59.87	47.62	GCTTGTGAAGAATGGTGAAGC	206	21	59.54	47.62	CGAATCAAACTGAGTCCCATC	100	244 bp	244	Scaffold175	448647	436656
CSAPIP1943	Sc0001674	246310	230807	CSA027483.1	499-904	AT5G60550	454-859	477	21	60.07	47.62	TGAAACAGCGAGTAGCACCTT	564	24	57.49	37.5	CGATCACCTCAATGAGATTAACTA	111	480 bp	480	Scaffold426	750030	4049976
CSAPIP1944	Sc0001674	247063	228253	CSA027483.1	499-904	AT5G60550	454-859	574	22	59.52	45.46	ACTTGCGGGATATAGTTTCTGG	654	20	59.9	55	GTACCAGCAGCAGTGACCAA	100	2281 bp	2258	Scaffold426	747499	4050729
CSAPIP1945	Sc0001674	249323	224317	CSA027483.1	499-904	AT5G60550	454-859	682	20	59.32	50	ATTGGTCACTGCTGCTGGTA	781	22	57.99	45.46	GCACTCTGGTGCAGTAAATACA	121	3957 bp	3890	Scaffold426	743630	4052966
CSAPIP1946	Sc0001677	422734	53753	CSA034423.1	398-647	AT4G02260	1583-1832	352	24	60.01	41.67	TGATAGAAGTTCAAGAGGGAAACC	433	20	60.58	45	CAAATTCCTCTTGCCATTCG	101	211 bp	211	Scaffold2181	2268274	544495
CSAPIP1947	Sc0001677	422511	54000	CSA034423.1	398-647	AT4G02260	1583-1832	489	24	60.03	41.67	TCACCAGAAATCTTTTAGGTAGCC	563	27	60.18	33.33	CATATAAGCATAATCAATGACAGTTGC	101	187 bp
CSAPIP1948	Sc0001677	107618	368973	CSA034432.1	583-1226	AT3G48000	505-1148	633	20	60.18	55	GACAATACCACGTGCAGACG	721	19	60.25	52.63	AAGTGCAGGCCCAACTTTC	107	107 bp	107	Scaffold859	2596788	493606
CSAPIP1949	Sc0001679	94181	372183	CSA005215.1	215-609	AT3G13050	191-585	246	20	60.2	45	TGGTTGGTGCATATTCATGG	328	20	59.01	50	CACTCAGAAAACCAGCTCCA	102	9693 bp	9728	Scaffold106	601946	531311	2
CSAPIP1950	Sc0001687	394682	80484	CSA015996.1	880-1307	AT4G33010	832-1259	857	23	59.81	39.13	AAAGACTTTGACTGCAAATCAGG	935	23	59.37	39.13	GCATTCTTTATGAACTCCCCATA	101	101 bp
CSAPIP1951	Sc0001687	394342	80824	CSA015996.1	550-831	AT4G33010	502-783	517	22	59.54	50	CTATAGCACCTTTGTCCCACCT	600	18	60.52	61.11	GACCCTGCGCAATCTCAG	101	101 bp
CSAPIP1952	Sc0001687	26384	447329	CSA015998.1	242-1309	AT2G42490	215-1282	192	20	60.26	50	CCTTGATTCGCACTGAACCT	285	19	60.3	52.63	ACTGCGATTTCAGCAGCAG	112	1554 bp	1533	Scaffold1059	760319	2005568
CSAPIP1953	Sc0001687	26043	449123	CSA015998.1	242-1309	AT2G42490	215-1282	458	20	60.74	50	ACGAAAGGTGGGCCTGTAAT	535	24	59.54	37.5	TCAACAATCCATACACTTGTCTCA	101	101 bp	101	Scaffold1059	762092	2005227
CSAPIP1954	Sc0001687	25641	449265	CSA015998.1	242-1309	AT2G42490	215-1282	600	22	60.06	40.91	GGGGGAAAGTTATTTCATCACA	692	20	59.22	50	GCCTCTCGAAATGGAGGATA	112	361 bp	361	Scaffold1059	762234	2004825
CSAPIP1955	Sc0001687	25354	449805	CSA015998.1	242-1309	AT2G42490	215-1282	785	20	60.14	60	GCTGATGCTCCTAGCCGTAG	872	21	58.64	42.86	TACATGAATGCCTTCAACTGG	108	108 bp	108	Scaffold1059	762774	2004538
CSAPIP1956	Sc0001687	24980	450042	CSA015998.1	242-1309	AT2G42490	215-1282	1022	22	59.53	45.46	AAGCCCCTACATATTGTTCAGC	1106	19	59.91	52.63	CCCGAGGAGTGAAACCAAT	103	245 bp	245	Scaffold1059	763011	2004164
CSAPIP1957	Sc0001697	133107	339905	CSA030727.1	175-500	AT4G25810	139-464	255	22	60.47	45.46	TGCAACTCAAACTTGTCTCTGG	346	20	60.04	45	TCAAATTCCCCAAGAACTCG	111	205 bp	205	Scaffold2936	1200371	416449
CSAPIP1958	Sc0001701	214758	257475	CSA026031.1	257-472	AT5G22220	380-595	229	22	59.71	40.91	TTCAGGCAATAATCTCACTCCA	310	21	59.03	38.1	CCATTTTCAGCATGTTTGATG	102	317 bp	317	Scaffold1682	276630	787229	2
CSAPIP1959	Sc0001701	215054	257304	CSA026031.1	257-472	AT5G22220	380-595	310	21	59.03	38.1	CATCAAACATGCTGAAAATGG	401	22	58.29	40.91	TGAGACCAATTCCTTCAAGAAC	113	192 bp	192	Scaffold1682	276926	787058	2
CSAPIP1960	Sc0001701	217366	254934	CSA026031.1	650-830	AT5G22220	773-950	617	22	57.91	40.91	TGGCTATTTGTCACTGAAGATG	702	20	60.26	55	ATCTGGGACTTCGAGTGTCG	105	250 bp	250	Scaffold1682	279239	784687
CSAPIP1961	Sc0001701	217567	254808	CSA026031.1	650-830	AT5G22220	773-950	673	22	58.54	40.91	CCTGATAGCAATTAAAGCTCCA	756	21	57.71	47.62	TGCTCCTGAGCACTATTCTGT	104	175 bp	175	Scaffold1682	279440	784561
CSAPIP1962	Sc0001702	156716	313662	CSA007621.1	344-560	AT1G08410	347-563	354	22	59.71	40.91	TGGAAGAGCTTGATACCAATGA	433	21	59.08	42.86	TCAAATGGGGTAAGAACAAGC	100	2019 bp	1756	Scaffold2952	1254114	463869
CSAPIP1963	Sc0001702	187960	284336	CSA007624.1	599-809	AT3G44160	599-809	598	20	59.4	40	TCTGCAAATCGAACAAGGAA	679	20	60.07	45	GAAATGCTGGCCCAAGTTTA	101	101 bp
CSAPIP1964	Sc0001702	186444	285711	CSA007624.1	1-362	AT3G44160	1-362	110	20	60.16	55	GGCAGTCCACTTTCACTGGT	191	23	59.84	43.48	TCATAGAGTCCCTTATCCCACAA	104	242 bp	243	Scaffold2952	1315794	403702
CSAPIP1965	Sc0001703	317441	154180	CSA008149.1	463-650	AT3G61610	463-650	485	21	60	42.86	TGCAAGCCCTTTAGTTTCTCA	564	22	59.09	50	TCGAGGTAGTCAAGAGTCTCCA	101	768 bp	768	Scaffold2223	1157539	559334
CSAPIP1966	Sc0001705	341701	129769	CSA015448.1	1453-2456	AT5G53170	1243-2246	1629	20	59.02	45	GGGAAGGCCATACAAAGAAA	1713	20	61.38	50	ATCAGGCAAGTTCGTTGCAG	104	184 bp	184	Scaffold4	1655983	471909	4
CSAPIP1967	Sc0001705	349566	120115	CSA015448.1	529-1199	AT5G53170	547-1214	506	20	59.84	45	AGGTTGGAAATGTTGGTTGC	595	20	59.99	55	GCGTGATCACAGACTCAGGA	109	1973 bp
CSAPIP1968	Sc0001705	348211	122139	CSA015448.1	529-1199	AT5G53170	547-1214	666	20	61.12	50	TTCGAGCTCTTGTTGCCACT	750	19	60.27	52.63	CGCTGCTTCAACTCTTCCA	103	1304 bp	1412	Scaffold4	1646476	480188
CSAPIP1969	Sc0001705	347874	123461	CSA015448.1	529-1199	AT5G53170	547-1214	787	20	60.52	55	TGAGCCCTTTCTGAGTCCTG	874	21	60.29	52.38	GAGATGAGCTCTTGTGCGAAG	108	319 bp	319	Scaffold4	1647906	479851
CSAPIP1970	Sc0001713	448925	20075	CSA014317.1	276-444	AT3G17830	225-393	259	19	60.43	52.63	TCTCAGCAGAAACGCAAGC	348	24	59.2	37.5	TCTCTTTGAATTTCTCTTCTGCAC	113	578 bp	547	Scaffold1762	485421	609313	2
CSAPIP1971	Sc0001716	405950	62372	CSA022442.1	3391-3614	AT5G19420	3139-3365	3447	20	58.91	55	CCTCCTTACCTGGTGGTGTT	3538	20	59.59	55	CGTATACTCTTGCCCGGTTC	111	947 bp	949	Scaffold1175	1682718	760442
CSAPIP1972	Sc0001717	42077	426737	CSA018188.1	14-342	AT2G25610	200-528	92	22	58.06	40.91	CCCCCATCACAAATATATGAAC	193	20	58.97	40	TGCTTCCAATAATTCCCACA	121	229 bp	228	Scaffold1366	4897253	350713
CSAPIP1973	Sc0001718	221635	246643	CSA010385.1	25-202	AT1G30910	568-745	15	21	60.79	47.62	CGTTGAATGCTCTGAATACGC	94	21	59.73	42.86	AGGTCTTCAGCAAATGGTTCA	100	675 bp	675	Scaffold4319	222860	748175
CSAPIP1974	Sc0001718	449506	19251	CSA010381.1	1379-1478	AT2G40116	1451-1550	1333	24	58.34	33.33	TCCAAATAATGAGGTATTTGATCC	1428	20	60.52	50	ATCGAAGTGTGTGGGGCTAA	115	196 bp	196	Scaffold3313	494018	888514
CSAPIP1975	Sc0001719	218051	250691	CSA024135.1	112-233	AT1G20720	151-272	84	20	60.12	50	ACGGTTCTCAGTTGGCATTC	167	19	61.86	63.16	CAGTTCCAGTGGGCGACTC	102	102 bp
CSAPIP1976	Sc0001719	145498	322770	CSA024136.1	769-911	AT1G27660	970-1112	743	20	59.47	45	GCAGCACAAAAGAAATCACG	834	20	60.69	50	AGGAGCCACCAACTGTTGAA	111	576 bp
CSAPIP1977	Sc0001720	106010	362182	CSA036839.1	181-309	AT2G17480	826-954	155	25	58.13	44	AGTAAGTCTGACTACATGACCTTGC	239	26	57.92	26.92	AAGTCATTTTCTAATGACCTTTTGAT	110	187 bp	187	Scaffold411	1320822	4502981
CSAPIP1978	Sc0001721	193728	274258	CSA021586.1	275-479	AT5G47540	191-395	258	24	59.67	37.5	TTTATGGCAATAGTGAATCAGAGC	345	24	59.43	33.33	CCAATTTTGGAAGACAAGTAATCA	111	111 bp	111	Scaffold11425	188706	30927
CSAPIP1979	Sc0001721	193821	273987	CSA021586.1	275-479	AT5G47540	191-395	351	22	57.41	36.36	CTTGTCTTCCAAAATTGGACTT	430	21	59.45	38.1	TCAGAAGCAATCAAACGTGAA	100	289 bp	289	Scaffold11425	188435	31020
CSAPIP1980	Sc0001722	68157	399558	CSA002137.1	88-417	AT1G15110	382-717	163	20	59.66	40	TGCTGATTGCCGAATTTATG	245	20	60.01	50	CCCCACCATCCAAAGATATG	102	236 bp	236	Scaffold227	941403	1509013
CSAPIP1981	Sc0001722	68407	399283	CSA002137.1	88-417	AT1G15110	382-717	279	20	60.07	45	TTCGTAATCAGCCCCTTTTG	371	21	59.95	47.62	GAGAATAATGCTGTCCCACCA	113	261 bp	261	Scaffold227	941653	1508738
CSAPIP1982	Sc0001722	63198	403044	CSA002138.1	193-483	AT1G15110	91-381	204	20	60.91	50	CTGCATGGGCATACAAACCT	282	23	57.85	34.78	AGATGAACTGTTTTCAGGATCAA	101	1709 bp	1711	Scaffold227	936436	1512505
CSAPIP1983	Sc0001722	64876	402878	CSA002138.1	193-483	AT1G15110	91-381	274	20	59.37	45	TGGTGCTCTTGATCCTGAAA	367	20	60.68	50	ATGGAGCTTGAAGCAAGCAG	113	197 bp	197	Scaffold227	938116	1512339
CSAPIP1984	Sc0001722	65026	401391	CSA002138.1	193-483	AT1G15110	91-381	340	20	60.59	45	GGCGATGATTGCAGTTTTTC	422	21	59.06	42.86	AGCCATTCCATGAACTAATCG	103	1534 bp	1535	Scaffold227	938266	1510851
CSAPIP1985	Sc0001722	71930	392720	CSA002136.1	4-386	AT1G15110	715-1097	44	22	58.35	40.91	GGAAAAACATATGAGTGGGTTG	132	20	60.15	55	CCACTCGTCTTTGTCCCACT	108	3301 bp	3374	Scaffold227	948012	1499266
CSAPIP1986	Sc0001724	157729	306543	CSA034506.1	58-794	AT4G38790	61-797	168	20	60.27	55	ACTCCGCTGGAATCTGTGTC	244	26	59.98	38.46	CAGCTAAAAATATAGCCGTAAGTTCC	102	3186 bp	3187	Scaffold5124	205994	104645
CSAPIP1987	Sc0001724	154778	309835	CSA034506.1	58-794	AT4G38790	61-797	376	23	60.18	43.48	AAAGTCAAGCTACATGGAGGACA	456	22	59	40.91	TGATGTGACGTAGATGGATGAA	102	2845 bp	2853	Scaffold5124	209287	101686
CSAPIP1988	Sc0001724	154555	312718	CSA034506.1	58-794	AT4G38790	61-797	516	23	59.55	43.48	TGGAAGCTGTTTCTGTATTACCC	601	19	60.86	47.37	GAACCTTGCAATGCCCAAT	104	185 bp	185	Scaffold5124	212178	101463
CSAPIP1989	Sc0001724	151751	312874	CSA034506.1	58-794	AT4G38790	61-797	591	20	60.18	40	ATGTATTCGCATTGGGCATT	672	20	59.24	50	TCCATAACCCAGAGCTGTCA	101	2833 bp	2840	Scaffold5124	212334	98652
CSAPIP1990	Sc0001728	143422	323304	CSA029713.1	1-198	AT2G36170	1-198	56	20	60.25	50	TCCTCAGACACCATCGACAA	142	19	60.53	52.63	GCCGTCTTCGAGCTGTTTT	105	105 bp	105	Scaffold656	285862	2235627
CSAPIP1991	Sc0001728	114654	351922	CSA029711.1	110-1272	AT1G10670	110-1272	217	20	58.69	40	TGCCTTGAATCTTGATTTGG	316	22	59.88	36.36	TGGAACAAAAGGTTCAACAATG	121	255 bp
CSAPIP1992	Sc0001728	114361	352233	CSA029711.1	110-1272	AT1G10670	110-1272	394	20	60.19	50	CTTCTCGGAATGTGGAGGAA	476	21	59.26	47.62	TGGAGCACATATCTCTGGTGA	103	237 bp	237	Scaffold656	314603	2206754
CSAPIP1993	Sc0001728	113601	353011	CSA029711.1	110-1272	AT1G10670	110-1272	636	21	58.99	47.62	TGGATATGAGAGGGGAACTTG	727	21	57.42	42.86	AAGCTTTCGGTAGAGCTCATT	112	219 bp	219	Scaffold656	315381	2205994
CSAPIP1994	Sc0001728	136464	330151	CSA029710.1	150-466	AT1G23400	654-970	105	20	60.34	50	TGACGAAAGCGGAGATAAGG	203	20	59.93	40	TTCCAATGCGTATGAACCAA	118	216 bp	216	Scaffold656	293885	2227493
[truncated: 2,914 more rows]
