# Supplementary material for: Genome-wide identification and development of miniature inverted-repeat transposable elements and intron length polymorphic markers in tea plant (Camellia sinensis)
Source: Sci Rep. 2022 Sep 28;12:16233. doi: 10.1038/s41598-022-20400-7 (PMC9519581; doi:10.1038/s41598-022-20400-7)
Supplement: Supplementary file 10 — Supplementary Table S7. [file 41598_2022_20400_MOESM10_ESM.xls]

## Sheet: CSA
Supplementary Table S7: Gene annotation of CsMITEs in CSA and CSS genome
Sr. No	Mite_Sequence	Gene Name	Pathway Name	Gene Function	Mite Sequence
1	MITE_T_13291	CSA035251	Alanine, aspartate and glutamate metabolism, Phenylalanine, tyrosine and tryptophan biosynthesis, Tryptophan metabolism, Phenylalanine metabolism, Valine, leucine and isoleucine degradation, Cysteine and methionine metabolism, Nicotinate and nicotinamide metabolism, Isoquinoline alkaloid biosynthesis, Tyrosine metabolism	NADB_ARATHL-aspartate oxidase, chloroplastic OS=Arabidopsis thaliana OX=3702 GN=AO PE=1 SV=1	GAGCATCTCCAACGGTAGTAGGCATTTTACCTATCTAAATATTACTATAAAGTATATATTTTATTTTGCCTATCGACTGTTTTATGTTTTTACTCCAACCATGCTCTTTATTTTAGCTATTTATCCAAATACTATTAATTTTATAGAACGCCACGTCAACAACAAAGATGGAGGGAAATGATCCTAATGATTGAATACATTGAAGGCTAGCTACATGTAGCTAGTGAATATGAGTTGAGGCAAAATGCCTAATCATATGCCTAGTGCATTGGAATTGAAAAAAGTGAATCACACTAGGCATTTTAACTAACAAGTATTATATGCCTAGTGCATTGGAGATGCTC
2	MITE_T_14422	CSA000218	Alanine, aspartate and glutamate metabolism, Pyrimidine metabolism, Nitrogen metabolism, Arginine biosynthesis	CARB_ARATHCarbamoyl-phosphate synthase large chain, chloroplastic OS=Arabidopsis thaliana OX=3702 GN=CARB PE=1 SV=1	tggtttggtttggtttggttttgtGAGTGTAATTTTTAAAAATTATTTTGAGAAGAGAGTTTAGAAATTTTTTTAATTTGTTTAGTTGTGTATTTTGAAAGTAGTTTTGGAGTGTGGAATGATTTGATATTTTGTTGTAATTAAGTAGATGTGTGAGAGAGAAAAAACAATTGAGAAAAAGAGAGAAGAGAGAAAAAGTGATTGATTGATGTGTAAAAGAGAGAAAGTGATTTTAGAAATTGTTTTGAAAAAATTACAAACCAAACAAACTTTTTAGAAAAAAAATTTCCAAAATCACTCTACAAAGCCAAACTAAACATACCA
3	MITE_T_17867	CSA021427	Alanine, aspartate and glutamate metabolism, Taurine and hypotaurine metabolism, Butanoate metabolism, beta-Alanine metabolism	DCE_PETHYGlutamate decarboxylase OS=Petunia hybrida OX=4102 GN=GAD PE=1 SV=1	GGCCCTGTTTGGTAAGGCTTATTTTCAGCTTATTTCAGCTTTTAGCTTAATTTAAGTTATTTTGATGTGTTTAGTTCAGCTTAATAATACAGCTTATAGTTTTTTGTAAGTCAAAAATCAACTTATTCTTTGAGTGGGGGAGGAAAAACTTAATTTATAAGTAAAAAATCAGCTTATGTTCACAACTATAAACTATAAGCTGTTAGGTTATAAGTTATAATCATTTTTCAACAGCTCTACTAAACAGGGCC
4	MITE_T_3498	CSA005773	alpha-Linolenic acid metabolism	OPR11_ORYSJPutative 12-oxophytodienoate reductase 11 OS=Oryza sativa subsp. japonica OX=39947 GN=OPR11 PE=2 SV=1	ATACTTCAAAATTAAGTATCCGATACTCTAAAATTAATGAAAAATTAATTAAGAAGTATCCGATACTTTTAATAAGTATCCGATACATATCCGCGAGTATCCAAGGAGTATCGGTATCCGATACGGATACGATACGGATACGTCACCCTATTTGAAGTAT
5	MITE_T_12622	CSA029366	alpha-Linolenic acid metabolism	OPR11_ORYSJPutative 12-oxophytodienoate reductase 11 OS=Oryza sativa subsp. japonica OX=39947 GN=OPR11 PE=2 SV=1	TCCTTCATTCCCTCCTTGCAGGGCCTTCGGGTCCACTTTGAAGCCCAGTTTTGATAATTTGAACCGTTCATATTTTTAGATTTATTCAGTATACCATACCTGTAAAAAATCAAGTTGATCGGATATCAGAAAGTATGCGTTTAGAAAATTGGGACTACAAACTATTTTTTAATAAATAGTTTTCCGAACACATACTTTCTGATATCCGATCAACTTGATTTTTTACAGGTATGATATACTAAATAAATCTAAAAATATGAACGATTCGGATTATCAAAATTGGGTCTCAAAGTGGGCCCGAAAGCCCTGCAAGGAGGGAATGAAGGA
6	MITE_T_2477	CSA029366	alpha-Linolenic acid metabolism	OPR11_ORYSJPutative 12-oxophytodienoate reductase 11 OS=Oryza sativa subsp. japonica OX=39947 GN=OPR11 PE=2 SV=1	TGTGTTTGATTGGAGGATTTGAGGAAGTATTTGGAAAGAGAAATGGAAAAGGTCGGTGAAATGAAAATAAAATATGCCTAAATTTCACATAGTTTCATACACATTTTTTTCTTTCCTTTCCAAATCCCTCTCCAAATCTTCCAACCAAACACA
7	MITE_T_21270	CSA018266	Amino sugar and nucleotide sugar metabolism	RLF_ARATHCytochrome b5 domain-containing protein RLF OS=Arabidopsis thaliana OX=3702 GN=RLF PE=2 SV=1	TTTGGAAAGAAGTTGGTTGGGCTTTTTTGGCTATTTTAACCACAAAAAAACAAAATAGGCTATTTTAGCCATAACAAACAAAACATCACATCCAACCCATAATCATTACATTCTTCTCTTACAAAAAAAGTCAAAAAAGGCAAAAAGTCAAAACACCCTTCCCAAACCAAGCTTTTTAGCCCAGGCTAAAATAGCCAAAAAAGCCAAAAAGCCAACTCACTTCCCAAA
8	MITE_T_6218	CSA032534	Amino sugar and nucleotide sugar metabolism	CHI5_ARATHEndochitinase EP3 OS=Arabidopsis thaliana OX=3702 GN=EP3 PE=1 SV=1	GGGGTGGTTTGGCATCTTCTAAATAATTCATCTTTTTAGTTTTTTATTCTTTTTTCATCACATTACCTCTTTACTTTTCTGTACATTTTTCGTAAAAAGACAAAGTGCACTTATTTAGATCATCTCAAACCACTCC
9	MITE_T_21060	CSA008941	Amino sugar and nucleotide sugar metabolism, Starch and sucrose metabolism	GLGL3_SOLTUGlucose-1-phosphate adenylyltransferase large subunit 3, chloroplastic/amyloplastic OS=Solanum tuberosum OX=4113 GN=AGPS3 PE=2 SV=1	TCATTTGGGAACATACTATTTTAGTAACTTTTTGACTAAAATATGAGATAAAAAAAATTAGTATGTTTGGGGTGACCTTTTGATTTTTTACGAAAAAATGTGCAAAAAGTAGAGAGAAAATGGAATCTTTGACTTTTTGGTATAGATTATAGGCTTTTTGATTTTTTTAGTAACTTTTTGACTTTTTGACTAAAATGTTAACTTGCCAAACGA
10	MITE_T_16817	CSA006881	Aminoacyl-tRNA biosynthesis	SYKC_ARATHLysine--tRNA ligase, cytoplasmic OS=Arabidopsis thaliana OX=3702 GN=At3g11710 PE=1 SV=1	GGCATGTTTGTTGGATGGATTAGAGCATAGGATTGAGATTATTAATCCGTGGGCCCAATTATCTTATGTTTGTTTTAACATTTTGGTTTAGGATTATTAATCCAATGGATAATTAATCAAACAAATTTGTAGGATTATTAGTAATGGAGTAGGGGTGAGATTATTAATCGAAAGGATAATTTATCCTATTAATCCAATTGGATAGTGAATACCACACTAATTTAATAGAATTATTAATACCTCACTATTAGTCTTGTGAATCAAACATGGC
11	MITE_T_22312	CSA027850	Aminoacyl-tRNA biosynthesis	SYLC_ARATHLeucine--tRNA ligase, cytoplasmic OS=Arabidopsis thaliana OX=3702 GN=At1g09620 PE=1 SV=1	GGCCTCGTTTGGCAAGAGGCTATTTTAGCCAAAAAGCCAAAAAGTTACTAAAAAAGCCAAAAAGCCAACAACTCATACCAAAAAGTCAAAGATTCCCTTTTCTCTCTACTTTTTGCACATCTTTTCGTAAAAAGCCAAAAAGTCATCCCAAACATACTAGTTTTTTTTACATCACATTTTAGCCAAATAGCCAAAAAGTTACTAAATTAGCCTGTTCCCAAACGAGGCC
12	MITE_T_19252	CSA007201	Aminoacyl-tRNA biosynthesis	SYPM_ARATHProline--tRNA ligase, chloroplastic/mitochondrial OS=Arabidopsis thaliana OX=3702 GN=OVA6 PE=2 SV=1	GGCCTCGTTTGGGAACCCTCCTTTTTAGCCAAAAAGCCAAAAACTTACTAAATTAGTCAAAAAGCCAACAACCCATACCAAAAAGTCAAAGATTCTCTTTTCTCTCTACTTTTTGCACATCTTTTCGTAAAAAACCAAAAAGTCATCCCAAACATACTAGTTTTTTTTAGCTCATATTTTAGCCAAATAACCAAAAAGTTACTAAATTAGCCTGTTCCCAAACGAGGCC
13	MITE_T_14660	CSA008488	Aminoacyl-tRNA biosynthesis, Selenocompound metabolism	SYM_ORYSJProbable methionine--tRNA ligase OS=Oryza sativa subsp. japonica OX=39947 GN=Os06g0508700 PE=2 SV=2	ATGCAAAATACTACTCCCTCCGTCCCAAAATATTGGTCCCTTTTGGGGAATCCAACTTTTTTTGGTAGTACACTTATTGCATTTGAAAAAAGTTGGTTTTCCAAAATTACCCTTTTGATAGTACATTTTTTGAGAATATCAATGTCATAATTGTACTTTTTAAATTGTTTATTAATTTAAAAGAAGGGCAAAATAGGAAATTTACATTGTTTTTGTACTTGATTTATAGAGAGGGACTAATATTTTGGGACGATGAAAAATGGAATAAGGGACTAATATTTTGGGACGGAGGGAGTAATATTTATGAAT
14	MITE_T_18175	CSA018026	Aminobenzoate degradation	DSP8_ARATHPutative dual specificity protein phosphatase DSP8 OS=Arabidopsis thaliana OX=3702 GN=DSP8 PE=2 SV=2	CTATTTGCAAACCTCAGAAAATCTCAATACATACCATATATATCGTTTGGATATAAACTTTTTAACCAAAATTCAAATGTTCAGACATTAACTTCCGAACAAAAAACAGTTGTTCAGATATACATTTCATTCAATTGGTTATGTCCGAACAATGTTTTTTGTTCAGATGTTAATGTCTAAACATTTGACTTTTGTTTAAAAAATTATATTCGACCTGTATAAATGGTGTGTGCTGAGATTTTTTGTGGTATGCAAATAG
15	MITE_T_14061	CSA025840	Aminobenzoate degradation	RNAAM_HAEIN5'-3' exoribonuclease OS=Haemophilus influenzae (strain ATCC 51907 / DSM 11121 / KW20 / Rd) OX=71421 GN=HI_1400 PE=3 SV=1	AAATGTTACATGGACTTGGGTATGGGTGTCGGATGTGGGTATCTATTTAGATGTCGGATTTATCAAACCACAAATTTAAGGATACGCGGACTTGGCAAAAAAATATCATATTTTTATATTTTTAATAAAGTATATGAGATAAAATGAGATAATATGTAATTTACAGTGATAAAAAGACATTTATAATAATTATACAACAATATGTTCATATAATAATAGTGTTAAATACAATTATATAAGAAGTGTCTGATGTAAATTATCCGACACATCCCATATCCTTGTGCGAGTGTTGGGTGTCCGACACGGGTATTTGATTTATATTAAAGAGTCCGTGTAACATTT
16	MITE_T_14077	CSA035173	Aminobenzoate degradation	IP5PC_ARATHType I inositol polyphosphate 5-phosphatase 12 OS=Arabidopsis thaliana OX=3702 GN=IP5P12 PE=1 SV=2	ACTCCCTCCGTCCCATAATATTAGTCCCTTATTCCATTTTTCATTGTCCCAAAATATTAGTCCCTCTTCAAAAATCAAGTACAAAAATAATATAAATTTCCCATTTTGCCCTTCTTTTAAATTCATAAATAATATAAAAAGTACAATTATGACATTGATATTCTCAAAAAAGTGTACTATCAAAGGGTAATTTTGGAAAACCAACTTTTTAAAAGTACAATAATTGTACTACCAAAAAAAGTTGGATTCCCCAAAAGGGACCATTATTTTGGGACGGAGGGAGT
17	MITE_T_9056	CSA009541	Aminobenzoate degradation, Cysteine and methionine metabolism	MTBC2_VITVIProbable bifunctional methylthioribulose-1-phosphate dehydratase/enolase-phosphatase E1 2 OS=Vitis vinifera OX=29760 GN=VIT_12s0028g03470 PE=2 SV=2	AGAAGcacggacacggacacgcgacacgacacggacacgCTGACACGTCAATTTTAAAAAAATGCAGGACACGACAAATGGGAGACCCGAATGAAatatataattttatatatttattatatgttatatatatgaatatatCATTCAAAGATAATAAAAAATGCAATATGACACTAATTCCTATAAATTTATATAGTTTTTGTTTTATTATTGTATCTTAAGTTGTTTTATTCGAACTTATAATTAATTTCACATGTGTCTAATTGAGAGACACATGTGTTTAAGCGATTGACACGTGCCTCCAAGTGTCCAAAGAGTGTTTGGGTTTTTAAAAAAAATTAAAAAATAAGACATGTTTTGAAGAGTGTCAGACACGTGTTAGGAAAGTGTCCAAAGAGT…
18	MITE_T_6902	CSA028805	Aminobenzoate degradation, Glycine, serine and threonine metabolism, Methane metabolism, Biosynthesis of antibiotics	SERC_ARATHPhosphoserine phosphatase, chloroplastic OS=Arabidopsis thaliana OX=3702 GN=PSP PE=1 SV=2	ATGCTATGTATTCCAAATATTCTACCAAACTTCTCACATGGGGTGGGACTCACACAAATCCAAATGTGTGTGGGTCCCACACCCATGTGAGAGATTTGATAGAATATTTGAGATCCCTAGCAT
19	MITE_T_20090	CSA028805	Aminobenzoate degradation, Glycine, serine and threonine metabolism, Methane metabolism, Biosynthesis of antibiotics	SERC_ARATHPhosphoserine phosphatase, chloroplastic OS=Arabidopsis thaliana OX=3702 GN=PSP PE=1 SV=2	AGGTCCTAATAGTTAGACTTAATTCCCATCAAGTCCTATTGAAAATAAGTCTTGGTAAAATTGTCGCTAAAAATAATTTTTTTGTGATAATTTTTTATATAGGTCGTTAAAAATTGACAATTAGTAACTTTTTTTGGTCATGATTTTTATAAATTGTCGCTAAAACTTACAATTAGTGACATTTTTTTATGACAAATTTTTTTCATAGGACCT
20	MITE_T_19083	CSA028805	Aminobenzoate degradation, Glycine, serine and threonine metabolism, Methane metabolism, Biosynthesis of antibiotics	SERC_ARATHPhosphoserine phosphatase, chloroplastic OS=Arabidopsis thaliana OX=3702 GN=PSP PE=1 SV=2	GGTCCTAATAGTTAGACTTAATTCCCATCAAGTCCTATTGAAAATAAGTCTTGGTAAAATTGTCGCTAAAAATAATTTTTTTGTGATAATTTTTTATATAGGTCGTTAAAAATTGACAATTAGTAACTTTTTTTGGTCATGATTTTTATAAATTGTCGCTAAAACTTACAATTAGTGACATTTTTTTATGACAAATTTTTTTCATAGGACCTATTAGACAATAAGTCCATTCATTAGGACC
21	MITE_T_1672	CSA034471	Aminobenzoate degradation, Starch and sucrose metabolism	TPP2_ORYSJProbable trehalose-phosphate phosphatase 2 OS=Oryza sativa subsp. japonica OX=39947 GN=TPP2 PE=1 SV=1	GGCCTAGTTTGGGAAGATTGAAAAAAAATAAAAAGTCAAAAAGTCACTATCCTATTTAAGTCACATCATCTTATTTAAGTCACATCACCTCTCTAATACATCACTTTAAACCCAACCCAAACCACCCATATTTCATAAAAAGTCAAAAAGTGCACTTAGTTAGTCTTCCCAAACTAGACC
22	MITE_T_6267	CSA034471	Aminobenzoate degradation, Starch and sucrose metabolism	TPP2_ORYSJProbable trehalose-phosphate phosphatase 2 OS=Oryza sativa subsp. japonica OX=39947 GN=TPP2 PE=1 SV=1	TAATTTAGCCTGGCTAAATTAGTCTTGCTTAGAAAAAAATTTTGACTTTTTTTAATTTGGATGTAATAATTGTGAAATAAAAAAATAAAATAATTATGATTTGAATGAGACACTTTGTCTTATTGACTAAATTA
23	MITE_T_12234	CSA013725	Aminobenzoate degradation, T cell receptor signaling pathway, Th1 and Th2 cell differentiation	FYPP3_ARATHPhytochrome-associated serine/threonine-protein phosphatase 3 OS=Arabidopsis thaliana OX=3702 GN=FYPP3 PE=1 SV=1	CTATGTTACATGGACTCTTCAAATTAAATCAAATACCCGTGTCGGACACCCGACACTCGGACAAGGGTATGGGATATGTGTCGGATACTTTTCAACGGATACTTCTTATATAATTGTATATAACACTATTATTATATTATATATTATTATATAATTGCTATAAATGTCATTTTGACACTATAAATTACATATAATACCATTTTATCTCACATATTAGATTAAAAATATAAAAATGACATTTTTTTGCCGAGTCCGCGTATCCTTAAATTTATGATTTGATGAGTCCGACCTCTAGATACATACCCGCACCCGACACCCGTACCCGAGTCCATGTAACATAG
24	MITE_T_8529	CSA026620	Aminobenzoate degradation, T cell receptor signaling pathway, Th1 and Th2 cell differentiation	P2C12_ARATHProbable protein phosphatase 2C 12 OS=Arabidopsis thaliana OX=3702 GN=At1g47380 PE=2 SV=1	AATCTATGAAGCATGGGTACTTCGAAAAACAAGCCGTACCCGTACCGGGTACTTACCCACGTATGGTACTTCTTCATACGTACCGGGTACACGAAACACGTACCCAAATTTTTTCTTCTTAATTTTTGGCGTATCCAGACGTACCTACTATATACTCAAGCCGTACCGTACTTCAGTTGAAATAATATTTTCTTCTACTATAGAGATAAAACCCCTTTAACTAGACTTCTTTTTTATTTTTAGTTTTATACTTAGCATGTTTTTAAAATTAAACTATGGTTTGTAAAATATATTGACAtttaattttgatttatacatttacttttggcattaaatgttaattataggttaaatcttaacaaattaaaccatttaattaattttacattactataaatt…
25	MITE_T_5249	CSA005679	Aminobenzoate degradation, T cell receptor signaling pathway, Th1 and Th2 cell differentiation	PP2A3_ARATHSerine/threonine-protein phosphatase PP2A-3 catalytic subunit OS=Arabidopsis thaliana OX=3702 GN=PP2A3 PE=1 SV=2	GGGATCATGAAATTTTTTTTATGAAAATAATCATGAAAGATTTATGATCCTTGGATTACCTTGATTATGATGTAGTGTTTTATTCTAAGTGTAATCCAAGGGTTACAAAGCTTTCATGATTATTTTCATGAAAAGTTTTTCATGATACC
26	MITE_T_9791	CSA019898	Aminobenzoate degradation, T cell receptor signaling pathway, Th1 and Th2 cell differentiation	P2C09_ARATHProbable protein phosphatase 2C 9 OS=Arabidopsis thaliana OX=3702 GN=At1g22280 PE=1 SV=1	AAGAAGCACGGACACTTCTAAAAAGGTGGCGTGTCCGTGTCGGACACCGACACTCATCAGACACCCTTCCGACACGTGTCCGACACTCATCCAAACATGTCTTGATTTTTTATAAAGAATTTAAAACTTGGACACTCTTCGGACACTTAAAGACATGCATGTCCATCGACTAGACACACGAAACTAATTATAAATTTGAACAAAATAACTTAGAATAAGATGATAAAGGAAAAATAGTGTCAATTTATACAAATTAGTGTTATAATGTATTTATTTATTGTCTTAGAATGACATGTTCatatatatgacatataataaatatataaaattatatatTTTGTCCGTGTCCCCCACGTGTCGTGTCCTACATTTTTCGAAAATTGCCGTATTTGcgtgtcc…
27	MITE_T_5027	CSA002943	Aminobenzoate degradation, T cell receptor signaling pathway, Th1 and Th2 cell differentiation	PP1_ORYSJSerine/threonine-protein phosphatase PP1 OS=Oryza sativa subsp. japonica OX=39947 GN=Os03g0268000 PE=2 SV=2	CTAGTTTGGCTACTGCCAAAAAAGTGCACTTATTTCATCTTTTTATCTTTTTTGGATCACATCAATCAACATCTCCTCTCTACTTTTTCTACACATAATACAAAAAAAGTCAAAAATTGCACTTATTTAGTCTTCCCAAACTAG
28	MITE_T_18689	CSA031787	Aminobenzoate degradation, T cell receptor signaling pathway, Th1 and Th2 cell differentiation	P2C39_ARATHProbable protein phosphatase 2C 39 OS=Arabidopsis thaliana OX=3702 GN=At3g15260 PE=2 SV=1	GTTTGATTGGAAGGATTAAAGCATGGGATTAGGATTATTAATCCGTGGGCCCAATCATCCTATGTTTGTTTTGACATTTTGGTTTAGGACTATTAATCCAATGGATAATTAATCCAACAAATTTGTAGGATTATTAGTAATGGGGTAGGGGTGGGATAGTTAATACCACACTAATTTGATTGGATTATTAATACCTCACTATTAGTATTGTGAATCAAAC
29	MITE_T_23028	CSA024803	Aminobenzoate degradation, T cell receptor signaling pathway, Th1 and Th2 cell differentiation	P2C63_ARATHProbable protein phosphatase 2C 63 OS=Arabidopsis thaliana OX=3702 GN=At4g33920 PE=2 SV=1	ATTAAGCCTCCATTTGGAAAGTGGGTTGGCTTTTTGGCTATTTTTTGGAAAGACTTTTTGACTTTTTGGCTTTTTTGACTTTTTTTGTGAGAGAGGATTGTAATGATTATGGGTTGGatttgatattttattttttgtagctaaaatagcctattttattttttGTGACTATTTTAACCAAAAAAATCTGACTTTTTTCTTTCCAAACGGAGCCTAAAT
30	MITE_T_10331	CSA010354	Aminobenzoate degradation, T cell receptor signaling pathway, Th1 and Th2 cell differentiation	SSU72_CHICKRNA polymerase II subunit A C-terminal domain phosphatase SSU72 OS=Gallus gallus OX=9031 GN=SSU72 PE=2 SV=1	GgatcggattcggatcggatctgtcaaaatccgaatccgatccgattatgtcaaacccgaatccgatccgaatccgtttagtctatatccgattatagatatccgaatccgaatccgatgatttcggatatccgatccgataatccgatccgatccatttatttatttattgagctacaattttatataatttgatttttttttcattttgtgttttttttttcattCAAATTGAGAATACtcggatcggattatcgggttatcggatcggatcggatTTTTGCAGATTCAATCCATTTAATAAATGGATTAAACGGATTCGGATTATCGGATTATCGGATCGGATGTTTTGTAAACGGATTCGGATTATCGGATCGGATTCGGGTTAAATCCGATCC
31	MITE_T_1336	CSA005610	Biosynthesis of antibiotics, Geraniol degradation	MTDH_FRAANProbable mannitol dehydrogenase OS=Fragaria ananassa OX=3747 GN=CAD PE=2 SV=1	AAGTTTGGCATGATTGAAAAAAGTCAAAAAGTCACTATCCTATTTAAGTCACATCATCTTATTTAAGTCACATCACCTCTCTAACACATCACTTCAAACCCAACCCAAACCCAACCCATATTTCATAAAAAGTCAAAAAGTGCACTTATTTAGTCTTCCCAAACTA
32	MITE_T_23155	CSA012967	Biosynthesis of antibiotics, Glycolysis / Gluconeogenesis, Purine metabolism, Pyruvate metabolism	KPYC_TOBACPyruvate kinase, cytosolic isozyme OS=Nicotiana tabacum OX=4097 PE=2 SV=1	CATATTTGTTTGGACGGACTGGATTAGCATTCCCATGACTAATAGTCCTAGGATTACGAATTTGTTGGATTATATATCCTATCTTAACTAATAGTCAAGTTTAAAATAATCAGTCCGTACTTTAATTGTTTAATCGGATTAATAATTTTATTGGACTATTAGTCCAATCTCAAGCTCATATCCACCCAAACAAACATG
33	MITE_T_15330	CSA017852	Biosynthesis of antibiotics, Lysine biosynthesis	ALD1_ARATHAminotransferase ALD1, chloroplastic OS=Arabidopsis thaliana OX=3702 GN=ALD1 PE=1 SV=2	GGGCTTTGTTTGGTTTATTTTTCAGAAATTTTTTTGGGAAAAATTCTCTACAAATAAATTTTCAAGAGTAATCAAATCAAACAAATTTTTTCAAAAAAAATCTCAAAATTTTGTTTGGTTACTTACTTTCCAAAATCACTCTCTCTCTCATACACATCAAATCAATCATTTTTTTTAAAACTCTCTTTCCAAAACAATTTTTCAAAACCATTTCTGAAAAAAGGCAAACCAAACAAGCTTTCGTACTTTTTATCTCAAAAACTACTCTGTAAACACAAACCAAACACACCC
34	MITE_T_2538	CSA019044	Biosynthesis of antibiotics, Purine metabolism, Thiamine metabolism	KAD1_ARATHAdenylate kinase 1, chloroplastic OS=Arabidopsis thaliana OX=3702 GN=ADK PE=1 SV=1	atacttcaaaattaaatatctaatacttcaaaattaataAAAAATTAATTAAGAAGTATCTGATACTTTTAAGAAGTATCCGATACGTATCTGCGAGTATCCGAGGAGTATCGGTATCCGATAAGTATCCGATACGGATACGTTACCCTTTTTGAAGTAT
35	MITE_T_16881	CSA025794	Biosynthesis of antibiotics, Terpenoid backbone biosynthesis	HMDH1_ARATH3-hydroxy-3-methylglutaryl-coenzyme A reductase 1 OS=Arabidopsis thaliana OX=3702 GN=HMG1 PE=1 SV=1	GGGCAAATTACATATACTCCCTCGAGGTTTGGCTAAATTACAAATACCCCCTGAGGTTTGAGAAATTACAAATTCTCCCTGAATGCTATATTTGCATAACAAATTAGGGGGTAATTTGTTATGAAATTTAAACCTCAGGGGGCAAATTGTTATAAAAATACAAACCTCAGGGGGCAGGATGTAATTTCTGAAACCTCAGGGGCATCTGTAATTTAGCCAAACCTCAAGAGAGGTATATGTAATTTGCCC
36	MITE_T_22914	CSA023332	Biosynthesis of antibiotics, Terpenoid backbone biosynthesis	ISPG_ARATH4-hydroxy-3-methylbut-2-en-1-yl diphosphate synthase (ferredoxin), chloroplastic OS=Arabidopsis thaliana OX=3702 GN=ISPG PE=1 SV=1	CTCGTTTGGCAATATCACTTTTTAGTTTAAAAGTTCGAAAGTTAGTAAAAAAAACCAAAAAGCTAGCAACTTATAACAAAAAATTAAAGATTTCATTTTCTCTCTATTTTTTGCACATCTTTTGTAAAAAATCAAAAAGTCATCCTAAATATAGCAATTTTTTTTACATCATATTTTAACCAAAAGTTACTAAAAAAACCTATTCCCAAACGAG
37	MITE_T_17635	CSA015963	Biosynthesis of antibiotics, Terpenoid backbone biosynthesis, Thiamine metabolism	DXS2_ORYSJProbable 1-deoxy-D-xylulose-5-phosphate synthase 2, chloroplastic OS=Oryza sativa subsp. japonica OX=39947 GN=Os07g0190000 PE=2 SV=1	GGCCCTGTTTGGTAGAGCTGTGGGAAAGTgcttatagcttatgcctaaacagcttatagcttataactttcagcttaagctgatTTCCAGCTTATTCTTAAAGCATCTCCTGCCCCACTCAAAGAATAAGCTGTTTTCTGACTTCCACAAAGCTATAAGTTATAAGCTATAAGCTAAACCAAACACATCAAAATAGCTTAAATTAAGCTGAAAGCTGAAATAAGCTGAAATTAAACTGTACCAAACAGGGCC
38	MITE_T_6141	CSA002930	Biosynthesis of terpenoids and steroids, Biosynthesis of antibiotics, Carotenoid biosynthesis, Terpenoid backbone biosynthesis	PSY_CAPANBifunctional 15-cis-phytoene synthase, chromoplastic OS=Capsicum annuum OX=4072 GN=PSY1 PE=1 SV=1	GGAATCATGAAAAAAACATTATGAAATGTATTATGAAGATTTTTCATTCTTTAATTTGTGTGTGGTGTTTTATGATATGTGTAATCCAAAGGTAAAGGATCTTTCATGATCATCTTCATTATATTTTTTTCATGATCCC
39	MITE_T_5313	CSA033927	Biosynthesis of terpenoids and steroids, Biosynthesis of antibiotics, Carotenoid biosynthesis, Terpenoid backbone biosynthesis	PSY_CAPANBifunctional 15-cis-phytoene synthase, chromoplastic OS=Capsicum annuum OX=4072 GN=PSY1 PE=1 SV=1	GGTATCATGAAAAAATTTTCATGAAAATAATCATGAAAGTTTTGTGGTCCTTGGATTACACTTAGAATAAAATACCACACACTAATCAAGGTAATTCAAGGATCATAAATCTTTCATGATTATTTTCATGAAAAAATTTTCATGATCCC
40	MITE_T_12375	CSA006348	Caffeine metabolism, Nitrotoluene degradation, Drug metabolism - other enzymes	TADA2_ORYSJTranscriptional adapter ADA2 OS=Oryza sativa subsp. japonica OX=39947 GN=ADA2 PE=2 SV=2	AAGGATAAATTACACTTACACGCCCGGAGGTTTGGATTTAATATATATTACCCCTTGATGTTTGGGAAATTACACTAACCTCCTTGTCATTGTAATTATTTAGACCGAATAAAGGTATTGAACTCATGCACTCtcttttttttctttgctttactttctcttttttttcccctttcctttacttttttttttttAAATGTAATTCCTCTGTTTTTCTACTAGGAGTTGTTACCTTTTATATAAGCAGGGGGGTTTGTGAAATGAGACTATTAACCACAGAGGTGGGAATGTAATTTCCAAAACATCAGGGTGTGGGTAGTAATTGGACCAAAACCTCAAGGGGTGTTAACGTAATTTACCCTT
41	MITE_T_15348	CSA022083	Caffeine metabolism, Nitrotoluene degradation, Drug metabolism - other enzymes	MYST1_ARATHHistone acetyltransferase of the MYST family 1 OS=Arabidopsis thaliana OX=3702 GN=HAM1 PE=1 SV=1	CTCCCTCCGTCCCAAAATAATGGTCTATTTTGGGGAATCTAACTTTTTTTTATAGTACAATTATTATATTTTAAAAATATTAATTTTTCAAAATTGCCCTTTGATAGTACATTTTTTTGGGAATATCAATTGTCATAATTGTACTTTTTGTATTATTAATGAATTTAAAAGAAGGGCAAAATAGTAAATTCATATTATTTTATTCCTTGATTTTTGAAAATGGACTAATGTTTTAGGACAATGAAAAATGGAATAAAAACTAATATTTTGGGACAGAGGGAG
42	MITE_T_21850	CSA004599	Carbon fixation in photosynthetic organisms, Alanine, aspartate and glutamate metabolism, Biosynthesis of antibiotics, Novobiocin biosynthesis, Lysine biosynthesis, Tyrosine metabolism, Arginine and proline metabolism, Tropane, piperidine and pyridine alkaloid biosynthesis, Phenylalanine, tyrosine and tryptophan biosynthesis, Phenylalanine metabolism, Cysteine and methionine metabolism, Arginine …	PAT_PETHYBifunctional aspartate aminotransferase and glutamate/aspartate-prephenate aminotransferase OS=Petunia hybrida OX=4102 PE=1 SV=1	GGCCTCGTTTGGGAACCCTCTATTTTAGTCAAAAAGTTAAAAAGTTACTAAATTAGTCAAAAAGCCAACAATTCATATCAAAAAGTCAAAAATTCTATTTTCTCTCTAGTTTTTGCACATCTCTTCGTAAAAAAGTCAAAAAGTCATTCCAAACATACTAATTTTTTTTAACTCATAATTTAACCAAATAGTCAAAAAATTACTAAATTAGCCTGTTCCCAAACGAGGCC
43	MITE_T_5000	CSA030352	Carbon fixation in photosynthetic organisms, Biosynthesis of antibiotics, Glycolysis / Gluconeogenesis	G3PC2_ORYSJGlyceraldehyde-3-phosphate dehydrogenase 2, cytosolic OS=Oryza sativa subsp. japonica OX=39947 GN=GAPC2 PE=1 SV=1	GGAATTATGAAAAAAATATCATGAAATCTTTCATGAAGATTTCTTCTATTTTGATTAGTATGCGGTGTTTTTTTGTATGTGTAATCTAACGGTGGAGAATCTTTCATGATCATTTTCATGATATTTTTTTCATGATACC
44	MITE_T_16056	CSA015583	Carbon fixation in photosynthetic organisms, Methane metabolism, Citrate cycle (TCA cycle), Biosynthesis of antibiotics, Carbon fixation pathways in prokaryotes, Glyoxylate and dicarboxylate metabolism, Cysteine and methionine metabolism, Pyruvate metabolism	MDHM_FRAANMalate dehydrogenase, mitochondrial OS=Fragaria ananassa OX=3747 GN=MMDHI PE=1 SV=1	GTTTGATTCACAATACTAATAGTGAAGTATTAATAATCTTATTAAATTAGTGTGGTATTCACTATCCAATTGGATTAATAATCCTACCCCTACTCCATTACTAATAATCCTACAAATTTGTTGGATTAATTATCCATTGGATTAATAATCATAAACCAAAATGTTAAAACAAATATAGGATAATTAGGCCCACGGATTAATAATCTCAATCCCATGCTCTAATCCTCCCAATCAAAC
45	MITE_T_21365	CSA034775	Carbon fixation in photosynthetic organisms, Methane metabolism, Citrate cycle (TCA cycle), Biosynthesis of antibiotics, Carbon fixation pathways in prokaryotes, Glyoxylate and dicarboxylate metabolism, Cysteine and methionine metabolism, Pyruvate metabolism	MDHM_EUCGUMalate dehydrogenase, mitochondrial OS=Eucalyptus gunnii OX=3933 GN=MDH PE=2 SV=1	AGCCTCGTTTGGGAACAGGCTAATTTAGTAACTTTTTGGCTAATTGGCTAAAAAGGTAGGTAAAAAAAACTTGTATGTTTGGGATGACTTTTTGACTAATTACGAAAAGCTGTGCAAAAAGTAGAGAGAAGCCGTAATTGTTGACTTTTTGGTAtggctaattggctaattggctaatttaactttttggctaattggctaaAAAGGTAGCATCCCAAACGAGGCCT
46	MITE_T_15344	CSA012982	Carbon fixation in photosynthetic organisms, Methane metabolism, Pentose phosphate pathway, Biosynthesis of antibiotics, Glycolysis / Gluconeogenesis, Fructose and mannose metabolism	ALFP3_ARATHFructose-bisphosphate aldolase 3, chloroplastic OS=Arabidopsis thaliana OX=3702 GN=FBA3 PE=1 SV=1	GGGCTTGTTTGGTTTGTGTTTGTAGAGTAGTTTTTTAGATAAAAAGTACGAAAACTTGTTTGGTTTGCCTTTTTTCAGAAATAATTTTGGAAAATTGTTTTGGGAAGAGAGTTTTAAAAAAAGTGATTGATTTGATGTGTATGAGAGAGAGAGTGATTTTGGAAAGAAGCAAGCCAAACAAATTTTGAGATTTTTTTTGAAAAAAATTGTTTGGTTTGATTATTCTTGAAAGTTGTTTGTAGAGAATTTTTCCCAAAAACAAGCCC
47	MITE_T_7844	CSA012982	Carbon fixation in photosynthetic organisms, Methane metabolism, Pentose phosphate pathway, Biosynthesis of antibiotics, Glycolysis / Gluconeogenesis, Fructose and mannose metabolism	ALFP3_ARATHFructose-bisphosphate aldolase 3, chloroplastic OS=Arabidopsis thaliana OX=3702 GN=FBA3 PE=1 SV=1	GGGCAAATTACACAAATAGTCCCTATAGTTTGGGACTCGTGTCACTTTGGTCCCGgacttttcaattgtgacacatttgaccctgaattttgaattttgTTCCAAATAAGGACAATTGAAGATACCATTGTTTAATTTCAAGGGCAAAATCGCCAATTTAATAAAATATAAACTAATTTGACAAAAATAAATATCAAAAAAATATTTTTAATTTTTTAAAAATTATTTTTATCCACCAATGATAAAATTATGTAAAATTGATAAAAATTAATAAAAATTACATGATTAATTTTTNTTTTACATGATCATATCATCCAAACACATAATATAAATTAATTTGGTAAAAAAAATAATTAAATGTCTAAAAGATTTCTTAATTTTACATAATTTTATTTTTAG…
48	MITE_T_8988	CSA030212	Carbon fixation in photosynthetic organisms, Pyruvate metabolism	MAON_SOLTUNAD-dependent malic enzyme 59 kDa isoform, mitochondrial OS=Solanum tuberosum OX=4113 PE=1 SV=1	AACTATGATATCCTAAGAAGCACAGACACTTCTAAGAAGGTGACGTATCCGTGTGGTGTCCGTGTTGGACATTGACACTCTTTGGACACTTTCCCGACATGTGTCTAATACTCTTCAAAACGTGTCTTATTTTTTAATTTTTTTTAGAAGTCCGGACACTCTTTGGACACTTGGAGGACACATGTGTCTATCACTTAAACACACGTATCTATCGATTAGACATGGGTGAAACTAATTATAAGTTTGAACAAAACAATTTAAAATACAATAATAAAACAAAAATCATATAAATTTGTAGGAATTAGTGTCATATTGCAACTTTttattatttttaaatgatatattcatatatataacatataacaaatatataaaattatagattttaTGCGTGTCCCC…
49	MITE_T_2482	CSA017290	Carbon fixation in photosynthetic organisms, Pyruvate metabolism	MDHP_MEDSAMalate dehydrogenase	AGTAATGTTAGGGATCATGAAAAATATATCATGAATATTATCATAAAAGTTTCTCAACATTTGGATTACCCATATAATAAAACATCACACAGCAATCAAGACTAATCAAGGGATGAAAAATTTTCATGATATATTTCATGATATATTTTTCATGATCCCTAACATTACT
50	MITE_T_3812	CSA016936	Carotenoid biosynthesis	NCED1_SOLLC9-cis-epoxycarotenoid dioxygenase NCED1, chloroplastic OS=Solanum lycopersicum OX=4081 GN=NCED1 PE=1 SV=2	GCTGTGTTTGGTTAGAGGATTTGGAGAGAGATTTGAAAAGAAAAATAGAAAAGGTAGGTGAAATGTGAATAAAACATGCCTATATTTCACCTAGTTGCACACAccttttccctttccctttccaaatccctatccAAATTCCCCAACCAAACACAGC
51	MITE_T_14998	CSA033096	Citrate cycle (TCA cycle), Biosynthesis of antibiotics, Carbon fixation pathways in prokaryotes	ACLB2_ARATHATP-citrate synthase beta chain protein 2 OS=Arabidopsis thaliana OX=3702 GN=ACLB-2 PE=1 SV=1	CTCCCTCCGTTCCAAAATATTGGTCCCTTTTGGGGAATCCAACTTTTTTTGATAGTACACTTATTGCATTTGAAAAAAGCTGGTTTTCCAAAATTACCCTTTTGATAGTACATTTTTTGGGAATATCAATGTCATAATTGTACTTTTTAAATTGTTTATTAATTTAAAAGAAGGGCAAAATAGGAAATTTACATTATTTTTGTACTTGATTTATAAAGAGGGACTAATATTTTGGGACAATGAAAAATGGAATAAGGGACTAATATTTTGGGACGGAGGGAG
52	MITE_T_21545	CSA034373	Citrate cycle (TCA cycle), Biosynthesis of antibiotics, Carbon fixation pathways in prokaryotes	ACLB1_ORYSJATP-citrate synthase beta chain protein 1 OS=Oryza sativa subsp. japonica OX=39947 GN=ACLB-1 PE=2 SV=1	GGGCATGTTTGATTGGAAGGATTAAAGCATGGGATTGAGATTATTAATTCGTGGGCCCAATCATCCTATATTTGTTTTGACATTTTTGTTTAGCATTATTAATCTAATGGATAATTAATCCAACAAATTTGTAGGATTATTAGTAATGGGATAGGGGTGGGATAGTTAATACCACACTAATTTGATAGGATTATTAATACCTCACTATTAGTGTTGTGAATCAAACATGACC
53	MITE_T_16003	CSA032487	Citrate cycle (TCA cycle), Biosynthesis of antibiotics, Glycolysis / Gluconeogenesis, Pyruvate metabolism	ODPB1_ORYSJPyruvate dehydrogenase E1 component subunit beta-1, mitochondrial OS=Oryza sativa subsp. japonica OX=39947 GN=Os08g0536000 PE=2 SV=1	GTTTGATTGGATGGATTAGAGCATGGGATTGAGATTATTAATCCGTGGATCCCATTATCCTATGTTTGTTTTAATACTTTGGTTTAGGATTATTAATCCAATAGATAATTAATCCAACAAATTTGTAGGATTATTAGTAATGGGGTAGTAGTGGGATTATTAATCCAATGGATATTAATCCAATTGGATAGTGAATACCACACTAATTTAATTGGATTATTAATACTTCACTATTAATCTTGTGAATCAAAC
54	MITE_T_1307	CSA024616	Citrate cycle (TCA cycle), Biosynthesis of antibiotics, Glycolysis / Gluconeogenesis, Pyruvate metabolism	ODPB1_ORYSJPyruvate dehydrogenase E1 component subunit beta-1, mitochondrial OS=Oryza sativa subsp. japonica OX=39947 GN=Os08g0536000 PE=2 SV=1	GGCCAAGTTTGGCATGAGACAAAAAAGACAAAAAGTCAAAAAGTCACTATCCTATTTAAGTCACATCATCTTATTTAAGTCACATCACCTCTCTAACACATCACTTCAAACCCAACCCAAACCCAACCCATATTTCATAAAAAGTCAAAAAATGCACTTATTTAGTCTTCCCAAACTAGGCC
55	MITE_T_1086	CSA017504	Citrate cycle (TCA cycle), Biosynthesis of antibiotics, Glyoxylate and dicarboxylate metabolism	CISY_DAUCACitrate synthase, mitochondrial OS=Daucus carota OX=4039 GN=CS PE=2 SV=1	AACTTCACCACAAAATTTCGTAATATCAACCACAAAATGCGTAATCTAACCACAAATTGGCGTAACAAAAAATGTTGTAACCAAATGACAAACTTTCGTTACATGAACCACAAAATTTTAGACATTTTGTTACGCTAATTTGTGGTGAGGTTACACATTTTGTGATTAATGTTATGAAATTTTGTGGTAAAATT
56	MITE_T_23119	CSA006674	Cyanoamino acid metabolism, Phenylpropanoid biosynthesis, Starch and sucrose metabolism	ALL9_OLEEUGlucan endo-1,3-beta-D-glucosidase OS=Olea europaea OX=4146 GN=OLE9 PE=1 SV=1	AGGCCATGTTTGTTTGGGCGGACTGGATTAGCATTCCCATGACTAATAGTCCTAGGACTACAAATCCGTTGGATTATGTATCCTATCTTAACTAATAGTCAAGTTTAAAATAATTAGAGCGTACTTCAATTGTTTAACCAAACATCGGATTAATAATTTTATTGGACTATTAGTCCAATCCCAAGCTCATGTCCACCAAAACAAACATAGCCT
57	MITE_T_11869	CSA006674	Cyanoamino acid metabolism, Phenylpropanoid biosynthesis, Starch and sucrose metabolism	ALL9_OLEEUGlucan endo-1,3-beta-D-glucosidase OS=Olea europaea OX=4146 GN=OLE9 PE=1 SV=1	GAGCATCTCCAACGGTAATAGGCATTTTACCTATCTAAATATTACTATAAAGTAGATATTTTATTTTGCCTATCAACTATTTCATATTTCTACTCCAACCATGCTCTTTATTTTAGCTATTCATCTAAATACTATTAATTTTATAAAATGCCACATCAACAACAAAGATGGAGGGAAATGATCCTAATGATTAAATATATTTTGCCTAGTCTTGAATGCTAGCTACATGTAGCTAGTGAATGTGAGTTGAGCTAAAATGCCTAATCATATGCCTAGTGCATTGAAATTGAAAAAAATAAGTTATACTAGGCATTTTGACTAACAAGCATGATATGCCTAGTAGGTTAGAGATGCTC
58	MITE_T_4347	CSA032145	Cyanoamino acid metabolism, Phenylpropanoid biosynthesis, Starch and sucrose metabolism	BGL11_ARATHBeta-glucosidase 11 OS=Arabidopsis thaliana OX=3702 GN=BGLU11 PE=2 SV=2	GTTGTGTTTGGTTGGGGGATTTAGGGAGGAATTtggaaagggaaatggaaaaggtaggtgaaatgtgaaTAAAACATGCCTATATTTCACCTAGTTTCACACACCTTTTCCCTTTCCATTTCTAAATTCCTCCCCAAATCCCTCAACCAAACACAAC
59	MITE_T_17333	CSA001147	Cysteine and methionine metabolism	DCYD1_ORYSJPutative D-cysteine desulfhydrase 1, mitochondrial OS=Oryza sativa subsp. japonica OX=39947 GN=Os02g0773300 PE=2 SV=2	TTTGGGAAGGTGGGTTGGAGGCTTTTTTGGCTATTTTAGTCACAAAAAACAAAATAGGCTATTTTAGTCATAACAAACAAAACATCACATCCAACCCATAATCATTACATTCTTCTCTCACAAAAAAACTCAAAAAAGCCAAAAAGTCAAAAAGTCCTTCCCAAACCAAGCTTTTAAGCCCAGGCTAAAATAGCCAAAAAAGCCAAAAAGCTAAAAAACCAACCCACTTCCCAAA
60	MITE_T_4228	CSA036842	Diterpenoid biosynthesis	KSA_PEAEnt-copalyl diphosphate synthase, chloroplastic OS=Pisum sativum OX=3888 PE=2 SV=1	GCTGTGTTTGGTTGGGGGATTagggaagggatttggaaagggaaatggaaaaggtaggtgaaaTGTGCATAAATCATGCCTATATTTCACATAGTTTCACACAccttttccctttccctttccaaatcctttccTAAATCCCTCAACCAAACACAAC
61	MITE_T_4227	CSA036842	Diterpenoid biosynthesis	KSA_PEAEnt-copalyl diphosphate synthase, chloroplastic OS=Pisum sativum OX=3888 PE=2 SV=1	GGTGTGTTTGGTTGAGGGATTTGGGGAGGGATTTGGAAAGGGAAATGGAAAAAGTATGTGAAACTATGTGAAATATAGGCATGATTTATTCGCATTTCACCTACCTTTTCCATTTTTCTTTCCAAATCCCTCTCCAAATCCCCCAACCAAACACAGC
62	MITE_T_2245	CSA004444	Diterpenoid biosynthesis	G2OX_PHACNGibberellin 2-beta-dioxygenase OS=Phaseolus coccineus OX=3886 GN=GA2OX1 PE=2 SV=1	GGCCAAGTTTGAGAAGACTAAATAAGTGCACTTTTTGATTTTTTATGAAATATGAGTTGAATTTGAGTTGGATTTGAAGTGATGTGTTAAAGAGGTGATGTGACTTAAATAGGATAGTGACTTTTTGACTTTTTGAATTTTTTGGAAGATGCCAAACTTGGCC
63	MITE_T_16514	CSA034282	Diterpenoid biosynthesis	G3OX_PEAGibberellin 3-beta-dioxygenase 1 OS=Pisum sativum OX=3888 GN=LE PE=1 SV=1	GTTTGGGGTGTCCTAAATAAGTGTACTTTTTGTCTTTTTAGACTAAAAAGTTGAGGTTGAAAATATGAATATTTGGGTTAACTTTTTAACTTTTTATGAAAAAATGTGTATTAAAAAATTGTATAAATTAATGTGTAGGGAAAAATTAATATTGAGAGTTGTGCAGCCGTAATTGTTAACTTTTGGTGAATAGTGATAACTTTTTAACTTTTGAATAACTTTTTGACTTTTTGACTTTTTTTAGACTCCCCAAAC
64	MITE_T_2897	CSA033665	Drug metabolism - other enzymes	SABP2_TOBACSalicylic acid-binding protein 2 OS=Nicotiana tabacum OX=4097 GN=SABP2 PE=1 SV=1	GCTTTAGACCACTAATTAGTGGTGGCTCTAATGATGTGGCAGTGGGTCCCATCCACTGCCACATGTGTTTTGTACCttgttcttttttttttttctttttttttCAATTGCCACCTCACTAGTGGTGGTATTAGTGATGCTAAATTAGTGGTCTATAGC
65	MITE_T_8252	CSA023888	Drug metabolism - other enzymes, Pentose and glucuronate interconversions	PME18_ARATHPectinesterase/pectinesterase inhibitor 18 OS=Arabidopsis thaliana OX=3702 GN=PME18 PE=1 SV=3	GAGCATCTCCAACGGTGTACCAAATGTTTCACCAAATCTGAGTAAAAAAGGGGTCATTTCCTTAATTTTATACTTCGCGCTCCAACGGTTCAACATCAAATCCGTTTCATCAAATTTGCGCTGGGCAACCGGTTGGTTGACCGGCCGGTCGACCGGCCGGTCAACCGGTAACGGCAAAATTTTTTTTTTTTTTTACCGGTTTGAACCTTTTTTTTTGAACTTTTTGAACTTTTGGTGGTCGACCGGGTGGTCAACCGGCCGGTCGACCACCTAGGCAAAAttttttttttttttttttttGACTGGTTTGAACCTTTTTGTGAACGGTCTGAACTTTCTCCGGGGCGACCGGTTGGTTAACCGGTTGGTCAACCGGATGGTTGACCCGTTCGTCTCATC…
66	MITE_T_2601	CSA028064	Drug metabolism - other enzymes, Pentose and glucuronate interconversions	PME17_ARATHProbable pectinesterase/pectinesterase inhibitor 17 OS=Arabidopsis thaliana OX=3702 GN=PME17 PE=2 SV=2	ATACTTCAAAATTAAGTATCCGATACTTCAAAATTAATAAAAAATTAATTAAGAAGTATCCGATACGTATCCGCGAGTATCCGAGGAGTATCGGTATCCAATAAGTATCCGATACGGATACGTCACCCTTTTTGAAGTAT
67	MITE_T_1436	CSA000382	Fatty acid biosynthesis, Biosynthesis of unsaturated fatty acids	STAD_RICCOStearoyl-	ATCAGCAATGTTAGGTATCATGAAAAAATTTTCATGAAAATAATCATGAAAACTTTGTGGCCCTTTGATTACACTTAGAATAAAGCGCCGCACACTAATCAAGTTAATCCAATGATCATAAATCCTTAATGATCATTTTCATAGAAAATTTTTCATGATCCCTAACTTTTCTCT
68	MITE_T_15678	CSA025413	Fatty acid biosynthesis, Biosynthesis of unsaturated fatty acids	STAD_RICCOStearoyl-	CTCCCTCCGTCCCAAAATATTAGTCCCTTATTCCATTTTTCATTGTCCCAAAATATTAGTCCCTCTTCAAAAATCAAGTACAAAAATAATATAAATTTTCTATTTTACCATTCTTTTAAATTAATAAACAACATAAAAAGTACAATTATGCATTGATATTCTCAAAAAATGTACTATCAAAAGGATAATTTTGGAAAATCAATTTTTTTCAAATACAATAATTGTACTACCAAAAAAAGTTAGATTCCCCAAAAGGGACCATTATTTTGGGACGGAGGGAG
69	MITE_T_19823	CSA017201	Fatty acid biosynthesis, Biotin metabolism	OXSM_SCHPOPutative 3-oxoacyl-	GGCCTCGTTTGGGAACAGGCTAATTTAGTAACTTTTTGGCTATTTAGCTAAAAAGGTAGGTAAAAAAAACTTGTATGTTTGGGATGACTTTTTGGCTAATTACGAAAAGATGTGCAAAAAGTAGAGAGAAAAGAGAATCTTTGACTTTTTGGTATGGATTGTTGGCTTTTTGGCTAATTTAGTAACTTTTTGGCTAATTGGCTAAAATAGCCTCTTGCCAAACGAGGCC
70	MITE_T_4162	CSA029231	Fatty acid elongation, Biosynthesis of unsaturated fatty acids	ACOT8_MOUSEAcyl-coenzyme A thioesterase 8 OS=Mus musculus OX=10090 GN=Acot8 PE=1 SV=1	TGTGTTTGGTTGGGAGATTTGAGAAGGGATTtgaaaatgaaaatgaaaaaggtaggtgaaatgtgaataaaatATACTTATATTTCACTTAGTTTTACACACATTTTCCCTTTCTCTTTTCAAATCTCTCTTTAAATCTCCTAACCTAACACA
71	MITE_T_7677	CSA016113	Flavonoid biosynthesis	CHSG_PETHYChalcone synthase G OS=Petunia hybrida OX=4102 GN=CHSG PE=2 SV=2	TAGGGGTGTGCGCGGTGCGGGTCGGTGCGGTTTGAGAGAAAAATGGAAACCGTATGGCGGGTGGCGGATTGATAGAAGTGTCACTAGAATTTGCCATTTTCCTTATCAAAAACCGGCGGTTCGCTTGGCAAATAATGACGGATTTGCCTTGGCGGTTCGGGCGGATTGGCGGTTTATAAAAAATATAATTCAAATTACAAAACTTAAATCAAAGAGTAAAAAAAAGACGAGAGATACCGTGATGTTAAGCATCTTGCGAAGCTTTCTTCTGATGCAGCAAGTGTAGCAACAACATGATAATATCAACGACTATGCCATCAGTTCATTACAAGCATCTGTGGAAGCTACAATGATCAAATACAATACATAAAATTCCCCTCGAGCAGTAATGTAATACTA…
72	MITE_T_7388	CSA006623	Flavonoid biosynthesis	CFI_CAMSIChalcone--flavonone isomerase OS=Camellia sinensis OX=4442 GN=CHI PE=2 SV=2	CAATGGATAAGAAAAAAAGAGAAAAATCTATATATTTGGGTTGGGTTTCCGTGAATACCCACATGGTAGGTTATCCATTG
73	MITE_T_21208	CSA006623	Flavonoid biosynthesis	CFI_CAMSIChalcone--flavonone isomerase OS=Camellia sinensis OX=4442 GN=CHI PE=2 SV=2	TCATTTGGGAATAGGCTTTTTTAGTAACTTTTTGACTTTTTGACTAAAATGTGATGTAAAAAAAATTAGTATGTTTGGGATGATTTTTTGACTTTTTACAAAAAGATGTGCAAAAAGTAGAGAGAAGGGAATCTTTGACTTTTTGATATGAGTTGTTGGCTTTTTGATTTTTTTAGTAACTTTTTGACTTTTTGGCTAAACTGGTCGCTTCCCAAACGA
74	MITE_T_13249	CSA004197	Galactose metabolism	RFS5_ARATHProbable galactinol--sucrose galactosyltransferase 5 OS=Arabidopsis thaliana OX=3702 GN=RFS5 PE=1 SV=1	GAGCATCTCCAATGCACTAGGCATATAATACTTGTTAGTTAAAATGCCTAGTGTGATTCATTTTTTTCAATTCCAATGCACTAGGCATATGATTAGGCATTTTGCCTCAACTCATATTCACTAGCTACATGTAGCTAGCCTTCAATGCTAGGCAAAATATATTCAATCATTAGGATCATTTCCCTCCATCTTTGTTATTGACGTGGCATTCTATAAAATTAATAGTATTTGGATAAATAGCTAAAATAAAGAGCATGGTTGGAGTAAAAACATAAAACAGTCGATAGGCAAAATAAAATATATACTTTATAGTAATATTTAGATAGGTAAAATGCCTACTACCGTTGGAGATGCTC
75	MITE_T_6322	CSA023299	Galactose metabolism	RFS2_ARATHProbable galactinol--sucrose galactosyltransferase 2 OS=Arabidopsis thaliana OX=3702 GN=RFS2 PE=2 SV=2	GTCTCGTAGCTCAAATTTTGTGGCTCAAAAGTGGCTCAAATGGCTAAAACGATGTCGTTTTGGCCATTTTTATGTTGTTCTGTACTCAAAACGACGTCGTTTTGGCCATTTGAGCCACAAAATTTGAGCTACGTAGC
76	MITE_T_9066	CSA016742	Galactose metabolism, Starch and sucrose metabolism	INVB_DAUCABeta-fructofuranosidase, soluble isoenzyme I OS=Daucus carota OX=4039 GN=INV*DC4 PE=1 SV=2	AGAAGCACGGACACTTCTAATAAGGTGACGTATCCGTGTCGGACACCGACACTCTTTGGACACGTGTCCGATACTCTTCAAAACGTGTCCTATTTTTTAAATATTTTTAAAGACCCGGACACTCTTTGGACACTTGGAGGACACACGTGTCAATTGTTTAAACACATGTGTCTATTGATTACAGATATGTAAAACTAATTATAAGTTTGAACAAAACAATTTAAGATACAATAATAAAATAAAAACCATATAAATTTATAGGAAATAGTGCTATATTGCATTTTTTATTATCTTTGAATGatatattcatatatataacatataataaatatataaaattatatatTTCATGCGTGTCCTCCACGTGTCGTGTCCTGCATTTTTTTAAAATTAAcgtgt…
77	MITE_T_21834	CSA028772	Geraniol degradation, Butanoate metabolism, Valine, leucine and isoleucine degradation, Synthesis and degradation of ketone bodies	HMGCL_ARATHHydroxymethylglutaryl-CoA lyase, mitochondrial OS=Arabidopsis thaliana OX=3702 GN=HMGCL PE=1 SV=2	TTTGGGAACAGGCTAATTTAGTAACTTTTTGACTATTTGGCTAAAAAGGTAGGTAAAAAAAACTTGTATGTTTGGGATGACTTTTTGGCTAATTACGAAAAGATGTGCAAAAAGTAGAGAGAAAAGAGAATCTTTGACTTTTTGGTATGGGTTGTTGGCTTTTTGGCTAATTTAGTAGCTTTTTAACTAATTGGCTAAAATAGCCTCTTGCCAAA
78	MITE_T_4965	CSA004606	Glycerolipid metabolism	MGDG_TOBACProbable monogalactosyldiacylglycerol synthase, chloroplastic OS=Nicotiana tabacum OX=4097 GN=MGD A PE=2 SV=1	TGTGTTTGGTTGGGGGATTTGGAAAGAAAAAGGAAAAAGGTGTGTGAAACTAGGTGAAATATAGGTATGTTTTATTCACATTTCACCTACTTTTTTCATTTCCCTTTCCAAATCCCTCCTCAAATTCCCTAACCAAACACA
79	MITE_T_22488	CSA009927	Glycerolipid metabolism	GLPK_ARATHGlycerol kinase OS=Arabidopsis thaliana OX=3702 GN=GLPK PE=1 SV=1	CTCGTTTGGGAACAGGCTAATTTAGTAACTTTTTGACTATTTGGCTAAATTATGAGCTAAAAAAAACTAGTATGTTTGGGATGACTTCTTGGCTTTTTACGAAAAGATGTACAAAAAGTAGAGAGAAAAGAGAATCTTCGACTTTTTGGTATGAGTTGTTGGCTTTTTGGCTAATTTAGTAACTTTTTGACTTTTTGGCTAAAATAGAGGGTTCCCAAACGAG
80	MITE_T_18434	CSA021018	Glycerolipid metabolism, Biosynthesis of antibiotics, Glycolysis / Gluconeogenesis, Ascorbate and aldarate metabolism, Limonene and pinene degradation, Inositol phosphate metabolism, Lysine degradation, Chloroalkane and chloroalkene degradation, Pyruvate metabolism, Fatty acid degradation, Arginine and proline metabolism, Propanoate metabolism, Tryptophan metabolism, Insect hormone biosynthesis, …	MMSA_ARATHMethylmalonate-semialdehyde dehydrogenase	GGCCTCGTTTGGCAAGAGGCTATTTTAGCCAATTAGCCAAAAAGTTACTAGATTAGCCAAAAAGCCAACAACTCATATCAAAAAGTCAAAGATTCTCTTTTCTCTCTACTTTTTGCACATCTTTTCGTAATTAGCCAAAAAGTCATCCCAAACATACAAATTTTTTTTACCTACATTTTTAGCCAAATAGCCAAAAAGTTACTAAATTAGCATGTTCCCAAACGAGGCC
81	MITE_T_16629	CSA002246	Glycerolipid metabolism, Biosynthesis of antibiotics, Glycolysis / Gluconeogenesis, Ascorbate and aldarate metabolism, Limonene and pinene degradation, Lysine degradation, Chloroalkane and chloroalkene degradation, Pyruvate metabolism, Drug metabolism - cytochrome P450, Fatty acid degradation, Tyrosine metabolism, Arginine and proline metabolism, Glycine, serine and threonine metabolism, Tryptoph…	BADH1_ARATHBetaine aldehyde dehydrogenase 1, chloroplastic OS=Arabidopsis thaliana OX=3702 GN=ALDH10A8 PE=2 SV=1	GGGCAAATTACATATACCCCTCGAGGTTTAGCAAAATTACAGATACCCCTGAGGTTTGAGAAATTACAGATACCCCCTGAAGGTACTATTTGCATAACAAATTAGGGGGTAAATTGTTATGAAAATATAAACTTCATGGGGCAATTTGTTATGAAAATATAAACCTCAGAGGCTATCTGTAATTTCTGAAACTTCAAAAAAATATCTGTAATTTAACTAAATCTCGAGAGGTATATGTAATTTGCCC
82	MITE_T_7107	CSA016583	Glycerolipid metabolism, Glycerophospholipid metabolism	LPAT2_ARATH1-acyl-sn-glycerol-3-phosphate acyltransferase 2 OS=Arabidopsis thaliana OX=3702 GN=LPAT2 PE=1 SV=2	AAAAAAGTGCACTTATTTCATCTTTTTATCTTTTTTGGGTCACATCAATCAACATCTCCTCTCTAATTTTTCTACACATAATACAAAAAAAGTCAAAAAGTGCACTTATTT
83	MITE_T_7783	CSA011243	Glycerolipid metabolism, Methane metabolism, Fructose and mannose metabolism	DHBK_SOLLCPutative 3,4-dihydroxy-2-butanone kinase OS=Solanum lycopersicum OX=4081 GN=DHBK PE=2 SV=1	TTAAAGGCGATAGGCGCACTGAGGCGCCAAGGTCTCTTGGGGCCTAGGTGCAAGGCGCAGGCTTTACCGAAGTGAGGCACACCTTGTACGTGAAAAAATATGTAATTTAATATAAGAAAATAATTTAAGAAGAAACGTAGAGAAGAGAAGTGGAGAAGACAACAATGTAGAGAAGAAAAGAAGAGAAAGGAATGAGAGAGAAATGTaagaagagaagaagaagaagaagaagaagaagaTAGCAACATGAAGAAGAATTTTTGGAGCTGCTGGACTGGATAACGAAAGCAGGCAGCAACAAAGTGTTCTTCGGAGATTAGGAATTAGGACTAATTTTACTTATATTGTTGATTTGTGGCTGAATGCCCAATGTATTGGTATGTGTACTTACGAGTAGGG…
84	MITE_T_4161	CSA009157	Glycerophospholipid metabolism	PEAMT_SPIOLPhosphoethanolamine N-methyltransferase OS=Spinacia oleracea OX=3562 GN=PEAMT PE=1 SV=1	CTGTGTTTGGTTGAAAGATTTGGGAAGGGATTTAAAAAGGAAAATAAAAAAAATGTGTAAAATTATATGAAATATAAGTATATTTTATTCACATTTCATTTATCTTTTTCATTTTCTTTTCTAAATCTCTTCTCAAATTTCCTAACCAAATATAG
85	MITE_T_1949	CSA025173	Glycine, serine and threonine metabolism, Alanine, aspartate and glutamate metabolism, Cysteine and methionine metabolism	AGT23_ARATHAlanine--glyoxylate aminotransferase 2 homolog 3, mitochondrial OS=Arabidopsis thaliana OX=3702 GN=At3g08860 PE=2 SV=1	GCTGTGTTTGGTTGGGGGATTTGAGGAGGGATTTAGAAATGGAAATGGAAAAGGTGTGTGAAACTAGGTGAAATATAGGCATGTTTTATTTACATTTTACCTACCTTTTCCATTTTCCTTTCTAAATCCCTCCCCAAATCCCCCAACCAAACACAGC
86	MITE_T_17262	CSA029700	Glycosaminoglycan degradation, Galactose metabolism, Sphingolipid metabolism, Glycosphingolipid biosynthesis - ganglio series, Other glycan degradation	BGAL1_ARATHBeta-galactosidase 1 OS=Arabidopsis thaliana OX=3702 GN=BGAL1 PE=2 SV=1	TTAGCCTCCGTTTGGGAAGTGGGTTAGCTTTTTGACTTTTTGACTTTTTTGGCTATTTTAGCCTGGGCTTAAAAGCTTGGTTTGGGAAGGACTTTTTGACTTTTTGGCTTTTTTGAGTTTTTTTGTGAGAGAAGAATGTAATGATTATGGGTTGGATATGATATTTTGTTTGTTATGACTAAAATAGCCTATTTTGTTTTTTGTGGCTAAAATAGCAAAAAAAACCTGCAAACCCACTTGCCAAACACAGGCTTA
87	MITE_T_11181	CSA019681	Glycosaminoglycan degradation, Galactose metabolism, Sphingolipid metabolism, Glycosphingolipid biosynthesis - ganglio series, Other glycan degradation	BGA15_ORYSJBeta-galactosidase 15 OS=Oryza sativa subsp. japonica OX=39947 GN=Os12g0429200 PE=2 SV=1	GAGTGAGGATCCTTTTCTTGCAGCTTTAGTACTTGCGTCCGTCCTTGCAGGCCTTCGGGTCTACTTTTAGGCCTAATTTTGATAATCCGAACCGTTCATATTTTATGATTTATTCAGTATATCATACCTGTAAAAAATCAAGTTGATCGGATATCAAAAAGCATAAGTTCGGAAAACTGTTTATTAAATTCTTTAAAAAATAGTGTTTAGTTCAATTTTTCAAACACATACTTTTTGATATCCGATCAATTTGATTTTTTACAGGTATAATATACTGAGTAAATCATAAAATATAAACGGTTCAAATTATCAAAATTAGACTTAAAAGTAAATCCGAAGGCCTGCAAAGACGGACGCAAGCACAACCTTGCAAGGAGAGGCTCCTGACTC
88	MITE_T_15521	CSA020529	Glycosphingolipid biosynthesis - lacto and neolacto series, Glycosphingolipid biosynthesis - globo and isoglobo series	FUT1_PEAGalactoside 2-alpha-L-fucosyltransferase OS=Pisum sativum OX=3888 GN=FT1 PE=2 SV=1	TACTCCCTCCGTCCCAAAATATTGGTCCCTTTTGGGGAATTCAACTTTTTTTGGTAGTGCAATTATTGTATTTGAAAAAAGTTGATTTTTCGAAATTATCCTTTTGATAGTACATTTTTTGAAAATATCAATGTCATAATTGTACTTTTTATATTGTTTATTAATTTAAAAGAAGGGCAAAATAGGAAATTTATATTATTTTTGTACTTGATTTTTGAAGAGGGACTAATATTTTGGAACAATGAAAAATGGAATAAGGGACTAATATTTTGGAACGGAGGGAGTA
89	MITE_T_4439	CSA001498	Glyoxylate and dicarboxylate metabolism	GL32_ARATHGermin-like protein subfamily 3 member 2 OS=Arabidopsis thaliana OX=3702 GN=At3g10080 PE=2 SV=1	TATATGTACTAATTAGTGTACTAACTAGTGTACTAATTGATGATGTGGCATAATTTAAAAGGTTTTTGGTATTTGTAATGTGATTAACGAGTGAGGTCAATAATAATGTCATAACTAGTGTTGGTACACTAGTTAGTACACTAATTGGTGTATGTA
90	MITE_T_17644	CSA034022	Glyoxylate and dicarboxylate metabolism	GL21_ORYSJPutative germin-like protein 2-1 OS=Oryza sativa subsp. japonica OX=39947 GN=Os02g0491600 PE=3 SV=1	CCTGTTTGGTACAGCTTAATTTCAGCTTATTTCAGCTTTCAACTTAGTTTAAGCTATTTTGATGTGTTTGGTTTAGCTTATAGCTTATAGCTTATAGCTTTGTGGAAGTCAGAAAACAGCTTATTCTTTGAGTGGGGCAGGAGATGCTTTAAGAATAAGCTGGAAatcagcttaagctgaaagttataagctataagctgtttaggcataagctataagcACTTTCCCACAGCTCTACCAAACAGG
91	MITE_T_13244	CSA007333	Glyoxylate and dicarboxylate metabolism	GL23_ORYSJPutative germin-like protein 2-3 OS=Oryza sativa subsp. japonica OX=39947 GN=Os02g0491800 PE=3 SV=1	GAGCATCTCCAATGCACTAGGAATATAATACTTGTTAGTTAAAATGCCTAGTGTGATTCACTTTTTTCTATTCCAATGCACTAGGCATATGATTAGGCATTTTGGCTCAGCTCATATTCACTAGCTACATGTAGCTAGTCTTCAACGCTAGGCAAAATATATTCAATCATTAGGATCATTTCCTTCCATCTTTGTTGTTGACGTGGCATTCTATAAAATTAATAGTATTTGGATAAACAGCTAAAATAAAGAGCATGGTTGGAGTAAAAACATAAAACAGTTGATAGGCAAAATAAAACATATACTTTATAGTAATATTTAGATAGGTAAAATGCCTACTACCGTTGGAGATGCTC
92	MITE_T_16442	CSA024143	Isoflavonoid biosynthesis, Drug metabolism - other enzymes	CXE2_ARATHProbable carboxylesterase 2 OS=Arabidopsis thaliana OX=3702 GN=CXE2 PE=2 SV=1	GGCCAAGTTTGGGAAGACTAAAAAAGTGCACTTTTTGTCTTTTTGGACTAAAAAATTGAGGTTGAAAATATGGATGTTTGGGTTAACTTTTTGACTTTTTATTGAAAAATGTGTAATAAAAAATTGTAAAAATTGATTTGTAGGGAAAAATTTGAATTGAGAATTGTGCAGCCGTAATTGTTGACTTTTGGTGAATAGTATTAACTTTTTAGCTTTTTGAGTAACTTTTTGACTTTTTAACTTTTTTGGATCTTCCCAAACTTGGCC
93	MITE_T_17281	CSA036050	Linoleic acid metabolism, alpha-Linolenic acid metabolism	LOX31_SOLTULinoleate 13S-lipoxygenase 3-1, chloroplastic OS=Solanum tuberosum OX=4113 GN=LOX3.1	GCCTCCGTTTGGGAAGTGGGTTGGCTTTTTGGCTTTTTTGGTTTTTTTGGCTATTTTAGCCTGGGCTTAAAAGCTTGGTTTGGGAAGGGCTTTTTGGCTTTTTGGCTTTTTTGAGTTTTTTTGTGAGAGAAGAATGTAATGATTATGGGTTGGATGTGATGTTTTGTTTGTTATGGCTAAAATAGCCTATTTTGTCTTTTGTGGCTAAAATAGCCAGAAAAGCCCGAGAATCAACTTGCCAAACAGAGGC
94	MITE_T_2792	CSA006176	Linoleic acid metabolism, alpha-Linolenic acid metabolism, Arachidonic acid metabolism, Glycerophospholipid metabolism, Drug metabolism - other enzymes, Ether lipid metabolism	ORYA_ORYSJOryzain alpha chain OS=Oryza sativa subsp. japonica OX=39947 GN=Os04g0650000 PE=1 SV=2	TATTCAGTACTCCCGGAGTATGGACACGTGGTGCTCCATAAGATTTTGATTGGTGGAGAGACACAAGAACCCACGATTTATGTTGAAAATGGGGGGACAACATGGGGCTAAGTAATTGGTGATTGGTTTGGAGTATGGACACGTGGTGCTCCGGGAGTATTGAATA
95	MITE_T_22805	CSA023172	Lipopolysaccharide biosynthesis	SETH3_ARATHProbable arabinose 5-phosphate isomerase OS=Arabidopsis thaliana OX=3702 GN=SETH3 PE=2 SV=1	TTTGGGAAGTGGGTTGGCTTTTTGACTTTTTTGACTATTTTAGCCTGGGCTAAAAAGCTTGGTTTGGAAAGGGCTTTTTGACTTTTTGACTTTTTTTGTGAGAGAAGAGTGTAATGATTATGGATTAGATGTGATGTTTTATTTTTTGTAGCTAAAATAACTTATTTTATCTTTTGTGGCTAAAATAGCCAAAAAACACCTGGAATAGCTCTTCCCAAA
96	MITE_T_16176	CSA018159	Lipopolysaccharide biosynthesis	KDSB_ARATH3-deoxy-manno-octulosonate cytidylyltransferase, mitochondrial OS=Arabidopsis thaliana OX=3702 GN=KDSB PE=1 SV=1	GGGCAAATTACATATACACCCCTCCAGGTTTGACAAAATTACAGATACCCCCCTGAGGTTTGAGAAATTACGAATTCCCCCCTGAATGCTATATTTGCATAAGAAATTAGGGGGTAATTTGTTATGAAATATAAACCTCAGGGGGTAAATTGTTATGAAAATACAAACCTCAGGGGGCGGGATGTAATTTCCGAAACCTCAGGGGGTATCTGTAATTTAACCAAACCTGGAGGGGTGTATATGTAATTTGCCC
97	MITE_T_18426	CSA009967	Lysine degradation	C3H19_ARATHZinc finger CCCH domain-containing protein 19 OS=Arabidopsis thaliana OX=3702 GN=NERD PE=1 SV=3	TTGAGGCCTCGTTTGGCAAGAGGCTATTTTAGCCAATTAGCCAAAAAGTTACTAAATTAGCCAAAAAGCCAACAACCCATATCAAAAAGTCAAAGATTCTCTTTTCTCTCTACTTTTTGCACATCTTTTCGTAATTAGCCAAAAAGTCATCCCAAACATACAAGTTTTTTTTACCTACATTTTTAGCCAAATAGCCAAAAAGTTACTAAATTAGCTTGTTCCCAAACGAGGCCTGAA
98	MITE_T_4613	CSA001367	Metabolism of xenobiotics by cytochrome P450, Drug metabolism - other enzymes, Drug metabolism - cytochrome P450, Glutathione metabolism	GSTX4_TOBACProbable glutathione S-transferase OS=Nicotiana tabacum OX=4097 PE=2 SV=1	CTATACAAATAAAAAAAAATTACAAATTGATGTGGTATGGAATGATACAACTTTAGAATGTAAAATGAGACCCGACTTATTAATATTCTAGGTAGGTGACACATCAGTTTGTAAAGAAAGATTGTTTGGAAAGTTTGTTTGTATAG
99	MITE_T_22928	CSA030616	Metabolism of xenobiotics by cytochrome P450, Drug metabolism - other enzymes, Drug metabolism - cytochrome P450, Glutathione metabolism	GSTF_HYOMUGlutathione S-transferase OS=Hyoscyamus muticus OX=35626 PE=1 SV=1	GGTCATGTTTGTTTGGGCGGACTGGATTAACATTCCCATGACTAATAGTCCTAAGACTACGAATCTGTTGAATTATGTGTCCTATCTTAATTAATAGTCAAGTTTAAAATAATTAGTCTGTACTTTAATTATTTAACCAAACATCAGATTAATAATTTTATTAGACTATTAGTCCAATCCCAAGCTCATGTCCACCCAAACAAGCATGGCC
100	MITE_T_5081	CSA032297	Metabolism of xenobiotics by cytochrome P450, Drug metabolism - other enzymes, Drug metabolism - cytochrome P450, Glutathione metabolism	POLX_TOBACRetrovirus-related Pol polyprotein from transposon TNT 1-94 OS=Nicotiana tabacum OX=4097 PE=2 SV=1	GGCTAAGTTTGGGAAGACTAAATAAGTGTATTTTTTGACTTTTTTTATATTATGTGTAGAAAAGGTAGAGAGAAGATGTTGATTGATGTGACCCAAAAAAGATAAAAAGATGAAATAAGTGTACTTTTTTTTGTTAGCCAAACTTGGCC
101	MITE_T_14585	CSA011044	Metabolism of xenobiotics by cytochrome P450, Drug metabolism - other enzymes, Drug metabolism - cytochrome P450, Glutathione metabolism	GSTXA_TOBACProbable glutathione S-transferase parA OS=Nicotiana tabacum OX=4097 GN=PARA PE=2 SV=1	TGTTGTTGGATCCATGGGGGTCCATCACGGATTCCGTTTTGATAATCTGAACCGTATAATGTGTAGAACTCATCGAGTACTATATAATAATAAAAAATCACGTTAATCGGATATCGATAGTTATGTGATCAAATCAGTTTTGTATAAAAAAATGGACGGTGAATAAATTAACGGTTGAAAAAAAATCTATTTTGATCACATAGCTATCGATATCCGATCAACGTGATTTTTTATAGACATATAGTACTCGACGAGTTCTACACATTGACGGTTCAGATTATCAAAACGAGACCCGTGGTGAGCCTCCACGAATCCAACAACA
102	MITE_T_7049	CSA011044	Metabolism of xenobiotics by cytochrome P450, Drug metabolism - other enzymes, Drug metabolism - cytochrome P450, Glutathione metabolism	GSTXA_TOBACProbable glutathione S-transferase parA OS=Nicotiana tabacum OX=4097 GN=PARA PE=2 SV=1	ACAATTTTTGTGGCTCAAATGGCTCAAAACTGTCAAAACGACGTCGTTTTGAGCACAAAACATGCCAAAACGACGTCGTTTTGCCAGTTTTGAGCCATTTGAGCCACACAAATTGT
103	MITE_T_23170	CSA022570	Metabolism of xenobiotics by cytochrome P450, Folate biosynthesis, Arachidonic acid metabolism	CBR1_MOUSECarbonyl reductase	TTTGTTTGGGTGGACATGAGCTTGGGATTGGACTAATAGTTCAATAAAATTATTAATCCGATGTTTGGTTAAACAATGGATTCATTATTTTAAACTTGGCTATTAGTTAAGATAGGATACATAATCTAACGGATTCGTAATCTTAGGACTATTAGTCATGGGAATGTTAATCCAGTCCGTCCAAACAAA
104	MITE_T_7576	CSA027600	Metabolism of xenobiotics by cytochrome P450, Folate biosynthesis, Arachidonic acid metabolism	CBR1_MOUSECarbonyl reductase	CACTACGCCAAAATTGGACTTTAGCGACGGTTTTTTACCGCTGTTAAAAGCTGTAAAACCGCCGTTAAAGCCTTTAACGGCGGTATTAACGGCGGTTTTGTTACCGCCGTTTATGCGCGTGCCGGAAAAAGTACAACCGTCGTAAAAAGATAAATTACCGTCGTTAAAAGTTGACCAAAAACGGCAGTAACATAGGACCAAAAACGGCGGTTTTTTACCGCCGTAAATAGGTTTAAATTTTTCAAAAAATAATTCTTTCTTCTTGCACTCCCCAAGTCTTGAACCCTCAACCTCTCATCCACCCACACTAACCACTCTACCATAGCCACTCTTCATGAAATATATTCCCTAAATAAATATTTAAACATTACTTTTACTTTATTGTAGATGGTTTCGCCG…
105	MITE_T_3952	CSA017673	Methane metabolism, Pentose phosphate pathway, Biosynthesis of antibiotics, Glycolysis / Gluconeogenesis, Galactose metabolism, Fructose and mannose metabolism	PFPB_RICCOPyrophosphate--fructose 6-phosphate 1-phosphotransferase subunit beta OS=Ricinus communis OX=3988 GN=PFP-BETA PE=3 SV=1	GTTAGAGATCATGAAAATTTTGTTATGAAAAATTTGTGATCCTTAAATTATCTTGATTAGTGTGTGGTACTTTATTGTAAGTGTAATCCAAAGGTCACAAATCTTTCATGACTATTTTCATGAAAGACTTTTCATGATACCTAGC
106	MITE_T_19728	CSA026262	Monoterpenoid biosynthesis	LABER_LAVANExo-alpha-bergamotene synthase OS=Lavandula angustifolia OX=39329 PE=1 SV=1	GGCCTCGTTTGGGATGCTACCTTTTTAGCCAATTAGCAAAAAAATTACTAAATTAGCCAATTAGCCAATTAGTCATACCAAAAAGTCAACAATTACGGTTTCTCTCTACTTTTTGCACAGCTTTTTGTAATTAGTCAAAAAGTCATCCCAAACATACAAGTTTTTTTTACCTACCTTTTTAGCCAATTAGCCAAAAAGTTACTAAATTAGCCTATTCCCAAACGAGGCC
107	MITE_T_5987	CSA034972	Monoterpenoid biosynthesis, Limonene and pinene degradation	ISPD_MENPI(-)-isopiperitenol/(-)-carveol dehydrogenase, mitochondrial OS=Mentha piperita OX=34256 PE=1 SV=1	ATTTTTGAGCTCTAAAGGTAATTCTAATGAGTTGGCAGTGGGTTTCACCCACAGTAATGTGATGTTTTGGTCttaatttgtttttattttattttttttatttattGTCATGTCATTAGTGCTCCATTAGAGCGCCAAAAT
108	MITE_T_6978	CSA012460	mTOR signaling pathway	MPK19_ARATHMitogen-activated protein kinase 19 OS=Arabidopsis thaliana OX=3702 GN=MPK19 PE=2 SV=2	GGAGTATTTTGAAAAGATGATTAAAAGTTACTTTGTGATTTTTTAAAATTTTTTTGTGACGGAAGAAAGTGGGTTAAAAGTTGAAAAGTGACTTTTAATCCACTCCTCAAAATAGTCC
109	MITE_T_766	CSA004323	Nicotinate and nicotinamide metabolism	NADC_ARATHNicotinate-nucleotide pyrophosphorylase	TTTGTTTGGACGGACTGGATTAGTATTTCCATGACTAATAGTCCTAAGACTACTAATCCATTTGATTATGTATTCTATCTTAACTAATAGTCAAGTTTAAAATAATTAGTCCGTACTTCAATTGTTTAACCAAATATTAGATTAATAATTTTATTGAACTATTAGTCCAATCCCAAACTCATATCCACTCAAACAAA
110	MITE_T_12343	CSA005411	Not found	SAMC_XENTRS-adenosylmethionine mitochondrial carrier protein OS=Xenopus tropicalis OX=8364 GN=slc25a26 PE=2 SV=1	TTTGTTTTGGGAGATAGAATGGAGGGGATTGAGAGTGAGGGGATTAATAGTGAGGGGATTGATAGTGAGGAATTGTTAAATTATTTTTATATAAAATAATAAAAAAAATAAACATTATATTTAAAAAAAAATTCCCAATATATAAAAAATAAAAAAATTTCTAATCCCTTCACTATTTTTCTAATACCATCTCTACCTTACCAATCTCCCTTCCTCCTCCTTACTAATACCAAGGTATTACTAGTCCCCTCCCTATCTCTCAAAACAAACACCCCATTCTCAATCCCCTCCTCACTATCAAACCCAATCCCCTCCCCATAACCCCAAACAAA
111	MITE_T_6595	CSA005411	Not found	SAMC_XENTRS-adenosylmethionine mitochondrial carrier protein OS=Xenopus tropicalis OX=8364 GN=slc25a26 PE=2 SV=1	ATTTATCACCCCTAAATGACCCCTAATGATGTGGCATTGAGGTTAGACCCCACATGATGAAATTTTGACAAATCAAAATTTGACACTTGTCTGACACATCATTAGGGGTGATAAAT
112	MITE_T_15505	CSA012768	Not found	GAT1_ARATHGABA transporter 1 OS=Arabidopsis thaliana OX=3702 GN=GAT1 PE=1 SV=1	TGTGTTTGGTTGGAGTTTTTGAGGTGGGATTTGGAAAAGGAATGAGAAATGTAATCCTATTTATGTTTGGTTATAATAAAAAATATATGGGAAAAGAAAGTGGGTGAGAAATAAATAAAGAAATATGATACCTTTTTAGGACATCAATTCTATTTTATAACCAACACAACCAAACATAGTTGGAATTTGGAATTCTATTAATTCTTTCtccttttcctttcatttccatttccctttccatttctattcccaAATCCCCCAACCAAACACA
113	MITE_T_827	CSA005452	Not found	GSOX5_ARATHFlavin-containing monooxygenase FMO GS-OX5 OS=Arabidopsis thaliana OX=3702 GN=FMOGS-OX5 PE=1 SV=2	GGTCAAGTTTGGAAGATTAAATAAGTGTATTTTTTGACTTTTTATGAAATATGGATTGGATTTGGGTTGGATTTGAAGTGATGTATTAGAGAGGTGATGTGGCTTAAATAAGATGATGTGACTTAAATAAGATAGTGACTTTTTGACTTTTTGAATTTTTTAAAGGATGCCAAACTTGGCC
114	MITE_T_4132	CSA034561	Not found	PVADH_PSESPPolyvinylalcohol dehydrogenase OS=Pseudomonas sp. OX=306 GN=pvaA PE=1 SV=1	TGTGTTTGGTTGGGGGATTTTGGGAGGGATTTGGAAAGGGAAAGGGAAAATGTTTGTGAAACTATGTGAAATGTAGGCATGTTTTTTTCACATTTCACCTACCTTTTCCATTTCTCTTTCCAAATCCCTTCTCAAATTCTTCAACCAAACACA
115	MITE_T_11833	CSA013363	Not found	ALL12_OLEEUIsoflavone reductase-like protein OS=Olea europaea OX=4146 PE=1 SV=1	AAGTTTTAGAGACTAAAATTTAGGAACAAAATTATTTTTTAGAGACCAAATAATTTTGTTGCGAAAAGTGTCGTTATTATATTTTTAGCAGCAAAAATTAAACATTAGTGATGAATTATTATTCTTTTGGGACCAAATTTTTTATCTAAAAAAAAAAACTATTCTGAGAGCAAATTATTGTCCCTAAAAGTCTATTTATTAGTGACATTTTCAAAAAAATTTCGCTAAAAGTCTTGTTTTTGACTTTTCGGGACGACCTATTAGCGACTATCCTCATGACGATAGAAATTGGTTCATAAATATCTTTTGCAACAAAATTTTCACTTGTAGAGACCAAAACATTTAATTTCTAAAACTCT
116	MITE_T_9357	CSA029163	Not found	DNJ16-Chaperone protein dnaJ 16 Arabidopsis thaliana	GAGCATCTCCAACGGTTCAGTATTTTTTTACCAAATTTGAGTAAAAAATGGCTCATTTTTTCAATCTGATATCAGTTGCTCTAACGGTGCATCAAAAAGAAGAATCATGCCGCGGGTCAACCGGTTGGTCGACCGATAAGGCAATTTTTTTTTTTACCTTTCTGAACTGTTTGAACCTACCAATTTTTGAACCATTTGCTGAAGCTGGTCGACCGGTTGGTCAACCGGGTGGTCGACCAGGGGGTCGACCAGGTGGACATCCAGGTGGTCGACCACCATCTGTAAAATTTTGACAAATTTCTGCTTTAACGGCTATGCACAGTGTATTGGTGAAAGGAGCAACCTGTTCTCACTTTGATGAATTATTTGCTGAATTCTCATTTTGATACTTGTTTGCTG…
117	MITE_T_1758	CSA011350	Not found	JGB-Protein JINGUBANG Arabidopsis thaliana	TTATATATGGAAAATGTCTCGTAACTCAAATTTTGTGGCTCAAAAGTGGCTCAAATGGCCAAAACGACGTCGTTTTGGCCATTTTTATGTTGTTCTGTACTCAAAACGACGTCGTTTTGGTCATTTGAACCACTTTTGAGCCACAAAATTTGAGCTACGTAGCATTGTCGATtatatata
118	MITE_T_1660	CSA027404	Not found	UDP-D-xylose:L-fucose alpha-1,3-D-xylosyltransferase MGP4 Arabidopsis thaliana	AAGTTTGGCAGCATCCAAAAAATTTAAAAAGTCAAAAAGTCACTATCCTATTTAAGTCACATCATCTTATTTAAGTCACATCACCTCTCTAACACATCACTTCAAACCCAACCCAAATCCAACCCATATTTCATAAAAAATCAAAAAGTGCACTTATTTAGTCTTCCCAAACTT
119	MITE_T_1471	CSA013049	Not found	GLRX3_ECOL6Glutaredoxin 3 OS=Escherichia coli O6:H1 (strain CFT073 / ATCC 700928 / UPEC) OX=199310 GN=grxC PE=3 SV=2	TATAGAAAAATGCTTGAGAGCACTAAAAAGAGATCACTAAAGGAAACACTAATGATGTGGCAGTGGCCCCCGCCCATTTTCTATGCCttgtttttatttttttattattttttttGTCATTCCCAATATATTAGTGCTATTAGTGATGTATTTTTTAATGGTCTAAATCATTGTTGTATA
120	MITE_T_17782	CSA001608	Not found	---NA---	CGGCCCTGTTTGGTAGGGCTTATTTCCAGCTTATTTCAGCTTTTAGCTTAATTTAAGCTATTTTGATGTGTTTGGTTCAGGTTAACAATACAGTTTATAGCTTTTTGTAAGTCAAAAATGAACTTATTCTTTGAGTGGGGGAAGAGAAGCTTAATTTATAAGTCAAAAATCAGCTTATGTTCACagttataagctataagctgttaagctataagttataaTCACTTTCTTACAGCTCTACCAAATGGGGCC
121	MITE_T_2433	CSA000342	Not found	C7A22_PANGICytochrome P450 CYP749A22 OS=Panax ginseng OX=4054 PE=2 SV=1	GTTTGGGAAGACTAAATAAGTGTACTTTTTGACTTTTTATGAAATATGGGTTGGGTTTGGGTTAGGTTTGAAGTGATGTGTTAGAGAGGTGATGTGACTTAAATAAGATGATGTGACTTAAATAGGATAGTGACTTTTTGACTTTTTGTCTTTTTTCAATCTTCCCAAAC
122	MITE_T_8954	CSA017777	Not found	RAB1C_ARATHRas-related protein RABB1c OS=Arabidopsis thaliana OX=3702 GN=RABB1C PE=1 SV=1	CTCTCACGGTTTAGCAAAATTTTCATAAAATCTGAGTAAAAAAAAATTAATTTTCTTGATCTGATACGCGTAGCTCCAATGATTATGATTACTGTAGTGTGCATCAAAAAGGAAAGGGACATCCGGTGAATCGACCGGCCAGTCGATCGGTTCAAATTTTTTTTGAACTGTTTGAACCAGTAATTTGAACATTTGAACCAGTTCACAAACCAAATTTTGCATGAGCTGATCGACCGGTTGGTCAACCAAATGGTCAACCAGGTGGTCGATCCCGTAGTTTAAAAATTTCACAAATTTCTATTTTAACGGCTATGCACAGTAAATTAGTGAAAAGAACAAGCCGTCCTCAGTTTGGTGAAACGTTTAATATTTTCTCAATTTGATACTGTTTTGGTACAA…
123	MITE_T_12245	CSA000808	Not found	TRX1_ORYSJHistone-lysine N-methyltransferase TRX1 OS=Oryza sativa subsp. japonica OX=39947 GN=TRX1 PE=1 SV=1	GTTACATGGACTCGGGTACGGGTGTCGGGTGCGGGTATGTATCTAGAGGTCGGACTCATCAAATCATAAGTTTAAGGATACGCGGACTCGGCAAAAAAATGTCATATTTTTATATTTTTAATCTAATATGTGAGATAAAATGGTATTATATTTAACTTATAGTGTCGAAATGACATTTATAGCAATTATATAACAATATGTACATATAATAATAGTGTTATATACAATTATATAAGAAGTATCAGTTGAAAAGTATCCGACACATATCCCATATCCTTGTCTGAGTGTCGGGTGTCCGACACGGGTATTTGATTTAATTTGAAGAGTCCATGTAAC
124	MITE_T_1002	CSA017362	Not found	LAC17_ARATHLaccase-17 OS=Arabidopsis thaliana OX=3702 GN=LAC17 PE=2 SV=1	TAATAGAGAAAAGTTAGGGATCATGAAAAAACTTTCATGAAAATGATCATGAAAGATTTATGATCTTTGGATTATCTTGATTAGTGTGTGATGCTTTATTTTAAGTGTAACCCAAGGGTCATAAATCTTTCATGATCATTTTCATGAAAAATTTTTCATGATACCTAGCATTGCTCATATTA
125	MITE_T_3373	CSA017362	Not found	LAC17_ARATHLaccase-17 OS=Arabidopsis thaliana OX=3702 GN=LAC17 PE=2 SV=1	ATGCTAGGTATCATGAAAATAATGTCATGAAAAGTCTTCATGAAGATTCTCCACCATTGATTAGATTATAATGTTTGTAGTGTTTTATTGTATGTTATGCATTCACCATTGGATTAGTTTCATGATATTTACTTCATGATACGTAGCAT
126	MITE_T_13877	CSA011958	Not found	GLOX_VITPSAldehyde oxidase GLOX OS=Vitis pseudoreticulata OX=231512 GN=GLOX PE=2 SV=1	AAATATTAAGGGTATGTTTGGTTTGCATTTAGGAGATGAGTTTTAGAAAAAAATTTCTAAAAAATTGTTTGGTTTGAGTTTTTTTCAAAAAAATTTCAAAATCACTTTCTCTATCTTACACATCAATCAATCACTTTTTCTCTTTCCTCTCTCATTCTCAATCACTTTTTCTCTCACACACATCTACTCAAATTCTCACAAAATATCAAATCATCCCAAACTCCCAAAAAAAAAAACTCTCCCAAAATATAAAACCAAACAAACCAAAAAAATTTCTAAACTCTCTTCCCAATTTTTTTTTCAAAAACAACTCTCCCAAAAACAAACCAAACAAGCCCTAAGTAATT
127	MITE_T_12187	CSA023852	Not found	FAR1_ARATHProtein FAR-RED IMPAIRED RESPONSE 1 OS=Arabidopsis thaliana OX=3702 GN=FAR1 PE=1 SV=1	AGCTATGTTACACAGACTCTTCAAAATAAATCAAATACCCGTGTTGGACACCCGACACTCGAACAAGGGTATGGGATATGTGTTGGATACTTTTCAACGGATACTTCTTATATAACTATATATAACACTATTATTATATGTATATATTGTTTTATAATTATTATAAATGTCATTTTGACACTATAAGTTATATATAGTACCATTCTATCTCACATACTAGATTAAAAATATAAAAATATGATATTTTTTGGCCGAGTCCGCGTACTCTTAAATTTATGATTTGATGAGTCCGACCTCTAAATACATACCTGCACCCGACACCCGTACTCGAGTCCATGTAACATAGCT
128	MITE_T_12867	CSA002194	Not found	---NA---	GGCCATGTTTGGTTTGTATTTGTGAAACAATTTTGAAAAAAAAAATTCTGCAAAGAGTTTACAAGATTTGAAAAGTTGTTTGGTTGTATGTTTTGAAGATAGTTTTGGAGTTTGAGATGATTTAAAttttttttattttttattttttGTAGAAAAAATAGATGGGTGTGAGAGAAAAAATGATTGATTGATATGTAGAATGTgagaggagaaaagagagaggagagagagaAAAAGTAATTGATTGATGTGTAGTAAAAAGAAAAGTGATTTAGGTTTTTTTTTCAAAAATTTTCAACCAAACAAATTTTTGAAATTTTTTCTCAAAAATTGTCTCTCGAGAAACCAAACAAGGCC
129	MITE_T_12540	CSA034705	Not found	XA21_ORYSIReceptor kinase-like protein Xa21 OS=Oryza sativa subsp. indica OX=39946 GN=XA21 PE=1 SV=1	GAGCATCTCCAACGGTAATAGGCATTTTACCTATTTAAATATTACTATAAAGTATACATGTTATTTTGCCTATCAACTGTTTCATGTTTCTACTCCAACCATGCTCTTTATTTTAGCTATTCATCTAAATACTATTAACTTTATAGAATGCCACGTCAACAACGAAGATGGAGGGAAATAATCCTAATGATTAAATACATTTTGCCTAGCCTTGAAGGCTAGCTACATGTAGCTAGTGAATGTGAGCTGAGCCAATATGCCTAATCATATACCTAGTGCATTGGAGTTGAAAAAAGTGAGTTACATTAGGCATTTTGACTAACAAGTATTATATGCCTAATGGGTTGGAGATGCTC
130	MITE_T_943	CSA030454	Not found	P2A13_ARATHF-box protein PP2-A13 OS=Arabidopsis thaliana OX=3702 GN=PP2A13 PE=1 SV=1	TATTCAGTACTTTCGGAGTATGGACACGTGGTGCTCCATAATGTTTTGATTGGTGGAGAGACACAAAGGGCCCACGATTTATGTTGGAGATGGGGGGACAACATGGGACTAACTGATTGGTGATTGGTTTGGAGTATGGACACGTGATGCTCCGGGAGTATTGAATA
131	MITE_T_19605	CSA011737	Not found	PATH1_ARATHProtein PAT1 homolog 1 OS=Arabidopsis thaliana OX=3702 GN=PAT1H1 PE=1 SV=1	GGCCTCGTTTGGGAACAGGCTAATTTAGTAATTTTTTGGCTATTTGGCTAAAAAGGTAGGTAAAAAAAACTTGTATATTTGGGATGACTTTTTGGCTAATTACGAAAAGATGTGCAAAAAGTAGAGAGAAAAGAGAATCTTTGACTTTTTGGTATGAGTTGTTGGCTTTTTGGCTAATTTAGTAACTTTTTTGACTAATTGGCTAAAAAGGTAAGTCCCCAAACGGGGCC
132	MITE_T_8640	CSA014395	Not found	UNC50_DICDIProtein unc-50 homolog OS=Dictyostelium discoideum OX=44689 GN=DDB_G0292320 PE=3 SV=1	TGAAGCATGGGTACTTTGACAAACATGCCTTACTGTACCGCGTACTTATCGGCGTATGGTACTTTGTATGGTATTTTTGCATACGTACTAAGTACACGAAATATGTATCTAAATTTTTTCTTCTTAATTTTTGACGTGCCCAGACGTACCTAGTATATATCCAAGCCATACCGTATCTCGGTCGAAACAATATTTTCTCCTACTACTGAAATAAAATTCCTTTCACTAGACTTATTTTTTATTTTTAGTTTTATGCTTATCATGATTTAAAAATTAGGCTATGGTTTGCAAGTTATTTGGTATAATGACAtttaattttgatttatacctttacttttggcattaaatgttaattgtaggttagatcttaaCAAATTAAATCATTTAATCAATTTTTGC…
133	MITE_T_2870	CSA033420	Not found	HA22I_ARATHHVA22-like protein i OS=Arabidopsis thaliana OX=3702 GN=HVA22I PE=2 SV=2	TATTCAATACTCCCGGAGCACCACGTGTCCATACTCCAAACCAATCACCAATTAGTTAGCCCCATGTTGTCCCCCCATTTCCAACATAAATCATGGGCCCTTGTGTCTCTCCACCAATCAAAACCTTATGGAACACCACGTGTCCATACTCCGGGAGTACTGAATA
134	MITE_T_8753	CSA020700	Not found	SRL1_ARATHPre-mRNA splicing factor SR-like 1 OS=Arabidopsis thaliana OX=3702 GN=SRL1 PE=1 SV=1	ACTTTTTGGACTAAAAAGTTAAGGAAAAAAATATGGATGTTTGGGTTAACTTTATGACTTTTTATGAAAAAATGTGTATTAAAAAATTGTAAATAAGTGTGTAGGAGAAGATTGGACATGTGTGTATGACAGCTATACAATCTAGAAGGCGAATTAATAGTAAGAAATTATTGGCTACTTTTCGGGCATTGCAGTGGACGGTTTTGTTCGGCCCGTGGGGGCCATCACGGGTTCTATTTTGATAATATGAACCGTTGAATGTGTAGAACTCGTCGAGTACTATATGCTTATAAAAAATCACGTTGATCGGATATCGATAGCTATCTGATCAGATTTGTATTTTTTCAATCGTTAATTATAACGCCATCCTTTTTTTTATACAAAACTGATTTGATCATT…
135	MITE_T_5487	CSA022288	Not found	---NA---	GCTAGAGACTTCAAATATTCTAGTAAAAGTTTTACCAAATGTCTCACATGGGTGTGGGACCCACATACCCATGTGAGACACACATACCCATGTGAGACATTTGGTAAAACTTTTAGTAGAATTTTTGGGAGCTCTAGC
136	MITE_T_19357	CSA020279	Not found	PII2_ARATHPiriformospora indica-insensitive protein 2 OS=Arabidopsis thaliana OX=3702 GN=PII-2 PE=2 SV=1	AGCCTCCGTTTGGCAAGGGCTTTTTCAGGTTTTTTTGGCTATTTTAGCCACAAAAAACAAAATAGGCTATTTTAGCCATAACAAACAAAACATCACATCCAACCTATAATCATTACATTCTTCTCTCACAAAAAAAGTCAAAAAAGCCAAAAAGCCAAAACGCCTTTCCCAAACCAAGCTTTTTAGCTCAGGCTAAAATAGCCAAAAAAGCCAAAAAGCTAAAAAGCCAACCCACTTCCCAAACGGAGGCT
137	MITE_T_19372	CSA020279	Not found	PII2_ARATHPiriformospora indica-insensitive protein 2 OS=Arabidopsis thaliana OX=3702 GN=PII-2 PE=2 SV=1	TTTTTCAGGTTTTTTTGGCTATTTTAGCCACAAAAAACAAAATAGGCTATTTTAGCCATAACAAACAAAACATCACATCCAACCTATAATCATTACATTCTTCTCTCACAAAAAAAGTCAAAAAAGCCAAAAAGCCAAAACGCCTTTCCCAAACCAAGCTTTTTAGCTCAGGCTAAAATAGCCAAAAAAGCCAAAAAGCTAAAAA
138	MITE_T_19240	CSA030898	Not found	CSPL2_GINBICASP-like protein 5A1 OS=Ginkgo biloba OX=3311 GN=gba_locus_10451 PE=3 SV=1	GGCCTCGTTTGAGAACAGGCTAATTTAGTAACTTTTTTGCTATTTGGCTAAAATATGAGCTAAAAAAAACTAGTATGTTTGGGATGACTTTTTGGCTTTTTACGAAAAGATGTGCAAAAAGTAGAGAGAAAAGAGAATCTTTGACTTTTTGGTATGGGTTGTTGGCTTTTTGACTAATTTAGTAACTTTTTGACTTTTTGGCTAAAAGGGATGGTTCCCAAACGAGGCC
139	MITE_T_5729	CSA009807	Not found	Y3739_ARATHUncharacterized membrane protein At3g27390 OS=Arabidopsis thaliana OX=3702 GN=At3g27390 PE=1 SV=2	TAGTATACTAATTAGTGTACTAATTGATGATGTAACATAATTTAAGAAATTTTTGAGATTTGTAATGTAATTAATGAGTGGAGTCAATAATAATGTCATAACTAGTGTTGATACACTAGTTAGTATGTTA
140	MITE_T_17642	CSA007783	Not found	B3GT7_ARATHBeta-1,3-galactosyltransferase 7 OS=Arabidopsis thaliana OX=3702 GN=B3GALT7 PE=2 SV=1	CCTGTTTGGTAGAGCTGTGGGAAAGTGTTTATAACTTATGCCTAAACAGCTTATAGTTTATAACTTTCAGCTTAAGCTGATTTCCAGCTTATTCTTAAAGCATCTCCTGCCCCACTCAAAGAATAAGCTGTTTTTTGACTTCCACaaagctataagctataagctataagctaaaccaaacacatcaaaatagcttaaattaagctgaaagctgaaaTAAGCTGAAATTAAGCTGTACCAAACAGG
141	MITE_T_3316	CSA001716	Not found	TOP3A_ARATHDNA topoisomerase 3-alpha OS=Arabidopsis thaliana OX=3702 GN=TOP3A PE=1 SV=1	GTCTCGTAGTTCAAATTTTGTGGCTCAAATGGCCAAAACGACGTCGTTTTGGCCATTTTTATGTTGTTCTGTACTCAAAACGACGTCGTTTTGGCCATTTGAGCCACTTTTGAGCCACAAAATTTGAGTTACGTAGC
142	MITE_T_14459	CSA031923	Not found	MNMG_SYNY3tRNA uridine 5-carboxymethylaminomethyl modification enzyme MnmG OS=Synechocystis sp. (strain PCC 6803 / Kazusa) OX=1111708 GN=mnmG PE=3 SV=1	GGGAGCTTCTATTTACACATCCACCTTCCCCTCTTTACACACACTTCATAAAAATTATTTTTATTATAAATTTTTTTTCAAGTGAAATTACTATTATAGACATCAAATAAACACATTCGGAAGTTGATTGTCGAAAAAAAAAAAAAATTTCGGAAGTCTACTTCCGAACCAATTGTTTATTTTCGGAAAGCAACTTCCGAACCAATTACTTATTTTCGGAAATCTACTTCCGAACCAATTATTTATTGAAAAAGATGTGTAAAGAGAGGAATAGGTGTGTGTAAATAGAAGCTCCC
143	MITE_T_5577	CSA025396	Not found	RL112_ARATH60S ribosomal protein L11-2 OS=Arabidopsis thaliana OX=3702 GN=RPL11B PE=2 SV=2	ATGCTAGAGATCCCAAAAAATCTGCCAAATTTTCTACTAAATCTCTCACATGGGTGTAGGACCCACACACATGTGGGTTTGTGTGGGTCTCATATCTATGTGAGAGGTTTGGTAGATTATTTGGGGTCGATAGCAT
144	MITE_T_1381	CSA036304	Not found	---NA---	TTTAGGGTTGGTTTGGGATGTCCTAAAAAAGTGCACTTTTTGACTTATTGTTGGGTTTGGGTTGGGTTtgatgtgatgtgttagagaggtgatgtgatttaaataagatgatgtgaCTTAAATAAGATAGTGACTTTTTGACTTTTTGGCTTATTTAGTATATGCCAAACTAGCCCTTAAA
145	MITE_T_1024	CSA003470	Not found	---NA---	TTTAAAATCAACAATGCTAGGTATCATGAAAAGTCTTTCATGAAAATGATCATGAAAGATTTGTGACCTTTGGATTACACTTACAATAAAACACCACACACTAATCAAGGTAATCTAAAGGTCATAAAATTTTCATGATCCTTTTTCTGACAAAATTTTCATGATCTCTAACATTTCTCTTTTAAA
146	MITE_T_3556	CSA009178	Not found	---NA---	GATAGAGACCACTAATTTTGAAATTCTAAAAAGACCATTAATGACATGGCACTCAATAAAAAAAGAAAAAAAATACAACACCAAGGCCAATACATCAAACCATTCCTGGTGGGGCCCACTGCCACATCATTAGTGATAGCACTAATTAGTGCTCTCACTC
147	MITE_T_3724	CSA021818	Not found	PBP1_ARATHCalcium-binding protein PBP1 OS=Arabidopsis thaliana OX=3702 GN=PBP1 PE=1 SV=1	CTAGAGTGAAATTTCCCTAAAGTTTCCTAGAGTGCTACATTGTGTGGTTGAGATTTACTGGCAAGTCACATCAGAAAAATTGATGTGACTTGCCAGTAAATCTCAACCACACAATGTAGCACTCTAGGAAACTTTAGGGAAAAATCACTCTAG
148	MITE_T_18320	CSA004190	Not found	C81E8_MEDTRCytochrome P450 81E8 OS=Medicago truncatula OX=3880 GN=CYP81E8 PE=2 SV=1	TTAGGGCAAATTATATATACCTTCTCGAGATTTAATTAAATTACAGATACTCTTGAGATTTTGGAAATTACATATATCCTTTGAGGTTTATATTTTCATAACAAATTATCTCTTGAGGTTTATATTTTCATAACAATTTGCCCCCTAATTTGTTATGCAAATAGTATATTCAGAGAGGTATCTGTAATTTTTCAAACCTCAAGAAATATCTGTAATTTTGCTAAATCTCGAAGGGTCTATATAATTTGCCCTAA
149	MITE_T_16811	CSA017920	Not found	BASS2_ARATHSodium/pyruvate cotransporter BASS2, chloroplastic OS=Arabidopsis thaliana OX=3702 GN=BASS2 PE=1 SV=1	TCCGTTTGGGAAGTGGGTTGATTTTTTGGCTTTTTTTTGGCTATTTTAGCCTGGGCTAAAAAGCTTGCTTTGGGAAGGGCTTTTTGATTTTTTGGCTTTTTTTTTTGAGAGAAGAATGTAATGATTATGGGTTGGATGTGATATTTTATTTTTTGTGGCTAAAATAGCCTATTTTGTCTTTTGTGGCTAAAATAGCCAAAAAAGTCCCGTTTAGCTCTCGCCAAACGGA
150	MITE_T_9531	CSA011589	Not found	GENL2_ARATHFlap endonuclease GEN-like 2 OS=Arabidopsis thaliana OX=3702 GN=GEN2 PE=2 SV=2	CTAAGAAGcatggacacggacacgtgacacgacacggatacgacacagacacgccgacacgATAATTTTCAAAAAATGTAGGACACGACACGCGGGGGACACGCATGAAatatataattttatatatttattatatgttatatatatgaatatCATTCAAAAATAATAAAAAAATGCAATATGACATTAATCCCTATAAATTTATATGATTTTTGTTTTATTATTGTATCTTAAGTTGTTTTGTTCAAACTTATAATTAGTTTCACATGTGTCTAATTGATAGACATGTGTGTTTAAGAGATGGACACGTGTGTCCTCCAAGTGTCCATAGAGTGTCCGGGTCTTTAAAAGATAGGACACGTTATAAAGAGTGTCGGACACGTGTCGGGAAAGTGTCCA…
151	MITE_T_8289	CSA026599	Not found	MSH3_ARATHDNA mismatch repair protein MSH3 OS=Arabidopsis thaliana OX=3702 GN=MSH3 PE=1 SV=2	GGGGTGTGCCGAAACCGCACCAAACCGCACCACCAAGGTAAATTCGTTATTATTTGTCAATCGAATCGTCGGTTTTTAGTAAGAAAAATGGCAAATTCTAGTGACACTTTTATCAATCCGTCGGTTTCTATTTTTCTTCCAAACCGCACCGACCTGCACCGCTATTAAATCATATTTTATAAGATTCTAAAAATCTTTTTTACTTAAGTTTGCTTGTTGTTCTATACCTTAGAATATAGTATTACATTACTGTTCGAGGGGAATTTAAGGTGTCAGTAATTCAAAATAAAGTTGGATTCCAATTCACTTTTCAAGATGCTTACCATCACGATATCTCTCGTCTTTTTTTACTCTTTGATTTAAGTTTTGTAATTTGAATTATATTTTTTATAAACTGCC…
152	MITE_T_2344	CSA018319	Not found	FERON_ARATHReceptor-like protein kinase FERONIA OS=Arabidopsis thaliana OX=3702 GN=FER PE=1 SV=1	GATTTAGACCACTAATTTTGGTGCTCTAATGGAGCACTAATGACATGGCAATGAACAAAAAAAATAAAATAAGAACAAATCAAGACCAAAACATCACATCACTGTGAGTGGAGCCCACTGCCAACTCATTAGAGCTACCTTTAGAGCTCAAAAATTAGAGCTCCAAAAC
153	MITE_T_14094	CSA024617	Not found	BH025_ARATHTranscription factor bHLH25 OS=Arabidopsis thaliana OX=3702 GN=BHLH25 PE=2 SV=2	CTCCCTCCGTCCCATAATATTAGTCCCTTATTCCATTTTTCATTGTCCCAAAATATTAGTCCCTCTTCAAAAATCAAGTACAAAAATAATATAAATTTCCCATTTTGCCCTTCTTTTAAATTCATAAATAATATAAAAAGTACAATTATGACATTGATATTCTCAAAAAAGTGTACTATCAAAGGGTAATTTTGAAAAACCAACTTTTTAAAAGTACAATAATTGTACTACCAAAAAAAGTTGGATTCCCCAAAAGGGACCATTATTTTGGGACGGAGGGAG
154	MITE_T_5697	CSA005298	Not found	---NA---	GGTCTCATTTGGCAACTATATGTTTTAGCCAAAAATCCAAAAAGTCACTATAAATTGTCACATCACTCTCTCTACTTTTCTGCACATCTTTTCGTAAAAAGCCAAAAAATTACTAAAATAACTTGTTCCCAAATGAGGCC
155	MITE_T_21664	CSA005301	Not found	DLD_ARATHD-lactate dehydrogenase	GGCCTCGTTTGGCAAGAGGCTATTTTAGCCAATTAGCCAAAAAGTTACTAAATTAGCCAAAAAGCCAACAACCCATACCAAAAAGTCAAAGATTCTCTTTTCTCTCTACTTTTTGCACATCTTTTCGTAATTAGCCAAAAAGTCATCCCAAACATACAAGTTTTTTTTACTTACCTTTTTAGCCAAATAGCCAAAAAGTTACTAAATTAGCCTGTTTCCAAACGAGGCC
156	MITE_T_9539	CSA020430	Not found	SKOR_ARATHPotassium channel SKOR OS=Arabidopsis thaliana OX=3702 GN=SKOR PE=1 SV=1	AGAAGCATggacacggacacgtgacacgacacggatacgacacggacacgCCGACACGATAATTTTCAAAAAATGTAGGACACGACACGCGGGGGACACGCATGAAatatataattttatatatttattatatgttatatatatgaatatatCATTCAAAAATAATAAAAAAATGCAATATGACATTAATCCCTATAAATTTATATGATTTTTGTTTTATTATTGTATCTTAAGTTGTTTTGTTCAAACTTATAATTAGTTTCACATGTGTCTAATTGATAGACATGTGTGTTTAAGAGATGGACACGTGTGTCCTCCAAGTGTCCATAGAGTGTCCGGGTCTTTAAAAGATAGGACACGTTATAAAGAGTGTCGGACACGTGTCGGGAAAGTGTCCAA…
157	MITE_T_5338	CSA036382	Not found	BOR2_ARATHProbable boron transporter 2 OS=Arabidopsis thaliana OX=3702 GN=BOR2 PE=2 SV=1	GGTATCATGAAAAAACTTTTATGAAAATGATCATGAAAAATTTATGACCCTTAGATTACACTTAAAATAAACACCACACACTAATCAGGTAATCCAAGGGTCATAAATTTTTCATGACCAATTTCATGAAAGTTTTTTCATGATACC
158	MITE_T_14323	CSA009412	Not found	SCP26_ORYSJSerine carboxypeptidase-like 26 OS=Oryza sativa subsp. japonica OX=39947 GN=SCP26 PE=2 SV=1	TACAAATACATTCCTGAACTTTGATTAAAATACGAATCACCCGCTAAAGTTTTAAAAATTACATCCCATCCCTAAGATTTCTAATTTTATAACAAATCACCTATTTTATTAATAAATCATCAAGTCAATTAATAATTTTTAATGATCTTATAAATACATTTTAATTAATAATTTTGATAATTTTATTATTTAATAGGAGAGTAATTAAGAATTTTATTTTTTTAGTTAATTCTGTTAAATAAAAAATTTTAACAATGGAATATTTGTAATTTTTTAAACTATAAAGGGCAATCTGTACTTTAAACAAATCTCAAGATGTATTTATA
159	MITE_T_3848	CSA004838	Not found	PIRL6_ORYSJPlant intracellular Ras-group-related LRR protein 6 OS=Oryza sativa subsp. japonica OX=39947 GN=IRL6 PE=2 SV=1	GCTGTGTTTGGTTGGAGGATTTGACGAAGGATTtggatatggaaatggaaaaggtaagtgaaatgtgaaTAAAATATATCTAAGTTTCACCTAGTTTCATACACATTTTCCCTTTCCCTTTCTAAATACCTCCCCAAATCCCCCAACCAAACATAGC
160	MITE_T_2945	CSA001534	Not found	PARG1_ARATHPoly(ADP-ribose) glycohydrolase 1 OS=Arabidopsis thaliana OX=3702 GN=PARG1 PE=1 SV=2	GGCCTGGTTTGGGAACAGGCTATTTTAGTAACTTTTTGGCTTTTTACGAAAAGATGTGCAGAAAAGTAGAGAGGTGATGTGACAAGTTTTAGTTGGCTTTTTGGCTTTTTGACTAAAATAGCCACTCCCCAAACGAGGCC
161	MITE_T_15196	CSA018912	Not found	SLY1_ARATHSEC1 family transport protein SLY1 OS=Arabidopsis thaliana OX=3702 GN=SLY1 PE=1 SV=1	TGCTGTGTTTGGTTGGGGGCACGCTGTGTTTGGTTGGGGGATTTgggaagggaaatggaaagggaaatggaaatgaaaggaaaaggagaaagAATTAATAGAATTCTAAATCCCAACTATGTTTGGTTGTGTTGGTTATAAAATAGAATTGATGTCCTAAAAGGTATCCTATTTCTTTATTTATTTCTCACCCCCTTTCTTTTCCCATATATTTTTTATTATAACCAAACATAAATAGGATTACATTTCTCATTCCTTTTCCAAATCCCACCTCAAAAACTCCAACCAAACACAGCA
162	MITE_T_16396	CSA018912	Not found	SLY1_ARATHSEC1 family transport protein SLY1 OS=Arabidopsis thaliana OX=3702 GN=SLY1 PE=1 SV=1	TGTGTTTGGTTGGGGGATTTgggaagggaaatggaaagggaaatggaaatgaaaggaaaaggagaaagAATTAATAGAATTCTAAATCCCAACTATGTTTGGTTGTGTTGGTTATAAAATAGAATTGATGTCCTAAAAGGTATCCTATTTCTTTATTTATTTCTCACCCCCTTTCTTTTCCCATATATTTTTTATTATAACCAAACATAAATAGGATTACATTTCTCATTCCTTTTCCAAATCCCACCTCAAAAACTCCAACCAAACACA
163	MITE_T_13925	CSA015844	Not found	NAT11_ARATHNucleobase-ascorbate transporter 11 OS=Arabidopsis thaliana OX=3702 GN=NAT11 PE=2 SV=1	TGTTACACGGACTCTTCAAAAAAAATCAAATACCTGTGTTGGACACCCGACACTCAAATAAGGGTATGCGATATGTGTCAGATACTTTTCAATGAATACTTCTTATATAATTGTATATAACATTATTATTATATGTACATATTGTCGTATAATTGCTATAAATATCTTTTTGACACTATAAGTTACAATACCATTTTATTTCATATACTTGATTAAAAATACAAAAATATGATTTTTTTTGTCGAATCTGCGCACCTTTAAATTTATAGTTTGATGGGTCTGACATCTAGATACATACCCCGTATCCGACACCTGTACCCGAGTCCATGTATCA
164	MITE_T_9211	CSA004269	Not found	CH10_ARATH10 kDa chaperonin, mitochondrial OS=Arabidopsis thaliana OX=3702 GN=CPN10 PE=1 SV=1	CTCCAACGATTTAACAAAATTTTTACCAAATCTGAGTAAAAAAAAATTGATTTTCTTGATCTGATACGTGTAGCTCCAATGATTATGGTTACTGTAGTGTGCATCAAAAAAGGAAAGGGACATCCGGTGGGTCGACCGGTTCAAATTTTTTTTGAACCGTTTGAACCAATAATTTGAACCATTTGAACCAGTTCGCAAGCCAATTTTTGCATGAGCTGGTGAACCGGTTAGTCAACCGGGTGGTCAACCAAGTAGTCCACCAGGTGGTCGACCACCATGTGTAAAATTTTCACAAATTTCTGCTTTAACGGCAATGATTTGGTGAAAGGAACGAACCGTCCTCAGTTTGGTGAAACGTATGATGTTTTTTCAATTTGATACTGTTTTGATGCAACCGTT…
165	MITE_T_6840	CSA004269	Not found	CH10_ARATH10 kDa chaperonin, mitochondrial OS=Arabidopsis thaliana OX=3702 GN=CPN10 PE=1 SV=1	GTTTGGGATGACCTAAATAAGTACACTTTTTGTCTTTTTACGAAAATATGTGTAAAAAAGTAGAGAGGTGATGTGATGGAAAAAAGATAAAAAGATAAAAAGATGGATTATTTGGGACTTCCCAAAC
166	MITE_T_11482	CSA005663	Not found	ODP21_ARATHDihydrolipoyllysine-residue acetyltransferase component 1 of pyruvate dehydrogenase complex, mitochondrial OS=Arabidopsis thaliana OX=3702 GN=LTA3 PE=1 SV=2	taGGATGAGGCCTCCTTCCAGTCCTTCATCGGACTGGAGGGTAATGTTGGGCCCGTGGGGGTCTACCACTGGTCCCGTTTTGATAATTCAAACCGATCAATGTGTAGAACTCATCGAGTACTATATGTCTGTAAAAAATCACGTTGATCGGATATCGATAGCTATGTGATCAAATCAGTTTTGTATGGAAAAAAAATGGACTGTGAAAAATAAACTGCTGACAAAAATCTGATTTGATCACATAACTATCGATATCCGATCAACGTGATTTTTTACAGGTATATAGTACTCGACAAGTTGTACACACTAAACGGTTTAGATTATTGAAACGGGACCCGTGATGGACCCCCACGGGCCCAACAATACCCTCAAGTCCTTCATTGGAAGCCTCATCCA
167	MITE_T_3468	CSA005663	Not found	ODP21_ARATHDihydrolipoyllysine-residue acetyltransferase component 1 of pyruvate dehydrogenase complex, mitochondrial OS=Arabidopsis thaliana OX=3702 GN=LTA3 PE=1 SV=2	GGAATGGAATGATCATCCATCAAAATATTCGTTCCATTTGGTTGACTAAAAAAATAATGACAGAATGCATTATAAATGGAATCATCATTCACCATTGCAAGGGAATGGTCATTCCATGTGAGAGCCCAAGGAATGAtccatttcattccattcc
168	MITE_T_12536	CSA033930	Not found	COB22_ARATHCoatomer subunit beta'-2 OS=Arabidopsis thaliana OX=3702 GN=At1g52360 PE=1 SV=1	GAGCATCTCCAACCCACTAGGCATATAATGCCTATTAGTCAAAATGCCTAATGTGACTCACTTTTTTCAACTCCAATGCACTAGGCATATGACTAGGCATTTTGGCTAAGCTCACATTCACTAGCTACATGTAGCTAGCCTTCAAGGCTATGCAAAATGTATTTAATCATTAGGATTATTTCCCTCCATCTTTGTTACTGACGTGACATTCTATAAAGTTAATAGTATTTGGATGAATAGCTAAAATAAAGAGCATGGTTGGAGTAGAAACATGAAACAGTTGACAGGCAAAATAAAATGTATACTTTATAGTAATGTTTAAATACGTAAAACGCCTACTACCGTTGGAGATGCTC
169	MITE_T_3880	CSA035970	Not found	WOX5_ARATHWUSCHEL-related homeobox 5 OS=Arabidopsis thaliana OX=3702 GN=WOX5 PE=2 SV=1	GCTGTGTTTGGTTGGGGGATTTAgagagggatttggaaagggaaagggaaaaggTGTGTGAAACTAGGTGAAATTTAGGCATGTTTTCTTCATATTTCACCTACCTTTACCATTTCCCTTTCCAAATCCCTCCTCAAATTCTCCAACCAAACACAAC
170	MITE_T_1780	CSA015971	Not found	IAR1_ARATHIAA-alanine resistance protein 1 OS=Arabidopsis thaliana OX=3702 GN=IAR1 PE=2 SV=3	TAGGCCAAGTTTGGCTAAACAAAATAAGTGCACTTATTTCATCTTTTTATCTTTTTTGAGTCACATCAATCAACATCTCCTCTCTATTTTTTCTACACATAATACAATAAAAGTCAAAAAGTACACTTATTTAGTCTTTCCAAACAAGGCCTTA
171	MITE_T_20350	CSA025761	Not found	CTU1_ARATHCytoplasmic tRNA 2-thiolation protein 1 OS=Arabidopsis thaliana OX=3702 GN=NCS6 PE=2 SV=2	AGTCCCAATAAGTGGACTTATTGTCTAATCTATGGGAAAAAAATTTCATAAAAAAAGTCACTAATTGTAAGTTTTAACGACAATTTATAAAAATCATGACAAAAAAAAAGTCACTAATTGTCAATTTTTAACGACATAAATAAAAAATTGTCACAAAAAAATTATTTTTAGCAACAATTTTACTAAGACTTATTTTCAATAGGACTTGATGGGAATTAAGTCCAACTATTAGGACT
172	MITE_T_2248	CSA029034	Not found	PSD2A_ARATH26S proteasome non-ATPase regulatory subunit 2 homolog A OS=Arabidopsis thaliana OX=3702 GN=RPN1A PE=1 SV=2	TAGTTTGGGAAGACTAAATAAGTGCACTTTTTGACTTTTTATAAAATATGGGTTGGGTTTGAAGTGATGTATTAGAGAGGTGATGTGACTTAAACAAGATGATGTGACTTAAATAGGATAGTGACTTTTTGACTTTTTGTCTTTTTTCAATCATGCCAAACTT
173	MITE_T_17586	CSA029034	Not found	PSD2A_ARATH26S proteasome non-ATPase regulatory subunit 2 homolog A OS=Arabidopsis thaliana OX=3702 GN=RPN1A PE=1 SV=2	TGGCCCTGTTTGGTAGAGCTGTGGAAAAGTgcttatagcttatgcctaaacagcttatagcttataactttcagcttaagctgatTTCCAGCTTATTCTTAAAGCATCTCCTGCCCCACTCAAAGAATAAGCTGTTTTCTGACTTCCACaaagctataagctataagctataagctaaaccaaacacatcaaaatagcttaaattaagctgaaagctgaaaTAAGCTGAAATTAAGCTGTACCAAACAGGGCCTA
174	MITE_T_20697	CSA006126	Not found	SMC4_ARATHStructural maintenance of chromosomes protein 4 OS=Arabidopsis thaliana OX=3702 GN=SMC4 PE=1 SV=1	GGCCTCGTTTGGGAACTCTCCATTTTAACCAAAAACTCAAAAAGTTACTAAATTAGGCAAAAAGCCAACAACTCATACCAAAAAGTCAAAGATTCTTTTTTCTCTCTACTTTTTGCACATCTTTTCATAAAAAGCTAAAAAGTCATCCCAAACATACTAGTTTTTTTTAGCTCATATTTTAGCCAAATTGCCAAAAAGTTACTAAATTAGTCTGTTCCCAAACGAGGCC
175	MITE_T_15281	CSA008319	Not found	---NA---	CAAGTTTGGGATGTTCCAAAAAAGTCAAAAAGCCAAAAAGTTACTCAAAAAGTTAAAAAGTTAACACTATTCACCAAAAGTCAACAATTACGGCTGCACAACTCCCAATTCAAATTTTTCCCCACAAATTAATTTTTACAATTTTTTATTACACATTTTTCAATAAAAAGTCAAAAAGTTAACCCAAACATCCATATTTTCAACCTCAATTTTTTAGTCCAAAAAGACAAAAAGTGCACTTATTTAGTCTTCCCAAACTTG
176	MITE_T_8472	CSA017978	Not found	---NA---	CTATGAAGCATGGGTCCTTCGAAAAATATGCCGTACTCGTACCGGGTACTTACCGGCGTACCGTACCTCGTATGGTACTTTTGCATACGTACCGGGTACACGAAACACGTACTCAAGTTTTTTTTTCTTAATTTTTGACGTACCCAATATATATCCAAGCCGTACCGTACCTCAGTTGAAACAATATTTTCCTTCTACTACAGAGATAAAACTCATTTCACTAGATTTCTTTTTTAGTTTTTGTTTTATACTTAGTATGATTTTAAAATTAAACTATGGTTTGTAAGTTGTTTAATATATTGATATTTGATTTTGATTTATACTTTTCCTTTTGGCATTAAATGTTAATTATTGGTTGGACCTTAACAAATTAAACCATTTGATTATTTTTTGCATTAC…
177	MITE_T_13736	CSA024021	Not found	TO401_ARATHMitochondrial import receptor subunit TOM40-1 OS=Arabidopsis thaliana OX=3702 GN=TOM40-1 PE=1 SV=3	TGTTACACGGACTCTTCAAAATAAATCAAATATCTGCGTTGGACACCCGACACTTGGACAGAGGTATGGGATGTGTCGAATACTTTTCAACGGATACTTCTTATATAATTGTATATAACACTATTATTATATGTACATATTATTGTATAATTGCTATAAATGTCTTTTTGACACTATAAGTTACAAATAGCAGCACTATTTTATCTCACATACATGATTAAAAATATGACATTTTTTTGAAGTCCATGTACTCTTAAATTTATGGTTTGATGAGTCCGACATCTAGATACATACCTACACTCGACACTGAGTCCATGTAACA
178	MITE_T_8991	CSA024090	Not found	DRL21_ARATHPutative disease resistance protein At3g14460 OS=Arabidopsis thaliana OX=3702 GN=At3g14460 PE=3 SV=1	AGAAGCATGgacacgcgacacgcgacacgacacggatacgataaggacacgatacggacacgccgacacgCTAATTTTCAAAATATATAGGACACGACACGTGGGGGACACGCATAAAatatataattttatatatttattatatgttatatatatgaatatatCATTCAAAAATAATAAAAAATGCAATATGACACTAATCCCTATAAATTTATATGATTTTTGTTTTATTATTGTATCTTAAGTTGTTTTGTTCAACTTATAATTAGTTTCACATGTATGTATGTAATCGATAGACACGTGTTTAAGAGATATACACGTGCATCCTCCAAATGTCCAAAGAGTTTCTGCATCTTTAAAAAATATTAAAAAATAGGACACGTTTTGAAGAGTGTCGAA…
179	MITE_T_3686	CSA018945	Not found	TAR3_ARATHTryptophan aminotransferase-related protein 3 OS=Arabidopsis thaliana OX=3702 GN=TAR3 PE=3 SV=1	GATGCAGACCACTAATTAGTGGTTGCACTAGAGATGTGGCAGTAAGTCCCACTCACTGCCACATGTGTTTTGTGTCTTAGTTTTTTTTTTTTGGACTTGTCACAGTGATGATATTAGTAGTGATGTTTTAGTGGTCTGTGTC
180	MITE_T_18740	CSA018945	Not found	TAR3_ARATHTryptophan aminotransferase-related protein 3 OS=Arabidopsis thaliana OX=3702 GN=TAR3 PE=3 SV=1	GGCCTTGTTTGGTAGAGCTGTGGGAAAGTGcttatagtttataccttaacagcttataacttataactatgaacataagctgatatctgacttataaattaaacttCTCCTGGCCCACTCAAAGAATAAGCTGATTTCTGACTTACAAAAAGCTATAAGCTGCATTGTTAAGCTAAATCAAACACATCAAAATAGCTTAAATTAAGCTGAAAGCTGAAATAAGCTGAAAAAAAGTTATACCAAACAGGGCC
181	MITE_T_22113	CSA021144	Not found	---NA---	GGCCTCGTTTGGGAGCATGCTAATTTAGTAACTTTTTGGCTATTTGGCTAAAATATGAGCTAAAAAAAACTAGTATGTTTGGGATGACTTTTTGACTTTTTACGAAAAGATGTGCAAAAATAGAGAGAAAAGAGAATCTTTGACTTTTTGGTATGAGTTGTTGGTTTTTTTGGCTAATTTAGTAACTTTTTGACTTTTTGGCTAAAAAGTTCGGTTGCCAAACGAGGCC
182	MITE_T_16982	CSA026279	Not found	---NA---	TTAGGGTAAATTACATTGACACCCCTGAGATTTATGTTTATTACAGCTCTCCCTTACATTTTCAAAATTACATCTCCCTTCCTGAGATTTAAAGTTTCATTACAAATTGTTTCCTGAGATTTAAAGTTTCATAACAGATCTCCCTTCACCGTAATGATCATCATACATAAAATTAAATTAACGAGAGGGTCAATGTAATTTCTCAAATGTGAGGGGAGAAACTGTAATAAATATAAACCTCAGGGGGTGTTAGTGTAATTTACCCTA
183	MITE_T_16886	CSA033663	Not found	CCD31_ORYSJCyclin-D3-1 OS=Oryza sativa subsp. japonica OX=39947 GN=CYCD3-1 PE=2 SV=2	TTTAATAAAGGGCAAATTACATATACCTCCCTTGAGATTTGGCTAAATTACAGATACCCCTGAGGTTTCAGAAATTACATCCCGCCCCATGAGGTTTGTATTTTCATAACAATTTCCCCCCTGAGGTTTAAATTTCATAACAAATTACTCCCTAATTTGTTATGCAAATATAGCATTAAGGGGAAATTTATAATTTCTCAAACTAACCTTGAGGGGTATATGTAATTTGCCCTTTAATAAA
184	MITE_T_375	CSA015791	Not found	MSL10_ARATHMechanosensitive ion channel protein 10 OS=Arabidopsis thaliana OX=3702 GN=MSL10 PE=1 SV=1	GGGTTGGTTTGGCATAAACTAAATAATACAAAAAGTCAAAAAGTCACTATCCTAAGtcacatcatcttatttaaatcacatcacctctctaacacatcacatcaAACCCAACCCAAACCCAACCCATATAAGCCAATAAGTCAAAAAGTGCACTTTTTTAGAACATCCCAAACTAACCC
185	MITE_T_2031	CSA027312	Not found	PSAEA_NICSYPhotosystem I reaction center subunit IV A, chloroplastic OS=Nicotiana sylvestris OX=4096 GN=PSAEA PE=1 SV=1	GTTGTGTTTGGTTGGGGGATTTGGGGAGGAATTTGGAAAGGAAAAGAGAAAATGTGTGTGAAACTATGTGAAATATAGGCATAATTTATTCACATTTCACCTACCTTTTTCATTTCCCTTTCCAAATCTCTCCCCAAATCCCCCAACCAAACACAAC
186	MITE_T_18152	CSA014188	Not found	WRK57_ARATHProbable WRKY transcription factor 57 OS=Arabidopsis thaliana OX=3702 GN=WRKY57 PE=2 SV=1	GGCTCTGTTTGGTAGGACTTATTTCCAACTTATTTCAGCTTTTAGCTTAATTTAAACTATTTTGATGTGTTTGGTTCAGCTTAAAAATACAACTTATAGCTTTTTATAAGTTAAAAATCAACTTATTTTTTGAGTGGAGGAGGAGAAGCTTAATTTATAAGTCAAAAATCAACTTATGTTCACagctataagttataagctgttaagctataaattataaTCACTTTCACACAACTCTACCAAACAGGGCC
187	MITE_T_12707	CSA003235	Not found	CPR1_ARATHF-box protein CPR1 OS=Arabidopsis thaliana OX=3702 GN=CPR1 PE=1 SV=2	ATCTCCAACCCACTAGGCATATGATGCTTGTTAGTCAAAATGCCTAATGTGACTCATTTTTTTCAACTCCAATGCACTAGGCATATGCTTAGGCATTTTGGCTCAGCTCACATTCACTAGCTACATGTAGCTAGCCTTCAAGGCTAGGCAAAATGTATTTAATCATTAAGATTATTTCCCTCCATCTTTGTTGCTGATGTGGCATTCTATAAAGTTAATAGTATTTGGATGAACAGCTAAAATAAAGAGCATGGTTGGGGCAGAAACATGAAATCGTTGATAGGCAAAATAAAATGTATACTTTATAGTAATATTTAGATAGGTAAAATGCCTACTACCATTGGAGAT
188	MITE_T_16800	CSA019536	Not found	---NA---	GCCTCCGTTTGGGAAGTGGGttggctttttggctttttggcttttttggctattttAGCCTGGGCTAAAAAGTTTGGTTTGGGAAGGGCTTTTTGGCTTTTTTGGCTTTTTTTGTGAGAGAAGAATGTAATGATTATGGGTTGGATGTGATATTTTGTTTTTTGTGGCTAAAATAGCCTATTTTGTTTTTTGTGGCTAAAATAGCCAAAAAAGCCCCGTTTAACTCTTGCCAAACGGAGGC
189	MITE_T_12568	CSA001906	Not found	SAG39_ORYSJSenescence-specific cysteine protease SAG39 OS=Oryza sativa subsp. japonica OX=39947 GN=SAG39 PE=2 SV=2	CTCCTCTTGCACTCCCTCCTTGCATTCCTTTTTGCAGGGCCTTCGGGTTTACTTTTAGGCTCAATTTTGATAATTCGAACCGTTCATATTTTAAGATTTATTCAGTATATCATACCTGTAAAAAATCAAGTTGATCGGATATCAGAAAGTATGTATTTGGAAAACTGTTTATTAAATTCTTTAAAAAAATAGTTTTTAGTTCGATTTTTCCGAACACATGCTTTCTGAAATCCGATTAACTTGATTTTTTACAGGTATGATATACTGAATAAATCTTAAAATATGAATGGTTCGGATTATCAAAATTGGGCCTAAAAGTGGGCCCGAAGACCCTGCAAGGAGGGAGTGCAAGGAGGAAGCGCAAGGGGAG
190	MITE_T_21851	CSA036462	Not found	RS13_SOYBN40S ribosomal protein S13 OS=Glycine max OX=3847 GN=RPS13 PE=2 SV=1	GGCCTTGTTTGGGAACCCTCATTTTTAGCCAAAAAGCCAAAAAAATTACTAAATTAGCAAAAAAGCCAACAACTCATAACAAAAAGTCAAAGATTCTCTTTTCTCTCTACTTTTTGCACATCTTTTCGTAAAAAGCCAAAAAGTCATCCCAAACATATTAGTTTTTTTTAGCTCATAGTTTAGCCAAATAGCCAAAAAGTTACTAAATTAGCCTATTCCCAAACGAGACC
191	MITE_T_16801	CSA009132	Not found	HIP2_ARATHHeavy metal-associated isoprenylated plant protein 2 OS=Arabidopsis thaliana OX=3702 GN=HIPP02 PE=3 SV=1	GCCTCCGTTTGGCAAGAGCTAAACGGGGCTTTTTTGGCTATTTTAGCCACAAAAGACAAAATAGGCTATTTTAGCCACAAAAAACAAAATATCACATCCAACCCATAATCATTACATTCTTCTCTCACAAAAAAAGTCAAAAAAGCCAAAAAGTCCTTCCCAAACCAAATTTTTTAGCCCAGGCTAAAATAGCCAAAAAAGCCAAAAAGCCAAAAAGCCAACCCACTTCCCAAACGGAGGC
192	MITE_T_20193	CSA003784	Not found	CP1_ARATHCalcium-binding protein CP1 OS=Arabidopsis thaliana OX=3702 GN=CP1 PE=2 SV=1	GGCCTCGTTTGGGAACAGGCTAATTTAGTAACTTTTTGGCTATTTGGCTAAAAAGGTAGGTAAAAAAACTTGTATGTTTGGGATGACTTTTTGGCTAATTACGAAAAGATGTGCAAAAAGTAGAGAGAAAAGAGAATCTTTGACTTTTTGGTATGAGTTGTTGGCTTTTTGGCTAATTTAGTAACTTTTTGACTAATTGGCTAAAATAGCCTCTTGCCAAACGAGGCC
193	MITE_T_12982	CSA013614	Not found	---NA---	AATTACAAATACATTGCTTGAGGTTTGCTTAAAATGAGAATAGCCCCCAATAGTTTGGAAAATTACAAATACCTCCTTATTAGAATTTTTTATTTAACAGAATTAACTGAAAAAATAAAATTTCTAACTGTTTTTCTATACAATCATAAAATTATTTGAATTATTAATTGAAATAAAATTTTAACATCATTAAAAATTATTAATTAACTTGATTTATTAATAAAGGGACCTTTTTGTTATGAAATTAAAAACCTTAGGGGACAGAATGTAATTTTCAGAACCATAGGGAGTAATTTGTAATTTAAGTAAACCTCAAGGGGTGTGTTTATAATT
194	MITE_T_5133	CSA008961	Not found	MTDH_FRAANProbable mannitol dehydrogenase OS=Fragaria ananassa OX=3747 GN=CAD PE=2 SV=1	GGGATCATGAATATTTTCTCATGAAAATGATCATGAAAGAGTTATGATACTTGGATTATCTTAATTAGTGTGTGGTGTTTTATTCTAAATGTAATCCAAGGGTCACAAAGCTTTCATGATTATTTTCATGAAAGGTTTTTCATGATACC
195	MITE_T_4966	CSA008961	Not found	MTDH_FRAANProbable mannitol dehydrogenase OS=Fragaria ananassa OX=3747 GN=CAD PE=2 SV=1	TGTGTTTGGTTGGGGGATTTGGAGAGGGATTTGGAAAAGGTGTGTGAAACTAGGTGAAATATAGGTATGTTTTATTCATATTTCACCTACCTTTTCCATTTTCCTTTCCAAATCTTTCGTCAAATCTCCCAACCAAACACA
196	MITE_T_5270	CSA009568	Not found	MTDH_FRAANProbable mannitol dehydrogenase OS=Fragaria ananassa OX=3747 GN=CAD PE=2 SV=1	GGTATCATGAAAAAAATTTCATGAAAATGATTATGAAAGATTTATGACCCTTAGATTACACTTAAAATAAAGCACCACACACTAATCAAGGTAATCCAAGAGTCATAAATCTTTCATGATCATTTTCATGAAAGTTTTTTCATGATCCC
197	MITE_T_6337	CSA016357	Not found	VATC_ARATHV-type proton ATPase subunit C OS=Arabidopsis thaliana OX=3702 GN=VHA-C PE=1 SV=1	GTTTGGCATACTCAAAATAATTCATCTTTTTATCTTTTTATCTTTTGTCCATCACACCACCTCTCTACTTTTTTGCACATCTTTTTGTGAATTTTCGTGAAAAGATAAAAAATATACTTATTTAGGTCATCCCAAAC
198	MITE_T_6228	CSA030074	Not found	HGNAT_MOUSEHeparan-alpha-glucosaminide N-acetyltransferase OS=Mus musculus OX=10090 GN=Hgsnat PE=1 SV=2	GGGTTGGTTTGGCATCTACTATATAATCCATCTTTTTATCTTTTTATCTTTTTTCCATCACATCACCTCTCTACTTTTCTGCACATCTTTTCGTAAAAAGATAAAAAGTGCACTTTTTTAGGACACCCCAAACCAACCC
199	MITE_T_20395	CSA017131	Not found	---NA---	AGGTCCTAATAAGTGGACTTATTATCTAATAGGTCCTATGGGAAAAATGTCATAAAAAAAATGTCACTAATTGTAATTTTTAGTGACAATTTATAAAAATCATGAAAAAAAGTCACTAATTGTCACTTTTTAGCGACGTATATAAAAAATTGTCACAAAAAAAATATTTTTAACGATAATTTTACCAAGACTTATTTTCAATAGAATTTGATGATAATTAAGTTTAACTATTAGGAACT
200	MITE_T_2086	CSA000216	Not found	---NA---	GAGGAAAGTTAGGAATCATAAAAAAATTTGTATGAAAAAGATTATGAAAGAATTATGATTTTGGGATTATCTTGATTAGTGTGTGGTGTTTTATTTTAAGTGTAATTCAAGGGTCATAAATCTTTCATGATCATTTTCATAAAATTTTTTTCATAATACCTAACATTGCTC
201	MITE_T_16943	CSA005463	Not found	---NA---	TGCGTTTGGTTGGGGTTTTTGGGGTGGGATTTGGAAAAGGAATGAGAAATGTAATCCTATTTATGTTTGGTTATAATAAAAAATATATGGGAAAAGAAAGGGGGCGAGAAATAAATAAAGAAATAGAAGACCTTTTAGGACATCAATTCTATTTTATAACCAACACAACCAAACATAGTTGGGATTTGGAATTCTATTAAttctttctccttttcctttcatttccattttcctttccatttctcttccCAAATCCCCCAACCAAACACA
202	MITE_T_14005	CSA031802	Not found	PPOX1_ARATHPyridoxine/pyridoxamine 5'-phosphate oxidase 1, chloroplastic OS=Arabidopsis thaliana OX=3702 GN=PPOX1 PE=1 SV=1	GGCATGTTTGTTTGGATAGACATGGGCTTGGGATTGGATTAATAGTCTAATAAAATTATTAATCCGATGTTTGGTTAAATAATTGAAGTACGGATTAATAATCCGTTCGGATATGATATTCTACATATGATGGACTATTCAATCCCACAGAGAGGGATGGGATATAAATTGGAGGACTAAGCCAAAGTCTAGACTATTAGTCTCTCCTTATAATCCTCACTCAATCCAAATATAGTATAGGATACACAATTCAAAGGGATTCGTAGTCCTAGGACTATTAGTCATGGGAATATTAATCCAAAATAATTCAGTCTGTCCAAACAGACATGGCC
203	MITE_T_7921	CSA012369	Not found	---NA---	GGCCCCGTTTGTTTCCAGAGATGGAATGGAGGGAATTGATAGTGAGGGGATTGTTAGTGAGGGTCGTTTGTTTTCAGAGATAAAATGGAGGGGATTGATAGTGAGGGGATTAATAATGAGGGGATTGTTAGTGAGGGGATCAGTAGTGAGGGGATTGATAGTGAGGGGATTAGTAGTGAGGAATTGTTAAATTATTTTTATATaaaataataaaacaaataaaaaaatataaaaaattaaaaaTTATATTTTTACAAAAATTTCCAATATATAAAAAATAAAAAAATTTCTAATCCCCTCACTATTTTTCTAATACCATCTCTACCTCCTCACTATGAATCCCCTCCCCAAGGGTATTAGTAATACCAAGGTATTAGTAGTACCCTCCCTATCTCTCAA…
204	MITE_T_5859	CSA002051	Not found	PEX32_ARATHPeroxisome biogenesis protein 3-2 OS=Arabidopsis thaliana OX=3702 GN=PEX3-2 PE=2 SV=1	CACCCAGTGGGGGTCGACCCCCAGTGAGGTGGCGACTCCCTATTCGCTGaaaacacaaaaaaagaaaaaaaaaaaaaagagaaaaCTGTTTTTTTGGGCCAATCCCCCAGTGACACCTCACTGGGGGTCGACCCCAGTGGGGG
205	MITE_T_10201	CSA018937	Not found	RFT1_MOUSEProtein RFT1 homolog OS=Mus musculus OX=10090 GN=Rft1 PE=2 SV=2	AACCTATGTTACCTGGAACGTAGATCGTTCCAGTACATggaacgggaacggaaacggaaatgtgaacgtgaTACACCACATGCTCTAAAATGTGGTACGATAGGAGTAGACTTGTATATATTAAACTTAATTTAAGGTACTTCTAGAGTAATTTTTTTAAAACTATTAGACATCCAATAAAATGTAATATTTTCTGAGTATTAGACCCATTTTTTTGATTTTTTGTACCGTCAAAACTTAACTCACCTTAAATTTTAGTTCATTATATTTAACTTTTTTTCCTCTTTAGGTAACATTTAAGGACATATATTGAAAAAAACTTTTGAGATCGTTTTGGATCACTATATTTACCGTTTTGGAACGAAAGTGTACCATGTTTCGGAACGTGCGTACCAATAT…
206	MITE_T_19811	CSA013079	Not found	---NA---	TCTTAGGCCTCGTTTGGCAAGAGGCTATTTTAGCCAATTAGCCAAAAAGTTACTAAATTAGCCAAAAAGCCAACAATCCATACCAAAAAGTCAAAGATTCTCTTTTCTCTCTACTTTTTGCACATCTTTTCGTAATTAGCCAAAAAGTCATCCCAAACATACAAGTTTTTTTTACCTACCTTTTTAGCCAAATAGCCAAAAAGTTACTAAATTAGCCTGTTCCCAAACGAGGCCTAAGA
207	MITE_T_2346	CSA011614	Not found	DNJ63_ARATHDnaJ protein ERDJ3A OS=Arabidopsis thaliana OX=3702 GN=ERDJ3A PE=1 SV=1	GCTTTGGAGCTCTAATTTTTGAGCTCTAAAGATAGCTCTAATGAGTTGGCAGTGGGCTTCACTCACAGGGATGTGATGTTTTGGTCTTGATTTATTTTTATTTTTATTTTTTTATTCATTATCATGTCATTAGTACTCCATTAGAGCACCAAAATTAGTGGTCTAAATC
208	MITE_T_22658	CSA014784	Not found	MED23_ARATHMediator of RNA polymerase II transcription subunit 23 OS=Arabidopsis thaliana OX=3702 GN=MED23 PE=1 SV=1	GGCCTCGTTTGGGAACAGACTAATTTAGTAACTTTTTGGCTATTTGGCTAAGATATGAGTTAAAAAAAACTAGTATGTTTGGGATGACTTTTTGACTTTTTACGAAAAGATGTGCAAAAAGTAGAGAGAAAAAATAATCTTTGGCTTTTTGGCTAATTTAGTAACTTTTTAGCTTTTTGGCTAAACCGGCTAGTCTCCAAACGAGGCC
209	MITE_T_9275	CSA031938	Not found	MED23_ARATHMediator of RNA polymerase II transcription subunit 23 OS=Arabidopsis thaliana OX=3702 GN=MED23 PE=1 SV=1	CTAAGAAGcatggacacggacacgtgacacgacacgagtacgacacggacacgctgacacgTTAATTTTCAAAAAATGTAGGACACGACACGTGAGGGACACGCATGAAATATGTAATTTTATATATTTATTATATGTTATATATATGAATATATCATTAAAAAGATAATAAAAAATACAATATGATACTAATTCCTATAAATTTATATAGTTTTTGTTTTATTATTGTATCTTAAGTTGTTTTGTTCAAACTTATAATTAATTTCACATATGTCTAATCGTTAGACACTTGTATTTAAACGATGGACACGTATGTCCTTCAAGTGTCCAAAGAGTGTTTAAGTCTTTAAAAAAATTTAAAAAATAGGACACGTTTTGAAGAGTGTCGGACACGTATCC…
210	MITE_T_4865	CSA008119	Not found	PUX2_ARATHPlant UBX domain-containing protein 2 OS=Arabidopsis thaliana OX=3702 GN=PUX2 PE=1 SV=2	CTATGTTTGGTTGGAGGATTTGAAGAGGATTTGGAAAAAGGGAAAGGGAAAAGGTAGGTGAAATATGAATAAAATATACCTACACTTCATTTAGTTTCACACACTTTTTCCCTTTCCTTTTCCAAATCCCCCAACCAAACACAG
211	MITE_T_4864	CSA008119	Not found	PUX2_ARATHPlant UBX domain-containing protein 2 OS=Arabidopsis thaliana OX=3702 GN=PUX2 PE=1 SV=2	CTATGTTTGGTTGGAGGATTTGAAGAGGATTTGGAAAAAGGGAAAGGGAAAAGGTAGGTGAAATATGAATAAAATATACCTACACTTCATTTAGTTTCACACACTTTTTCCCTTTCCTTTTCCAAATCCCCCAACCAAACACAG
212	MITE_T_14471	CSA032810	Not found	HERC3_HUMANProbable E3 ubiquitin-protein ligase HERC3 OS=Homo sapiens OX=9606 GN=HERC3 PE=1 SV=1	CAATGTGTATCTTTTTAAATGGTGTGCATTGTAAAAAATTTATGATTTGTTATGATGAACATTATGATTATTTATGATATGTGTTATGATATTTTATAGTAAAGTTGTGAATATCGAATTTATGATATGCATTCTAAAGTTAGGGATGATAATATTATGACATTGTGTGATTTTTGTTATTACACTTTAGAATTTTGTTATGACATTTTTCAATGAAAAAAAGTTATGACTTTTATAGTGAAAAAATTATGATATTTTATGTTTAAATTATGAAATTTTATGAAAAAATTACGAAACACATACCATATCCACATTTTAGAAGATGCACATAG
213	MITE_T_6677	CSA032811	Not found	HERC6_MOUSEE3 ISG15--protein ligase Herc6 OS=Mus musculus OX=10090 GN=Herc6 PE=2 SV=1	GGGGAGCTTCTATTTGCACACACAATATACACTTTTTGCACATCCTCCTCACTATACTTTTTGCACATCCTCTCATTAAGTGTGTGTATAGAGTGGGTTTGGTGTGGGTAAATAGAAGCTCCCC
214	MITE_T_494	CSA008150	Not found	Y4374_ARATHProbable inactive receptor kinase At4g23740 OS=Arabidopsis thaliana OX=3702 GN=At4g23740 PE=1 SV=1	CATGTTTGTTTGGGTGGACATGAGATTGGGATTGGACTAATAGTCCAATAAAATTATTAATCTGATGTTTGGTTAAACAATTGAAATACGAACTAATTATTTTAAACTTGACTATTAGTTAAGATAGGATACATAATCTAACGGATTCGTAGTCCTATGACTATTAATCATGGGAATGCTAATCCAGTCCGCCCAAACAAACATG
215	MITE_T_3597	CSA013151	Not found	LTPG1_ARATHNon-specific lipid transfer protein GPI-anchored 1 OS=Arabidopsis thaliana OX=3702 GN=LTPG1 PE=2 SV=1	AGGTCAAGTTTGGCTAACCTAAAAAGTACACTTATTTCATCTTTTTATCTTTTTTGGATCACATCAATCAATATCTCCTCTCTACTTTTTCTACACATAATACAAAAAAAGTCAAAAAGTACACTTATTTAGTCTTCCCAAACTTGACCT
216	MITE_T_11014	CSA032246	Not found	STY13_ARATHSerine/threonine-protein kinase STY13 OS=Arabidopsis thaliana OX=3702 GN=STY13 PE=1 SV=2	GGAAAAGGGGTCACTGCTGTGTTTTTTAGCACAGCAGTGACTGTTGTGCCTTTGAGGTGTATTATGACCTTATTTTTATGATCCAAACCATTTATTTTGTAGAGTTTGTTGAGTACTCCATGCCTACCAAAAATCATATTAATCGGATATCAACAACTATATGATCGATAACCAAAAAAATAAATAATAAGTTTTTCTTTTGAGAAATAGCATAAACAATATGCGATTCGATCATATAGTTATTGATATCCGATTAATATGATTTTTGATAAGCATGAAGTACTTAACAAACCCTACAATATAACAGTTTAGATCATAAAAATAAGACCATAATACACCTCAAACAGAGGCACCACAGCAGGGACCCCTGTTCC
217	MITE_T_3012	CSA004505	Not found	HSP72_SOLLCHeat shock cognate 70 kDa protein 2 OS=Solanum lycopersicum OX=4081 GN=HSC-2 PE=2 SV=1	TTCCTACCCCCAGCTGGGGGTGACACCCAGTGAGGCGTCAGCTGGGGGTTGGTCTGGGAAAACAGtttttctttttttctttttttttttGATTTCTGACCAGTGGGGGCGCGTCACGTCACTGGGGGCGCGACCCCCACTGGGTGTATGAA
218	MITE_T_15153	CSA004505	Not found	HSP72_SOLLCHeat shock cognate 70 kDa protein 2 OS=Solanum lycopersicum OX=4081 GN=HSC-2 PE=2 SV=1	TAGGGCAAGTTTGGGAAGATCCAAAAAAGTCAAAAAGTCAAAAAGTTACTCAAAAAGCTAAAAAGTTAACACTATTCACCAAAAGTCAACAATTACGGCTGCACAACTCCCAATTCAAATTTTTCCCTACAAATCAATTTTTACAATTTTTTATTACACATTTTTCAATAAAAAGTCAAAAAGTTAACCCAAACATCCATATTTTCAACCTCAATTTTTTAATCCAAAAAGACAAAAAGTGCACTTTTTTAGTCTTCCCAAACTTGACCA
219	MITE_T_14838	CSA032663	Not found	CBF5_ARATHH/ACA ribonucleoprotein complex subunit 4 OS=Arabidopsis thaliana OX=3702 GN=CBF5 PE=1 SV=1	GGGCTTGTTTGGTTTGAGTTTTAGAAAAAAAAAATTTCAAAAAATTGTTTGGTTTGAAATTTTTCTCAAAAAATTTTCATAATCACTTCTCTCTCTTACACATCAATTAATCATTTTTtctctctcctctctcattctcaatcactttttctctcATACACATCTACTCAATTCTTCTAAAATATCAAATCATTCCAAACTCTTACAAAAAAATTTTCTCTCAAAATATACAACTAAACAAACCAAAAAAATTTCTAAAACAAATCTCTCAAATACAAACCAAACAAGCCC
220	MITE_T_1730	CSA024654	Not found	Y8111_DICDIDNA-binding protein DDB_G0278111 OS=Dictyostelium discoideum OX=44689 GN=DDB_G0278111 PE=3 SV=2	GGCCTAGTTTGGGAAGACTAAATAAGTTCACTTTTTGACTTTTTATGAAATATGGGTTGGGTTTGGGTTGGGTTTGAAGTGATGTGTTAGAGAGGTGATGTGACTTAAATAAGATGATATGACTTAAATAGGATAGTGACTTTTTGTCTTTTTTCAATCATGCCAAACTTGGCC
221	MITE_T_389	CSA034911	Not found	---NA---	GGCCATGTTTGTTTGGGCGGACTGGATTAACATTCCCATGACTAATAGTTTTAGGACTACCAATTCATTGGATTATGTATCCTATCTTAACTAATAGTCAAGTTTAAAATAATTAATCCGTACTTCAATTGTTTAACCAAATATCGGATTAATAATTTTATTGGACTATTAATCTAATCCCAAGCTCATATCCACCCAAACAAACATGGCC
222	MITE_T_290	CSA006072	Not found	ITN1_ARATHAnkyrin repeat-containing protein ITN1 OS=Arabidopsis thaliana OX=3702 GN=ITN1 PE=1 SV=1	GGCCATGTTTATTTGGGCGGATTGAATTAGCATTCTCATGACTAATAGTCCTAAGACTACGAATCCGTTGGATTATGTATCTTATCTTAACTAATAGTCAAGTTTAAAATAATTAATCCGTACTTCAATTGTTTAACCAAACATCGGATTATGGACTATTAGTTCAATCCCAAGCTCATATCCACTCAAACAAACATGGCC
223	MITE_T_18786	CSA012440	Not found	Y1714_MYCTOUncharacterized oxidoreductase MT1753.1	GGCCCTGTTTGGTAGAACTGTGGAAAAGTGTttatagtttataccttaacagtttatagcttataactATTTCCATAAGCTGATTTCTAACTTATAAATTAAGTTTCTCCTGCCCCACTCTAAGAATAAGTTGATTTCTGACTTGTAAAAAGCTATAAGCTGTATTGttaagttaaatcaaatacatcaaaatagtttaaattaaattgtaagttgaaataagctgaaattaaGCTGTACCAAACAGGGCC
224	MITE_T_21847	CSA004322	Not found	ODP24_ARATHDihydrolipoyllysine-residue acetyltransferase component 4 of pyruvate dehydrogenase complex, chloroplastic OS=Arabidopsis thaliana OX=3702 GN=LTA2 PE=2 SV=1	GGCCTCGTTTGGGAACAGGCTAATTTAGTAATTTTTTGACTATTTGGCTAAACTATGAGCTAAAAAAAACTAGTATGTTTGGGATGACTTTTTGGCTTTTTACGAAAAGATGTGCAAAAAGTAGAGAGAAAAAAGAATCTCTGACTTTTTGGTATGGGTTGTTGGCTTTTTGGCTAATTTTTAGTAACTTTTTGGCTATTTGGCTAAAAATGAGGGTTCCCAAACGAGGCC
225	MITE_T_5610	CSA034887	Not found	DRP4A_ARATHPutative dynamin-related protein 4A OS=Arabidopsis thaliana OX=3702 GN=DRP4A PE=5 SV=1	ATGCTAGGGACCCCAAACAAATTACCAAATTTTCTACCAAATCTCTCACATGGGTGTGGGACCCACACACATTTGATTTGTGTGGATCTCACACCCATGTGAGAGGTTTGGTAAAAAATTTGGTAATTTGTTTGGGATCCATAGCAT
226	MITE_T_12680	CSA018706	Not found	RHIE_DICD3Rhamnogalacturonate lyase OS=Dickeya dadantii (strain 3937) OX=198628 GN=rhiE PE=1 SV=1	GAGCATCTCCAACCCACTAGGCATATGATGCTTGTTAGTTAAAATGCCTAATGTGACTCACTTTTTTCAACTCCAATGCACTAGGCATATACTTAGGCATTTTGGCTCAGCTCACATTCACTAGCTACATGTAGCTAGCCTTCAAGACTAGGCAAAATGTATTTAATCATTAAGATTATTTCCCTCCATCTTTGTTGCTGACGTGGCATTCTATAAAGTTAATAGTATTTGGATGAATAGCTAAAATAAAGAGTATGGTTGGGGAAGAAACATGAAATCGTTGATAGGCAAAATAAAATGTATACTTTATAGTAATATTTAGATAGGTAAAATGCCTACTACCATTGGAGATGCTC
227	MITE_T_5192	CSA001344	Not found	---NA---	TAGGTATCATGAAAAACCTTTCATAAAAATAATCATGAAAACTTTGTGACCTTTGGATTACACTTAGAATAAAGCACCACACACTAATCAAGGTAATCCAATGATCATAATTCTTTTATGATCATTTTCATGATCCCTA
228	MITE_T_11464	CSA021525	Not found	TI22L_ARATHProtein TIC 22-like, chloroplastic OS=Arabidopsis thaliana OX=3702 GN=TIC22L PE=3 SV=1	AGGGTCTGGCTTTGGTCCAGTCCGCCGTCGGACTGGACCGTGCTGTTGGGCCTGTGGGGGCTTACCACGGGTCCCGTTCTGAAAATCTGAATCATTCAATGTGTAGAACTCGTCAAGTATTATATGCCTATGAAAAATCACGTTGATCGGATATTGATAGCTATGTGATCAAATTAGTTTTCTATAAAAAAAATGGACGGTGAATAAATTAACGGTTGATAAAAAATTGTTTTGATCACATAGCTATCGATATCCGATCAACGTGATTTTTCACAGGCATATAGTACTCGACGAGTTCACACATTGAACGGTTCAGATTTTCAAAACGGAACTCGTGGTAGGCCCTCACGGGCCCAACAGCACGGTCCAGTCCGATGGTGGACTGGACCAAAGCCAGGC…
229	MITE_T_11475	CSA003756	Not found	WNK1_ARATHSerine/threonine-protein kinase WNK1 OS=Arabidopsis thaliana OX=3702 GN=WNK1 PE=1 SV=1	GGGTCTGGCTTTGGTTCAGTTTGTCATCGAACTGGACTATATTGTTAGGCTTGTGAGGGTTCATCACGGGTCCCGTTTTGAAAATCTGAACCGTTCAATGTGTAGAACTCGTCGAGTACTATAAGCCTGTGAAAAATCACGTTGATCGGATATCGATAGTTATGTGATCAAAACAGTTTTGTATAAAAAAATAGACGGTGAATAAATTAACGGTTGATAAAAAAACTGTTTTGATCACATAGCTATCGATATCCGATCAACGTGATTTTTTACAGGCATAGAGTACTCGACGAGTTTTACATATTGAAAGTTCAGATTTTCAAAATGAGACCCATGGTAAGCCCCCACGAATCCAATAGTACGGTCCAGTCCGATGGTGGACTGGACCAAAGCCAGACCC
230	MITE_T_14191	CSA012736	Not found	HLB1_ARATHProtein HLB1 OS=Arabidopsis thaliana OX=3702 GN=HLB1 PE=1 SV=1	TTTTGGGAAGTTGGTAAAAAGTTGACTTTTTGTTTTTTATCAAGTTTTTTGATTTTTTTGGAAGTGATTTGAGAAGTTGGTAAAAAATTAGCTTTTTGTTTTTTAGTTTAATATTTATTTATGGTGTCAAATCAAATTAAAATGACCAAAATACCCTTACCTAACATAAGATTTTTATTTTTTTAATTTTTTTCATAGGCCCTAATCTGTAATTTTAAGACTGCGTTTTTGGCACTTCCCAAAGGGATTTTGTTGCTTTTTTTGCAGCCACGTTTTTGGACATTTTGTCTAAAAACGTGACTTTTTACTATGTTTCCAAAA
231	MITE_T_21148	CSA012863	Not found	TRL32_ARATHThioredoxin-like 3-2, chloroplastic OS=Arabidopsis thaliana OX=3702 GN=WCRKC2 PE=2 SV=1	GGCCTCGTTTGGGAACAGGCTAATTTAGTAATTTTTTTGGCTATTTGGCTAAAAAGGTAGGTAAAAAAACTTGTATGTTTGGGATGACTTTTTGGCTAATTACGAAAAGATGTGCAAAAAGTATAGAGAAAAGAGAATCTTTGACTTTTTGGTATGGGTTGTTGGCTTTTTGGCTAATTTAGTAACTTTTTAACTAATTGGCTAAAATAGCCTCTTGCCAAACGAGGCC
232	MITE_T_15036	CSA007104	Not found	MED16_ARATHMediator of RNA polymerase II transcription subunit 16 OS=Arabidopsis thaliana OX=3702 GN=MED16 PE=1 SV=1	ATACTCCCTCCGTCCCAAAATATTAGTCCGTTATTTTATTTTTCATTGTCCCAAAATATTAGTCCCTTTTCAAATATCAAGGACAAAAATTATATGAATTTTCTATTTTACCCTTCTTTTAAATTCATTAATAACATAAAAAGTATAATTATGACAATTGATATTCCTCAAAAAATGTACTATCAAAGGGTAATTTTGGAAAATTAATTTTTTTAAAGTGTAATACTTGTGTTACCAAAAAAAGTTGAATTCCCCAAAAGGGACTATTATTTTGGGACGGAGGGAGTGt
233	MITE_T_13845	CSA015685	Not found	CH101_ARATH10 kDa chaperonin 1, chloroplastic OS=Arabidopsis thaliana OX=3702 GN=CPN10-1 PE=2 SV=1	GTTACATGGACTCGGATATGGGTGTCGGGTGTGGGTATGTATCCAGAGGTTGGACTCATAAAATTATAAATTTAAGGGTACGCAGACTTGGCAAAAAAATGCTAGATTTTTATAAATTAATGAAGTATGTGAGATAAAATGGTGTTATATGTAATTTACTGTGTCAAAAAGACATTTATAGCAATTATGCAACAATATGTACATATAATAATAGTGTTACATACAATTATATAAGAAGTATCCGTTGAAAAGTATCTGACACATATCCTATACCCTTATCTGAGTGTCGCGTGTCCGACACGGGTATTTGATTTATTTTGAAGAGTCCGTGTAAC
234	MITE_T_873	CSA006333	Not found	---NA---	GGGAGCCGCTATTCCCACTCCACTTTGCTCCAAATACACTCCATTTTTTATTCTTATTATACATAGTTATATTAATACCCTTGGAATTTTGATTTTTTCAGGGAGTGTATTTTGTGTGAAAGGGTGTTAATGTAATTATGTATAATAAGGACAAAGAATGGAGTGTATTTAAAGCAAAGTGGAGTGGGAATAGTGGTTCCC
235	MITE_T_5395	CSA001261	Not found	RPP13_ARATHDisease resistance protein RPP13 OS=Arabidopsis thaliana OX=3702 GN=RPP13 PE=2 SV=2	GGTATCATGAAAAACCTTTCATGAAAATAATCATGAAAGTTTTGTGACCATTGGATTACACTTAGAATAAAGCACCACACACTAATCAAGGTAATCTAAGGATCATAAATTTTTCATGATCATTTTCATGAAAAAATTTTCATGATTCC
236	MITE_T_4020	CSA017377	Not found	PHBP_MEDTRPhytohormone-binding protein OS=Medicago truncatula OX=3880 GN=MTR_3g055120 PE=1 SV=1	TGTGTTTGGTGTGAGAATTTGAAGAAAGATTTGAAAAGGGAAAGAGAAAAGGTGTGGCAAACTAGGTGAAATTTAGACATGCTTTATTCACATTTCACATACCTTTTCTATTTTTCTTTCCAAATCTCTCATCAAATCCCCCAACCAAACACA
237	MITE_T_2524	CSA001396	Not found	PMP22_ARATHPeroxisomal membrane protein PMP22 OS=Arabidopsis thaliana OX=3702 GN=PMP22 PE=1 SV=1	ATACTTCAAAATTAAGTATCCGATACTTCAAAATTAATAAAAAAACTAATTAAGAAGAATCCGATACTTTTAAGAAGTATCCGATACGCATCCGCGAGTATCCGAAGAGTATCGATATCCGATAAGTATCCGATACGGATACGTCACGCTTTTTGAAGTAT
238	MITE_T_16180	CSA019146	Not found	---NA---	GGGCAAATTACATATACACCCCTCCAGGTTTGACAAAATTACAGATACCCCCTGAGGTTTGAGAAATTACGAATTCCCCCTGAATGCTATATTTGCATAAGAAATTAGGGGGTAATTTGTTATGAAATATAAACCTCAGGGGGTAAATTGTTATGAAAATACAAACCTCAGGGGGCGGGATGTAATTTCCGAAACCTCAGGGGGTATCTGTAATTTTGTCAAACCTGGAGGGGTGTATATGTAATTTGCCC
239	MITE_T_22034	CSA030504	Not found	PTBP1_ARATHPolypyrimidine tract-binding protein homolog 1 OS=Arabidopsis thaliana OX=3702 GN=PTB PE=1 SV=1	CTCGTTTGGGAACAGGTTAATTTAATAACTTTTTGGCTATTTGGCTAAAATATGAGCTAAAAAAAACTAGTATGTTTGGGATGACTTTTTGGCTTTTTACAAAAAGATGTGCAAAAAGTAGAGAGAAAAGAGAATCTTTGACCTTTTAGTATGGGTTGTTGGCTTTTTGGCTAATTTAGTAAATTTTTGGCTTTTTGGATAAAAAGTTCGGTTGCCAAACGAG
240	MITE_T_2578	CSA034243	Not found	---NA---	ACTTCAAAATTAAGAATCCGATACTTCAAAATTAATAAAAAAATTAATTAAGAAGTATCCGATACTTTTAAAAAGTATCCGATACGTATCCGCGAGTATCCGATACGTATCGGTATCCGATAAGTATCCGATACGGATACATCACCCCTTTTGAAGT
241	MITE_T_1846	CSA027187	Not found	GRV2_ARATHDnaJ homolog subfamily C GRV2 OS=Arabidopsis thaliana OX=3702 GN=GRV2 PE=1 SV=1	GGCCTAGTTTGGGAAGACTAAATAAGTGTACTTTTTGACTTTTTATGAAATATGGGTTGGGTTTGGGTTGGGTTTGAAGTGATATACTAGAGAGGTGATGTGACTTAAATAAGATGATGTGTCTTAAATAGGATAGTGACTTTTTGTCTTTTTTCAATCTTCCCAAACTAGGCC
242	MITE_T_16888	CSA015728	Not found	POLX_TOBACRetrovirus-related Pol polyprotein from transposon TNT 1-94 OS=Nicotiana tabacum OX=4097 PE=2 SV=1	ATGGTCATGTTTGATTCACAAAATTAATAGTGAAGTATTAATAATCCTATTAAATTAGTGTGGTATTCACTATCCAATTGGATTAATATCCATTTGGATTAATAATCCCACCCCTACCCCATTACTAATAATCCTACAAATTTGTTGGATTAATTATCCATTGGATTAATTATCCTAAACCAAAATGTTAAAACAAACATAGAATAATTGGACCCGCGGATTAATAATTCCAATCCCATGCTCTAATCCACCCAATCAAACATGCCCT
243	MITE_T_7703	CSA035957	Not found	PLDY_DICDIPhospholipase D Y OS=Dictyostelium discoideum OX=44689 GN=pldY PE=2 SV=1	TAGGGGTGTGCATAATACCGCCGAAACCGCCAAAACCGCACCGAACCGCACCGCCAAGGCAAATTCGTTATTATTTGTTAATCGAACCGCCGGTTTTTGATAAGAAAAATGGCAAATTCTAGTGACACTTTTATCAATCCGCCGGTTTCTATTTTTCTTCCAAACCGCACCGACCCGCACCGCTATTAAATCATGTTTTATAGGATTCTAAAAATTCTTTTTTACTTAAGTTTGCTTGTTGTCTTATACCTTAGAATATAGTATTACATTACTGCTCGAGGGGAATTTTATGTATTGTATTTGATCATTGTAGCTTCACATATGCTTGTAATGAATTGATGGCATAGTCGTTGATATTATCATGTTGTTGCTACACTTGCTGCATCAGAAGAAAGCTTC…
244	MITE_T_246	CSA000739	Not found	BAM3_ARATHBeta-amylase 3, chloroplastic OS=Arabidopsis thaliana OX=3702 GN=BAM3 PE=1 SV=3	TTTGTTTGGGTGGACATGAGTTTGGGATTGGACTAATAATCCAATAAAATTATTAATCCAATGTTTGGCTAAACAATTGAAGTACGGACTAATTATTTTAAACTTGACTATTAGTTAAGATAGGATACACAATCCAACGAATTCGTAGTCCTAGGACTATTAGTCATGGGAATACTAATCCAGTCCACCTAAACAAA
245	MITE_T_16906	CSA030306	Not found	ITN1_ARATHAnkyrin repeat-containing protein ITN1 OS=Arabidopsis thaliana OX=3702 GN=ITN1 PE=1 SV=1	GGTCATGTTTGATTCAAAAGACTAATAGTGAAGTATTAATAATCCTATTAAATTAGTGTAGGATTCACTATCCAATTGGATTAATATCCATTGGATTAATAATCCCACCCCTACCCCATTACTAATAATCCTACAAATTTGTTAGATTAATTATCCATTGGATTAATAATCCTAAACCAAAATGTTAAAACAAAGATGAGATAATTGGGCCCACGGATTAATAATCCTAATCCCATGCTCTAATCCACCCAATCAAACATGCCC
246	MITE_T_4575	CSA030306	Not found	ITN1_ARATHAnkyrin repeat-containing protein ITN1 OS=Arabidopsis thaliana OX=3702 GN=ITN1 PE=1 SV=1	ACTAACTAGTATACCAACTAATGTACCAATTGATAATGTGGCATAATTTAAGAGGTTTTTAGTATTTGTAATGTGATTAATGAGAAAGGTCAATAATAATGTCATAACTAGTGTTGGTACACTAATTAGTATATTAATTAGT
247	MITE_T_16594	CSA009434	Not found	LIMYB_ARATHL10-interacting MYB domain-containing protein OS=Arabidopsis thaliana OX=3702 GN=LIMYB PE=1 SV=1	GGGCAAATTACATATACCCCTCTCGAGGTTTAGTAAAATTACAGATACTTCCCTGGGGTTTGAGAAATTACAGATACCTCCCTGAAAGTACTATTTGCATAACAAATTAGGGGGCAAATTGTTATGAAAATATAAACCTCATTGGACAATTTGTTATGAAAATATAAACCACAGGGGGTATCTGTAATTTTCAAAACTTTAGAGGGGGTATCTGTAATTTAACTAAACCTCGAGGGAGGTATATGTAATTTGCCC
248	MITE_T_952	CSA012971	Not found	NRAM5_ORYSJMetal transporter Nramp5 OS=Oryza sativa subsp. japonica OX=39947 GN=NRAMP5 PE=2 SV=1	TATTCAGTACTTCCGGAGTATGGACACGTGGTGTTCCATAATATTTTGATTGGTGGAGAGACACAAGGGCCCACGATTTATGTTGAAGATGGGGGGACAACATGGGGCTAACTGATTGGTGATTGGTTTGGAGTATGGACACGTGGTGCTCCGGGAGTATTGAATA
249	MITE_T_22704	CSA031412	Not found	SERK4_ORYSJLRR receptor kinase SERK2 OS=Oryza sativa subsp. japonica OX=39947 GN=SERK4 PE=3 SV=1	CGTTTGGGAATCCTCATTTTTAGCCAAAAAGCCAAAAAGTTACTAAATTAACCAAAAAGCCAACAACTCATACCAAAAAGTCAAAGATTCTCTTTTCTCTCTACTTTTTGCACATCTTTTCGTAAAAAGTCAAAAAGTCATCCCAAACATACTAGTTTTTTTTAGCTCATATTTTAGCCAAATAACTAAAAAATTACTAAATTAGCCTGTTCCCAAACG
250	MITE_T_8008	CSA001798	Not found	PRAF1_ARATHPH, RCC1 and FYVE domains-containing protein 1 OS=Arabidopsis thaliana OX=3702 GN=PRAF1 PE=1 SV=1	AAATAGGGGTGAAACTTAGGCGGGCTCAACCCGAGTAACCCGAGCCCAATCCGATTTTTTTTAGGATTTGGACAAAATATTTTTAAATTTGGTACGGGCTTGGACAAAAATTCAGAAATCTGAATTAAATTTGGGCAAGCTTGGGTAAAGATATTAAACAACCTGAGTAACCCGAAACCCGAATtatacatgtatagatataaaaaaatattaaatatacatataaattattagctattacatgatattaaagtaatttagattattaaatcatattgaatatatattgtatatacaaataACAAAAAATCTTACTTTTTTTATTCTCACTCATAAATTGTAAAAACTACTATAGTTGCATATCTAATACATTATATAAATTATTTGTTTTGGTGTTAT…
251	MITE_T_1733	CSA022233	Not found	CUL1_ARATHCullin-1 OS=Arabidopsis thaliana OX=3702 GN=CUL1 PE=1 SV=1	GGCCAAGTTTGGCATGATTGAAAAAAGTCAAAAAGTCACCATCTTATTTAAGTCACATCATCTTATTTAAGTCACATCACCTCTCTAACACATCACTTCAAACCCAACCCAAACCCAACCCATATTTCATAAAAAGTCAAAAAGTACACTTATTTAGTCTTCCCAAACTAGGCC
252	MITE_T_14043	CSA019214	Not found	ATG8H_ARATHAutophagy-related protein 8h OS=Arabidopsis thaliana OX=3702 GN=ATG8H PE=1 SV=1	TTAAAGTAAATAAATAAATAAAAATAGTGGGCTTGTTTGGTTTGATTTTGGGAGATGAGTTTAGGAGATAAAAAGTACGAAAAGTTGTTTGGTTTGGTCTTTTTTGAAAGATGTTTTGGAAAATTATTTTGAGAGAGAGTTTTGGAAAAAGTGATTGATTTGATGTGTATGAGAGAGAGATTTGTTTGAAAAACTTGTTTGGTTTACAAGTTTTGGGAAATTTTTTTGAGAAAATTTGTTTGGTTTGATTTTTTCTGAAAACTCATTTGTAGAGAAATTTTCCTAAAATTTTTTGGGAAATTCAAACCAAACGAACCCAGTATATTTTTTAAATTTtacatataa
253	MITE_T_12336	CSA023910	Not found	---NA---	AGTCCCGTTTGTTTTTGAGAGATAGAATGAAAGAGATTAATAGTAAGGAGATTGTTAGTAAAGAATTATTAAATTATTTTTATATAAAATAATAAAATAAATAAAAAATATAAAAATTAAATATTAATATTTAAAAAAAATTCTCAATATATAAAAAATAAAAAAATAAAAAAATTTCTAATCCCCTTATTATTTTTCTAATACCATCTCTACCTCCTCCTTACCAATCCCCCCTTCCTCCTCCTTACTAGTCCCAAGGGATTACTAGTCCCCTCCCTATCTCTCAAAACAAACACCCCATTCTCAATCATTTCCTCATTATCAAACTCAATCCTCTCCCTATAACTCCAAACAAACGGGGCCT
254	MITE_T_15077	CSA002684	Not found	CAP10_ARATHPutative clathrin assembly protein At5g35200 OS=Arabidopsis thaliana OX=3702 GN=At5g35200 PE=1 SV=1	TACTCCCTCCGTCCCAAAATAATGGTCCCTTTTGGGGAATCCAACTTTTTTTGGTAGTACAATTATTGCATTTGAAAAAAGTTGATTTTCCAAAATTATCCTTTTGATAGTACATTTTTTGGGAATATCAATGCATAATTGTACTTTTTATGTTGTTTATTAATTTAAAAGAAGGGTAAAATAGGAAATTTATATTATTTCTGTACTTGATTTTTGAAGAGGGACTAATATTTTGGGACAATGAAAAATGGAATAAGGGACTAATATTTTGGGACGGAGGGAGTA
255	MITE_T_8610	CSA004120	Not found	RRP40_SCHPOExosome complex component rrp40 OS=Schizosaccharomyces pombe (strain 972 / ATCC 24843) OX=284812 GN=rrp40 PE=3 SV=1	TGAAGCATGGACACTCCAAAATCGGTGCTGTGGTGGTGTTCGACACGAAGACACGCCGGGGACACGTACGGGACACGCCAGATGGCGTGTCCCTTTAATTTAATGATTTTTTTGTAGGGGACACGGTGGGGATACACGTGTCCATATCGGGACACGGCATGAGACACGGCGGGTCTGACTTTTTTTTTTCTTCTTCTTTTGCCTCTCTTATTTGGTGCTTTTGCGAAGAATATTGTTAGATGTTGAATGTTTTCCCCTTCTCGTCTTAGTTCTTGTTATCGTTTATTATGACTTCTTTGTGAATGAATGATCTATTAATTTGTTTAAATGTAGTGATTATATTTATTGAATTAATGTTACTATGTTAGTGTTTATTAATTTTGATTTAGGATGAATGTA…
256	MITE_T_19668	CSA027065	Not found	FRL3_ARATHFRIGIDA-like protein 3 OS=Arabidopsis thaliana OX=3702 GN=FRL3 PE=1 SV=1	GGCCTCGTTTGGAATGCTACTTTTTTAATCAATTAGTCAAAAAGTTATTAAATTAATCAATTAGTCAATTAGTCATATCAAAAAGTCAATAATTACGGCTTCTCTCTACTTTTTGCACAACTTTTCGTAATTAGTCAAAAATTCATCTCAAACATACAAGTTTTTTTTACCTACCTTTTTAGCCAATTAGCCAAAAAGTTACTAAATTAGCCTGTTCCCAAACGAGACC
257	MITE_T_4809	CSA030142	Not found	---NA---	CCACTAAAAGTGGTGCTCTAAAGCACCACTAATGAGTTGGCAAGTACTTTCACaaaaaaaaaaaaaaaaaTACAAGACACAAGCAGTGGGTCCCGTTTACTGCCACATGACTAGTGGTGCTTTTAGAGCACCACTTTTAGTGG
258	MITE_T_2269	CSA030142	Not found	---NA---	GCTATAGAGCTCTAGTAGAGCTCTAAAAAGTGCTCTCCTGAGCTGGCATGCCCCTAAAAAAAAAAAAAAAATTTCAAGCTAAAACATCACATCAAAATTGAACCCCACACAATTCCATGTCACTAGTGCTTGGTTTAGAGCTCATTTCCTAGAGCTCTCCAGC
259	MITE_T_6845	CSA013886	Not found	---NA---	TTTGTGGCTCAAAAGTGGCTCAAATGGACAAAACGACGTCGTTTTGGCCATTTTTATGTTGTTTTGTACTCAAAACGACGTCGTTTTGGGCATTTGAGCCACTTTTGAGCCACAAA
260	MITE_T_13223	CSA032943	Not found	---NA---	GAGCATCTCCAATGCACTAGGCATATAATACTTATTAGTTAAAATGCCTAGTGTGATTCACTTTTTTCAATTCCAATGCACTAGGCATATGATTAGGCATTTTGCCTCAACTCATATTCACTAGCTACATGTAGCTAGCCTTCAACGCTAAGCAAAATGTATTCATTCATTAGGATCATTTCCCTCCATCTTTGTTGTTGACGTGGCATTCTATAAAATTAATAGTATTTGGATAAATAGCTAAAATAAAGAGCATGGTTGGAGTAAAAACATAAAATAGTTGATAGGCAAAATAAAATATATACTTTATAGTAATATTCAGATAGGTAAAATGCCTACTACCGTTGGAGATGCTC
261	MITE_T_21544	CSA006135	Not found	---NA---	GGGTATGTTTGATTGGAAGGATTAAAGCATAGGATTGAGATTATTAATCCGTGAGTCTAATTATCTTATGTTTGTTTTGACATTTTGGTTTAGGATTATTAATCCAATGGATAATTAATCCAACAAATTTGTAGGATTATTAGTAATGGGGTAGGGGTGGGATAGTTAATACCACACTAATTTGATAGGATTATTAATACCTCACTATTAGTGTTGTGAATCAAACATGACC
262	MITE_T_4152	CSA006135	Not found	---NA---	GCTGTGTTTGGTTGGGGGATTTGAGGAGGGATTTGAAAAGGAAATGGAAAAGGTAGGTGAAATGTGAATAAAACATGCCTAAATTTCACCTAGTTTCACACACCTTCTTCCTTTCCCTTTCTAAATCCCTCAACAAATTCTCCAACCAAACACAGC
263	MITE_T_9763	CSA001933	Not found	---NA---	AAGCTGTGTTACATGGACCCTTCTATTTCCCCCATAATACCCGTGTCCACCGGATATGACACGGACAAGGGTGTGAAACTAAGAAGCACGGACACTTCTAAGAAGGTGACGTATTCGTGTCGTGTCCGTGTCAATACATGAAGAAAAAGAAACTGACATTTGTTAGTAAAGCAATATTTTTAGGCTCCCACATGAATTAGATATCGAAATTTCATATTTTTTCTTAATCatattttatttctaatatatttctacataatttaaatcatctcatccgagaatattatataatatgcaatatatatatatatatatgcatatGACGTGTTCCCGTACCCATATTCAATTTTGGATACGTACTCCAAGATTGTAAGATTTAAATTTATTAAGCTCTGACGC…
264	MITE_T_5062	CSA011056	Not found	SCL1_ARATHScarecrow-like protein 1 OS=Arabidopsis thaliana OX=3702 GN=SCL1 PE=2 SV=1	GGCCTAGTTTGGGAAGACTAAATAAGTGTACTTTTTGACTTTTCTTGTATTATGTGTAAAAAAAATAGAGAGGAGATGTTGATTGATGTGACCCAAAAAAGATAAAAAGATAAAATAAGTGCACTTTTTTAGTTTAGCCAAACTTGGCC
265	MITE_T_2119	CSA024275	Not found	GDL15_ARATHGDSL esterase/lipase At1g29670 OS=Arabidopsis thaliana OX=3702 GN=At1g29670 PE=2 SV=1	GCTGTGTTTGGTTGTGCGATTTGAGGagggatttggaaagggaaatggaaaaggtaggtgaaaTATGAATAAAACATGCCTAAATTTCACATAGTTTCACACACCTTTTCCCTTTCTCTTTCCAAATCCCTCCCCAAATCCTCCAACCAAACACACC
266	MITE_T_3743	CSA005895	Not found	ALY2_ARATHProtein ALWAYS EARLY 2 OS=Arabidopsis thaliana OX=3702 GN=ALY2 PE=1 SV=1	GATACAGACCACTAAAAGAAGAGCACTAAAAGCAGCTCTAGTGAGGTGGCATGCCTAAAAAAAATTAAAAAAAAAAAAAGAAGAAAAAGACAAAACACAAAGAGGAAAAAGACAATTTAATGCTCTTTTAGTGCCTCTCTTTTAGTGCTCTAAATC
267	MITE_T_1689	CSA012802	Not found	SNF4_ARATHSucrose nonfermenting 4-like protein OS=Arabidopsis thaliana OX=3702 GN=SNF4 PE=1 SV=1	GGCCTAGTTTGGGAAGACTAAATAAGTGCACTTTTTGAATTTTTATGAAATATGAGTTGGGTTTGGGTTGGGTTTGAAGTGATGTGTTAAAGAGGTGATGTAAAATGATATGACTTAAATAGGATAGTGACTTTTTGACTTTTTGTTTTTTTTCAATCATGCCAAACTTGGCC
268	MITE_T_13274	CSA028344	Not found	---NA---	AGCATCTCCAACGGTAGTAGGCATTTTACCTATCTAAATATTACTATAAATTTTATATTTTATTTTGCCTATCGACTGTTTTATGTTTTTACTCCAACCATGCTCTTTATTTTAGCTATTTATCCAAATACTATTAATTTTATAGAATGCCACGTCAACAACAAAGATTGAGGGAAATGATCCTAATGATTGAATAAATTTTGCCTAGCGTTGAAGGCTAGCTACATGTAGCTAGTGAATATGAGCTGAGGCAAAATGCCTAATCATATGCCTAGTGCATTGGAATTGAAAAAAGTGAATCACACTAGGCATTTTAACTAACAAGTATTATATGCCTAGTGCATTGGAGATGCT
269	MITE_T_4793	CSA028346	Not found	ARL8_DICDIADP-ribosylation factor-like protein 8 OS=Dictyostelium discoideum OX=44689 GN=arl8 PE=3 SV=1	TGTGTTTGGTTGGGGGATTTGGAACATGATTTGAAAAGAGATAGGGAAAAAATAAGTAAAATGTAAATAAAATATATCTAAATTTCACATAATTTTACACACATTTTCCCATTCATTTTCCAAATTTCTTTCCAAATCTCTCAACTAAACACA
270	MITE_T_19931	CSA031806	Not found	NIPA6_ARATHProbable magnesium transporter NIPA6 OS=Arabidopsis thaliana OX=3702 GN=At2g21120 PE=2 SV=1	GACACTGGGCCTCGTTTGGGAACCCTCATTTTTAGCCAAAAAGTCAAAAAGTTACTAAATTAGCCAAAAAACCAACAACCCATATCAAAAAGTCAAAATTTCTCTTTTCTCTCTACTTTTTGCACATATTTCCGTAAAAAGTCAAAAAGTCATCCCAAACATACTAGTTTTTTTTAGCTCATATTTTAGCCAAATAGCCAAAAAGTTACTAAATTAACCTGTTTCCAAACGAGGCCTAATGTC
271	MITE_T_5281	CSA020780	Not found	CEPR2_ARATHReceptor protein-tyrosine kinase CEPR2 OS=Arabidopsis thaliana OX=3702 GN=CEPR2 PE=1 SV=1	GGGATCATGAAATTTTTTTCATGAAAATGATCATGAAAGAGTTATGATCCTTGAATTATCTTGATTAGTGTGCGGTGTTTTATTTTAAGTGTAATTCAAGAGTCACAAAACTTTTATGATTATTTTCATGAAAGATTTTTCATGATACC
272	MITE_T_31	CSA020780	Not found	CEPR2_ARATHReceptor protein-tyrosine kinase CEPR2 OS=Arabidopsis thaliana OX=3702 GN=CEPR2 PE=1 SV=1	TAAGGCCAAGTTTGGCATTCTCCAAAAAATTCAAAAAGTCAAAAAATCATTATCTTATTTAAGTCACATCATCTTATTTAAGTCACATCACTTCTCTAACACATCACTTCAAACCCAACCCAAATCCAACCCATATTTCATAAAAAGTCAAAAAGTGCACTTATTTAGTCTTCCCAAACTTGGCCTA
273	MITE_T_2511	CSA030070	Not found	DTX54_ARATHProtein DETOXIFICATION 54 OS=Arabidopsis thaliana OX=3702 GN=DTX54 PE=2 SV=1	TTCATACCCCCACTGGGGGTCGACCCCCAGTGAGGTGTCGGCCCCGGATTGGTCCAAAAAAAAAAAttgtttttttttttattttttttatttttattttttAAGTTTTCAGCCAGTGGGGGCGCACCACGTCACTGGGGGCACGACCCCCATTGGGGGTATGCA
274	MITE_T_4456	CSA029318	Not found	---NA---	GAACCAATTAGTGTACTAACTAGTGTACCAACACTAGTTATGACATTATTATTAACCCCACTCATTAATCACATTAAAATTCTAAAAACCTCTTAAATTATGTCACATCATCAATTGGTACACTAGTTAGTACACCAATTGGTAC
275	MITE_T_17196	CSA029321	Not found	E13B_WHEATGlucan endo-1,3-beta-glucosidase OS=Triticum aestivum OX=4565 GN=GLC1 PE=2 SV=1	GGCCAAGTTTGGGAACACCCAAAAAGTTAAAAAGTCAAAAAATTACTCAAAAAGTTAAAAAGTTATCACTATTCACCAAAAGTCAACAATTACGGCTGCACAACTCCCAATTCTAATTTTCTCCTACAAATCAATTTTTACAATTTTTTATTACACATTTTTCCATAAAAAGTCAAAAAGTTAACCCAAACATTCATATTTTCAACCTCAACTTTTTAGTCTAAAAAGACAAAAAGTGCACTTATTTAGTCTTCCCAAACTTGGCC
276	MITE_T_2529	CSA024035	Not found	HFLX_FLAPJGTPase HflX OS=Flavobacterium psychrophilum (strain JIP02/86 / ATCC 49511) OX=402612 GN=hflX PE=3 SV=1	ATACTTCAAAAAGGGTGACGTATTCGTATCGGATACTTATCAGATACCGATACTCCTCGGATACTCGCGGATACGTATCGGATACTTCTTAAAAGTATCAGATACTTCTTAATTAATTTTTTATTAATTTTGAAGTATCGGATACTTAATTTTGAAGTAT
277	MITE_T_2600	CSA024035	Not found	HFLX_FLAPJGTPase HflX OS=Flavobacterium psychrophilum (strain JIP02/86 / ATCC 49511) OX=402612 GN=hflX PE=3 SV=1	GTATCGGATACTTATCAGATACCGATACTCCTCGGATACTCGCGGATACGTATCGGATACTTCTTAAAAGTATCAGATACTTCTTAATTAATTTTTTATTAATTTTGAAGTATCGGATACTTAATTTTGAAGTATCGGATAC
278	MITE_T_9821	CSA034618	Not found	DSK2B_ARATHUbiquitin domain-containing protein DSK2b OS=Arabidopsis thaliana OX=3702 GN=DSK2B PE=1 SV=1	ATGTTTGTTTAGATGGACTGGATTAGATTGGATTAGCATTCACATGACTAATAGTCTTAAGACTATGAATCCTTTTGGACTGTGTATCATATCCTATGTTTGGATTGAGTTAGAATTATAAGGAGGGATTAACAAAATATTATCTAATCCGATGTTTGGTTAAGGGGATTGGAATGGATAGGACATGTAACAACATGAAACATCCAATATATTGACCATAATACCTCTATTATGGTCATTTGATAAGTTCGTTTAGATTTTGACTTGGTACCCCAATTTATATCTCACCCCCTATGTGGGATTGAATAGTCCATCATATGTGGGATACCATATACGGATAGATTGTTAATCTGTACTTAAATTTTGTAACCAAACATTGGATTAATAATTTTATTGGAC…
279	MITE_T_8364	CSA002625	Not found	ARFA_ARATHAuxin response factor 1 OS=Arabidopsis thaliana OX=3702 GN=ARF1 PE=1 SV=2	TAGGGGTGCAACTCGGGCGGATTCGGTCGGGTTGGGGGTCTGTCCAAGCCCGACCCGAATTGTATTTAGCAGTGCCCAAGCCCGCCCAAGAACCCAAGCATTGCTGCCCAAGTCCGGCCCAAGCTTTGTATATTGAACTCGGGTTAGCCCGAATTGCCCGAGTCCAGAAACCTGTAGGTAGATCTAAGGGTAGACATAAAAGATGCTAATCTAATGTTAGAAGGCTAACCaaaaaaaaataaaaaataaaaaTTAAGACTAACTCTTTTACTTAATAGAAGACTAACCAAAAAATAAATAAATAAATAAAAATTAAAACTAACTCTTTTACTtaatttatatatattatataatttattaaattatatattatatattatataatatatTAAATTCAAC…
280	MITE_T_5010	CSA004276	Not found	MTEF1_ARATHTranscription termination factor MTEF1, chloroplastic OS=Arabidopsis thaliana OX=3702 GN=MTERF1 PE=2 SV=2	ATACTAGGCATCATCAAAAAAATATCATAAAATGTTTTATAAAGATTTTTCATCATTTGATTAGTGTATGATGTTTTCTTATATGTGTAATTTAACGGTAAAAAATCTTTTATAATCATTTTCATTATATTTTTTTCACGATTCGTAATAT
281	MITE_T_16999	CSA029189	Not found	LRK10_WHEATRust resistance kinase Lr10 OS=Triticum aestivum OX=4565 GN=LRK10 PE=2 SV=1	GGGTCATGTTTGATTCACAAGATTAATAGTGAAGTATTAATAATCCTATTAAATTAGTGTGGTATTCACTATCCAATTGGATTAATTTCCATTGGATTAATAATCTCACCCCTATCCCATTACTAATAATCCTACAAATTTGTTGGATTAATTATCCATTGGATTAATAATCCTAAACCAAAATATTAAAACAAACATAGGATAATTAGGTCCACGAATTAATAATCTCAATCCCATACTCTAATCCACCTAATCAAACATGCCC
282	MITE_T_1993	CSA022982	Not found	---NA---	TAACAATTGCCCCCTATATATTGTTTAGTGTTGGGAAGTGTGTATAAAGTGTTTTGAAAATATGTAAAAATATTAAAAAGTGTATTGATTTTAGTAAAAGTGTATTGAATTTAGTAAAAAGTGTTGTATTCTTCAAAAAAAAATTTCATTTACTTGTGCCCTTAGGGCACTTGTTA
283	MITE_T_5396	CSA000693	Not found	SBT4E_ARATHSubtilisin-like protease SBT4.14 OS=Arabidopsis thaliana OX=3702 GN=SBT4.14 PE=2 SV=1	GGTATCATGAAAAAAATTTCATGAAAATAATCATGAAAGTTTTGTGATCCTTAAATTACACTTAGAATAAAGCACCACACACTAATCAAGATAATCCAAAGATCATAAATTTTTCATGATCATTTTCATGACAAAATTTTCATAATCCC
284	MITE_T_4926	CSA008623	Not found	PP428_ARATHPentatricopeptide repeat-containing protein At5g50990 OS=Arabidopsis thaliana OX=3702 GN=PCMP-H59 PE=2 SV=2	TGTGTTTGGTTAGGGGATTTGAGAAGAGATTCGGAAAGGGAAATGAAAAAGATAGTTGGAATGTGAATAAAATATACCTATATTTCACATAATTCTACACACATTTTCCTTTTTCTTTTCCAAATCCCTCAACCAAACACA
285	MITE_T_22907	CSA035980	Not found	RNH2C_HUMANRibonuclease H2 subunit C OS=Homo sapiens OX=9606 GN=RNASEH2C PE=1 SV=1	TCCGTTTGGCAAGAGCTAAACGGGGTTTTTTTGGCTATTTTAGCCACAAAAGACAAAATAGGCTATTTTAGCCACAAAAAACAAAATATCACATCAAACCCATAATCATTACATTCTTCTCTCACAAAAAAAGCCAAAAAGCCCTTTCCAAACCAAACTTTTTAGCCCAAGCTAAAATAGCCAAAAAAGTCAAAAAGCCAACCCACTTCCCAAACGGA
286	MITE_T_21191	CSA035980	Not found	RNH2C_HUMANRibonuclease H2 subunit C OS=Homo sapiens OX=9606 GN=RNASEH2C PE=1 SV=1	TTTGGAAAGTGGGTTGGCTTTTTAATTTTTTGACTTTTTTAGCTATTTTAGCTTGGGCTAAAAATCTTGATTTGGAAAGGACTTTTTGGCTTTTTAACTTTTTTAATTTTTTTTGTGAGAGAAGAGTGTAATGATTATGGATTGGATGTGATGTTTTGTTTGTTGTGACTAAAATAGCCTATTTTGTCTTTTGTGGCTAAAATAGCCAAAAAAGCCCATAAACCAACTTGCCAAA
287	MITE_T_6356	CSA028996	Not found	Y4958_ARATHUncharacterized membrane protein At4g09580 OS=Arabidopsis thaliana OX=3702 GN=At4g09580 PE=1 SV=1	CAAATTTTGTGGCTCAAATGTGGCTCAAATAGTCAAAACGACGTCGTTTTGAGTACAAAACAACATCAAAATGGCCAAAACGACGTCGTTTTAACCATTTGAGCCACAGAATTAG
288	MITE_T_14214	CSA020643	Not found	---NA---	GGGTAAATTACAATGACCTCCCTTGAGGTTTGAAAAAAATACAGCAAGCCTCACAGTTTTGACATAATTACACTGATCTCCCTTTTACTAAAATTAAAGAGACCAAAACTAATGCAAATGGAATGAAGACATAGAGATAACCAAGGTAAAATATACATTTCAATGTAAAAGAGATGACAATATCATTTTTTCATCCATAAGACTAACGAATTAATGATAAAAATGGGGCTAAGTGATATGTGAATAAAAATCTCAAGGGAACCCAATATAATTATGCCAAACTTGTAGGGCTTACTATATTTTCTCCAAATCTTTAAGAGAGGTCAGTGTAATTTACCC
289	MITE_T_2922	CSA024882	Not found	CD2B2_MOUSECD2 antigen cytoplasmic tail-binding protein 2 OS=Mus musculus OX=10090 GN=Cd2bp2 PE=1 SV=1	TTGGTTGGTCTTGGGGCACCGCCATGTGGTGCTCTAATGATGTTGTGATTGGTGGAAATGGTGGGGCCCACGAATTTGTGTTGGGTGATTGGGGAACATGTGGGGGCATGGTGAATTGTGATTGGTGTGGGGCATGGCCTCGTGGCGCCCTAGGACCAATCAA
290	MITE_T_10893	CSA020998	Not found	---NA---	CCGTTTGTTTGGGATTATAGGGAGCGGATTGGGATTACTAATCCCTTGGTATTATTAATGGGGTGTTTGTTTTGAGAGATGGGGAGGTGACTATTAATCCCTTAGTATTAGTAGTCCAGTCCCCTTGGAAGGGGAATTGGTAAGGAGGAGATAGAGATGGTATTAGAAAAATAGTGAGGGGATTAGAAattttttattttttatatattgggaatttttttttaaaatattaatgtttaattttttatatttttttatttgttttattattttatatAAAAATAATTTAACAATTCCTCACTATTAATCCCCTCACTATCAATCCTCTCACTATTAATCCCCTCACTATCAATCCTCTCACTATTAATTCTCTCACTATGAATCTCCTCCATTCTATCT…
291	MITE_T_14767	CSA001117	Not found	YQKD_BACSUUncharacterized protein YqkD OS=Bacillus subtilis (strain 168) OX=224308 GN=yqkD PE=4 SV=1	CAAGTTTGGGAAGACTAAATAAGTGCACTTTTTGTCTTTTTGGACTAAAAAATTGAGATTGAAAATATGGATGTTTGGGTTAACTTTTTGACTTTTTATGGAAAAATGTGTAATAAAAAATTGTAAAAATTGGTTTGTAGAGGAAATTTTGAATTGGGAGTTGTGCAGCCGTAATTGTTGACTTTTGGTGAATAGTGTTAACTTTTTAACTTTTTGAGTAACTTTTTGACTTTTTGGCTTATTTGGGACTTCCCAAACTTA
292	MITE_T_6265	CSA036755	Not found	KIWEL_ACTDEKiwellin OS=Actinidia deliciosa OX=3627 PE=1 SV=2	CATGAAAAGACTTTTATGAAACTGATCATGAAAAATTTATGGCTCTTGGATTACCTTGATTAGTGTGTGGTGTTTTATTAAGGTCATAAATCTTTCATGATCATTTTCATGAAAGTTTTTTCATG
293	MITE_T_8004	CSA036755	Not found	KIWEL_ACTDEKiwellin OS=Actinidia deliciosa OX=3627 PE=1 SV=2	ATAGGGCTGGTTTGGGGTGTCCTAAAAAAGTGCACTTTTTGTTTTTTTGGACTAAAAAAGTTGAGAAAAAAATATAGAGGTTTGGGTTAACTTTTTGGATTTTTATGAAAAAATATGTATTAAAAAATTGTATAAAAAGAGTGTGTAAGAGATGAATAGTGACAGGTGGCCCCAGCCGTACAAATCGGAAGGTGTGAATGGGAGTTGGAAATTATTGGCTATTTTTTGTACAAAGCACTGCACGGTTTTGTTTGGTCTGTGAGGGTTATCACGGGTCCCATTTTAATAATCTGAACCGTAATGTGTATAACTCGTCGAACACTATGTACTTATAAAAAATCACGTTAATCGGATATCGATAGCTATCTGATCAGATATATTTATTTTTCAATCATTAAT…
294	MITE_T_6409	CSA022776	Not found	P2A13_ARATHF-box protein PP2-A13 OS=Arabidopsis thaliana OX=3702 GN=PP2A13 PE=1 SV=1	TTGTGGCTCAAAAGTGGCTCAAATGGCCAAAACGACGTCGTTTTGGCCATTTTTATGTTATTCTGTACTCAAAACGACGTCGTTTTGGCCATTTGAGCCACTTTTGAGCCACAA
295	MITE_T_3347	CSA027702	Not found	UXT1_ARATHUDP-xylose transporter 1 OS=Arabidopsis thaliana OX=3702 GN=UXT1 PE=1 SV=1	GCTTCGGACCCGCACTGGGGGTCGACCCCCAGTGAGGTGACGCGCCGTGATTGGACAAAAAAAAACTGTTTTATTTATTTATTTTTTTTTGAGTTTCAGCCAGTGGGGGCTCGCCACCTCACTGGGGGTGCGATCCCCACTAGGGGTCTGCAGC
296	MITE_T_7702	CSA034146	Not found	E70H1_ARATHExocyst complex component EXO70H1 OS=Arabidopsis thaliana OX=3702 GN=EXO70H1 PE=1 SV=1	TAGGGGTGTGCATAATACCGCCAAAACCGCAGAAACCGCCAAAACCGCACCGCCAAGGCAAATTCATTATTATTTGTCAATCGAACCGCCGGTTTTTGGTAAGAAAAATGGCAAATTCTAGTGACATTTTTATCAATCCGCCGGTTTCTATTTTTCTTCCAAACCGCACCGACCCGCACCGCTATTAAATCATGTTTTATAGGATTCTAAAAATTCTTTTTTACTTAAGTTTGCTTGTTGTTCTATACCTTAGAATATAGTATTACATTAATGCTCGAGGGGAATTTTATGTATTGTATTTGATCATTGCAGCTTCCACAGATACTTGTAATGAACTGATGGCATAGTCGTTGATATTATCATGTTGTTGCTACACTTGCTGCATCAGAAGAAAGCTTC…
297	MITE_T_17641	CSA008116	Not found	---NA---	CCTGTTTGGTACAGCTTAATTTCAGCTTATTTCAGCTTTCAGTTTAATTTAAGCTATTTTGATGTGTTTGGTTTAGCTTATAGCTTATAACTTATAGCTTTGTGGAAGTCAGAAAACAGCTTATTCTTTAAGTGGGGCAGGAGATGCTTTAAGAATAAGCTGGAAatcagcttaagctgaaagttataagcgataagctgtttaggcataagctataagTACTTTCCCACAGCTCTACCAAACAGG
298	MITE_T_8903	CSA009721	Not found	GPN3_KLULAGPN-loop GTPase 3 OS=Kluyveromyces lactis (strain ATCC 8585 / CBS 2359 / DSM 70799 / NBRC 1267 / NRRL Y-1140 / WM37) OX=284590 GN=KLLA0D18557g PE=3 SV=2	TTTCAACGGTTCATCAAAGTTGACATCAAATTTAAAATTTGGTGAAAAAATTACTGTTTGGTGTTCCAACAGTTGTACTAAATTGATATCAAAATGAGATTTCACCAAACAATTCATCAAACTGAGGACAGAATACTGATTTCATCAAAACACTGTTTGTGACCGTTGGGGGAGACCAACCGGTCAACCAGCCGATTGCCCGGCCGGTTGACCAATCGGTTGACCATCAAAAGGTTCAAACAGTTCTAAGAAAAGGTTCAAACAGTaaaaaaaaaaaaaaaaaaaaTTTTTTGCCTTACTGGTCGACCACTAAAAGGTTCAAAAAAAAATATATATATATTTTTTTGCTTAACCGGTCGACCAACCGGTTGTCCCCGCGCAAATTTGATGAAAGTTCAC…
299	MITE_T_16478	CSA012435	Not found	RNS2_ARATHRibonuclease 2 OS=Arabidopsis thaliana OX=3702 GN=RNS2 PE=2 SV=1	ttttttaCTCCCTCCGTCCCAATTTATTTGTCTATTTTGGGGAATCCAACTCATTAAGGAGACAAGCAATTATTACACTTCAATTCAAAATTTAAAATACTTTTACCATAATACTCTTTGATTTTGAATTTTAAAATATGTTTCTACTTGTGTATAATGTGTAATTTTGGATATCTAAAAAAATTCAATATCCAAAATAGAAAGTAGACAAATATATTGGGACGGACCAAAATGGAAAGGTGGATAAAAAAAAAAATGGGATGGGGGAGTAATAAA
300	MITE_T_9542	CSA012435	Not found	RNS2_ARATHRibonuclease 2 OS=Arabidopsis thaliana OX=3702 GN=RNS2 PE=2 SV=1	TAAGAAGTACGGATACTTCTAAGAAGGTAACGTACCTGTGTCGTGTTTGTATTGGACACTAACACTCTTTGGACACTTCCCTGACATGTGTCCGACACTCTTTAAAACATGTCCTATTTTTTAAAGACCCAGACACTCTTTGGACACTTAGAAGACACAAGTGTGCATCTCTTAAACACATATGCATGTCGATTAGACATATGTGAAATTAATTATAACTTTGAACAAAACAACTTCAGATACAATAATAAAATAAAAAAACATATAAATTTGTAAGAATTAGTGTCATATTGCATTTTTTTATTATCTTTGAATGatatattcatatatataacatataataaatatataaaattatatatTTCATGCGTGTCCCTCATGTGTCGTGTTCTGCATTTT…
301	MITE_T_9777	CSA012435	Not found	RNS2_ARATHRibonuclease 2 OS=Arabidopsis thaliana OX=3702 GN=RNS2 PE=2 SV=1	GCTATGTTACACGGACTCTTCCATTTCCCTCAGAGTACCCGTGTCCACCGGATATGACAAGGGTAAGGGTGTGAGATATGTGTCCGACACTCGTACCCAAGTTAGACATTCAGATCCTTTAATTTGTGACAATACATGAAGAAGAAGAAACTCATATTTGTAAGTAAAGTAATATTTTTAGACTAATAGATGAATTAGATATAAAAATTTCATATTTTTTCTCAATCATATTTAATTTTAATATATTTCTACATAATTTAAAACATCTCATCCAAAAATATTATATAATATGCAATATATATGTGCATATGACGTGTCCCCGTACCCATATCCAATTTTGGATACATATCCCAAGTTCTTAAGATTTAAATTTATGAAGGTCTGATGCTTGGATACACA…
302	MITE_T_3166	CSA035647	Not found	TBL29_ARATHProtein ESKIMO 1 OS=Arabidopsis thaliana OX=3702 GN=ESK1 PE=1 SV=1	TCGTAGCTCGAATTTTCCGTGGCTCGAGTGGCTCAAAATCCCAAAACGACGTCGTTTTAGGATGTTTTTCTATTCTCTTACCGGTAAGATAATATTTTCCGTACCATTCGCGCCATTCGAGCCTCACTTTCTCGAGCTACGG
303	MITE_T_18115	CSA004511	Not found	ARF_MAIZEADP-ribosylation factor OS=Zea mays OX=4577 GN=ARF1 PE=2 SV=2	TCGTTTGGGAACAGGCTAATTTAGTAACTTTTTGGCTATTTGGCTAAAAAGGTAGGTAAAAAAAACTTGTATGTTTGGGATGACTTTTTGGCTAATTACGAAAAGATGTGCAAAAAGTAGAGAGAAAAGAGAATCTTTGACTTTTTGGTATGGGTTGTTGGCTTTTTGGCTAATTTAATAACTTTTTGGCTAATTGGCTAAAATAGCCTCTTGCCAAACGA
304	MITE_T_15610	CSA023859	Not found	PLAT1_ARATHPLAT domain-containing protein 1 OS=Arabidopsis thaliana OX=3702 GN=PLAT1 PE=1 SV=1	CTCCTTCCGTTCCAAAATATTAGTCCCTTATTATATTTTTTATTGTCCCAAAATATTAGTCCCTCTTTATAAATCAAGTACAAAAATAATGTAAATTTCTTATTTTGCCCTTCTTTTAAATTAATAAACAATTTAAAAAGTACAATTATGACATTGATATTTTCAAAAAATGTACTATCAAAAGGATAATTTTGGAAAATCAACTTTTTTCTAATGCAATAAGTGTATTACTAAAAAAAGTTAAATTCTCCAAAAAAAAGACTAATATTTTGGGACGGAGGGAG
305	MITE_T_2402	CSA004508	Not found	TTL3_ARATHInactive TPR repeat-containing thioredoxin TTL3 OS=Arabidopsis thaliana OX=3702 GN=TTL3 PE=1 SV=2	GCTGTGTTTGGTTGAGGGATTTGAGGAGAGATTTGGAAAGGAAAATGAAAAAGGTAGGTGAAATGTAAAAAAAATATACCTACATTTCATATAATTTCACACAccttttccctttctctttccaaatcccttcccAAATCCCCCAACCAAACACAAC
306	MITE_T_2522	CSA003974	Not found	ZCHC8_XENLAZinc finger CCHC domain-containing protein 8 OS=Xenopus laevis OX=8355 GN=zcchc8 PE=2 SV=1	GATACTTCAAAAAGGGTGACGTATCCATATCGGATACTTATCAGATACCGATACTCCTCGGATATTCGCGGATACGTATCAGATACTTCTTAAAAGTATTGGATACTTCTTAATTAATTTTTTATTAATTTTGAAGTATCGAATACTTAATTTTGAAGTAC
307	MITE_T_18557	CSA016454	Not found	TC753_ARATHProtein TOC75-3, chloroplastic OS=Arabidopsis thaliana OX=3702 GN=TOC75-3 PE=1 SV=1	GGGCAAATTACATTTATCTCCCTCGAGGTTTAATTAAATTACAGATGCCCCTGAGATTTCGAAAATTATAGATACCTCCTTGAGGTTTATATTTTCATAACAAATTGCCCCTGAAGTTTATATTTTTATAACAATTTGCCTCGTAATTTGTTATGCAAATAGTACCTTTAGGGGTATCTGTAATTTCTCAAACTTCAAGGATATTTATAATTTTGCTAAACCTCAAGAGGTATATGTAATTTGCCC
308	MITE_T_9309	CSA025229	Not found	---NA---	AGAAGCACGGACACTTCTAGGAAGGTGACGTATCCGTGTCGGGTACGTGTCGGACACCGACACTCTTTGGACACTCTCAGGACACGTGTCCGACACTCTTCAAAACGTATCCTATTGTTTAAAGACTTGGACACTCTTTGGACACTTGAAGGACACACGTGTCAATCGTTTAAACACACGTGTCTAACGATTAGACATACGTAAAACTAATTATAAGTTTGAACAAAATAACTTAAGATACAATAATAAAATAAAAACCATATAAATTTATAAGAATTAGTATCATATTGCATTTTTTATTATCTTTGAATGatatattcatatatatataacatataaaaatatataaaattatatatTTCATGCGTGTCCTCATCGTGTCGTGTCCTGCATTTTTTG…
309	MITE_T_7458	CSA002046	Not found	ELF6_ARATHProbable lysine-specific demethylase ELF6 OS=Arabidopsis thaliana OX=3702 GN=ELF6 PE=1 SV=1	CTAGGGGTGAGCATGGTCCGGATTGGACCGGATTGGGATAAAACCAGGACCAATCCGTTATCTACGGTTCCTAAAAAATTGGAACCAATCCAATCCGTTTAAATCATGGAACCAATCCGAACCAATCCATTTAAATACGGATTGGATCGGTTTAGGACCACGGATTCACATAATTAAATAACAAAAATATATTTATAACACTTTAATTTTATAAAAATATAAACATAGCGCTATATTAGTTCCACAATAGCAACATATTTTTCTATAATAGCGACATACTGTTCTAAAATTTAAACAAACATAAGAAAATTGGTTTCACTATAAGTATTTAAACCATTACAACTTAAAACTAAAAACCAACAAACAAGAGTAATAAAAGAAGATATTATACGGTTTTAG…
310	MITE_T_1650	CSA003970	Not found	GDAP2_NEMVEProtein GDAP2 homolog OS=Nematostella vectensis OX=45351 GN=gdap2 PE=3 SV=1	GGCCAAGTTTGGAAAGACTAAATAAGTGTACTTTTTGACTTTTTATGAAATATGGGTTGGATTTGAGTTGGGTTTGAAGTGATGTGTTAGAGAGGTGATGTGACTTAAATAAGATGATGTGACTTAAATAGGATAGTGACTTTTTGACTTTTTGAATTTTTTGGAGGATGCCAAACTTGACC
311	MITE_T_14495	CSA018539	Not found	VILI1_ARATHVillin-1 OS=Arabidopsis thaliana OX=3702 GN=VLN1 PE=2 SV=2	ATGGCCTTGTTTGGTTTGTGTTTCTCAAAAAAATTTGGGAAAAATTCTCTACAAATAAGTTTTCAAAAGTAATCAAACCAAACAAATTTTCCCAAAAAAATTTTCCAAAACTTGTTTGGTTTACAAATTTTCCAAACAAATCTATCTCTCATACACATCAAATCAATCACTTTTTTCAAAACTCTCTCTCAAAATAATTTTTCAAAACATCTTTTGAAAAAAAACCAAACCAAACAAATTTTTGTACTTTTTATCTTAAAACATGTTTTTCAAATACAAACCAAACAGGGCCTAT
312	MITE_T_22713	CSA006507	Not found	PPR38_ARATHPutative pentatricopeptide repeat-containing protein At1g12700, mitochondrial OS=Arabidopsis thaliana OX=3702 GN=At1g12700 PE=3 SV=1	GGCCTCGTTTGGCAAGTAGCTGTTTTAGCCTAAAAACCAAAAAATTACTAAAAAAACCAAAAGCCTATAACATATATCAAAAAGTCAAAGATTCCATTTTCTCTTTACTTTTTGCACATCTTTTCATAAAAAGTTAAAAAGTCATCCCAAACATACTAATTTTTTTTACCTCATATTTTAGCTAAAAAATCAAAAAGTTACTAAAATAGCATGCTCTCAAACGAGGCC
313	MITE_T_12358	CSA025338	Not found	---NA---	GAACATCTCAAATCCTTCATCAAATTTAAATTTGATGAAAATTTTGGTGAAAATGAGGTCCAATCCTTTCAACAAACTTGTATTAACTCAAGGGAGAAGCAAATTTTTCATCAAATCAAAAATGAACCAAATCTTTCACCATATTTCCAACAACCCTTTTTCCACTTGTTTGATGAAATTATTACAAGATGAATTGGAGCTCGATTTTTTTCACCAATATTGATGAAAAGTGAAATTTAGGATGAAAAAGTAATTTTTTAAAAGATTTTTGATAAAACTTTGATGAGAGGATTGGAGTAGTTGATATCAAATCAAACTTTTTACTCAGATTTGGAATCAAATTAGATGAAAAATTTGGTGAATAATTGGAAATGATC
314	MITE_T_2618	CSA025337	Not found	---NA---	ATACTTCAAAAAGGGTGACGTATCCGTATCGGATACTTATCGGATACCGATACTCCTCGGATACTCGCGGATACGTATCGGATACTTCTTAAAAATATCGGATACTTCTTAATTAATTTTTTATTAATTTTGAAGTAT
315	MITE_T_2557	CSA017233	Not found	TI442_ARATHMitochondrial import inner membrane translocase subunit TIM44-2 OS=Arabidopsis thaliana OX=3702 GN=TIM44-2 PE=1 SV=1	ATACTTCAAAATTAAGTATCCGATACTTCAAAATTAATAAAAAATTAATTAAGAAGTATTTGATACTTTTAAGAAGTATCCGATACGTATCCGCGAGTATCCGAGGAGTATCGGTATCCGATAAGTATCCGATACGGATACGTCACCCTTTTTGAAGTAT
316	MITE_T_2617	CSA017233	Not found	TI442_ARATHMitochondrial import inner membrane translocase subunit TIM44-2 OS=Arabidopsis thaliana OX=3702 GN=TIM44-2 PE=1 SV=1	ATACTTCAAAATTAATAAAAAATTAATTAAGAAGTATTTGATACTTTTAAGAAGTATCCGATACGTATCCGCGAGTATCCGAGGAGTATCGGTATCCGATAAGTATCCGATACGGATACGTCACCCTTTTTGAAGTAT
317	MITE_T_2191	CSA022690	Not found	TI442_ARATHMitochondrial import inner membrane translocase subunit TIM44-2 OS=Arabidopsis thaliana OX=3702 GN=TIM44-2 PE=1 SV=1	ATTAAGGCCAAGTTTGGTTAAATTAAAAAAGTGCACTTATTTTATCTTTTTATCTTTTTTAAGTCACATCAATCAACATCTCCTCTCTACTTTTTCTACACATAATACAAGAAAAGTAAAAAAATACACTTATTTAGTCTTCCCAAACTTGGCCTAAAT
318	MITE_T_12340	CSA034390	Not found	PLY12_ARATHProbable pectate lyase 12 OS=Arabidopsis thaliana OX=3702 GN=At3g53190 PE=2 SV=2	ATAGGGAGGGGATTGGGTTTGATAGTGAGGAGGGGATTGAGAATGAGGTGTTTGTTTTGAGAGATAGGGAGGGGACTAGTAATCCCTTGGGACTAGTAAGGGGGAGTAAGGGGGATTGGTAAGGAGAAGGTAGAGATGGTATTAGAAAAATAGTGAGGGGATTAGAAATttttttattttttatatattgggaattttttttaaatattagtgtttaatttttatattttttatttgttttattattttatatAAAAATAATTTAATAATTCCTCACTATTAATCCCCTCACTATCAATCCCCTCNATATATAAAAAATAATTTTTTTTTTAATCCCCTCACTAT
319	MITE_T_1639	CSA020636	Not found	PPIL2_ARATHPeptidyl-prolyl cis-trans isomerase CYP65 OS=Arabidopsis thaliana OX=3702 GN=CYP65 PE=2 SV=1	TTTATCAAAAGAAAAATGTTTGGGGGTCCTAATTCAGTGGCTCAAATGGCCAAAACGACGTCGTTTTGGCCATTTTGATGTTGTTTTGTACTCAAAACGACGTCGTTTTGGCCATTTGAGCCACATTTGAGCCACAGAATTTGGGCCCTCTACCATTGCTCTTATCAAAA
320	MITE_T_6190	CSA017232	Not found	COS1_COCNUCocosin 1 OS=Cocos nucifera OX=13894 GN=COS-1 PE=1 SV=1	CATGAAAAATCTTTCATGAAAATGGTCATGAAAGATTTGTGACCTTTGGATTACACTTACAATAAAACACCACACACTAATCAAGGTAATTTAAGGATCAAAATTTTTCATGATTCTTTTCATGACAAAATTTTCATG
321	MITE_T_8699	CSA017232	Not found	COS1_COCNUCocosin 1 OS=Cocos nucifera OX=13894 GN=COS-1 PE=1 SV=1	GACCATCTCCAACGGTTTACCAAACCTGGTATCAAATTTGAAATTTGGTGAAAAAATCACTTTTTGAAGCTCCAACAGTTTCACCAAACTGGTATCAAATTAAGAATTGAACAAAAAAATATCAAACTGAGAACAGGATACAGATTTCAGCAAATTACTGTTTGTGACCGTTGGAGGAGAGGAACCGGTCAACCAGTCGATTGCCCGGCCGGTTGACCAACTGATCGACCACGAAAATGTTCAAACAGTTCAAATGGGTAAGTTCAAACAATTCAAAAAAAAAAAAAATTCTGCCTTACCGGTCGACAACTAAAAGGTTCAAATAATTNAAAAAAAAAAATTTTGCCTTACCGGTCGACCAGCCAGTCGACCAACCGGTTGTCCTTGGAGCAGATTTGA…
322	MITE_T_3267	CSA033061	Not found	ARL8A_ARATHADP-ribosylation factor-like protein 8a OS=Arabidopsis thaliana OX=3702 GN=ARL8A PE=2 SV=1	ATGTTACGTATCAAGAAATAAATATCATGAAAAACTTCATGAAACTAATCCAATGGTGAATGCATAACATATAATAAAACACTATAAACACTATAATCTAATCCAAGAGTGGAGAATCTTAATGAAAACTTTTCATGACATTATTTTCATGATACCTAGCAT
323	MITE_T_13992	CSA019578	Not found	CLCG_ARATHPutative chloride channel-like protein CLC-g OS=Arabidopsis thaliana OX=3702 GN=CLC-G PE=1 SV=2	GGGCCATGTTTGTTTGGGCGGACTGCATTAGGTTGGATTAGCATTTCCATGACTAATAGTCCTAGCACTACGAATCCTTTTGGATTGTGTATCCTATCCTATGTTTGGATTGAGGTAGGATTATAAGAAATGACTAATAGTCCAGACTTTGGCTTAGTCCTCAAATTTATATCCCACCCCCCCTCTGTGGGATTGAATAGTCTATCATATGTGAGATACCATTTCTGGATGGATTGTTAGTCCCTACTTCAATTGTTTAACCAAATATCGGATTAATAATTTTATTAGACTATTAGTCCAATCCCAATCTCATGTCCACCCAAACAAACATGGCC
324	MITE_T_6089	CSA027766	Not found	G6PIP_ARATHGlucose-6-phosphate isomerase 1, chloroplastic OS=Arabidopsis thaliana OX=3702 GN=PGI1 PE=1 SV=1	CAAGTTTGGGATGACTTAAATAACTGCAGTCTGTACTTTTTGTCTTTTTACGAAAAGATGTGCAGAAAAGTAGAGAGGTGATGTGATGGAAAAAAGATGAAAAGATGAAAAGATTGATTATTTTGTGTATGCCAAACTTG
325	MITE_T_16391	CSA016241	Not found	ACET1_ORYSJProbable ascorbate-specific transmembrane electron transporter 1 OS=Oryza sativa subsp. japonica OX=39947 GN=Os02g0642300 PE=3 SV=1	TGTGTTTGGTTGGGGGATTTGAGaagggaaatggaaagggaaatggaaatgaaaggaaaaggagaaagAATTAATAGAATTCCAAATCCCAACTATGTTTGGTTGTGTTGGTTATAAAATAGAATTGATGTCCTAAAAGGTCTTCTATTTCTTTATTTATTTCTCACCCCCTTTCTTTTCCCATATATTTTTTATTATAACCAAACATAACTAAGATTACATTTCTCATTCCTTTTCCAAATCCCACCCCAAAAATCCCAACCAAACATA
326	MITE_T_22021	CSA025257	Not found	---NA---	GGCCTCGTTTGGGAACAGACTAATTTAGTAACTTTTTGACTAAAATATGAGCTAAAAAAAATTAGTATGTTTGGGATGACTTTTTGGCTTTTTACGAAAAAATGTGCAAAAAGTAGAGAGAAAAGAGAATCTTTGACTTTTTGGTATGGATTGTTGGCTTTTTGGCTTTTTTAGTAACTTTTTGACTTTTTGACTAAACCGGCTTGTCGCCAAACGAGGCC
327	MITE_T_21939	CSA025257	Not found	---NA---	GGCCTCGTTTGGCAAGTGCCCCCTTTAGTCAAAAAGTCAAAAAGTCACTAAAAAAATCAAAAAGCCAACAACCCATACCAAAAAGTCAAAGATTCTCTTTTCTCTCTACTTTTTGCACATCTTTTCGTAAAAAGCCAAAAAGTCATCCCAAACATACTAGTTTTTCTTACATCTCATTTTAGCCAAAAAGCCAAAAAGTTATTAAAAAAGTCTGTTGCCAAACGAGGCC
328	MITE_T_22834	CSA034697	Not found	COL9_ARATHZinc finger protein CONSTANS-LIKE 9 OS=Arabidopsis thaliana OX=3702 GN=COL9 PE=1 SV=1	GGCCAACAATATTAGGGTTGGTTTGGGATGTCCTAAAAAAGTGCACTTTTTGACTTATTggtgggtttgggttgggtttgggttgggtttgatgtgatgtgttagagaggtgatgtgatttaaataagatgatgtgaCTTAAATAAGATAGTGACTTTTTGACTTTTTGGCTTATTTAGTACATGCCAAACTAGCCCTTAAATATTATTGCCC
329	MITE_T_3000	CSA005681	Not found	ARFC_ARATHAuxin response factor 3 OS=Arabidopsis thaliana OX=3702 GN=ARF3 PE=1 SV=2	GATAGAGAGCACTAATTTTGGAGCTCTAAAAGACCATTAATGACATGACACTCAATAAAAAAAAAATACAACATCAAGGCTAAAACATCAAATCATTCCTGGTGGGACCCACTGCCACGTCATTAGTCTATCACTAATTAGTGCTCTCACTC
330	MITE_T_7139	CSA010192	Not found	COPD_ARATHCoatomer subunit delta OS=Arabidopsis thaliana OX=3702 GN=At5g05010 PE=1 SV=2	TTCTATTTACCCACACCAAACCCACTCCATACACACACTTAATGAAGAGGATGTGCAAAAAGTGTAGTGAGGAGGATGTGCAAAAAGTGTATATTGTGTGTGCAAATAGAA
331	MITE_T_3361	CSA036286	Not found	WAK2_ARATHWall-associated receptor kinase 2 OS=Arabidopsis thaliana OX=3702 GN=WAK2 PE=1 SV=1	GATAGAGACCACTAATTTTGGAGCTTTAAAAATACCACTAATGACATGGCACTCAATAAAAAAAGAAAAAAAATACAATACCAAGGCCAAAACATCAAATCATTCATGGTGGGACCCATTGCCACATCATTAGTGGTAGCACTAATTAGTGCTCTCACTC
332	MITE_T_1363	CSA014291	Not found	---NA---	GGCCTAGTTTGGGAAGATTGAAAAAAGACAAAAAGTCAAAAAGTCACTATCCTATTTAAGTCACATCATCTTATTTAAGTCACATCATCTCTCTAATACATCACTTCAAACCCAATCCAAACTCAACCCATATTTCATAAAAAGTCAAAAAGTGCACTTATTTAGTCTTTCCAAACTAGGCC
333	MITE_T_5414	CSA008242	Not found	LERK2_ORYSJG-type lectin S-receptor-like serine/threonine-protein kinase LECRK2 OS=Oryza sativa subsp. japonica OX=39947 GN=LECRK2 PE=3 SV=1	CATGAAAAACTTTTCATGAAAATAATCATGAAAGTTTTGTGACCCTTAGAATAAAGCACCACACACTAATCAAGGTAATCCAAAGATCATAAATCTTTCATGATCATTTTCATGAAAAAAATTTCATG
334	MITE_T_22397	CSA018725	Not found	---NA---	GGCCTCGTTTGGGAACCCTCATTTTTAGCCAAAAAGTCAAAAAGTTACTAAATTAGCCAAAAAGCCAACAACCCATACCAAAAAGTCAAAGATTCTCTTTTCTCTCTACTTTTTGCACATCTTTTCGTAAAAAGCCAAAAAGTCATCCCAAACATACTAGTTTTTTTTAGCTCATATTTTAGCCAAATAGCCAAAAAGTTACTAAATTAGCCTGTTCCCAAACGAGGCC
335	MITE_T_6564	CSA014042	Not found	MBR2_ARATHE3 ubiquitin-protein ligase MBR2 OS=Arabidopsis thaliana OX=3702 GN=MBR2 PE=1 SV=1	GGCGTCGTTTGGGAATAAATTATTTTAGTAATTTTTTAGTTTTTTACAAAAAAAATATACAGAAAGAGAGTGATATAATAATTTATAACGACTTTTTAACTAAAATAATTACTCTCCAAACAAGGCC
336	MITE_T_12589	CSA033072	Not found	PCL1_ARATHTranscription factor LUX OS=Arabidopsis thaliana OX=3702 GN=LUX PE=1 SV=1	GATCCTCCCCTTGAGCCCCCTCCTTCATTTCCTCCTTGCAGGGCCTTCGGGTCCACTTTGAGACCCAATTTTGATAATTCGAACCGTTCATATTATTAGATTTATTCAGTATATCATACCTGTAAAAAATCAAGTTGATCGAATATCATAAAGTATGTGTTCGAAAAACTGTTTATTAAAAAAGAGTTTGTAGTCCCAATTTTCTGAACGCATACTTTCTGATATCCGATCAACTTGATTTTTTACAGGTATAATATACTGAATAAATCTAAAAATATGAACGGTTCGGATTATCAAAACTGGGCCTCAAAGTGGACCCGAAGACCCCTGCAAGGAGGGAATGAAGGAGGGGGCTCAAGGAGGGGATC
337	MITE_T_15044	CSA030428	Not found	TGD4_ARATHProtein TRIGALACTOSYLDIACYLGLYCEROL 4, chloroplastic OS=Arabidopsis thaliana OX=3702 GN=TGD4 PE=1 SV=1	AGTAATCTCCGTCCCAAAATATTAGTCTCTTATTTCATTTTTCATTGTCTCAAAATAGTAGTCCCTTTTCAAAAATCAAGTACAAAAATAATATAAATTTCTCATTTTGCCCTTCTTTTAAACTCATTAACAATATAAAAAGTACAATTATGATATTAATATTTCTCAAAAAATGTACTATCAAAGGATAATTTTGAAAAATCAATTTTTTTACAATGCAATAATTATACTATCAAAAAAAGTTAAATTCTCCAAAAGAGATTATTATTTTGGGACGGATGGAGTAAT
338	MITE_T_22862	CSA013752	Not found	---NA---	GGCCTTGTTTGCAAAGTTGGCTATTTGGCTTTTTAGCTATTTTAATGTGGTTAAAAAAGTTATATTTGGGAAGTTGATTGGCTTTTTTTAATAGTTGATTTAATGGTTGTAAGAGAAAAATGAAATGATTATAAGATTTATGTTATATTTTACCTTATTGACTATTTTAACTTATTTTGTCTTTTAATAGACTATTTTAACCTAACTCTCGTCCCAAACAAGGCC
339	MITE_T_14668	CSA006194	Not found	PMI1_ARATHProtein PLASTID MOVEMENT IMPAIRED 1 OS=Arabidopsis thaliana OX=3702 GN=PMI1 PE=1 SV=1	TGTTTGATTTGGTTTTGGAAGAATAGTTTTTAAAAATTATTTTAGGGAGAGAGTTTAGAAATTTTTTTGGTTTATTTAGTTGTGTATTTTGAAAGTAGTTTTAGAGTTTGTGAGTTTAGAATGATTTGATATTTTGTTATAATTGAGTAGATGCGTGTaagaaaaaaagtgattgagaatgagagaagaaagaaaaaaagTGATTGATTGATAAATAAGAGAGAGAAAGTGATTTTAAAAATTATTTTGAAAAATTTACAAATCAAACAAATTTTTTTTAAAAAAAAATTCCAAAATTATTCTACAAATCCAAACCAAACA
340	MITE_T_3505	CSA021308	Not found	MON1_ARATHVacuolar fusion protein MON1 homolog OS=Arabidopsis thaliana OX=3702 GN=MON1 PE=1 SV=2	ATACTTCAAAATTAAGTATCCGATACTCTAAAATTAATGAAAAATAATTAAGAAGTATCCGATACTTTTAATAAGTATCCGATACGTATTCGGAAGTATCCAAAGAGTATCAGCATCTGATACAGATATGATACGGATACGTCACCCTATTTGAAGTAT
341	MITE_T_16012	CSA016918	Not found	---NA---	GTTTGATTGAGTGGATTAGAGCATGGGATTAGGATTATTAATCCGTGGGCCCAATTATCCTATGTTTGTTTTAACATTTTGATTTAGGATTATTAATCCAATGGATAATTAATCCAACAAATTTGTAGGATTATTAGTAATGGGGTAGGGGTGGGATTATTAATCCAATGGATATTAATCCAATTGGATAGTGAATACCACACTAATTTAATAGGATTATTAATACTTCACTATTAATCTTGTGAATCAAAC
342	MITE_T_2387	CSA018496	Not found	NDUA9_ARATHNADH dehydrogenase	TTTTTTGGCTATTTTAGCCTAGGGCTAAAAAGCCTCGTTTGGAAAGGCTTTTGACTTTTTTATGAGAGAAAGAATGTAATGATTATGGGTTGAATATGATGTTTTGTCTTATTGGGCTAAAAAGCCTATTTTGTTTTTTGTGGCTATTTTAGCCAAAAAA
343	MITE_T_1045	CSA013532	Not found	RMR2_ORYSJReceptor homology region, transmembrane domain- and RING domain-containing protein 2 OS=Oryza sativa subsp. japonica OX=39947 GN=RMR1 PE=2 SV=2	AATGAGCAATGCTAGGTATCATGAAAAAACTTTCATGAAAATGATCATGAAGAATTTATGACCTTTGAATTACATTTAAAATAAAGCACCACACACTAATCAAGGTAATCCAAAGATCATAAATTTTTCATGACCAATTTCATGAAAGTTTTTTTCATGATCCCTATCTTTTCTCTATT
344	MITE_T_12912	CSA009806	Not found	---NA---	AATTACAAACACTTCCTGAGGTTTACTTAAATTACAAATTACTCTTTGTGGTTCTAGAAATTGCATTATGTCCCATAAGATTTCTAATTTCATAACAAATGGATCCTTTTATTAATAAATCATCAAGTTAATTAACGGTATTTAATAATGTTAAAATTTTATTTCAATTAATAATTTAGATAATTTTATTATTGTATAGGTGAACGGTTAGAAATTTCACCTTTTCAACTAATTCTGTTAAATAAAAAATTCTGAGAGGGAGATATTTGTAATTTTTCAAACCACAGGGGACAATTCTTATTTTAAGGAAACCTCAGGTGGTGTATTTGTAATT
345	MITE_T_10375	CSA002217	Not found	---NA---	GACCATCTCCAACGCTTCACTAAACCTTGCATCAGATTTGAAATTTGGTGAAAAAGTCACTTTTTGCGGCTCCAATGGTTTCATCAAATTGGTATCAAAACGAGAATTCACCAAATTTTTCATCAAAGTGAGAACAGGGGGAAGATTTCACCAATTTATTGTGCGTGACCGTTGGGGGAGATCAACCGGTCAACCAGCCGGTTGATCAACCGGTCGACCGGTTCCCTTGCAAATAGGTTGGTTCAAACAGGTCAAAAGGTTCAAAGAGGTATAAAAAAAAAAGTACACTAaccgatcgaccggccgacccaccgGTCGATCCCTGCTTTGATGACAACCATTGGAGTAGTCTGTATCAAATTGAGAAAATAGTCTTTTTTTTACTCAGATATGGTGAAA…
346	MITE_T_14871	CSA019056	Not found	Y5586_ARATHWEB family protein At5g55860 OS=Arabidopsis thaliana OX=3702 GN=At5g55860 PE=1 SV=1	TACTCCCTCCGTCCCATAATATTAGTCCCTTATTCCATTTTTCATTGTCTCAAAATATTAGTCCCTCTTCAAAAATCAAGTACAGAAATAATATAAATTTCCCATTTTGCCCTTCTTTTAAATTCATAAATAATATAAAAAGTACAATTATGACATTGATATTCCCAAAAAGGTGTACTATCAAAGGGTAATTTTGGAAAACCAACTTTTTAAAAGTACAATAATTGTACTACCAAAAAAAGTTGGATTCCCCAAAAGGGACCATTATTTTGGGACGGAGGGAGTA
347	MITE_T_22721	CSA021663	Not found	---NA---	GGCCTCGTTTGGCAAGTGTCCCTTTTAGTCAAAAAGTCAAAAAGTCAAAAAGTTACTAAAAAAACCAAAAAGCAAACAACCCATACCAAAAAGTCAAAAATTTCCTTCTCTCTACTTTTTGCACATCTTTTCGTAAAAAGCCAAAAAGTCATCCCAAACATACTAGTTTTTTTGACATCACATTTTAGCCAAAAAGTTACTAAAAAAGTCTGTTTCCAAACGAGGCC
348	MITE_T_20037	CSA023078	Not found	KRP3_ARATHCyclin-dependent kinase inhibitor 3 OS=Arabidopsis thaliana OX=3702 GN=KRP3 PE=1 SV=1	TCCGTTTGGGAAGTGGGCTGACTTTTTAGCTTTTTGACTTTTTTGGTTATTTTAGCTTGGGCTAAAAAGTTTGGTTTGGGAAGGACTTTTTGACTTTTTGGCTTTTTTGACTTTTTTTGTGAGAGAAGAATGTAATGATTATGGGTTGGATGTGATATTTTATTTTTTGTGACTAAAATAGCCTATTTTATCTTTTGTGGTTAAAATAACAAAAAAAACCCGTTTAGCTCTTGCCAAACGGA
349	MITE_T_15206	CSA031695	Not found	ANM5_ORYSJProtein arginine N-methyltransferase 5 OS=Oryza sativa subsp. japonica OX=39947 GN=PRMT5 PE=2 SV=1	ATTGGCTTTGTTTGGTTTGTATTTGAGAAACATGTTTTGAGATAAAAAGTACGAAAATTTGTTTGGTTTGATTTTTTTTCAAAAGATGTTTTGAAAAATTATTTTGAGAGAGAGTTTTGAAAAAAGTGATTGATTTGATGTGTATGAGAGAGAGATTTGTTTGGAAAATTTGTAAACCAAACAAGTTTTGGAAAAAAAATTTGGGAAAATTTGTTTGGTTTGATTACTTTTGAAAACTTATTTGTAAAGAATTTTTCCCAAAATTTTTTGAGAAACACAAACCAAACAAGGCCATT
350	MITE_T_6716	CSA023158	Not found	---NA---	GCTAGGTGGCTCAAAATTTTGTGGTTCAAATGGCTCGACGTCGTTTTGAGTGTAAATGAGGGTAAAACGACGTCGTTTTGACAGATTTGAACCATTTGAACTACAAAATTTTGAGCTACCAAAC
351	MITE_T_21733	CSA014006	Not found	XPO7B_XENLAExportin-7-B OS=Xenopus laevis OX=8355 GN=xpo7-b PE=2 SV=1	GGCCTCGTTTGGCAAGAGGCTATTTTAGCCAATTAGCCAAAAAGTTACTAAATTAGCCAAAAAGCCAACAACCCATACCAAAAAGTCAAAGATTCTCTTTTCTCTCTACTTTTTGCACATCTTTTTGTAATTAGCCAAAAAGTCATCCCAAACATACAAGTTTTTTTTACCTACCTTTTTAGCCAAATAGCCAAAAAGTTACTAAATTAGCCTGTTCCCAAACGAGGCC
352	MITE_T_21574	CSA030697	Not found	---NA---	GGCCTCGTTTGGCAACAGGCCGGTTTAGTCAAAAAGTCAAAAAATTACTAAAAAAATCAAAAAGCCAACAGTACATACCAAAAAGTCAAAAATTCTCTATTCTCTTTACTTTTTGCACATCTTTTCGTAAAAATCCAAAAAGTCATCCCAAACATACTAGTTTTTTTTAGCTCATATTTTAGTCAAATAACCAAAAAGTTACTAAATTAGCATGTTTCCAAACGAGGCC
353	MITE_T_14437	CSA004004	Not found	FPF1_SINALFlowering-promoting factor 1 OS=Sinapis alba OX=3728 GN=FPF1 PE=2 SV=1	GGGCTTGTTTGGCTTGTTTTTGGGAGAATTATTTTTGAATTTTTTTTTTAAAATTTAGTTTGGTTGTAATTTTTCTCAAAAAAAATTTCAAAATCACCTATCTCTCTTACACATCAATCAATCACTTTTTCTCTCTCCTCTCTCCTTCTCCATCACTTTTTTTCTCATACACATGCACTCAATTACAACAAAATATCAAATCATCTAAAACTCAAAAACTACTTTTAAAATATACAACCAAACAAATCAAAAAATTTTCTAAACTCTCTTCTCAATTTTTTTTTCATAAACAACTCTCTCAAAACAAACCAAACAAGCCC
354	MITE_T_6600	CSA031030	Not found	---NA---	AAGTTTTCTAGAGTGCTACATTGTGTGGTTGAGATTTATTGACAAGTTACATCAATTTTTCTGATGTGACTTGCCAGTAAATCTCAACCACACAATATAGCACTCTAGGAAACTT
355	MITE_T_5844	CSA016460	Not found	LERK1_ORYSJG-type lectin S-receptor-like serine/threonine-protein kinase LECRK1 OS=Oryza sativa subsp. japonica OX=39947 GN=LECRK1 PE=2 SV=1	CTAGAGTATTTTTTGTCTAAAGTTTTTTAAAGTGGTGTATTGTGTGGTTGAGATTTAATGTTAAAAAATTGATGTGACTTGTCATTAAATCTCAACCATACAATGCACCACTCTAGAAAATTTTAGAAAAAAAATACTCT
356	MITE_T_3691	CSA022265	Not found	NFYBA_ARATHNuclear transcription factor Y subunit B-10 OS=Arabidopsis thaliana OX=3702 GN=NFYB10 PE=1 SV=1	TGTTTGGTTGGTTGAGGTATTTGGGGAGTGATTTGGAAAGAGAAAAGGAAAAGATGTGTGAAACTAGGTGAAATGTAAGTATATTTTAtttacattttacttaacttttctcttttccttttcAAATCCCTCCTCAAATCCTCCAACCAAACACAACA
357	MITE_T_23032	CSA009213	Not found	OPA3_SCHPOOPA3-like protein OS=Schizosaccharomyces pombe (strain 972 / ATCC 24843) OX=284812 GN=SPBC1703.11 PE=3 SV=1	GGCTCCGTTTGGGAAGAAAAAAGCCAGGCTTTTTTGGCTAAAATAGCCACAAAAAACAAAATAGGCTATTTTAGCCACAAAAAACAAAACATCAAATCCAACCCATAATCATTACAATCCTCTCTCACAAAAAAAGCCAAAAAAGCCAAAAAGCCCTTCCCAAACCAGGCTAAAATAGCCAAAAAGCCAACCCACTTCCCAAACGGAGGC
358	MITE_T_3130	CSA009888	Not found	HIPL1_ARATHHIPL1 protein OS=Arabidopsis thaliana OX=3702 GN=HIPL1 PE=3 SV=2	TGTGTTTGGTTGGAGGATTTGGGGAGGGATTTGGAAAGGAAAAGGGAAAAGGTACGTGAAATCATGTGAAATATAGGCATGATTTATTCACATTTCACCTACCTTTTCCATTTCTGTTTACAAATCCCTTCCCAAATCCTCCAACTAAACACA
359	MITE_T_3084	CSA034809	Not found	---NA---	GTTGTGTTTGATTGGGAGATTTGGGGagggatttggaaagggaaagggaaagggaaaaggTGTGTGAAACTATGTGAAATATAGATATGATTTAttcacatttcacctacattttccatttccctttccaAATCCCTCCCCAAATCCCCCAACCAAACACAGC
360	MITE_T_17816	CSA034809	Not found	---NA---	GGCCCTGTTTGGTAGGGCTTATTTCCAGCTTATTTCAGCTTTTAGCTTAATTTAAGCTATTTTGATGTGTTTGGTTCAGCTTAACAATACAGCTTATAGCTTTTTGTAAGTCAAAAATCAACTTATTCTTTGAGTGGGGGAGGAGAAGCTTAATTTATAAGTCAAAAATCAGCTTATGTTCATagttataagctataagctgtttagatataagctataaTCACTTTCCCACAGCTCTACCAAACGGGGCC
361	MITE_T_12565	CSA028412	Not found	RL373_ARATH60S ribosomal protein L37-3 OS=Arabidopsis thaliana OX=3702 GN=RPL37C PE=3 SV=1	ACACAAATAGTCCCCATAGTTTGGGGCTTGTGTTATTTTGGTCCCTAACTTTTCAATTGTGACACATTTGACCCTGAATTTTGAATCTTGTTCCAAATAAGGACAATTGAAGATATCATTAGATTTTTCAAGAGTAAAATTGTCAATTTGATAAAATATAAACTAATTTAACAAAAATAAATGTTAAACAAATATTTTTAAAATTTTAAAATTATTTCTACCCACCAAAAATAAAATTATGTAAAATTNATTGTCCTTATTTGGAAcaagattcaaaattcaaggtcaaatgtatcacaattgaaaaGTTAGGAACCAAAGTGACACAAATCCCAAACTATAAGAACTATTAGTGT
362	MITE_T_19488	CSA008051	Not found	LIL31_ARATHLight-harvesting complex-like protein 3 isotype 1, chloroplastic OS=Arabidopsis thaliana OX=3702 GN=LIL3.1	GCCTCTATTTGGGAAGTGGGTTGATTTTTTAACTTTTTGATTTTTTTGGCTATTTTAGCTTGGGTTTAAAAGTTTAGTTTGGGAAGGGCTTTTTGGCTTTTTAACTTTTTTGAGTTTTTTTGTGAGAGAAGAATGTAATGATTATGGGTTGGATGTGATGTTTTGTTTGTTATGGCTAAAATAGCCTATTTTGTTTTTTATGGCTAAAATAGCCAAAAAAGACTGCAAACCCACTTGCCAAACACAGGC
363	MITE_T_4243	CSA033025	Not found	CAN2_ARATHStaphylococcal-like nuclease CAN2 OS=Arabidopsis thaliana OX=3702 GN=CAN2 PE=1 SV=1	GCTGTGTTTGGTTGGGGGATTTGGAGAGTGATTTGGAAAGGGTAGGTGAAATGTGAATAAATCATGCCTATATTTCACATAGTTTCACACACCTTTTCCCTTTCCCTTTCCAAATTCCTCCCTAAATCCCTCAACCAAACACACC
364	MITE_T_12478	CSA031883	Not found	---NA---	GAGCATCTCCAATGCACTAGGCATATAATACTTGTTAGTTAAAATGCCTAGTGTGATTCACTTTTTTCAATTCCAATGCACTAGGCATATGATTAGGCATTTTGGCTCAACTCATATTCACTAGCTACATGTAGCTAGCCTTCAACGCTAGGCAAAATGTATTCAATTATTAAGATCATTTCCCTCCATCTTTGTTGTTGACGTGGCATTCTATAAAATTAATAGTATTTGGATAAATAGGTAAAATAAAGAGCATGGTTGGAGTAAAAATATAAAACAGTTGATAGGCAAAATAAAATATATACTTTATAGTAATATTTAGATAGGTAAAATGCCTAATACCGTTGGAGATGCTC
365	MITE_T_14754	CSA026727	Not found	CNGC2_ARATHCyclic nucleotide-gated ion channel 2 OS=Arabidopsis thaliana OX=3702 GN=CNGC2 PE=1 SV=1	GGCTAAGTTTGGGAAGTCCCAAATAAGTCAAAAAGTCAAAAAGTTACTCAAAAAGTTAAAAAGTTAACACTATTCACCAAAAGTCAACAATTACGGCTGCACAACTCCCAATTCAAATTTTCCTCTACAAACCAATTTTTACAATTTTTTATTACACATTTTTCCATAAAAAGTCAAAAAGTTAACCCAAACATCCATATTTTCAATCTCAATTTTTTAGTCCAAAAAGACAAAAAGTGCACTTATTTAGTCTTCCCAAACTTGGCC
366	MITE_T_1264	CSA019313	Not found	---NA---	TAAGGCCAAGTTTGGCATGATTGAAAAAAGACAAAAAATCAAAAAGTCACTATTCTATTTAAGTCACATCATCTTATTTAAGTCGCATCACCTCTCTAACACATCACTTCAAACCCAACCCAAACTCAACCCATATTTCATAAAAAGTCAAAAGTGCACTTATTTAGTCTTCCCAAACTAGGCCTAA
367	MITE_T_22506	CSA020949	Not found	LRK10_WHEATRust resistance kinase Lr10 OS=Triticum aestivum OX=4565 GN=LRK10 PE=2 SV=1	TTGTTTGGGAACATGCTAATTTAGTAACTTTTTGGTTGTTTGACTAAAATATGAGCTAAAAAAAACTAGTATGTTTGGGATGACTTTTTAGCTTTTTACGAAAAGATGTGCAAAAAGTAGAGAGAAAAGAGAATCTTTGACTTTTTAGTATGAGTTGTTGGCTTTTTGGCTAATTTAGTAACTTTTTGACTTTTTAGCTAAAATGGAGGGTTCCCAAACGA
368	MITE_T_16561	CSA010657	Not found	ILL1_ORYSJIAA-amino acid hydrolase ILR1-like 1 OS=Oryza sativa subsp. japonica OX=39947 GN=ILL1 PE=2 SV=1	CTGTTTGGCAGAGCttaattacagtttattttagctttcagcttaatttaagttattttgatgtgtttagtttagcttataccttatagcttataccttttTGGAAGTCAGAAATCAATTTATTCTTTGAGTGGGGCAGGAGATGCTTTAAGAATAAGCTGGAAATCAGCTtaagttgaaagttataagctataatctgttaaggcatacgctataagCACTTTCCCACAGCTCTACCAAACGG
369	MITE_T_20898	CSA011703	Not found	ARMC8_BOVINArmadillo repeat-containing protein 8 OS=Bos taurus OX=9913 GN=ARMC8 PE=2 SV=1	TTAGGCCTCGTTTGGGAACCCTCTCTTTTAGCCAAAAAGTCAAAAAGTTACTAAATTAGCCAAAAAGCTAACAACCCATACAAAAAAGTCAAAGATTCTCTTTTCTCTCTATTTTTTGCACATCTTTTCGTAAAAAGTCAAAAAGTCATCCCAAACATGCTATTTTTTTTTAGCTCATATTTTAGCCAAATAGCCAAAAAGGTACTAAATTAGCCTGTTCCCAAACGAGGCCTTA
370	MITE_T_1269	CSA016810	Not found	BAHL2_ORYSIProbable E3 ubiquitin-protein ligase BAH1-like 1 OS=Oryza sativa subsp. indica OX=39946 GN=OsI_27296 PE=3 SV=1	AGGCCAAGTTTGGCATGATTGAAAAAAGATAAAAAGTCAAAAAGTCACTATTCTATTTAAGTCACATCATCTTATTTAAGTCATATCACCTCTTTAACACATCACTTCAAACCCAACTCAAACTCAACCCATATTTCATAAAAAGTCAAAAAGTGCACTTATTTAATCTTACCAAACTAGGCCT
371	MITE_T_16460	CSA003781	Not found	Y5720_ARATHProbable inactive receptor kinase At5g67200 OS=Arabidopsis thaliana OX=3702 GN=At5g67200 PE=1 SV=1	GGCCAAGTTTGGGAAGACTAAAAAAGTGCACTTTTTGTCTTTTTGGACTAAAAAATTGAGGTTGAAAATATGGATGTTTGGGTTAACTTTTTGACTTTTTATTGAAAAATGTGTAATAAAAAATTGTAAAAATTGATTTGTAGGGAAAAATTTGAATTGGGAGTTGTGCAGCCGTAATTGTTGACTTTTGGTGAATAGTGTTAACTTTTTAACTTTTTGAGTAACTTTTTGGCTTTTTAGCTTTTTTTAAAGTCCCCAAACTTGGCC
372	MITE_T_14818	CSA027225	Not found	PP123_ARATHPentatricopeptide repeat-containing protein At1g74750 OS=Arabidopsis thaliana OX=3702 GN=At1g74750 PE=2 SV=1	TAGGGTATGTTTGGTTTGTGTTTGAGAGATGTGTTTTAGAGATAAAAAGTACGAAAAGTTGTTTGGTTTGGTTTTTTTCAAAAGATGTTTTGGAAAATTATTTTGAGAGAGAGTTTTGGAAAAAGTGATTGATTTGATGTGTGTGAGAGAGAAATTTGTTTGGAAAACTTGTTTGGTTTACAAGTTTTGAGAAATTTTTTTGGAAAAATTTGTTTGGTTTAATTACTTTTAAAAACTTAATTGTAGAGAAAATTTCCCAATTTTTTTTCAGAAATACAAACCAAACGAACCCA
373	MITE_T_3515	CSA023811	Not found	CGR2_ARATHProbable pectin methylesterase CGR2 OS=Arabidopsis thaliana OX=3702 GN=CGR2 PE=2 SV=1	ATACTTCAAATAGGGTGACGTATCCGTATCGGATACCGATACTCCTTAGATACTCGCGGATACGTATTGGATACTTATTAAAAGTATCGGATACTTCTTAATTAATTTTTCATTAATTTTAGAGTATCGGATACTTAATTTTGAAGTAT
374	MITE_T_528	CSA026326	Not found	---NA---	GGCCATGTTTGTTTGGGCGGACTGAATTAACATTTCCATAACTAATAGTCCTAGGACTACGAATCCGTTGGATTATGTATCCTATCTTAACTAATAGTCAAGGTTAAAATAATTAGTCCGTACTTCAATTATTTAACCAAACATTGAATTAATAATTTTATTGGACTATTAGTCTAATCCCAAGCTCATGTCCACCCAAACAAACATGACC
375	MITE_T_21105	CSA003773	Not found	AB14G_ARATHABC transporter G family member 14 OS=Arabidopsis thaliana OX=3702 GN=ABCG14 PE=2 SV=1	GGTCATGTTTGATTCACAATACTAATAGTGAGGTATTAATAATCCTATCAAATTAGTGTAGTATTAACTATCCCACTCCTACCCCATTACTAATAATCCTACAAATTTATTGGATTAATTATCCATTGAATTAATAGTCCTAAACCAAAATGTCAAAACAAACATAGGATGATTGGACCCACGGATTAATAATCCTAATCCCATACTTTAATCCTTCCAATCAAACATGCT
376	MITE_T_14013	CSA028271	Not found	ALGC_PSESMPhosphomannomutase/phosphoglucomutase OS=Pseudomonas syringae pv. tomato (strain ATCC BAA-871 / DC3000) OX=223283 GN=algC PE=3 SV=1	GGCAATGTTTGTTTGGGTGGACACGAGCTTGGATTGGACTAATAGTCCAATAAAATTATTAATCCGATGGTTAGTTAAATAATTGAAGTACGGACTAACAATTCATCCGGATATGGTATTCCATATATGATGGACTATTCAATCCTACAGAGGGGGTGAGATATAAATTGGAGGATTAAGCCAAAGTTTGGACTATTAGTCCATCTTTATAATCCTAACTCAATCCAAATATAAGATAAGATACACAATCCAAAAGAATTCGTAGTCCTAGGACTATTAGTTATGGGAATACTAATCCAACCTAATTCAGTCTGCCCAAACAAACATGGCC
377	MITE_T_2681	CSA028271	Not found	ALGC_PSESMPhosphomannomutase/phosphoglucomutase OS=Pseudomonas syringae pv. tomato (strain ATCC BAA-871 / DC3000) OX=223283 GN=algC PE=3 SV=1	GATAGAGACCACTAATTTTGAAACTCTAAAAAGATCACTAATGACATGACACTCAATAAAAAAAGAAAAAAAAATACAATACCAAGGCCAAAACATCAAATCATTCATGATAAGGCCCACTACCACATCATTAGTGGTAGCACTAATTAGTGCTCTCACTC
378	MITE_T_17079	CSA007903	Not found	PLSP1_ARATHChloroplast processing peptidase OS=Arabidopsis thaliana OX=3702 GN=PLSP1 PE=2 SV=2	AGGCTTCGTTTGGGAAGCCATGGTTTAGGCTTTTTTGGTTATTTTAGCCacaaaaaataaaatagactattttaaccataacaaacaaaacatcacatccaaaccataatcattacatTCTTCTCTCACAAAAAAACTCAAAAAAGCCAAAAAGTCCTTCCCAAACCAAGCTTTTAAGCCCAGGTTAAAATAGCCAAAAAAGTCAAAAAGTCAAAAAGCCAACCTAATTCCCAAACGGAGGCT
379	MITE_T_21644	CSA007901	Not found	SBT61_ARATHSubtilisin-like protease SBT6.1	GGCCTCGTTTGGCAAGAGGCTATTTTAGCCAATTAGTCAAAAAGTTACTAAATTAGTCAAAAAGCCAACAACCCATACCAAAAAGTCAAAGATTCTCTTTTCTCTCTACTTTTTGCACATCTTTTCATAATTAGACAAAAAGTCATCCCAAACATACAAGTTTTTTTTACTTACCTTTTTAGCCAAATAGCCAAAAAGTTACTAAATTAGCCTGTTCCCAAACGAGGCC
380	MITE_T_3169	CSA021879	Not found	---NA---	GTTGTGTTTGGTTAGGGAGATTTGAGGAGGGATTTAGAAAAGGAAAGAGAAAAGGTGTGTGAAACTATGTGAAATATAGGTATATTTTTTTCATATTTTACCTAccttttctatttccatttcccttccaaattccTCCTCAAATCTCTCAACCAAACAAAAC
381	MITE_T_18364	CSA017759	Not found	ACYP_SPHWWAcylphosphatase OS=Sphingomonas wittichii (strain RW1 / DSM 6014 / JCM 10273) OX=392499 GN=acyP PE=3 SV=1	AAGCTTCGTTTGAAAAGTTGGTTGATTTTTTGATTTTTTGACATTTTTGACTATTTTAGCCTGGATTAAAAAGCTTGGCTTGGAAAGAACTTTTTGACTTTTTTGATTTTTTTTTTTAGAAAAGAGAGTAATGATTATGGGTTGGATGTGATGTTTTGCTTGTTATGGCTAAAATAACCTATTTTGTCTTTTGTGACTAAAATAACAAAAGAAGCCCATAAACCATCTTCCCAAACGGAGCCT
382	MITE_T_3884	CSA005990	Not found	---NA---	GTTGTGTTTGGTTGGGGGATTTGGGGAGGGATTTGGAAAGGGAAAGGGAAAAGGTGTGTGAAACTAGGTGAAATTTAGGCATGATTTATTCATATTTCACCTACTTTTTCCATTTCCCTTTCCAAATCCTCCATCAAATCCTCCAACCAAACACACC
383	MITE_T_254	CSA015090	Not found	ATB15_ARATHHomeobox-leucine zipper protein ATHB-15 OS=Arabidopsis thaliana OX=3702 GN=ATHB-15 PE=1 SV=1	GGTCATGTTTGTTTGGGTGGACATGAGCTTGGGATTGGACTAATAGTCCAATAAAATTATTAATCCGATGTTTGGTTAAACAATTGAAGTACGGACTAATTATTTTAAACTTGACTATTAGTTAAGATATGATACATAATCCAACGGATTCGTAGTCCTAGGACTATTAGTCATGGGAATGCTAATCCAGTCCGTCTAAACAAACATGGCC
384	MITE_T_15022	CSA010539	Not found	---NA---	TGGGTATTTTGGTTTGGTTTTGGGTGAGTAGTTTTTAAAAATTGTTTTGGGAAGAGAGTTTAGAATTTTTTTTGATTTTTTTGGTTGTGATTTTGAAAGTAGTTTTAGAGTTTAGAAGTTTGAAATGATTTGATATTTTGTTATAATTGAGTAGATGTGTATGAGAGAAAAAGTGATTGATTGATTGATAAGTAAGAGAGAGAAAGTGATTTTGGAAATTGTTTTGAAAAATTTACAAACCAAACCAATTTTTTAGAATTTTTTTTTCAAAGTCACTCTACAAATCCAAACCAAACATACCCA
385	MITE_T_20558	CSA016259	Not found	MIB2_HUMANE3 ubiquitin-protein ligase MIB2 OS=Homo sapiens OX=9606 GN=MIB2 PE=1 SV=3	TCCGTTTGGCAAGAACTTTTTTGGCTATTTCAGACAAAAAAGATAAAATAGGTTATTTTAGTCACAACAAACAAAACATCACATCTAACTCATAATCATTACACTCTTCTCTCACAAAAAAAATTAAAAAAGTCAAAAAGTCATTTCCAAACTAAACTTTTTAGCCCAAGCTAAAATAGTTAAAAAAAGTCAAAAAATTAAAAAATTAATCCACTTCCCAAACGGA
386	MITE_T_18706	CSA016259	Not found	MIB2_HUMANE3 ubiquitin-protein ligase MIB2 OS=Homo sapiens OX=9606 GN=MIB2 PE=1 SV=3	CTGTTTGGTACAGCTTTTTTTCAGCTTATTTTAGCTTTCAGCTTAATTTAAGCTATTTTGATGTGTTTGGTTTAGCTTAACAATGCAATTTATAATTTTTTGTAAGTCAGAAATCAGCTTATTCTTTGAGTGGGCAGGAGAAACTTAATTTATAAGTCAGAAatcagcttacgttcataattataagctataagctgttaaggcataagttataagcACTTTCCCATAGTTCTACCAAACAG
387	MITE_T_18292	CSA009950	Not found	DEGP8_ARATHProtease Do-like 8, chloroplastic OS=Arabidopsis thaliana OX=3702 GN=DEGP8 PE=1 SV=1	GGGCAAATTACATATACTTCCCTTGAGGTTTGGCTAAATTACAGATACCCCCTGAGGTTTTGGAAATTACATCCCGCCCCATAAGGTTTGTATTTTCATAACAATTTGCCCCCTGAGGTTTAAATTTCATAACAAATTACCTCCTAATTTGTTATGCAAATATAGCATTCAGGGGGGAATTTGTAATTTCTCAAACCTCAGGGGGTATTTGTAATTTAGCCAAACCTCGAGGGGGGTATATGTAATTAGCCC
388	MITE_T_18594	CSA002156	Not found	CH60C_ARATHChaperonin CPN60-like 2, mitochondrial OS=Arabidopsis thaliana OX=3702 GN=At3g13860 PE=1 SV=2	CTACACTTTAGGGCCATGTTTGATTCACAATACTAATAGTGAGGTATTAATAATCCAATCAAATTAGTGTGGTATTAACTATCCCACCCCTACCCCATTACTAATAATCCTACAAATTTGTTGGATTAATTATCCATTGGATTAATTGTCCTAAACCAAAATGTCAAAACAAACATAGGATGATTGGGCCCACGGATTAATAATCCTAATCCCATGCTTTAATCCTTCCAATCAAACATGCTCTAGAAGTATAG
389	MITE_T_16426	CSA000715	Not found	RPM1_ARATHDisease resistance protein RPM1 OS=Arabidopsis thaliana OX=3702 GN=RPM1 PE=1 SV=1	GGCCAAGTTTGGGAAGAATAAAAAAAGTGTATTTTTTGTCTTTTTAAATTAAAAAATTGAGGTTGAAAATATGGATGTTTGGGTTAACTTTTTGATTTTTTATTGAAAAATGTGTAATAAAAAATTGTAAAAATTGATTTGTAGGGAAAATTTTGAATTGGGAGTTGTGCAGCCGTAATTGTTGACTTTTGGTGAATAGTGTTAACTTTTTAACTTTTTGAGTAACTTTTTGTCTTTTTGGCTTTTTTTGAAGTCCCCAAACTTGGCC
390	MITE_T_851	CSA026167	Not found	FIP37_ARATHFKBP12-interacting protein of 37 kDa OS=Arabidopsis thaliana OX=3702 GN=FIP37 PE=1 SV=1	GGCCAAGTTTGGAAAGACTAAATAAGTGCACTTTTTGACTTTTTATGAAATATGGATTGGGTTTGGGTTGGGTTTGAAGTGATGTGTTAGAGAGGTGATGTGACTTAAATAAGATGATGTGATTTAAATAGGATAGTGACTTTTTGACTTTTTAAATTTTTTAAGAGTTGCCAAACTTGGCC
391	MITE_T_15003	CSA006136	Not found	FLZ2_ARATHFCS-Like Zinc finger 2 OS=Arabidopsis thaliana OX=3702 GN=FLZ2 PE=1 SV=1	CTCCCTCCGTCTCAAAATATTAGTCCCTTATTCCATTTTTCATTGTCCCAAAATATTAGTCCCTCTTTATAAATCAAGTACAAAAATAATGTCAATTTCCTATTTTGCCCTTCTTTTAAATTAATAAACAATTTAAAAAGTACAATTATGACATTGATATTCCCAAAAAATGTACTATCAAAAGGGTAATTTTGGAAAACCAACTTTTTTCAAATGCAATAAGTGTACTACCAAAAAAAGTTGGATTCCCCAAACGGGACCAATATTTTGGGACGGAGGGAG
392	MITE_T_4280	CSA022620	Not found	AE7_ARATHProtein AE7 OS=Arabidopsis thaliana OX=3702 GN=AE7 PE=1 SV=2	TGTTGTGTTTGGTTGGGGGATTTGGAAAAGGGAAATGTAAAAGGTAGGTGAAATATGAATAAAACAAGCTTATGTTTCACCTAGTTTCACACACCTTTTTCCTTTTCCTTTCCAAATCCTTTCTCAAATCCTCcaaccaaacacaaca
393	MITE_T_22111	CSA010161	Not found	TRB1_ARATHTelomere repeat-binding factor 1 OS=Arabidopsis thaliana OX=3702 GN=TRB1 PE=1 SV=1	GGCCTCGTTTGGCAACCGAACTTTTTAGCCAAAAAGTTAAAAAGTTACTAAATTAGCCAAAAAGCCAACAACTCATACCAAAAAGTCAAAGATTCTCTTTTCTCTCTACTTTTTGCACATTTTTTCGTAAAAAGCCAAAAAGTCATCCCAAACATACTAGTTTTTTTTAGCTCATATTTTAGCCAAATAGCCAAAAAGTTACTAAATTAGCTTGTTCCCAAACGGGGCC
394	MITE_T_15309	CSA017617	Not found	NAC78_ARATHNAC domain-containing protein 78 OS=Arabidopsis thaliana OX=3702 GN=NAC078 PE=2 SV=2	ATACTACTCCCTCCGTCCCAAAATATTAGTCCCTTATTCCATTTTTTATTGTCCCAAAATATTAGTCTCTTTCCAAAAATCAAGTACAAAAATAATATAAATTTCCTATTTTGCCCTTCTTTTAAATTAATAAACAATGTAAAAAGTACAATTATGACCTTGATATTCCCAAAAAATGTACTATCAAAAGGATAATTTTGGAAAATCAACTTTTTTAAAATGCAATAATTGGACTACCAAAAAAAGTTGGATTCCCCAAAAGGGACTATTATTTTGGGACAGAGGGAGTAGTAT
395	MITE_T_15588	CSA001604	Not found	NEUR_DROVIProtein neuralized OS=Drosophila virilis OX=7244 GN=neur PE=4 SV=1	ACTCCCTCTGTCCCAACATAATAGTCCTTTTTGGGAAATCTAACTTTTTTCGGTAGTACAATTATTGCACTTTAAAAAAATTAATTTTCCAAAATTACCCTTTGATAGTTTATTTTTCAGGGAATATCAATTGTCATAATTGTACTTTTTATGTTGTTAATCAATTTAAAAGGACAAAATAGAAAATTCATATTATTTTTGTCCTTGATTTTTGAAAAATGACTAAATATTTTAGGACAATGAAAAATGGAATAAAGGACTAATATTTTGGGACGGAGGGAGT
396	MITE_T_18401	CSA029483	Not found	CDA7L_HUMANCell division cycle-associated 7-like protein OS=Homo sapiens OX=9606 GN=CDCA7L PE=1 SV=2	GACCCTGTTTGGTAGAGCTATGAGAAAGTGAttataatttataacctaacagcttataacttttagttgtgaacataaactgatttttaacttataaattaaacttCTCCTCCCCCACTCAAAGATAATTTGATTTTTGACTTACAAAAAGCTATAAATTGTATTGTTAAGCTGAACCAAACACATCAAAATAACTTAAATTAAGCTAAAAGCTGAAATAAGCTAGAAATGATCCTTACCAAACAAGGTC
397	MITE_T_18794	CSA032791	Not found	NLP6_ARATHProtein NLP6 OS=Arabidopsis thaliana OX=3702 GN=NLP6 PE=2 SV=2	GGCCCTGTTTGGTAGAGCTGTGGGAAAGTgcttatagcttataccttaacagcttatagcttataactATGAACATAAGCTGATTTCTGACTTATAAATTAAGCTTCTACTGCCCCACTCAAAGAATAAGTTGATTTCTGACTTACAAAAAGTTATAAGCTGTATTGTTAAGCTAAAACAAACACATCAAAATAGCTTAATTAAGCTGAAAGCTGAAATAAGCTGAAATTAAGCTGTACCAAACAGGGCC
398	MITE_T_17616	CSA000404	Not found	TBC13_MOUSETBC1 domain family member 13 OS=Mus musculus OX=10090 GN=Tbc1d13 PE=1 SV=1	GGCCCTGTTTGGTAGAGCTGTGGAAAAGTgcttatagcttatacctaaacagcttatagcttataactttcagcttaagctgatTTCCAGCTTATTCTTAAAGCATCTCCTGCCCCACTCAAAGAATAAGTTGTTTTCTGACTTCCACaaagctataagctataagctataagctaaaccaaacacatcaaaatagcttaaattaagctgaaagctgaaaTAAGCTGAAATTAAGCTGTACCAAACAGGGCC
399	MITE_T_21674	CSA007602	Not found	GRS14_ARATHMonothiol glutaredoxin-S14, chloroplastic OS=Arabidopsis thaliana OX=3702 GN=GRXS14 PE=1 SV=2	GGCCTCGTTTGGGAACAGGCTAATTTAGTAACTTTTTGGCTATTTGGCTAAAAAGGTAGGTAAAAAAAACTTGTATGTTTGGGATGACTTTTTGGCTAATTACGAAAAGATGTGCAAAAAGTAGAGAGAAAAGAGAATCTTTGACTTTTTGGTATGGGTTGTTGGCTTTTTGGCTAATTTAGTAACTTTTTGGCTAATTGGCTAAAATAGCCTCTTGCCAAACGAGGCC
400	MITE_T_20499	CSA007602	Not found	GRS14_ARATHMonothiol glutaredoxin-S14, chloroplastic OS=Arabidopsis thaliana OX=3702 GN=GRXS14 PE=1 SV=2	GGCCATGTTTGTTTGGGTGGACATGAGTTTGGGATTGGACTAATAGTCCAATAAAATTATTAATCCGATATTTGGTTAAACAATTGAAGTACGGATTAATTATTTTAAACTTGACTATTAGTTAAGATAGGATACATAATCCAACGGATTGGTAGTCCTAGGACTATTAGTCATGGGAATACTAATCCAGTCCGCCCAAACAAACATGGCC
401	MITE_T_21822	CSA009677	Not found	SWC4_ARATHSWR1-complex protein 4 OS=Arabidopsis thaliana OX=3702 GN=SWC4 PE=1 SV=1	TCGTTTGGGAATAGGTTAATTTAGTAACTTTTTGGCTATTTGGCTAAAAAGGTAGGTAAAAAAAACTTGTATGTTTGGGATGACTTTTTGGCTAATTACGAAAAGATGTGCAAAAAGTAGAGAGAAAAGAGAATCTTTGACTTTTTGGTATGGGTTGTTGGCTTTTTGGCTAATTTAGTAACTTTTTGGCTAATTGGCTAAAATAGCCTCTTGCCAAACGA
402	MITE_T_13389	CSA001330	Not found	5NTC_DICDICytosolic purine 5'-nucleotidase OS=Dictyostelium discoideum OX=44689 GN=nt5c2 PE=3 SV=1	TTAGGGTAAATTACAAATACACTCCCTGAGATTTAATTAAAATACGAATCGCCCTCTGTGGTTTTGTAAAATATATTCCACCTCCTGAGATTTCTAATTTCATAACAAATCGCCCATTTTATTAATAAATCATCAAGTCAATTACCAGTTTTTAATGATGTTAAAAATATGTTTCAATTAATAATTTAGGTAATTTTATTATTGTATAGGAAAGCAATTACAAATTTCATTTTTTTAGTTAATTTTGTTAAATAAAAAATTCTAACAAGGGAATATTTGTAATTTTCCAAATCACAGGAGACAATATGTACTTTAAGAAAACCTGAGGGGGTGTATTTGTAATTTACCCTAA
403	MITE_T_20977	CSA021672	Not found	VILI4_ARATHVillin-4 OS=Arabidopsis thaliana OX=3702 GN=VLN4 PE=1 SV=1	GGCCTCGTTTGGGAACAGGCTAATTTAGTAACTTTTTGGCTATTTAGCTAAAATATGAGCTAAAAAAACCTAATATGTTTGGGATGAATTTTTGACTTTTTACGAAAAGATGTGCAAAAAGTAGAAAGAAAAGAGAATCTTTGACTTTTTGGTATGGGTTGTTGACTTTTTGGCTAATTTAATAACTTTTGGGCTTTTTGGCTAAAAAGTTCAGTTGCCAAACGAGGCC
404	MITE_T_19874	CSA024255	Not found	---NA---	GGCCCCGTTTGGGGACTTATCTTTTTAGTCAAAAAGTCAAAAAATTATCTTTTTAGCCAAAAAGCCAACAACTCATACAAAAAAAGTCAAAGATTCTCTTTTCTCTCTACTTTTTGCACATATTTTCGTAATTAGCCAAAAAGTCATCCCAAACATATAAGTTTTTTTTACCTACTTTTTTAGCCAAATAGTCAAAAAGTTACTAAATTAGCCTGTTCCCAAACGAGGCC
405	MITE_T_9532	CSA034447	Not found	GWD1_CITREAlpha-glucan water dikinase, chloroplastic OS=Citrus reticulata OX=85571 GN=R1 PE=2 SV=1	CTAAGAAGCATggacacggacacgtgacacgacacggatacgacacggacacgCCGACACGATAATTTTCAAAAAATGTAGGACACGACACGCGGGGGACACGCATGAAatatataattttatatatttattatatgttatatatatgaatatCATTCAAAAATAATAAAAAAATGCAATATGACATTAATCCCTATAAATTTATATGATTTTTGTTTTATTATTGTATCTTAAGTTGTTTTGTTCAAACTTATAATTAGTTTCACATGTGTCTAATTGATAGACATGTGTGTTTAAGAGATGGACACGTGTGTCCTCCAAGTGTCCATAGAGTGTCCGGGTCTTTAAAAGATAGGACACGTTATAAAGAGTGTCGGACACGTGTCGGGAAAGTGTCCA…
406	MITE_T_4563	CSA032409	Not found	HDA19_ARATHHistone deacetylase 19 OS=Arabidopsis thaliana OX=3702 GN=HDA19 PE=1 SV=2	TATATGCACCAATTAGTATATTAACTAATGTACTAATTGATAATGTGGCATAATTTAAGAGATTTTTGGTATTTGTAATGTGATTAATGAATGGGGTCAATAATAATGTCATAACTAGTGTTGGTACACTAGTTAGTATACTAATTGGTGTATGTA
407	MITE_T_5234	CSA031968	Not found	APA1_ARATHAspartic proteinase A1 OS=Arabidopsis thaliana OX=3702 GN=APA1 PE=1 SV=1	GGTATCATGAAAAAAATTTCATGAAAATAATCATGAAAACTTTGTGACCCTTGGATTACACTTAGAATAAAGCACTACACACTAATTAAGGTAATCCAAGAATCATAAATCCTTCATGATCATTTTCATGAATTTTTTTTCATGATCCC
408	MITE_T_21884	CSA030314	Not found	SIZ1_ARATHE3 SUMO-protein ligase SIZ1 OS=Arabidopsis thaliana OX=3702 GN=SIZ1 PE=1 SV=2	GGTCATGTTTGTTTGGGTGGACATGAGCTTGGGATTGGATTAATAGTCCAATAAAATTATTAATCCGATATTTGGTTAAACAATTGAAGTACGGATTAATTATTTTAAACTTGACTATTAGTTAAGATAGGATACATAATCCAATGGATTCGTAGTCCTAGGACTATTAGTCATGGGAATGCTAATCCAGTCCGCCCAAACAAACATGGCC
409	MITE_T_21655	CSA031121	Not found	LEAD8_DAUCAEmbryonic protein DC-8 OS=Daucus carota OX=4039 PE=3 SV=1	GGCCTCGTTTGGCAAGAGGCTATTTTAGCCAATTAGTCAAAAAGTTACTAAATTAGCCAAAAAGCCAACAACCCATACTAAAAAGTCAAAGATTCTCTTTTCTCTCTACTTTTTGCACATCTTTTCGTAATTAGTCAAAAAGTCATCCCAAACATACAAGTTTTTTTTACCTACCTTTTTAGCCAAATAGTCAAAAAGTTACTAAATTAGCCTGTTCCCAAACGAGGCC
410	MITE_T_8718	CSA032252	Not found	FRL4B_ARATHFRIGIDA-like protein 4b OS=Arabidopsis thaliana OX=3702 GN=FRL4B PE=1 SV=1	TGCTATGAAGCACGGGTACTGGTACGATACGGGTACGTCGATACGCTAAAATCCAAAAAAAATAGGGTACGGGTACGACTTGCTACGCTTGTAAAAAAATatttattttaatttagagtaatgtgaaaattaattaaatagtttgatttgttaagatctaacctataattaacatttaatGCCAAAAATAAAGGTATAAATCAAAATTAAATGTCAATATATTAAATAACTTACAAACTATAGTTTAATTTTAAATCATGCTAAGTATAAAACTAAAAATTTAAAAAAAAAAAATAGAAAAATGAGCTATATCTCTGTAGTAGAAAAAAATATTGTTTCAACTGAGGTACGGTACGAGTTGACTATATACTAGGTACGTCTGGGTACGCCAAAAATTTA…
411	MITE_T_3932	CSA030250	Not found	---NA---	TGTGTTTGGTTAGCGGATTTGAGaagggatttggaaagagaaatggaaaaggaaggtgaaaTGTGAATAAAACATATCTATATTTCACCTAGTTTTACACACCATTTCCCTTTCTCTTTTCAAATCTCTCTCCAAATTCCTCAACCAAACACA
412	MITE_T_20126	CSA013357	Not found	AGD14_ARATHProbable ADP-ribosylation factor GTPase-activating protein AGD14 OS=Arabidopsis thaliana OX=3702 GN=AGD14 PE=1 SV=2	TTAGGCCTCGTTTGGCAAGAGGCTATTTTAGTCAATTAGCCAAAAAGTTACTAAATTAGCCAAAAAGCCAACAACCTATACAAAAAAGTCAAAGATTCTCTTTTCTCTCTACTTTTTGCACATCTTTTCGTAATTAACCAAAAAGTCATCCCAAACATACAAGTTTTTTTTACCTACCTTTTTAGCCAAATAGCCAAAAAGTTACTAAATTAGCCTGTTCCCAAACGAGGCCTTA
413	MITE_T_12605	CSA021517	Not found	AB11G_ARATHABC transporter G family member 11 OS=Arabidopsis thaliana OX=3702 GN=ABCG11 PE=1 SV=1	TCCTTCATTCCCTCCTTGCAGAGCCTTCGGGCCCACTTTGAGGCCCAATTTTAATAATCCGAACCGTTCATATTTTTAGATTTATTCAGTATATCATACCTGTAAAAAATCAAGTTGATCGAATATCATAAAGTATGTGTTCGGAAAACTGTTTATTAAAAAATAGTTTGTAGTCCCAATTTTCTGAACGCATACTTTTTGATATCCGATCAACTTGATTTTTTACAGGTATAATATACTGAATAAATCTAAAAATATGAACAGTTCGGATTATCAAAACTGGGCCTCAAAGTGGACCCGAAGGCCCATGCAAGGAGGGAATGAAGGA
414	MITE_T_4655	CSA027280	Not found	CHUP1_ARATHProtein CHUP1, chloroplastic OS=Arabidopsis thaliana OX=3702 GN=CHUP1 PE=1 SV=1	TGTGTTTGGTTGGGGGATTTGAGAAGGGATTTGGAAAGGAAAATGGAAAGGTAGGTGAAATGTGAATAAAATATACCCACATTTCACCTAATTTCACACACATTTTCTCTTTCCTTTTCCAAATCTCTCTCTAAATCCTCCAACCAAACACA
415	MITE_T_1659	CSA013460	Not found	SRPK1_HUMANSRSF protein kinase 1 OS=Homo sapiens OX=9606 GN=SRPK1 PE=1 SV=2	TGGCCAAGTTTGGCATCTTCAAAAAAAGTTAAAAAGTCATTATCCTATTTAAGTCATATCATCTTATTTAAGtcacatcacctctctaacacatcacttcaaatcCAACCCAAATCCAACCTATATTTCATAAAAAATCAAAAAATATACTTATTTAGTCTTTCCAAACTTGGCC
416	MITE_T_16510	CSA013461	Not found	MRS2B_ARATHMagnesium transporter MRS2-11, chloroplastic OS=Arabidopsis thaliana OX=3702 GN=MRS2-11 PE=1 SV=1	GGCCAAGTTTGGGAACACCCCAAAAAGTCAAAAAGCCAAAAAGTTACTCAAAAAGTTAAAAAGTTATCACTATTCATCAAAAGTCAACAATTACGGCTGCACAACTCTCAATTCTAATTTTCTCCTACAAATCAATTTTTACAATTTTTTATTACACATTTTTCCATAAAAAGTCAAAAAGTTAATCCAAACATTCATATTTTCAACCTCAACTTTTTAGTCTAAAAAGACAAAAAGTGCACTTATTTAGTCTTCCCAAACTTGGCC
417	MITE_T_14217	CSA036827	Not found	Y3206_ARATHATP-dependent DNA helicase At3g02060, chloroplastic OS=Arabidopsis thaliana OX=3702 GN=At3g02060 PE=2 SV=1	GGGTAAATTACAATGATCTCCCCTGAGTTTCAAGAAAACACAATAAGCTCCACAGATTTGGCATAATTACTTTAAGCTCCCTTAAAGTTTTAATTCACATAACACTTAACCCCATTTTTATCAATAATTCGTTAGTCATAAGGATGAAAAAATAATATTGTTATCTCTTTTACATTGAAACGTATATTCTACTTTGTTTATTTTTATGTTTTCACACTATCTTCATTAGTTTCGACCCTTTAACCTTACTAAATGAGAGTCGGTGTAATTATACCAAAAATTGTGGGGCTTACTATATTTTCTCCAAACCTCGTGGGAGGTCAATGTAATTTACCC
418	MITE_T_19660	CSA017439	Not found	PLCD2_ARATHPhosphoinositide phospholipase C 2 OS=Arabidopsis thaliana OX=3702 GN=PLC2 PE=1 SV=1	GGCCTCGTTTGGGAACAGGCTAATTTAGTAACTTTTTGGCTAATTGGCTAAAAAGGTAGGTAAAAAAAACTTGTATGTTTGGGATGACTTTTTGACTAATCACGAAAAGCTGTGCAAAAAGTAGAGAGAAGTCGTAATTGTTGACTTTTTGGTATGACTAATTGGCTAATTGACTAATTTAGTAACTTTTTGACTTTTTGGCTAAAACAGAGCCTTCTCAAACGAGGCC
419	MITE_T_6849	CSA026730	Not found	PTR6_ARATHProtein NRT1/ PTR FAMILY 1.2 OS=Arabidopsis thaliana OX=3702 GN=NPF1.2 PE=1 SV=1	GGGGAGCTTCTATTTACACACACACAACACACTCTCTACACATCCCCCCTCTCTACACTTCCCACACACCCCCTTCATTAAGTGTGTGTGGAGAGGGGGTTTAGTGTGTGTATATAGAAGCTCCCC
420	MITE_T_15177	CSA032921	Not found	PMTS_ARATHProbable methyltransferase PMT28 OS=Arabidopsis thaliana OX=3702 GN=At1g19430 PE=2 SV=1	GGCCAAGTTTGGGAAGATCCAAAAAAGTCAAAAAGTCAAAAAGTTACTCAAAAAGTTAAAAAGTTAACACTATTCACCAAAAGTCAACAATTACGGCTGCACAACTCCCAATTCAAATTTTTTCCTACAAATCAATTTTTACAATTTTTTATTACACATTTTCAATAAAAAGTAAAAAAGTTAAATCAAACATCCATATTTTCAACCTCAATTTTTTAGTCCAAAAAGACAAAAAGTACACTTTTTTAGACTTTCCAAACTTGACC
421	MITE_T_12216	CSA001371	Not found	GAT1_ARATHGABA transporter 1 OS=Arabidopsis thaliana OX=3702 GN=GAT1 PE=1 SV=1	CTATGTTACATGGACTCGGGTACGGGTGTCGGGTGCGGGTATGTATCTAGAGGTCGGACTCATCAAATCATAAATTTAAGGATATGCGGACTCGGCAAAAAAATGTCATATTTTTATATTTTTAATCTAATATGTGAGATAAAATGGTATTATATTTAACTTATAGTGTCAAAATGACATTTATAGCAATTATACAACAATATGTACATATAATAATAGTGTTATATACAATTATATAAGAAGTATCCGTTGAAAAGTATCCGACACATATCTCATACCCTTGTCCGAGTGTCGGGTGTCCGACACGGGTATTTGATTTATTTTGAAGAGTCCATGTAACATAG
422	MITE_T_2910	CSA001440	Not found	MYO12_ARATHMyosin-12 OS=Arabidopsis thaliana OX=3702 GN=XI-F PE=2 SV=1	TGTGTTTGGTTAGAGGATTTGAAGAGGGGTTTGGAAAGGGAAAGGAAAAAGTTTGGTGAAATGTGAATAAATATACTTATATTTCACCTAGTTTCACACACCTTTTCCCTTTCCCTTTCCAAATCCCTCCCCAAATCCCTCAACCAAACACA
423	MITE_T_532	CSA019365	Not found	---NA---	GGCCATGTTTGTTTGGGCGGATTGGATTAGCATTTCCATGACTAATAGTCTTAGGACTACGAATCCGTTAGATTATGTATCCTATCTTAACTAATAGTCAAGTTTAAAATAATTAGTTCGTATTTCAATTGTTTAACCAAACATCGGATTAATAATTTTATTGGACTATTAGTCCAATCCCAAGCTTATGTCCACCCAAACAAACATGGCC
424	MITE_T_1716	CSA036473	Not found	PUX4_ARATHPlant UBX domain-containing protein 4 OS=Arabidopsis thaliana OX=3702 GN=PUX4 PE=1 SV=1	TAAGGCTAAGTTTGGGAAGACTAAATAAGTGCACTTTTTCACTTTTTATGAAATATGGGTTGGGTTTTGGTTGGGTTTGAAGTGATGTGTTAGAGAGGTGATGTGACTTAAATAAGATGATGTGATTTAAATAGGATAGTGACTTTTTGGATTTTTTAAGAGTTGCCAAACTTGGCCTAA
425	MITE_T_15186	CSA030956	Not found	TPR2_ORYSJProtein TPR2 OS=Oryza sativa subsp. japonica OX=39947 GN=TPR2 PE=1 SV=1	GAAATTAAGGCTCTGTTTGGTAGAGTTTTTGAAATGTAATTTTACCTCTTAGTTTGAGTGTGTTGTTTGGTTGCAGCTTTAGAAAATTAATTTCACACTCACTTTTCAAAACATTCACTTTTCAATATTATGTCACATCACTCAATTCAAACTCTTTTTAAAACTCATAACTAAACAAATTTTCACACTCAAATCATAATTCAAAAACTCACAAACTCAAAATACAACGCTATTCTCAAATCATAATTTTAAAACTCTACCAAACACAACCTAAAGCTTC
426	MITE_T_11871	CSA030966	Not found	CMT2_ARATHDNA (cytosine-5)-methyltransferase CMT2 OS=Arabidopsis thaliana OX=3702 GN=CMT2 PE=2 SV=3	GAGCATCTCCAATGGTTATAGGCATTTTACCTATCTAAACATTACTATAAAGGATATATTTTATTTTGTCTATCAACTTTTTCATGTTTCTACTCTAACTATGCTTTTTATTTTAGCTATTCATCTAAATACTATTAATTTTATAAAATGCCACATCAGCAACAAAGATGGAGGGAAATGATCTTAATGATTAAATACATTTTGCCTAGCCTTGAACTACATGTAGCTAGTGAATGTGAGTTGAGCTAAAATGCCTAATCATATATGCCTAGTGCATTGGAGTTGAAAAAAATGAGTTATACTAGGCATTTTGACTAACAAGCCTGACATACCTAGTAGGTTGGAGATGCTC
427	MITE_T_22597	CSA025203	Not found	MO25N_ARATHPutative MO25-like protein At5g47540 OS=Arabidopsis thaliana OX=3702 GN=At5g47540 PE=2 SV=1	GGCCTCGTTTGGGAAGCGACCTGTTTAGccaaaaagtcaaaaaatcactaaaaaaaccataaagccaacaacccataccaaaaaGTCAAAGATTCTCTTTTCTCCCTACTTTTTGCATATCTTTTCGTAAAAAGCCAAAAAGTCATCCCAAACATACTAGTTTTTTTTAGCTCATATTTTAGCCAAATAACCAAAAAGTTACTAAATTAGCCTGTTCCCAAACGAGGCC
428	MITE_T_18884	CSA021411	Not found	KCS2_ARATH3-ketoacyl-CoA synthase 2 OS=Arabidopsis thaliana OX=3702 GN=KCS2 PE=2 SV=2	GTTTGATTGGAAGGATTAAAGTATGGGATTAGGATTATTAATCCGTGGGCCCAACCATCCTATGTTTGTTTTGACATTTGGTTTAGGACTATTAATCCAATGGATAATTAATCCAACAAATTTGTAGGATAATTAGTAATGGGGTAGGGGTGGGATAGTTAATACCACACTAATTTGATAGGATTATTAATACCTCACTATTAGTATTGTGAATCAAAC
429	MITE_T_14230	CSA034948	Not found	ZIFL1_ARATHProtein ZINC INDUCED FACILITATOR-LIKE 1 OS=Arabidopsis thaliana OX=3702 GN=ZIFL1 PE=2 SV=1	AATTACAAATCCAACCCCTGAGGTTTACTTAAAACACAAATTACCCCCTGTAATTATGAAAATTACACCCTGCCCTTTGAAGTTTCTAATTTCATAACAAATTGGCCCTTTTATTAATAAATCACCAAGTCAATTAACAATTTTTAATGATGTCAGAAATTCATTTTAATTAATAATTCAGGTAATTTTTTTATTGTATAGGAGAGCAGCTAGGAATTTTATTTTTTCAATTAATTCTGTTAAATAAAAAATTATGATAAGGGGATATTTGTAATTTTTCGAATCACAAAGGACAATCTATATTTTAAACAAACTTTAGGGGGTATATTTATAATT
430	MITE_T_14976	CSA036489	Not found	BAK1_ARATHBRASSINOSTEROID INSENSITIVE 1-associated receptor kinase 1 OS=Arabidopsis thaliana OX=3702 GN=BAK1 PE=1 SV=2	ACTCCCTCCGTCCCAAAATATTGGTCCCTTTTGGGGAATCCAACCTTTTTTGGTAGTACACTTATTGCATTTGAAAAAAGTTGGTTTTCCAAAATTACTCTTTTGATAGTACATTTTTTAGGAATATCAATGTCATAATTGTACTTTTTAAATTGTTTATTAATTTAAAAGAAGGGCAAAATAGGAAATTTACATTATTTTTGTACTTGATTTATAAAGAGGGACTAATATTTTGGGACAATGAAAAATGGAATAAGGGACTAATATTTTGGGACGGAGGGAGT
431	MITE_T_20972	CSA023259	Not found	DCYD2_ARATHD-cysteine desulfhydrase 2, mitochondrial OS=Arabidopsis thaliana OX=3702 GN=At3g26115 PE=2 SV=1	TGCCTCGTTTGGGAACAGGCTAATTTAGTAACTTTTTGGCTATTTGACTAAAATATGAGCTAAAAAAATTAGTATGTTTGGGATGACTTTTTGGCTTTTTACGAAAAGTTGTGCAGAAAGTAGAGAGAAAAGAGAATTTTTGACTTTTTGGTATGAGTTGTTGACTTTTTGGCTAATTTAGTAATTTTTTGACTTTTTGGCTAAAAAATTCGGTTGCCAAACGAGGCCA
432	MITE_T_4744	CSA023258	Not found	ORP1D_ARATHOxysterol-binding protein-related protein 1D OS=Arabidopsis thaliana OX=3702 GN=ORP1D PE=2 SV=1	TAGGGATCATGAAAATTTTTTCATGAAAATGATCATGAAAGAATTATGACCCTTGGATTACCTTGATTAGTGTGTGGTGCTTTATTTTAAGTGTAATCCAAGGGTCATAAATCTTTCATGATCATTTTCATGAAAGTTTTTTCATGATACCTA
433	MITE_T_3004	CSA014303	Not found	---NA---	GCTAGAGAGCTCTAAATCTAGAGCTTTAATTTGAGCTCTAGTGATGTGTCCAAGCaataaaaaataaataaataaataaataaGGCAAGACACAAACATCACATCAGAGTGGGTCTCACATTCCCATTAGAGCTATTAGAGCTCCTATATTAGAGCTCTAAAGC
434	MITE_T_12229	CSA022247	Not found	SSRP1_CATROFACT complex subunit SSRP1 OS=Catharanthus roseus OX=4058 GN=SSRP1 PE=2 SV=1	CTATGTTACATGGACTCGGGTACGGGTGTCGGGTGCGGGTATGTATCTAGAGGTCGGACTCATCAAATCATAAATTTAAAGATACGCGGACTCGGCAAAAAAATGTCATATTTTTATATTTTTAATCTAATATGTGAGATAAAATGGTATTATATTTAACTTATAGTGTCAAAATGACATTTATAGCAattatataacaatatatacatataataatagtgttatatacaattatataaGAAGTATCCGTTGAAAAGTATCCGACACATATCCCATACCCTTGTCCGAGTGTCGGGTGTCCGACACGGGTATTTGATTTAATTTGAAGAGTCCATGTAACATAG
435	MITE_T_2336	CSA003947	Not found	SSRP1_CATROFACT complex subunit SSRP1 OS=Catharanthus roseus OX=4058 GN=SSRP1 PE=2 SV=1	TGTGTTTGGTTGGGGGATTTGGAGAGGAATTTGGAAAGGGAAAGAAAAAAAGTGTGTGAAACTAAGTGAAATGTAAGTATATTTTTTTCACATTTCACCTACCTTTTCTATTTCCCTTTTCAAATCCCTCCTTAAATCCCCTAACCGAACACA
436	MITE_T_6513	CSA011192	Not found	---NA---	GAAAAATCTTTTATAAAAATAATCATGAAAGTTTTGTGACCTTTGGATTACACTTACAATAAAGCACCACACACTAATCAAGATAATCCAAGGATCATAAATTTTTCATCACCATTTTTATGAAATTTTTTTC
437	MITE_T_11168	CSA025179	Not found	---NA---	TGAGTCAAGAGCCTCTCCTTGCAAGTCCGTACTTGCGTCCGTCCTTGCAGGTTTTCAGGTCTACTTTTAGGCCCAATTTTAATAATCCGAACCGTTCATATTTTATGATTTATTCAGTATATCATACCTGCAAAAAATCAAGTTGATCGGATATCAGAAAGTATGTGTTTGAAAAATTGAACTAAACACTATTTTTTAAAGAATTTAATAAACAGTTTTCCGAACACATGCTTTCTGATATCCGATCAACTTGATTTTTTACAGGTATGATATACTGAATAAATCATAAAATATGAACGGTTCGGATTACCAAAATTGGGCCTAAAAGTAGACCCGAAAGCCTGCAAAGACGGGCGCAAGGACGGAAGCTGCAAGGAGAGGATCCTCACTCA
438	MITE_T_4188	CSA018180	Not found	UVB31_ARATHUV-B-induced protein At3g17800, chloroplastic OS=Arabidopsis thaliana OX=3702 GN=At3g17800 PE=2 SV=1	GATGTGTTTGGTTGGGAGATTTGAGAAGAGATTTGGAAAGGAAAATGGAAAAGGTAGGTGAAATGTGAATAAAACATACTTATATTTCACTTAGTTTTACGTATCTTTTCTTTTTTCCTTTCTAAATTTCTCCCCAAATCCCTCAACCAAACACAGC
439	MITE_T_2543	CSA034031	Not found	Y944_RALSOUPF0307 protein RSc0944 OS=Ralstonia solanacearum (strain GMI1000) OX=267608 GN=RSc0944 PE=3 SV=2	ATACTTCAAAAAGGGTGACGTATCCGTATCGGATACGTATCGGATACCGATACTCCTCGGATACTCGTGGATACGTATCAGATACTTCTTAAAAGTATCAGATACTTCTTAATTAATTTTTTATTAATTTTGAAGTATCGGATACTTAATTTTGAAGTAT
440	MITE_T_771	CSA036426	Not found	---NA---	GGCCATGTTTGTTTGGGCGGACTGGATTAGCATTCCCATGACTAATAGTTCTAAGACTACGAATCCGTTGGATTATGTATCTTATCTTAACTAATAGTCAAGTTTAAAATAATTAGTCCGTACTTCAATTGTTTAACCAAACATCGGATTAATAATTTTATTGGACTATTAGTCCAATCCCAAGCTCATGTCCACCCAAACAAACATGGCC
441	MITE_T_18221	CSA035479	Not found	AMPP1_ARATHAminopeptidase P1 OS=Arabidopsis thaliana OX=3702 GN=APP1 PE=1 SV=1	GGCCCTGTTTGGTGCAGCTTAAAAGCTGCttatttcagctttcagtttaatttaagctattttgatgtatttggtttagtttaTAGCTTTTTGGAAGTCAGAAATTAGCTTATTCTTTGAGTGGGGCAGGAGATGCTTTAATTTATAAGTCAGAAATCAGCTTATGTTCATagttataagctataagctgtttaagcataagttataagcACTTTTCCACAGCTCTACCAAACAGGGCC
442	MITE_T_1265	CSA006369	Not found	Y6461_DICDIProbable serine/threonine-protein kinase DDB_G0276461 OS=Dictyostelium discoideum OX=44689 GN=DDB_G0276461 PE=3 SV=1	TAAGGCCTAGTTTGGGAAGACTAAATAAGTACATTTTTTTACTTTTTATGAAATATGGGTTGGGTTTGGGTTGGGTTTGAAGTGATGTGTTAGAGAGGTGATGTGACTTAAATAAGATGATGGGACTTAAATAGGATAGTGACTTTTTGACTTTTTATCTTTTTTCAATTATGCCAAACTTGGCCTA
443	MITE_T_17792	CSA009517	Not found	BPC6_ARATHProtein BASIC PENTACYSTEINE6 OS=Arabidopsis thaliana OX=3702 GN=BPC6 PE=1 SV=1	GGCCCTGTTTGGTAGAGCTGTGGAACAGTGAttatagcttataatttaacagtttatagcttataactttgaacataaactgattttttacttataaattaAGTTTCTCCTCCCCCCACTCAAAAAATAAGTTGATTTTTGACTTACAAAAAGTTATAAACTGTATTGTTAAGCTGAACCAAACACATCAAAATAGCTTAAATTAAACTAAAAACTGAAATAAGCTGGAAATAAGCCCTACCAAACAGGGCC
444	MITE_T_8805	CSA030406	Not found	RK1_ARATH50S ribosomal protein L1, chloroplastic OS=Arabidopsis thaliana OX=3702 GN=RPL1 PE=1 SV=1	TTAGTCAAAACTCCTCCATTGGACCCTTGTTTGGTGAAAGGGACAGCCCAATTTATTTTTCTTCATAAACCTCTTAAGGAAAAAATACATAATTGAGTAAGGACAAAGTAAAATTTCTTTTTTTTTTTGGACAATATTGCCAAAGCAACATGTTACTGTGAACCAGAGTAACATATTACTGTCAAATAAAGTAATATGTTACTATCAAATAGAGTAACATGTTACTGTGAGACAGAGTAATATGTTACTGTTACTGTTTACATCAATTTCAACAGTAATAAATTTTTTTTAAAAAAATTTCATAGTCAACATCGATCTTATTTGATAGATCTTGATGAGAGAATTCTAAAAATATTAATTTTATTAAAAACTGACATTTACATCAAAAGTTATATTATT…
445	MITE_T_18381	CSA007746	Not found	---NA---	GCTTACGTTTGGGAAGAAAATTTTGGGGCTTTTTTGGCTATTTTAGCCACAAAAGACAAAATAGACTATTTTAGCCACAAAAAACAAAACATCACATCCAACCCATAATCATTACTCTTCTCTCACAAAAAAAGTCAAAAAAGCCAAAAAGCCAAAAAGCCCTTCCCAAACCAAGCTTTTTAGCCCAGGCTAAAATAGCCAAAAAAGCCAAAAAGCCAAAAAGCCAACCCACTTCCCAAACGTAGGC
446	MITE_T_3576	CSA019580	Not found	GATL9_ARATHProbable galacturonosyltransferase-like 9 OS=Arabidopsis thaliana OX=3702 GN=GATL9 PE=2 SV=1	GAGTGAGAGCACTAATTAGTGCTATCACTAATGATGTAGCAGTGGGCCCCACCAGGAAtgatttgatgttttggcttttgtgtattttttttcttttttTATTGAGTGCCATGTCATTAGTGATCTTTTTAGAGCTCAAAATTAGTGGTCTCTATC
447	MITE_T_13352	CSA019581	Not found	WDL7_ARATHProtein WVD2-like 7 OS=Arabidopsis thaliana OX=3702 GN=WDL7 PE=2 SV=1	TTAAAAATTAATGGGTGTGTTTGGTTTAGCTTTGAGAGAGAAGTTTTGGAAAAAAAAATTTCAAAAAATTGTTTGATTTGAGATTTTTTTCAAAAAATTTTCAAATTCACTTTCTCTCTCTTACACATCAATCAATCATTTTTTCTTTCTCCTCTCTCATTCTCAATCACTTTTTCTTTCACATATATTTACTCAATTACAACAAAATATCAAATCATCTCAAACTCCCAAACTTCAAAACTACTTTCAAAATATATAACCAAACAAACTAAATAAATTTCTAAACTCTCTTCTCAAAACTTTTTTTGAAAATCATTCTCTCAAAAACAAACCAAACACACCCAATATTTTTAA
448	MITE_T_21594	CSA031059	Not found	MET16_DANRERNA N6-adenosine-methyltransferase mettl16 OS=Danio rerio OX=7955 GN=mettl16 PE=2 SV=1	ACCCTTAGGCCATGTTTGTTTCGATGGACATGACCTTGGGATTGGACTAATAGTCCAATAAAATTATTAATCCGATGTTTGGTTAAACAATTGAAGTACGGACTAATTATTTTAAACTTGACTATTAGTTAAGATAGGATACATAATCCAACGGATTCGTAGTCCTAGGACTATTAATCATGGGAATGCTAATCCAGTCCGCCCAAACAAACATGGCCTTAGGGT
449	MITE_T_4372	CSA026584	Not found	URT1_FRAANPutative UDP-rhamnose:rhamnosyltransferase 1 OS=Fragaria ananassa OX=3747 GN=GT4 PE=2 SV=1	ACCAATTAATCTACACACTAGTGTATCAACTAGTGTTATGTTACTGTTACTGACCTCGCCCATTATATAAATTATAAATACTCAAAACTTCTAAAATTATGCCACATCATCTGTTAGTATACTAATTAGTACATTAATTGGT
450	MITE_T_8611	CSA010129	Not found	QORH_SPIOLQuinone-oxidoreductase homolog, chloroplastic OS=Spinacia oleracea OX=3562 GN=QOR PE=1 SV=1	TGAAGAATGGACACTCCAAAATCAGTGCCGTGGCGGTGTCCGACACGGGGACACGACGGAGACATGTACGTGGCGTGTCCCTTTAATTTAATGATTTTTTTTGTAGGGGACACAACGGGGACACGCGTGTCCATATGGGGACACGACATTGGACACGGCGGGGTAttttttttttattttttcttttGGCTCTCTTGTTTAGTGCTTTTATGAAGAATATTGTTGGATATTGAATGTTTTCTACTTTTCGTCTTAGTTCTTGTTATCGTTTATTATGACTTTTTTGTGAATGGATGATCTATTAATTTGTTTAAATGTAGTGGTTATATTTATTGAAttaatgttactatgttagtgtttgttaattttgatttaggatgaatgtaatatgaatCTACA…
451	MITE_T_12493	CSA010351	Not found	PP218_ARATHPentatricopeptide repeat-containing protein At3g07290, mitochondrial OS=Arabidopsis thaliana OX=3702 GN=At3g07290 PE=2 SV=1	GAGCATCTCCAATGCACTAGACATATCATACTTGTTAGTTAAAATGCCTAGTGTGATTCACTTTTTTCAATTCCAACGCACTAGGCATATGATTAGGCATTTTGGCTCAACTCATATTCACTAGCTACATGTAGCTAGCCTTCAACGCTAGGCAAAATGTATTCAATCATTAGGATCATTTCCCTCCATCTTTGTTGTTAACGTGGCATTCTATAAAATTAATAGTATTTGGATTAATAGCTAAAATAAAGAGTATGGTTGGAGTAAAAACATAAAACAGTTGATAGGCAAAATAAAATATATACTTTATAGTAATATTTAGATAGGTAAAATGTCTACTACCGTTGGAGATGCTC
452	MITE_T_6913	CSA035097	Not found	CRK_DAUCACDPK-related protein kinase OS=Daucus carota OX=4039 GN=CRK PE=2 SV=1	GGGAGGTTCTATTTACACACATTATATCTTCTTTTCTTACATATTTAATGAGAGAGTGTGTTAGAGAGTTGTGTGTGGAGGATGTGTATAGAGAGAGATGTGTGTATAAATAGATGCTCCC
453	MITE_T_4500	CSA022938	Not found	ASOL_TOBACL-ascorbate oxidase homolog OS=Nicotiana tabacum OX=4097 PE=2 SV=1	TATATGCATTAATTAGTGTACACACTAGTGTACCAATAGATGATATGACAATTTTAGAGGTTTTGGCTATTTGTAATTTGTATAATAAATAGGGTCATTAATGATATCATAACACTAGTTAGTACACTAGTGTGTACACTAATTGGTGCATGTA
454	MITE_T_15821	CSA010044	Not found	RTNLM_ARATHReticulon-like protein B13 OS=Arabidopsis thaliana OX=3702 GN=RTNLB13 PE=2 SV=1	TGTAAGGCCCCGGTGTCCCACATCGGGAATGGAGGGGGAGTTCCTGGGCTATAAAAGTAAAAACTTGGACCCTTATATAGCATCGAGGCCTTTTCCCAAGTGGTGAAATCCCTATTAGAACTTCCCAGTTAAGCGTGCTTAGACTGGAGTAGTTCTAGGATGGGTGACCCACTGGGAAGAACAAATCCGTGCGGGTGTGACTCAAAGCGGACAATATCGATGACGTGTAAAGGGTCGGGGCGTTACA
455	MITE_T_20361	CSA002479	Not found	---NA---	GGTTCTAATAATTAGACTTAATTCTCATCAAGTCCTATTGAAAATAAGTCTTAGTAAAATTGTTGCTAAAAATATTTTTTTTTGTAACAATTTTTTACATACGTCGTTAAAAATTTACAATTAATGACTTTTTTGTCATGATTTTTATAAATTGTCGCTAAAACTTACAATTAGTGACCTTTTTATGACAAATTTTTTCCATAAGACCTATTAGACAATAAGTCTACTTATTAGGACC
456	MITE_T_20819	CSA036539	Not found	1433_PEA14-3-3-like protein OS=Pisum sativum OX=3888 PE=2 SV=1	GCCTCCGTTTAGGAAGTGGGTTGGCTTTTTGGCTTTTTGACTATTTTAGCCTGGGCTATTTTAGCCTGGTTTGGGAAGGACTTTTTGGCTTTTTTTATGAGAGAGGATTGTAATGATTATGGGTTGGATTTGATGTTTTGTTTTTTGTGGCTAAAATAACCTATTTTGTTTTTTGTGGCTATTTTAGCCAAAAAAGCCTGGGCTTTTTCTTGCCAAACGGAGGC
457	MITE_T_4497	CSA002013	Not found	AAE6_ARATHProbable acyl-activating enzyme 6 OS=Arabidopsis thaliana OX=3702 GN=AAE6 PE=2 SV=1	GTATCAATTAATATACGCACTAGTATATTAACAGATGATGTGCAATCATTTGTATGGTTTAGGATATTTGTAACTTGTATAATAAATGCGGTCAATAATAATATCATAACACTAATTAGTACATTACTGTGTATATTAATCGGTGC
458	MITE_T_17050	CSA004753	Not found	F26_ARATH6-phosphofructo-2-kinase/fructose-2,6-bisphosphatase OS=Arabidopsis thaliana OX=3702 GN=FKFBP PE=1 SV=1	TATGGCATGTTTGATTAGGTGGATTAGAACATGGGATTGGGATTATTAATCCGTGGGCCCAATTATCCTATGTTTGTTTTAACATTTTAGTTTAGGATTATTAATCCAATGGATAATTAATCCAACAAATATGTAGGATTATTAGTAATGGGGTAGGGGTGGGATTATTAATCCAATGGTTATTAATCCAATTGGATAATGAATACCACACTAATTTAATAGGATTATTAATACTTCACTACTAATCTTGTGAATCAAACATGACCTTA
459	MITE_T_21812	CSA020336	Not found	KCS6_ARATH3-ketoacyl-CoA synthase 6 OS=Arabidopsis thaliana OX=3702 GN=CUT1 PE=1 SV=1	TCGTTTGGGAACAGGCTAATTTAGTAACTTTTTGGCTATTTGGCTAAAAAGGTAGGTAAAAAAAACTTGTATGTTTGGGATGACTTTTTGGCTAATTACGAAAAGATGTGCAAAAAGTAGAGAGAAAAGAGAATCTTTGACTTTTTGGTATGGGTTGTTGGCTTTTTGGCTAATTTAGTAACTTTTTGACTAATTGGCTAAAATAGCCTCTTGCCAAACGA
460	MITE_T_13693	CSA020237	Not found	RHF2A_ARATHE3 ubiquitin-protein ligase RHF2A OS=Arabidopsis thaliana OX=3702 GN=RHF2A PE=2 SV=1	ATCTATGTTACATGGACTCTTCAAAATAAATCAAATTCCCGTGTCGGACACCCGGCACTTGGACAAGGGTGTGTGATATGTGTCCGATACTTTCCATAATTCCATTGGACATTTTCATATATTTATATTTAACATTATCTTATACGTATCATTTGTTGTGTAATTACTATAAAACACTTTTTTGACGTTGTATGTTACATATAATACCATTTTATCTTATATAATAGATTAAAAATATATAAATGACTCTTTTTTATCAAGTCCGCATACCCTTAAATTTGATGAGTCCGACCTCTGGATATGCAACCACACCCAAACACCTGTACCCGAGTCCATGTAACATAGAT
461	MITE_T_823	CSA021459	Not found	AT4_ORYSJAcyl transferase 4 OS=Oryza sativa subsp. japonica OX=39947 GN=AT4 PE=1 SV=1	GGCCAAGTTTGGCATCCTCCAAAAAATCTAAAAAGTCAAAAAGTCACTATCTTATTTAAGTCACATCATCTTATTTAAGTTACATCACCTCTCTAACACATCACTTCAAATCCAACCCAAATCCAACTCATATTTCATAAAAAGTCAAAAAATGCACTTATTTAGTCTTCCCAAACTTGGCC
462	MITE_T_562	CSA011373	Not found	SPL12_ORYSISquamosa promoter-binding-like protein 12 OS=Oryza sativa subsp. indica OX=39946 GN=SPL12 PE=2 SV=1	GTTTGTTTGGGCGGATTGGATTAGCATTCTCATGACTAATAGTTCTAGGACTACGAATCCGTTGGATTATGTATCCTATCTTAACTAATAGTCAAGTTTAAAATAATTAGTCCGTACTTCAATTGTTTAACCAAACATCGGATTAATAATTTTATTGGACTATTAGTCCAATCCCAAGTTCATGTCTACCCAAACAAAC
463	MITE_T_22107	CSA003821	Not found	---NA---	GGTCTCGTTTGGGAACAGGCTAATTTAGTAACTTTTTGGCTATTTGGCTAAAATATGAGTTAAAAAAAACTAGTATGTTTGGGATGACTTTTTGGTTTTTTAAGAAAAAATGTGTAAAAAGTAGAGAGAAAAGAGAATCTTTGATTTTTTGATATGTGTTGTTGGCTTTTTGATTTTTTTTGTGACTTTTTAACTTTTTGGCTAAAAAAATCACTTGCCAAACGAGACC
464	MITE_T_4318	CSA003223	Not found	LYK3_ARATHLysM domain receptor-like kinase 3 OS=Arabidopsis thaliana OX=3702 GN=LYK3 PE=2 SV=1	TATGTTTGGTTGGAGGATTTTGGGAGAGATTTGGAAAGAGAAATGAAAAATGTAGGTAAAATATAAATAAAACATACCTACATTTCACCTAGTTTCACACTTTTTTTTCTTTCCCCTTTCCAAATCCTTCTCCAAATCCTCCAACCAAACACA
465	MITE_T_20526	CSA003223	Not found	LYK3_ARATHLysM domain receptor-like kinase 3 OS=Arabidopsis thaliana OX=3702 GN=LYK3 PE=2 SV=1	GTTTGTTTGGGCCGACTGGATTAGTATTCCTATGACTAATAGTCCTAGGACTACCAATCCGTTGGATTATGTATCCTATCTTAACTAATAGTCAAGTTTAAAATAATTAATCTGTACTTCAATTGTTTAACCAAACATCGGATTAATAATTTTATTGGACTATTAGTCCAATCCCAAGCTCATGTCCACCCAAACAAAC
466	MITE_T_9561	CSA013092	Not found	TOC34_ARATHTranslocase of chloroplast 34, chloroplastic OS=Arabidopsis thaliana OX=3702 GN=TOC34 PE=1 SV=2	TGTTTGGATTGAGTAATTTGGACAGAGAAAGAAAAAAAATGGGGTGATGTGTATTTTTTTATTTATTTAGATAATCTAAATAGAGAGAAATGGAGATAAATTTATTTCCCTTATAAATCTCACTTTTAATCTTTTCAAAAGTGGAGAGATTGAGAGAGAAAAGAAATCACTATTTTTATAATACTAATTTTGTCCCTATAAAAATAAAAGAAATAAAATGATTGAAAATATAAAAAGGTTATTTTGATAATATAACATAAAATAATTTTTTTTTCTCTTAATGAAATTTAACCAAACAAGAGTGAGAGAAATCACAATAAttttttttcttttttttcttctttATCCAAACAAAAATGAGAGAAATCACAAtcatttcttttcttttctttcctctta…
467	MITE_T_21469	CSA006533	Not found	MFAP1_DROMEMicrofibrillar-associated protein 1 OS=Drosophila melanogaster OX=7227 GN=Mfap1 PE=1 SV=1	ATGTTTGATTCACAACACTAATAGTGAGGTATTAATAATTCTATTAAATTAGTGTGGTATTAATTATTCCACTCCTACTCCATTACTAATAATTCTACAAATTTGTTGGGTTAATTATTCATTGGATTAATAATCCTAAATCAAAATGTCAAAACAAACATAGGATGATTGGACTTACGGATTGATAATTTCAATTTTAAACTTTAATCCTTTCAATCAAACAT
468	MITE_T_17689	CSA036632	Not found	SBP1_ANTMASquamosa promoter-binding protein 1 OS=Antirrhinum majus OX=4151 GN=SBP1 PE=2 SV=1	GTTTGATTGGATGGATTAGAAAATGGGATTGAGGTTATTAATCCGTGGACCCAATTATCCTATGTTTGTTTTAACATTTTGGTTTAGGAATATTAATCCAATGGATAATTAATCCAACAAATTTGTAGATTATTAGTAATGGGGTGGGAGTGGGATTATTAATCCAATGGATAATTTATTCTATTAATCTAATTGGATAGTGAATATCACACTAATTTGATAGGATTATTAATACCTCACTATTAGTGTTGTGAATCAAAC
469	MITE_T_20270	CSA007816	Not found	WRK13_ARATHProbable WRKY transcription factor 13 OS=Arabidopsis thaliana OX=3702 GN=WRKY13 PE=2 SV=1	GACTAAGGCCTCGTTTGGGAAGGCTCTGTTTTAGCTAAAAAGTCAAAAAGTTACTAAATTAGCCAAAAAGTCAACAACTCATACAAAAAAGTCAAAGATTCTCTTTTCTCTCTACTTTTTGCACATCTTTTCGTAATTAGCCAAAAAGTCATCCCAAACATACTAGTTTTTTTTAGCTCATATTTTAGCCAAATAGCCAAAAAGTTACTAAATTAACCTGTTCCCAAACGAGGCCTAAATC
470	MITE_T_20922	CSA023699	Not found	GILT_ARATHGamma-interferon-responsive lysosomal thiol protein OS=Arabidopsis thaliana OX=3702 GN=GILT PE=2 SV=1	AGCCTCGTTTGGGAAGCGACCCGTTTAGCCAAAAAGCCAAAAAGCCAAAAAGTCACTAAAAAAATCAAAAACACAACAACACATACCAAAAAATCAAAGATTCTCTTCTCTCTACTTTTTGCACATCTTTTCGTAAAAAGCCAAAAAATCATCCCAAACATACTAGTTTTTTTTAGCTCATATTTTAGCCAAATAGCCAAAAAGTTACTTAGCCTGTTCCCAAACGAGGCT
471	MITE_T_645	CSA015454	Not found	RS43_ARATH40S ribosomal protein S4-3 OS=Arabidopsis thaliana OX=3702 GN=RPS4D PE=2 SV=2	GGTCATGTTTGTTTGGGTGGACATGAGCTTGGGATTGGATTAATAGTCCAATAAAATTATTAATCCGATGTTTGATTAAACAATTGAAGTACGGACTAATTATTTTAAACTTGACTTTTAGTTAAGATAGGATACATAATCCAATGGATTCGTAATCCCAGGATTATTAGTCATGGGAATGCTAATCCAGTCCGCCCAAACAAACATGGCC
472	MITE_T_8535	CSA011565	Not found	HYES_PIGBifunctional epoxide hydrolase 2 OS=Sus scrofa OX=9823 GN=EPHX2 PE=2 SV=1	CTCAAACGGTTAACCAAATGTTTCACCAAATTTGAGTAAAAAAATGGCCATTTCCTCAATTTGACACTGAATGCTCCAACCGTTCACCTTTATCAAATCTCCTTCAGGACAACCAGATGGTTGACTGGCAGGTCGACCGGTTAGGAGAttttttttttttttttatctttttGAACTGTTTGAACCTACCTCCGTGGGTCAACCGGTTGGTCAACCGGTGGGTCGACTGGTAAAGCCAAtttttttttttttttttACCTTCTTGAACTGTTTGAACCTACCTTCGCAGGCCAATTTTTCATGCACTGGTCAACTGGTTGGTCAACCGGGTGGTCAACCAGGTGGTCATCCAGGTGGTCGACCACCATGTGTAAAATTCTGAACCTTTTCTACTCCAAC…
473	MITE_T_19178	CSA005141	Not found	GAE3_ARATHUDP-glucuronate 4-epimerase 3 OS=Arabidopsis thaliana OX=3702 GN=GAE3 PE=2 SV=1	ATAAGGCCTCGTTTGGGAACCCTCCTTTTTAGTAAAAAAGTCAACAAGCTATTAAATTAGCCAAAAAATCAACAACCCATACCAAAAAGTCAAAGATTCTCTTTTCTCTTTACTTTTTGCACATCTTTTCGTAAAAAAGCCAAAAAATCATCCCAAACGTACTAGTTTTTTTTAGCTCATATTTTAACCAAAAAGTCAAAAAATTATTAAATTAACTTGTTCCCAAACGAGACCTAAT
474	MITE_T_18544	CSA005141	Not found	GAE3_ARATHUDP-glucuronate 4-epimerase 3 OS=Arabidopsis thaliana OX=3702 GN=GAE3 PE=2 SV=1	TGGGCAAACTACATATACCTCTCTCGAGATTTAGTTAAATTACAGATATTCCCTGAGGTTTCGGAAATTACAGATACCTTCTTGAGGCTTATATTTTCATAATGAATTGCCCTCTAAGGTTTATATTTTTATAACAATTTGCTCCTTCATTTGTTATGCAAATAGTACTTTCAGGGGGGTATCTGTAATTTCTTAAACCTCAGGGGGTATCTATAATTTTACTAAACCTCGAGGGGGTATATGTAATTTGCCCa
475	MITE_T_4712	CSA004738	Not found	CAAT1_ARATHCationic amino acid transporter 1 OS=Arabidopsis thaliana OX=3702 GN=CAT1 PE=1 SV=1	GGTATCATGAAAATTTTGTCATGAAAATAATCATGAAAGCTTTGTGACCTTTGAATTACACTTAGAATAAAACACCGCACACTAATCAAGGTAATTCAAGGATCATAAATTTTTCATGATCATTTTCATGACAAAATTTTCATGATCCC
476	MITE_T_1615	CSA003197	Not found	TRPD_ARATHAnthranilate phosphoribosyltransferase, chloroplastic OS=Arabidopsis thaliana OX=3702 GN=PAT1 PE=2 SV=1	GGGTTGGTTTGGGATGTCCTAAAAAAGTGCACTTTTTGACTTATTGTTGGGTTTGGGTTGAGTTTGATGTGATGTGTTAAAGGGGTAATGTGATTTAAATAAGATGATGTGACTTAAATAAGATAGTGACTTTTTGATTTTTTGATTTATTTAGTACATGCCAAACTAGCCC
477	MITE_T_21039	CSA025560	Not found	---NA---	CTCGTTTGGGAACAGGCTAATTCAGTAACTTTTTGGCTATTTGGCTAAAATGTGAGCTAAAAAAAACTAGTATGTTTGGGACGACTTTTTGATTTTTTACGAAAATATGTGCAAAAAGTAGAGAGAAAAGAAAATTTTTGATTTTTTGGTATAGATTGTTGGCTTTTTAATTTTTTTAGTAACTTTTTGACTAAAAAAGTCACTTGCCAAACGAG
478	MITE_T_3982	CSA011647	Not found	---NA---	TGTGTTTGGTTGAGGGATTTGAGAAGAGATTTGGAACAGGAAAGGAAAAAGGTGTGTGAAACTAGGTGAAATGTAGGTATATTTTATTCATAtttcacttactttttccattttcctttccctttccctttcTAAATCCCTCAACCAAACACA
479	MITE_T_22897	CSA013377	Not found	YPOL_THETHIMPACT family member in pol 5'region (Fragment) OS=Thermus thermophilus OX=274 PE=3 SV=1	ATGTTTGATTTCACAAGACTAATAGTGAGGGATTAATAATCCTATCAAATTAGTGTGGTATTCACAATCCCACCCCTACCCCATTATTAATAATCCTACAAATTTGTTGGATTAATTATTCATTGGATTAATAATCCTAAAACAAAATATCAAAACAAACATGGGATAATTGGGCCCACGGATTAATAATTCCAATCCCATGTTCTAATCCTTCCAATCAAACAT
480	MITE_T_8349	CSA030979	Not found	ATESY_VITVI(-)-alpha-terpineol synthase OS=Vitis vinifera OX=29760 PE=1 SV=1	ATTCTATTTCCACACACTAAATCCCCTCAGGACACACACTTAATGAATTTCTTCAAAATCACATTTTTATCCTTTAATTAAATTATCATTTAGGACAAATCTTTATTGTTTTCTATTTTCCCAATACACATCCGAACATATAGGGTTTGGTTGGATATCAACCTTCGAACGGATCTAGGATTTGCAAATGTTGGGTTCACGGTAATAAAAAGATTTGTAGAGGCTGGGATCATGGCGGAGAAGGTCGTAGAGGTTAGGGTTTTGAATAAATGGTATGTAGCAAGGGTATATTACGGTGGTTTAGGCTAAAGTGAGGACAGGCTAAGAGTAGCGATGGCAATGGAGGGCTAAGAGTGGTGGTGGTAGCGGCAACGACAACGGTAGCAGTGTCATTCCAAG…
481	MITE_T_13429	CSA033119	Not found	ATESY_VITVI(-)-alpha-terpineol synthase OS=Vitis vinifera OX=29760 PE=1 SV=1	AACAGCATCTGCTATACAGTTAAATGGGTTCATTTCGGGGGTCTATTTTGGTAATTCAGACCATTCACATTTTAGAATATATCAAGTAAAACATGTCTATAAAAAATTAGATTAATCGAATATCGTTTACTTATTCATCCACTCACATTTCTATTTACTAAAAAATAAATAATAATTGTGATTTAAAGTATCAAAATGAATACAAATGCGAGTCAATGAATAAGTAAACGATATCCGATAACTTGATTTTTTGCATATATGTTCTACTTGATATATTTTAAAATGCGAACAGTTCGGATTATTAAAATGGGTCCCAAAATGGGCCCATTTCGCCCCACAATAGATGCTGTT
482	MITE_T_5774	CSA011741	Not found	ERF80_ARATHEthylene-responsive transcription factor 9 OS=Arabidopsis thaliana OX=3702 GN=ERF9 PE=2 SV=1	GACCCCCACTGGGGATGACCCCCAGTGACCCCCCAGTGCCACGTGTCGGCCTGGGGTTGGCTGAAAACTTAAAAAAATAAAAAAATAAAAACTGTTTTTTTTTTGGACCAATGGGAGGTGACCCCAGTACCCCCACTGGGGGTC
483	MITE_T_5840	CSA017443	Not found	ORP2A_ARATHOxysterol-binding protein-related protein 2A OS=Arabidopsis thaliana OX=3702 GN=ORP2A PE=2 SV=1	TCTAGAGTTTTTTTTTCCTAAAGTTTCCTAGAGTAGTGCATTGTGTGGTTGAGATTTAATGACAAGTCACATCAATTTTTCAACATTAAATCTCAACCACACAATACACCACTTTAGAAAACTTTAGGAAAAAAATACTCTAGA
484	MITE_T_19527	CSA017442	Not found	PTR7_ARATHProtein NRT1/ PTR FAMILY 6.3 OS=Arabidopsis thaliana OX=3702 GN=NPF6.3 PE=1 SV=1	GCCTCCGTTTGGGAAGTGGGTTGGTTTTTTGATTTTTTGACTTTTTTGGCTATTTTAGCCTGGGCTAAAAAACTTGGTTTGGGAAGGACTTTTTGGCTTTTTGGCTTTTTGGCTTTTTTTGTGAGAGAAGAATATAATGATTATGGGTTGGATGTGATGTTTTGTTTGTTATGGCTAAAATAGCCTATTTTGTTTTTTGTGGCTAAAATAGCCAAAAAAGCCTGAAAACCATCTTGCCAAACAGAGGC
485	MITE_T_12203	CSA010997	Not found	PPR73_ARATHPentatricopeptide repeat-containing protein At1g43980, mitochondrial OS=Arabidopsis thaliana OX=3702 GN=PCMP-E58 PE=3 SV=1	CTATGTTACATGGACTCTTCAAAATAAATCAAATACTCGTGTCGGACACCCGACACTCGGACAAGGGTATGAGATATGTGTCGGATCCTTTTCAACGGATACTTCTTATATAATTATATATAACACTATTATTATATGTACATATTGTTGTATAATTGCTATAAATGTCATTTTGACACTATAAGTTAAATATAATACCATTTTATCTCACATATTAGATTAAAAATATAAAAATATGACATTTTTTTTGCCGAGTCCGCGTATCCTTAAATTTATGATTTGATGAGTCCGACCTCTAGATACATACCCGCAACCGACACCCGTACCCGAGTCCATGTAACATAG
486	MITE_T_1823	CSA001601	Not found	CHX18_ARATHCation/H(+) antiporter 18 OS=Arabidopsis thaliana OX=3702 GN=CHX18 PE=2 SV=1	GCTGTGTTTGGTTGGGGGATTTGGGGAGAGATTTGGAAAAGGAAAGGGAAAATGTGTGTGAAACTATGTGAAATGTAGACATGTTTTTTTTCACATTTCACCTCCCTTTTCCATTTCTCTTTCCAAATCCTTTCTCAAATCACTCAACCAAACACAGC
487	MITE_T_19420	CSA024651	Not found	ATP23_CRYNJMitochondrial inner membrane protease ATP23 OS=Cryptococcus neoformans var. neoformans serotype D (strain JEC21 / ATCC MYA-565) OX=214684 GN=ATP23 PE=3 SV=1	ATGTTTGATTGGAAGGATTAAAGCATAGGATTGGGATTATTAATCCGTGGGCCCAATCATCCTATGTTTGTTTTGACATTTTAGTTTAGGATTATTAATCCAATGGATAATTAATCCAACAAATTTGTAGGATTATTAGTAATGGGGTAGGGGTGGGATAACTAATACCACACTAATTTAATAGGATTATTAATACCTCACTATTAGTGTTGTGAATCAAACAT
488	MITE_T_12577	CSA020874	Not found	---NA---	GATCCCCTCCTTGAGCCCCCTCCTTAATTCCCTCCTTGCAGGGGCCTTCGGGTCTACTTTGAGGCCCAGTTTTGATAATCCGAACCGTTCATATTTTTAGATTTATTCAGTATATTATACCTGTAAAAAATCAAGTTGATCGGATATCAGAAAGTATGCGTTCAGAAAATTGGGACTACAAACTATTTTTTAATAAACAATTTTCCGAACACATACTTTATGATATTCGATCAATTTGATTTTTTACAGGTATAATATACTGAATAAATCTAAAAATATTAACGGTTCGGATTATCAAAAATGGGCCTCAAAGTGGACCCGAAAGCCCCTGCAAGGAGGGAATTAAGGAGGGGACTCAAGGGGAGGATC
489	MITE_T_11368	CSA033888	Not found	CUCM1_CUCMECucumisin OS=Cucumis melo OX=3656 PE=1 SV=1	GGATAAGGGGTCACTGCTGTACCTGTGGTGCATCCATTTGAGGTGTATTATGGCCTTATTTTTATGATCCAAACCGTCCATTTTGTAGGGTTTGTTGAGTACATCATGCCTACCAAAAATCATATTAATCGGATATCAACAACTATATGATCGATAACCAAAAAAAATAAATAATAAGTTTTATTTTGAGAAATAACATAAATAATATGCAATTCAATCATATAGTTGTTGATATCTGATTAATATGATTTTTGGTAAGCATGAAGTACTCAACAAACCCTACAAAATGGACGGTTTGGATCATAAAAATAAGATCATAATACACCTCAAATGGATGCACCACAGTCACTGCTGTGCCTCACGCACAGCAGTGACCCCTTATCC
490	MITE_T_6240	CSA027089	Not found	---NA---	AATAAGTGCACTTTTTGACTTTTTATTAAAAAAAAAAAAATGTGTAGAAAAGTAGAGAAAGTTGGTAGAAAAGTACAGAGGAGATGTTGATTGATGTGACCCAAATAAGTGTATATATGCAACAAAAAGTACACTTTTT
491	MITE_T_21385	CSA027089	Not found	---NA---	GGCCTCGTTTGGGATGCTACTTTTTTAGCCAAAAGTTACTAAATTAGCCAATTAGTTATACCAAAAAGTCAACAATTACGGCTTCTCTCTACTTTTTGCACAACTTTTTGTAATTAGTCAAAAAGTCATCCCAAACATACAAGTTTTTTTTACCTACCTTTTTAGCCAATTAGCCAAAAAGTTACTAAATTAGCATGTTCCCAAACGAGGCC
492	MITE_T_4644	CSA027089	Not found	---NA---	AATAAGTGCATTTTTTGACTTTTTATAAATAAATAAAAAAAATGTGTAGTAAAGTAGAAAGAGTGGGTAGAAAAGTAGAGAGGAGATGTTAATAGATGTTGGTTGATGTGACCCAAATAAGTATATGTATGCAAAAAATATGCACTTTTT
493	MITE_T_15839	CSA010497	Not found	SPPA1_ARATHSerine protease SPPA, chloroplastic OS=Arabidopsis thaliana OX=3702 GN=SPPA PE=2 SV=1	CTCCATTCGTCCCAAAATAATAGTCCCTTTTGGAAAATCTAACTTTTTTTGGTAGTACAATTATTGCACTTTAAAAAAATTAATTTTCCAAAATTACCCTTTGATAGTACATTTTTTGGAGAATATCAATTGTCATCATTGTACTTTTTATGTTGTTAATGAATTTAAAAGAAGGACAAAATAAGAAATTTATATTATTTTAGTTCTTGATTTTTGAAAAGGGACTAATATTTTGAGACAATGAAAACTGAAATAAGGGACTAATATTTTGGGACGAAGGGCG
494	MITE_T_15857	CSA010497	Not found	SPPA1_ARATHSerine protease SPPA, chloroplastic OS=Arabidopsis thaliana OX=3702 GN=SPPA PE=2 SV=1	TCGTCCCAAAATAATAGTCCCTTTTGGAAAATCTAACTTTTTTTGGTAGTACAATTATTGCACTTTAAAAAAATTAATTTTCCAAAATTACCCTTTGATAGTACATTTTTTGGAGAATATCAATTGTCATCATTGTACTTTTTATGTTGTTAATGAATTTAAAAGAAGGACAAAATAAGAAATTTATATTATTTTAGTTCTTGATTTTTGAAAAGGGACTAATATTTTGAGACA
495	MITE_T_13662	CSA026376	Not found	ANXD8_ARATHAnnexin D8 OS=Arabidopsis thaliana OX=3702 GN=ANNAT8 PE=2 SV=2	TTGGGAAGAAGGTTATAAGTGGCGTTTTGGCTTGCCAAAACGTAAAAAATGACTTTTTTTTGTCATAAATTGATTTGGAATGTTGGTTATAAGTCAAAAGAAAAATTACGAAATTACCCTCCATAGATGGAAAATGAAAGGGTAAAAATGTGTAATTTTTCAATTGGCTAGGGATACTTTGGTCATTTCATTATGATTTGACATTATAAACAAATATTAATAAAAAAAGTCAAAAGTCACTTTTTACCAACTTTCCAAATCATTTGTCTAAAAAAGTCAAAAGTTTGATTAAAAGTCAAAAAGTCACTTTTTACCATTTTCTCAA
496	MITE_T_17454	CSA029117	Not found	SNAA_SOLTUAlpha-soluble NSF attachment protein OS=Solanum tuberosum OX=4113 PE=2 SV=1	TACAAATATCTCCTCGAGGTTTGGTGAAAATACAGATTTTTCCCTAAGGTTTGAGAAATTACATCCCGCCCCTTGAGGTTTATATTTTCATAAGAAATTGCACCCTGAGGTTTTTATTTTCATACAGATTCCCCCTAATTTTCCCTAATTTGTTATGAAAATTTGATCCTCAGGGGGCAATTTGTAATTTCTCAAACCTCAGGAGAAAATTTGTATTTTTACCAAATCTCGATGAGGTGTTTGTA
497	MITE_T_1461	CSA032188	Not found	---NA---	GGCCAAGTTTGGGAAGACTAAATAAGTGTATTTTTTGATTTTTTATGAAATATAGGTTGGATTTAGGTTGGGTTTGAAGTGATGTGTTAGAGAGGTGATGTGATTTAAATAAGATGATGTGACTTAAAATAGATAGTGACTTTTTGACTTTTTAGATTTTTTGAAGGATGCCAAACTTGGCC
498	MITE_T_8996	CSA016328	Not found	NAA25_ARATHN-terminal acetyltransferase B complex auxiliary subunit NAA25 OS=Arabidopsis thaliana OX=3702 GN=NAA25 PE=2 SV=1	CTAAGAAGCATGGGCACGGACGCGCAacacgacacggatacaatacggacacgccgacacgccaagtttcaaaaaatgcaggacacgacacgTGGGAGGCACGCATGAAatttataattttatatatttattatatgttatatatatatgaatatattatTCAAAGATAATAAAAAACGCAATATGACACTAATTCCTATAAATCTATATGGTTTTGTTTTATTATTGTATTTTAAATTGTTTTATTCGAACTTACATTAGTTTTACATGTGTCTAATCGAGAGATACGTATGTTTAAGTGATAGATAGATGTGCTTCCAAGTGTCTAAAGAGTATCTGGGTCTTTAAAAAAAATTAAAAAATAGGACACGTTTTGAAGAGTGTCAGACATATGTCAGA…
499	MITE_T_1818	CSA006322	Not found	SD18_ARATHReceptor-like serine/threonine-protein kinase SD1-8 OS=Arabidopsis thaliana OX=3702 GN=SD18 PE=1 SV=1	CACAACCTAATGCTGTGTTTGGTTGGATGATTTGATGAGGGATTTAGAAAGAAATAAAAAAGGTAGGTGAAATGTGAATAAAATATACTTACATTTCACCTAATTTCACACATTTTTTTCCTTTCCCTTTTCAAATTCCTCTTTAAATTTCCCAACCAAACATAGCGTAAGAGTTGTG
500	MITE_T_337	CSA018186	Not found	SD11_ARATHG-type lectin S-receptor-like serine/threonine-protein kinase SD1-1 OS=Arabidopsis thaliana OX=3702 GN=SD11 PE=1 SV=1	TTTGTTTGGGTGGACATAAACTTGGGATTGGACTAATAGTCCAATAAAATTATTAATTCGATGTTTGGTTAAACAATTAAAGTACGAACTAATTATTTTAAACTTGATTATTAGTTAAGATAGGATACATAATCCAACAGATTCGTAATCCTATGACTATTAGTCATGAGAATACTAATCTAGTCCGCCCAAACAAA
501	MITE_T_2384	CSA013922	Not found	VSR1_ARATHVacuolar-sorting receptor 1 OS=Arabidopsis thaliana OX=3702 GN=VSR1 PE=1 SV=2	TTTTTGGCTATTTTAGCCTAGGGCTAAGAAGTCTCATTTGGGAAGAGCTTTCGGCTTTTTTGGCTATTTTGTGAGAGGAAGAATGTAATGATTATGGGTTGGATGTGATGTTTTGTCTTATTGGGCTAAAAAGCCTATTTTGTTTTTTGTGACTAAAATAGCCACAAAAA
502	MITE_T_17655	CSA013920	Not found	---NA---	CCTGTTTGGTAGAGCTGTGGGAAAGTgcttataccttatgcctaaacagcttatagcttataactttcagcttaagctgatTTCCAGCTTATTCTTAAAGCATCTCCTGCCCCACTCAAAGAATAAGCTGTTTTCTGACTTCCACaaagctataagctataagctataagctaaaccaaacacatcaaaatagcttaaattaagctgaaagctgaaaTAAGCTGAAATTAAGCTATACCAAACAGG
503	MITE_T_16882	CSA010184	Not found	Y3475_ARATHProbable LRR receptor-like serine/threonine-protein kinase At3g47570 OS=Arabidopsis thaliana OX=3702 GN=At3g47570 PE=2 SV=1	GGGCAAATTACATACACCCCTCGAGGTTTGGCTAAATTACAAATACCCCCTGAGGTTTGAGAAATTGCAAATTTCCCCCTAAATGCTATATTTGCAGAACAAATTAGGGGTAATTTGTTATGAAATTTAAATCTCAGGGGGCAAATTGTTATGAAAATACAAACTTCAGGGGCGGGATGTAATTTTTGAAACTTCAGGGGGTATCTGTAATTTAGCCAAACCTCAAGGGAGGTATATGTAATTTGCCC
504	MITE_T_4689	CSA010184	Not found	Y3475_ARATHProbable LRR receptor-like serine/threonine-protein kinase At3g47570 OS=Arabidopsis thaliana OX=3702 GN=At3g47570 PE=2 SV=1	CATGAAAATTTTTTTCATGAAAATTATCATGAAACATTTATGATCTTTGGATTATCTTGATTAGTGTGTGGTGCTTTATTCTAAGTGTAATTCAAGGGTCACAAAACTTTCATAATTATTTTAATAAAAAGTTTTTCATG
505	MITE_T_6967	CSA023871	Not found	ARP6_ARATHActin-related protein 6 OS=Arabidopsis thaliana OX=3702 GN=ARP6 PE=1 SV=1	GACCCCCAGTGGGGGTACTGGGGGTCCCCTCCCATTGGTCCAAAAAAACAGTTTTTTTTTTTTTTTGAGTTTTCAGCCAACCCCAGGCCGACACGTGGCACTGGGGGTCACTGGGGGTC
506	MITE_T_18267	CSA016768	Not found	VHAA1_ARATHV-type proton ATPase subunit a1 OS=Arabidopsis thaliana OX=3702 GN=VHA-a1 PE=2 SV=1	TAAGGGCAAATTACATATACCCCCCTCGAGGTTTGGCTAAATTATAGATACCCCTGAGGTTTGAGAAATTACGAATTCCCCCCTGAATGCTATATTTGCATAAGAAATTAGGGGGTAATTTGTTATGAAATATAAACCTCAGAGGGGCAAATTGTTATGAAAATACAAACCTCAGGGGGCGGGATGTAATTTCCGAAACCTCAGGGGGTATCTGTAATTTAGCTAAACCACGAGGGAGGTATATGTAATTTGCCCTTA
507	MITE_T_4656	CSA019824	Not found	C04C1_PINTACytochrome P450 704C1 OS=Pinus taeda OX=3352 GN=CYP704C1 PE=2 SV=1	TGTTTGGTTGGAGAATTTGAGAGTGGATTTGAAAAGAAAAAGAGAAAAGGTAGGTGAAACGTGAACAAAATATACCTACATTTCACCTAGTTTGACACACATTTTCTCTTTTCTTTTCCAAATTCTTTTTTAAATTCCCCAACCAAACA
508	MITE_T_449	CSA035104	Not found	---NA---	ACTAGGGATGTAAAAAAAATTTGAAAAATCGATTAAACCGATTGAATCGGACTAAATCAGTTATATTTGACTTATTTTTTAACAAGAATCGGTCTGTAtgatttttaaatttgttttttttttcgatttttgattCAATATGAGTTTAAGCACCTTGTACATTGATTTAAACCGAAACCGACCAGTTCAACatttattgtatttgtaatatatatatatatatatattataatataatataataatataatgatattaataagtataataaattatTAACCTCAATTAATTAACCTTACCATCTTTATAACTAAAGTTTGTAAACTCTTATTATATATAATCTTAACTCTAACTCATTATTCTTCAAACCTTAGTATTTTTAAACTTTTTTTTGTTTTT…
509	MITE_T_2950	CSA003117	Not found	FBK50_ARATHF-box/kelch-repeat protein At3g06240 OS=Arabidopsis thaliana OX=3702 GN=At3g06240 PE=2 SV=1	TGTGTTTGATTTGGGGATTTGATGAGGGATTTGgaaaggaaaaaagaaagaaaaaagGTGTGTGAAATTAGGTGAAATATCGGTATATTTTATTCATATTTTACCTAATTTTTTCCTTTCTCTTTCCAAATCCCTCCTCAAATCCCCCAACCAAATACA
510	MITE_T_5074	CSA027930	Not found	COB21_ARATHCoatomer subunit beta'-1 OS=Arabidopsis thaliana OX=3702 GN=At1g79990 PE=2 SV=2	GGCCAAGTTTGGGAAAACTAAATAAGTGTACTTTTTAACTTTTTTTGTATTATATGTAGAAAAAGTAGAGAGAAGATGTTGATTGATGTGACCCAAAAAAGATAAAAAGATGAAATAAGTGCACTTTTTTGTTGTTAGCCAAACTTGGCC
511	MITE_T_18125	CSA023595	Not found	---NA---	GATATGCAATACTTAGGGCTCGTTTGGCAAGTGAATTTTTTAGCCAAAAAGTCACTAAAAAAATCAAAAAATCAACAACTCATATCAAAAAGTCAAAGATTCCCTTTTCCCTGTACTTTTTGCACATCTTTTCGTAAAAAGTCAAAAAATCATTCCAAACATACTGGTTTTTTTACATCACATTTTAACTAAAAAGTCAAAAAGTTACTAAAAAAGTCTGTTCCCAAACGAGGCCTAAGCTTTGAATAAC
512	MITE_T_2641	CSA008437	Not found	FDL1_ARATHF-box/FBD/LRR-repeat protein At1g13570 OS=Arabidopsis thaliana OX=3702 GN=At1g13570 PE=2 SV=1	CTTAACGCTGTGTTTGGTTAGGGGATTTAGGAAGGGATTTGGAAAAGGAAAGAGAAAATGTGTGTGAAACTATGTGAAATGTAGGTATATTTTATTCACATTTCACCTACATTTTCCCTTTTCCTTTCCAAATCTCTTCCTAAATCTCCCAACCAAACACAACGTAAG
513	MITE_T_9323	CSA035975	Not found	ZPR1_DICDIZinc finger protein ZPR1 homolog OS=Dictyostelium discoideum OX=44689 GN=zpr1 PE=3 SV=1	CTCCAACGGTGCATCAAATTGCGCATCAGATTTGAAATTTGATGAAAAAGTCACTTTTTCTCCCTCCAATGGTTTCACCAAACTGATATCAAATTAAGAATTAAGCAAAAATTTCACCAAACTGAGAATGCGCTGGGTCTTTCACCAAAACACTATTCATTATCGTTGTATTTTCACTACCGGATGACCCACTGGATGACCAATTTTGCGCAAAATTTTGTACAGATTTTACACTGGGAGGTCGAGGTCGACCCCCCAGATGACCCTCAACCTTGAAAATTCAATTACAAAATTGTACAAATTTTGCTCTTTCTGGTCGACCAGCCGGTCGTCCTCCCGGACGTCCGGTACGTTTTGATGAAAGCTACAGTACAGCGTTGGAGTGATTGATATCAGATT…
514	MITE_T_9319	CSA011045	Not found	---NA---	CTCCAACGGTTGAACAAAATTTTCACCAAATTTGAGGAAAAAAAAGGCATTTGGCTCAATCTGATATCAATCACTCCAACGGTGTACTGTAGCTTTCATCAAAACATACCGGACGTCCGAGGGGATGATCGGCCAGTCGACCAGCTGGTCGACCGAAAAGAGCAAAATCTGTACAATTCTGTAATTGAATTTTCAAGCTTGAGGGTCATCTGGGGGGTCGACCTCGGGATCGACCGGGTGGTCGACCTTCCAGTGTAAAATCTGTACAGAATTTTGCGCAAAATTGATCATCCGGTGGTGAAAATACAACGGTAATGAATAGTGTTTTGGTGAAAGACCCAGCGCATTCTCAGTTTGGTGAAATTTTTGCTTAATTCTCAATTTGATATCAGTTTGGTG…
515	MITE_T_886	CSA000113	Not found	TMM56_MOUSETransmembrane protein 56 OS=Mus musculus OX=10090 GN=Tmem56 PE=2 SV=1	GGCCAAGTTTGGCATGATTGAAAAAATACAAAAAGTCAAAAAGTCACTATCCTATTTAAGTCACATCATCTTATTTAAGTCACATCACCTCTCTAACATATCACTCCAAACCCAACTCAAACTCAACCCATATTTCATAAAAAGTCAAAAAGTACACTTATTTAGTCTTCCCAAACTAGGCC
516	MITE_T_2056	CSA000113	Not found	TMM56_MOUSETransmembrane protein 56 OS=Mus musculus OX=10090 GN=Tmem56 PE=2 SV=1	GAGTGAGAGCACTAATTAGTGCTGCCACTAATGATGTGGCAGTGGGTTCCACCATGAATGATTTGATGTTTTGACCTTGGTGTTGTATTTTTTTTCTTTTTTTATTGAGTGACATGTCATTAGTGATATTTTAGAGCTCCAAAATTAGTGGTCTCTATC
517	MITE_T_9069	CSA009659	Not found	BRG1_ARATHBOI-related E3 ubiquitin-protein ligase 1 OS=Arabidopsis thaliana OX=3702 GN=BRG1 PE=1 SV=1	GGCCCTGTTTGGTAGAGTTATGAAAAAGTGATTTGTCCCGTTTGATAGGGCttattttcaacttatttcaacttttaacttaatttaaattattttgatGTGTTTGGTTCAGCTGTACAATACAACTTATAGTTTTTTGTAAATCAAAAATCAACTTATTCTTTGAGTGGGGGAGAAGAAACTtaatttataagtcaaaaatcagcttatgttcacagttataaggtataagctgttaacgtataagttataaTCATTTTCCCACAGCTCTACCAAACGGGCCAAATATAACTTATAACCTAACAGCTTATAGCTTATAGCGGTGAACATAAGCTGATTTTTTACTTATAAATTAAGCTTCTCCTCCCCACTCAAAGAATAAGTTGATTTTTGACTTAC…
518	MITE_T_8875	CSA000112	Not found	NPR3_ARATHRegulatory protein NPR3 OS=Arabidopsis thaliana OX=3702 GN=NPR3 PE=1 SV=1	TGTTTGGTATAGCTGTTAAAACagattataaattatagcttaatagattataaattatgagtttaATCAGAAGCTATTAATCTGTTTGGTATAGCTGTTGGATTATAGATTTAAGTTGCTGAGTAGTGTTTATTAAATAAGTTGTGAAGTAGCTTTTTCAATTAATTTTTATTTTTTATTATTCACTATTTGTCTACATTTCTCATAAAAAATAATAATAATATTTTATAGTCCATTTGGGTCTTTTTCTATTTTTTTAAAAAATAAAAAATAAAAAAATTTAAGAGTATAACCGTGAATTAACACGTCTACAGCAGAAACTGATAATCAGAAGTAAGGGGTGAGCAGCTTTTGAGAATCAGCTTTTTTGATTTAAAATAAGTTAGAATCAGAAATTGT…
519	MITE_T_20131	CSA008075	Not found	WAV3_ARATHE3 ubiquitin-protein ligase WAV3 OS=Arabidopsis thaliana OX=3702 GN=WAV3 PE=1 SV=1	GGCCTCGTTTGGGAACAGGCTAATTTAGTAACTTTTTGGCTATTTGGCTAAAATGTGATGTAAAAAAAACTAGTATGTTTGGGATGACTTTTTGGCTTTTTACAAAAAGATGTGCAAAAAGTAGAGAGAAAATGGAATCTTTGACTTTTTGGTATGAGTTGTTGGCTTTTTGACTTTTTTAGTAACTTTTTGACTTTTTGACTAAAATAGCCTCTTGCCAAACGAGGCCC
520	MITE_T_2605	CSA035977	Not found	VA721_ARATHVesicle-associated membrane protein 721 OS=Arabidopsis thaliana OX=3702 GN=VAMP721 PE=2 SV=1	ATACTTCAAAAAGGGTGACGTATCCGTATCGGATACTTATCGGATACCGATACTCCTCGGATACTCGCGGATACGTATCGGATACTTCTTAAAAGTATCGGATACTTCTTAATTAATTTTTTATTAATTTTGAAGTAT
521	MITE_T_2530	CSA035977	Not found	VA721_ARATHVesicle-associated membrane protein 721 OS=Arabidopsis thaliana OX=3702 GN=VAMP721 PE=2 SV=1	ATACTTCAAAAAGGGTGACGTATCCGTATCGGATACTTATCGGATACCGATACTCCTCGGATACTCGCGGATACGTATCGGATACTTCTTAAAAGTATCGGATACTTCTTAATTAATTTTTTATTAATTTTGAAGTATCGGATACTTAATTTTGAAGTAT
522	MITE_T_9598	CSA007763	Not found	ADLO1_ARATHProtein ARABIDILLO 1 OS=Arabidopsis thaliana OX=3702 GN=FBX5 PE=1 SV=1	CTAAGAAGCATGAACATGGATGCGGACACGTGACACGATATGGATACGCCAACACGTTAATTTTCAAAAAATGCAGGACACGACAAGTGGGGAACACGCATGAAATATACGATTTTATATATTTATATATATGAATATATCATTCAAAGATAATAAAAAATGTAATATGACACTAATTTCTATAAATTTATATGGTTTTTGTTTTATTATTGTGTTTGAAGTTGTTTTGTTCAAACTTATAATTAGTTTCACATGTGTTTAATCGATAGGCACGTGTGTTTAAGCAATAGACACGTGTATCCTCCGAGTGTCTAAAAAGTGTCCGGATCTTTAAAAAAATTTAAAAAATAGGACACGTTTTGAAGAGTGTCGGACACGTGTCCTTAGAGTGTCCAAAGA…
523	MITE_T_9554	CSA007356	Not found	STLP2_ARATHSEC12-like protein 2 OS=Arabidopsis thaliana OX=3702 GN=STL2P PE=1 SV=4	GCTAAGAAGCACGGACACTTCTAAGAAGGTAACGTATCCGTGTCGTATCCGTGTCGGACACCGACACTCTTTGGACACTTTCCCGACACGTGTCCGACACTCTTTAAAACGTGTCTTATTTTTTAAAGACCCGGACATACATGTGTATCTCTTAAACACACGTGTCTATCAATTAGACACATGTGAAACCAATTATAAGTTTGAACAAAACAACTTAAGATACAATAATAAAACAAAAATCATATAAATTCATAAGAATtattgtcatatttaatatttttattatctttgaatgatatattcatatatataacatataataaatatataaaattatatatttcatGCGTGTCCCCCGCATGTCGTGTCCTGCATTTTTTGAAAATTAGCGTGTCGGcg…
524	MITE_T_14059	CSA008538	Not found	STLP2_ARATHSEC12-like protein 2 OS=Arabidopsis thaliana OX=3702 GN=STL2P PE=1 SV=4	CTATGTTACATGGACTTGGGTACGGGTGTTGGGTGCAGGTATATATCTAGAAGTTGGACTCGTCAAATCATAAATTTAAAGGTACGCGGATTCAGCAAAAAAATATCATATTTTTATATTTTTAATCAAGTATGTGAGACAAAATGGTGCTATATGTAACTTATAGTGTCAAAAAGACATTCCTAGCAATTATACAACAATATGCACATATAATAATAGTGTTATATACAATTATATAAGAACGTCCGTTGAAAAGTATCCGACACATATCCCATACCCTTGTCCGAGTGTTGGGTGTCCAACATGGGGATTTGATTTATTTTGAAGAGTCTGTGTAACATAG
525	MITE_T_22970	CSA021071	Not found	ABI5_ARATHProtein ABSCISIC ACID-INSENSITIVE 5 OS=Arabidopsis thaliana OX=3702 GN=ABI5 PE=1 SV=1	GGCCATGTTTGTTTGGGCGGATTGGATTAGCATTCCCATGACTAATAGTCCTGGGACTACGAATCCGTTGGATTATGTATCCTATCTTAACTAATAGTCAAGTTTAAAATAATTAGTCTGTATTTCAATTGTTTAACCAAATATCGGATTAATAATTTTATTGGACTATTAGTCCCATCTCAAACTCATGTCCACCCAAACAAACATGGCC
526	MITE_T_17374	CSA025699	Not found	MMS19_ARATHMMS19 nucleotide excision repair protein homolog OS=Arabidopsis thaliana OX=3702 GN=MMS19 PE=1 SV=1	AGTGTGGGTGTTTGGGAAGTGGGTTTTTTTGTAGGTTTTTTTAGTTGTAGGATATTATTGGAGAAATTTTTTTTTATGTTTGGGAAGATAGTTGGGTTTTTTTGTGGTTGGATGTGATGTTTGTGAGAGAAAAAGTGAAATGATTATGGGGTTTGATGTGATATTTTGTTTAGATTTGTTTTTTTTGGTTTTGTAACTAATTTGTCTTTTAGTGaaaaaaaaaaaaaaaaaaCCTAAAACTAACTTCCCAAACAACCCCAGT
527	MITE_T_19137	CSA014765	Not found	BYST_BOVINBystin OS=Bos taurus OX=9913 GN=BYSL PE=2 SV=1	GGCCCTATTTGGTAGGGTTTATTTTCAGCTTATTTCAGCTTTTAACTTGATTTAAGCTATTTTGATGTGTTTAGTTCAGCTTAACAATACAGTTTATAGCTTTTTGTAAGTCAAAAATTAACTTATTCTTTGTGTGAGGGAGGAGAAGCTTAATTTATAAGTCAAAAATCAGCTTATGTTCACAGTTATTAGCCATAAGCTGTTAGGTTATGAGTTATAATCACTTTCTCACAGCTCTACCAAACGGGGCC
528	MITE_T_18613	CSA030884	Not found	---NA---	AGGCCATGTTTGATTCACGACACTAATAGTGAGGTATTAATAATCCTATCAAATTAGTGTGGTATTAACTATCCCTCCCTTATCCCATTACTAATAAACCTACAAATTTGTTGGATTAATTATTCATTGGATTAATAATCTTAAATCAAAATGTCAAAACAAACATAAGATGATTGGGTCTACGGATTAATAATTTCAATCCCATGCTTTAATCCTTCCAATCAAACATGCCT
529	MITE_T_14086	CSA018162	Not found	KXDL1_XENTRKxDL motif-containing protein 1 OS=Xenopus tropicalis OX=8364 GN=kxd1 PE=2 SV=2	CTCCCTCCGTCCCATAATATTAGTCCCTTATTCCATTTTTCATTGTTCCAAAATATTAGTCCGTCTTCAAAAATCAAGTACAAAAATAATATAAATTTCCCATTTTGCCCTTCTTTTAAATTCATAAATAATATAAAAAGTACAATTATGACATTGATATTCTCAAAAAAGTGTACTATCAAAGGGTAATTTTGGAAAACCAACTTTTTAAAAGTACAATAATTGTACTACCAAAAAAAGTTGGATTCCCCAAAAGGGACCATTATTTTGGGACGGAGGGAG
530	MITE_T_4159	CSA026987	Not found	BON2_ARATHProtein BONZAI 2 OS=Arabidopsis thaliana OX=3702 GN=BON2 PE=1 SV=2	GCTGTGTTTGGTTGGGAGATTTTGGAAGGGATTTGAAAAGAGAAAGGGAAAATGTGTGCGAAACTAGGTGAAATATAGGTATATTTTATTCACATTTCACCTACCTTTTCTATTTTTCTTTCCAAATCCCTCTCCAAATTCCCCAACCAAACACAAC
531	MITE_T_5121	CSA012390	Not found	---NA---	CTAAAAAAATGTACTTTTTTTTGCCTATATACACTTATTTGGGTCACATTAATCAACATCTCCTCTTTACTTTTCTAACCAATTTCTCTACTTTTCTACACATTTTTTATTTTTATTTTTTATAAAAAGTCAAAAAGTACACTTATTTAG
532	MITE_T_16689	CSA017550	Not found	---NA---	TTAAGCCTCCGTTTGGGAAATGGGTTGGCTTTTTAACTTTTTGGCTATTTTGGCTATTTTAGCCTGGGCTTAAAAGCTTGGTTTGGGAAGGGCTTTTTGACTTTTTGACTTTTTTGAGTTTTTTTGTGAGAGAAGAATGTAATGATTATGGGTTGGATGTGATATTTTGTTTGTTGTGGCTAAAATAGCCTATTTTGTTTTTTGTGGCTAAAATAGCCAAAAAAACCTGTAAACTCACTTGCCAAACACAGGCTAAA
533	MITE_T_15432	CSA008734	Not found	PTI13_ARATHPTI1-like tyrosine-protein kinase 3 OS=Arabidopsis thaliana OX=3702 GN=PTI13 PE=1 SV=1	GGCCAAGTTTGGGTAGTTTAAAAAAAATTAAAAAGTCAAAAAGTTACTCAAAAAGTTAAAAAGTCATCACTATTCACCAAAAGTCAATAATTACGGCTGCACAATTCCCAATTCTAATTTTCCCCTACAAACTAATTTTTACAATTTTTTATTACACATTTTTCTATAAAAAGTCAAAAAGTTAACCCAAACATTCATATTTTCAACCTCAACTTTTTAGTCTAAAAAGACAAAAAGTGCACTTATTTAGTCTTCCCAAACTTGGCC
534	MITE_T_6817	CSA002111	Not found	---NA---	GTTTGGCATACCTAAAATAATTCATCTTTTTATCTTTTTATCTTTTTTCCATCACATCACCTCTTTACTTTTCTGCACATCTTTTCGTAAAAAGACAAAAAGTACACTTATTTAGGTCATCCCAAAC
535	MITE_T_4558	CSA000947	Not found	Y4407_SELMLInactive protein kinase SELMODRAFT_444075 OS=Selaginella moellendorffii OX=88036 GN=SELMODRAFT_444075 PE=2 SV=1	GCTGTGTTTGGTTGGGGGATTTGAGGAGGGATTTGGAAAAGGAAAGGGAAAAGGTGTGTGAAACTATGTGAAATATAGGCATGATTTATTCACATTTCACCTACTTTTTCCTTTTCCCTTTCCAAATCCCCCAACCAAACACAAC
536	MITE_T_3726	CSA029599	Not found	CUT1A_ARATHProtein CURVATURE THYLAKOID 1A, chloroplastic OS=Arabidopsis thaliana OX=3702 GN=CURT1A PE=1 SV=1	TGTGTTTGGTTGGGGGATTTGGGAAGGGATTTGGAAAGGGAAAAGGAAAAAGTATATGAAACTATGTGAAATGTAGGCATGTTTTTTTCACATTTCACCTACCTTTTCCATTTCTCTTTCCAAATCCCTCCTTAAATCCCTCAACCAAACACA
537	MITE_T_12771	CSA010891	Not found	ATML1_ARATHHomeobox-leucine zipper protein MERISTEM L1 OS=Arabidopsis thaliana OX=3702 GN=ATML1 PE=2 SV=1	TAGCATGGTTCTAAATATCGGCTGATACGCTACGAATCGGCCGATACGTATCGGAAAAATGGAGTGCCGCGACGGATACAGGCCGGTATATCATTGAGATTGAAAATCGCAGAAGTATCAGTCGAGTCTCGGTACGTATCGGCCTGTAACCGTTACACAAGCCGCAACGGGCCGATACTCACTGATTCGGACCGGTACAGGAAAGAAAAAGTTGAAAAACCTGTAAAATGATTTTTAAAATTTCACCGCCGCGACACCCAATTCCCGATACGTACCCGATCGATACCGATACTCCGCGATCAATACCTTTACGTTACCTGATACCGTGATTTAGAACCTTGA
538	MITE_T_27	CSA005117	Not found	SUFE1_ARATHSufE-like protein 1, chloroplastic/mitochondrial OS=Arabidopsis thaliana OX=3702 GN=SUFE1 PE=1 SV=2	taAGGCCAAGTTTGGGAAGACTAAATAAGTGTACTTTTTGACTTTTTATGAAATATGGGTTGGATTTGGGTTGGGTTTGAAGTGATGTGTTAGAAAGGTGATGTGACTTAAATAATATGATGTGACTTAAATAGGATAGTGACTTTTTAACTTTTTTAAATTTTTTGGAGGATGCCAAACTTAGCCTA
539	MITE_T_22016	CSA034946	Not found	NINJA_TOBACNinja-family protein mc410 OS=Nicotiana tabacum OX=4097 GN=MC410 PE=2 SV=1	GGCCTCGTTTGGGAACCCTCTCTTTAGCCAAAAAGCCAAAAAGTTACTAACTTAGCCAAAAAGCCAACAACCCATACCAAAAAGTCAAAGATTCTCTTTTCTCTCTACTTTTTGCACATATTTTCGTAAAAAGCCAAAAAGTCATCCCAAACATACTAGTTTTTTTTAGCTCATATTTTAGCCAAATAGCCAAAAAGTTACTAAATTAGCCTGTTCCCAAACGAGGCC
540	MITE_T_4843	CSA008445	Not found	LAP4_DROMEProtein lap4 OS=Drosophila melanogaster OX=7227 GN=scrib PE=1 SV=1	TCTAATTTGAGAGCTCTAAATGGAACTCTAGTGAGGTGGAagagagagaaagtagagagagatagagagaggagTGTGGGCCCTACCTTCACATGGGTACTCTCCACATCATTAGAGTTGCATTAAAGCTCTCAAATTAGA
541	MITE_T_4471	CSA021557	Not found	P2A15_ARATHF-box protein PP2-A15 OS=Arabidopsis thaliana OX=3702 GN=PP2A15 PE=2 SV=1	TATATGCACCAATTAGTGCACTAACTAGTGTACCAATTGATGAGGTGGCATAATTTAAGATGTTTTTGGTACTTGTAATTTGTATAATGAGTGAGATCAATAATAATGTCATAACTAGTATTGATACACTAGTTAATATACTAATTGGTGCATGTA
542	MITE_T_8877	CSA021557	Not found	P2A15_ARATHF-box protein PP2-A15 OS=Arabidopsis thaliana OX=3702 GN=PP2A15 PE=2 SV=1	TGGGGGTGTTTGGTGCAGCTTTTTTAAGCCAACTTATGGCTTCTGGCTTTTAAAAAGTTATTTTGGACTGTTTGGTTAAACTTATTTCAAACAGCTTCTGATTCTAACAACTTATTTTAAGTCAAAAAAGCTGATTCTGAGAAGCTGCTCACCCCTTGCTTCTGATTATCAGCTTCTGCTGTGGACATGTTAATTCACGGTTATACTCTTAGAtttttttattttttatttttttAAAAATAGAAAAAGACTCAAATGGACTATTAAATATTATTATTATTTTTTatgaaaaatgtagacaaatagtgaataataaaaaataaaaaataaaaattaattgaaaaaGCTACTTCACATCTTATTTAACAAACACTACTCAGCAACTTAAATCTATAATCC…
543	MITE_T_6551	CSA021558	Not found	P2A15_ARATHF-box protein PP2-A15 OS=Arabidopsis thaliana OX=3702 GN=PP2A15 PE=2 SV=1	ACTCAAATTTTGTGGCTCAAAAGTGATTTAAATGGCCAAAACGACATCGTTTTGACCATTTTTATGTTGTTCTGTACTCAAAACGACGTCGTTTTGGCCATTTGAGCCACTTTTACGCCACAAAATTTGAGT
544	MITE_T_21928	CSA027039	Not found	SR45A_ARATHSerine/arginine-rich splicing factor SR45a OS=Arabidopsis thaliana OX=3702 GN=SR45A PE=1 SV=1	GGCCTCGTTTGGGAACAGACTATTTTAGTAACTTTTTGGCTTTTTGGCTAAAATATGAGGTGAAAAAAACTAGTATGTTTGGGATGACTTTTTGGCTTTTTACGAAAAGATGTGCAAAAAGTAGAGAGAAAAGGGAATCTTTGACTTTTTTGTATAAGTTGTTGGCTTTTTGATTTTTTTTAGTAACTTTTTGGCTTTTAGGCTAAAATAGCCACTTGCCAAACGAGGCC
545	MITE_T_19778	CSA028650	Not found	Y1666_ARATHUncharacterized protein At1g76660 OS=Arabidopsis thaliana OX=3702 GN=At1g76660 PE=2 SV=1	GGTCATGTTTGATTCACTTCACTATTAGTGAAGTATTAATAATCCTATCAAATTAGTGTAGTGTTAACTATCCCACCCCTACCCCATTACTAATAATCTTACAAATTTGTTAGATTAATTATCCATTGGATTAATAATCCTAAACCAAAGTGTCAAAACAAACATAGAATAATTGGGCCCACGAATTAATAATCCCAATCCCATGCTTTAATCCCTCCAATCAAACATGCCC
546	MITE_T_2368	CSA025116	Not found	Y5241_ARATHProbable receptor-like protein kinase At5g24010 OS=Arabidopsis thaliana OX=3702 GN=At5g24010 PE=1 SV=1	GCTGTGTTTGGTTGGGGGATTTGATGAGGGATTtggaaatgaaaaagaaaaagttaagtgaaatatgaataaAATATACTTACATTTCACCTAGTTTCACACATTTTCCCTTTCTATTTCTAAATCCCTCCCCAAATCTCCCAACTAAACACAAC
547	MITE_T_3214	CSA017972	Not found	GDL31_ARATHGDSL esterase/lipase At1g74460 OS=Arabidopsis thaliana OX=3702 GN=At1g74460 PE=2 SV=1	GGTGTGTTTGGTTAGGAGATTTGGGAAAGGATTTAGAAAGAGAAAGGGAAAAGGTGTGTGAAACTATGTGAAATATAGGCATGATATATTCACATTTCACCTACCTTTTCCATTTTCCTTTCCAAATCCTTCTCCAAATCCCCCAACCAAACACAAC
548	MITE_T_17194	CSA012817	Not found	U74F2_ARATHUDP-glycosyltransferase 74F2 OS=Arabidopsis thaliana OX=3702 GN=UGT74F2 PE=1 SV=1	GGCCAAGTTTGGGAACACCCCAAAAAGTTAAAAAGCCAAAAAGTTACTCAAAAAGTTAAAAAGTTATCACTATTCACCAAAAGTCAACAATTACGGCTGCACAACTCCCAATTCTAATTTTCCCTTACAAATCAATTTTTACAATTTTTTATTACACATTTTTCCATAAAAAGTCAAAAAGTTAACCCAAACATTCATATTTTCAACCTCAACTTTTTAGTCTAAAAAGATAAAAAGTGCACTTATTTAGTCTTCCCAAACTTGGCC
549	MITE_T_2853	CSA012817	Not found	U74F2_ARATHUDP-glycosyltransferase 74F2 OS=Arabidopsis thaliana OX=3702 GN=UGT74F2 PE=1 SV=1	AAGAATGTTAGGAATCATGAAAAAAATATCATGAAGATGATCATGAAAGATTCTTCACTTTTGGATTACCTATACAATAAAACACCACACACTAATCAAGGAATGAAAAATCTTCATGATGAATTTCATGATATATTTTTCATGATCCCTAGCATTATT
550	MITE_T_4811	CSA024805	Not found	PP166_ARATHPentatricopeptide repeat-containing protein At2g20710, mitochondrial OS=Arabidopsis thaliana OX=3702 GN=At2g20710 PE=2 SV=1	CCACTAAAAGTGGTGCTCTAAAAGCACCACTAGTGATGTGGCAGTGGACGGGACCCACTGCTTGTGTCTTGTGTTTTTTTTTTTTTTTTGATTAAAGTGCTTGCCAACTCATTAGTGGTACTTTAGAGCACCACTTTTAGTGG
551	MITE_T_18749	CSA030141	Not found	---NA---	GGCCTCGTTTGGCAACTGTCATTTTTAGCCAAAAAGCCAAAAAGTTACTAAAAAAACCAAAAAGCCAACAACCTATGCCAAAAAGTCAAAGATTCCCTTTTCTCTCTATTTTTTGCACATCTTTTCGTAAAAAGTCAAAAAGTCATCCCAAACATACTAGGTTTTTTTACATTACATTTTAGCTAAAAAGCCAAAAAGTTACTAAAAAAATATGTTCCCAAACGAGGCC
552	MITE_T_19815	CSA022295	Not found	ELMOA_DICDIELMO domain-containing protein A OS=Dictyostelium discoideum OX=44689 GN=elmoA PE=1 SV=1	TAGGCCTCGTTTGGGAACAGGCTAGTTTAGTAACTTTTTGGCTATTTGGCTAAAAAGGTAGGTAAAAAAAACTTGTATGTTTGGGATGACTTTTTGGCTAATTACGAAAAGATGTGCAAAAAGTAGAGAGAAAAGAGAATCTTTGACTTTTTGGTATGGATTGTTGGCTTTTTGGCTAATTTAGTAACTTTTTGGCTAATTGGCTAAAATAGCCTCTTGCCAAACGAGGCCTTA
553	MITE_T_15041	CSA017993	Not found	---NA---	AATTTTACTACTCTCACCGTCCCAAAATAATAGTCCCTTTTGAGAAATTTAACTTTTTTTAATAGTACAATTATTGTATTTGAAAAAAATTAATTTTTCAAAATTATCCTTTTGATAGTACATTTTTTGAGAATATCAATGCATAATTGTACTTTTTATGTTGTTTATTAATTTAAAAGAAGGGTAAAATAGGAAATTTATATTATTTTTGTACTTGATTTTTGAAGAGAGACTAATATTTTGGGACAATGAAAAATGGAATAAGGGACTAATATTTTGGGACGGAGGGAGTATAATATT
554	MITE_T_1693	CSA002410	Not found	---NA---	GGCCAAGTTTGGGAAGACTAAATAAGTGTACTTTTTGACTTTTTATAAAATATGGGTTGGATTTGGGTTGGGTTTGAAGTGATATGTTAGAGAGGTGATGTGACTTAAATAAGATGATGTGACTTAAATAGAATAGTGACTTTTTGACTTTTTGGATTTTTTGGAGGATGCCAAACTTGGCC
555	MITE_T_9538	CSA024120	Not found	RTOR1_ARATHRegulatory-associated protein of TOR 1 OS=Arabidopsis thaliana OX=3702 GN=RAPTOR1 PE=1 SV=1	TCTAAGAAGcatggacacggacacagacacttgacacgacacgaacacgCCAACACGCTAATTTTCAAAAAATGCAAGACACGATACGTGGGGGACACGCATAAAatatataattttatatatttattatatgttatatatataaatatatCATTCAAAGATGATAAAAAATGCAATATGACACTAATCCCTATAAATTTATATAGTTTTTGCTTTATTATTGTATCTTAAGTTGTTTTGTTCAAACTTATAATTAATTTCACATATGTCTAATCGATAGGCACGTGTGTTTAAAAGATACACGTATGTCCTCCAAGTGTCCAAAGAGTGTCCGGGGTCTTTAAAAAATAGAACACGTTTTGTAGAGTGTCGGATACGTGTCAAGAAAATGTCCAAAGA…
556	MITE_T_21614	CSA016006	Not found	WAKLB_ARATHWall-associated receptor kinase-like 2 OS=Arabidopsis thaliana OX=3702 GN=WAKL2 PE=2 SV=1	AGCCTCGTTTGAGAACCTCCCTTTTAGTCAAAAAGTCAAAAAGTTATTAAATTAGTTAAAAAGTCAACAATTCATACCAAAAAGTCAAAGATTATATTTTCTCTCTACTTTTTGTACATCTTTTCGTAAAAAGTCAAAAAGTCATCCCAAACATACTAGTTTTTTTTAGCTCATATTTTAGCCAAATAGTCAAAAAGTTACTAAATTAGCCTGTTTCCAAACGAGGCCT
557	MITE_T_15764	CSA030145	Not found	CAD1_ARATHMACPF domain-containing protein CAD1 OS=Arabidopsis thaliana OX=3702 GN=CAD1 PE=2 SV=1	GTTTGATTCACAACACTAATAGTGAAGTATTAATAATCCTATTAAATTAGTGTGGTATTCACTATCCAATTGGATTAATATCCATTGGATTAATAATCCCACCCCTACCCCATTACTAATAATCCTACAAATTGGTTAGATTAATTATCCATTGGATTATTAATCCTAAATCAAAATGTTAAAACAAACATAGAATAATTGGGCCCACAGATTAATAATCCTAATCCCATACTCCAATCCACCCCATCAAAC
558	MITE_T_299	CSA003829	Not found	SODF3_ARATHSuperoxide dismutase	TGGCCATGTTTGTTTGGGTGGACATGAGCTTGGGATTGGACTAATAGTCCAATAAAATTATTAATTCGATATTTGGTTAAACAATTAAAGTACGGATTAATTATTTTAAACTTGACTATTAGTTAAGATAGGATACATAATCCAACGGATTCGTAGTCCTAGGACTATTAGTCATGGGAATACTAATCCAGTTCGCTCAAACAAACATGGCCTA
559	MITE_T_15178	CSA001755	Not found	---NA---	AGGCCAAGTTTGGGGACTTCAAAAAAAGTCAAAAAGTCAAAAAATTACTCAAAAAGTTAAAAAGTTAACACTATTCATCAAAAGTCAACAATTACGGCTGCACAACTCCCAATTCAAAATTTTTCCTACAAATCAATTTTTACAATTTTTTATTACACATTTTTCAATAAAAAGTCAAAAAGTTAACCCAAACATCCATATTTTCAACCTCAATTTTTTAATCCAAAAAATACACTTTTTTTAGTCTTCCCAAACTTGGCCT
560	MITE_T_20584	CSA032926	Not found	XB31_ARATHPutative E3 ubiquitin-protein ligase XBAT31 OS=Arabidopsis thaliana OX=3702 GN=XBAT31 PE=2 SV=1	GGCCTCGTTTGGGAACAAGCTAATTTAGTAACTTTTTGGCTATTTGGCTAAAATATGAGCTAAAAAAAACTAGTATGCTTGGGATGATTTTTTGGCTTTTTACAAAAAGATGTGCAAAAAGTAGAGAGAAAAGAGAATCTTTGATTTTTTGGTATGAGTTGTTGGCTTTTTAGTTTTTTTAGTGACTTTTTGACTTTTTGGCTAAAAAAGTCACTTGCCAAACGAGGCC
561	MITE_T_18144	CSA006547	Not found	GID4_MOUSEGlucose-induced degradation protein 4 homolog OS=Mus musculus OX=10090 GN=Gid4 PE=1 SV=1	GGGCAAATTACATATACCCCCTCGAGGTTTGGCTAAATTACAGATACCCCCCTTGAGGTTTTAGAAATTACAAATTCCCCCTGAATGCTATAGTTGCATAACAAATTAGGGGGTAATTTGTTATGAAATACAAACCTCAGGGGGCAAATTGTTATGAAAATAAAAACCTCAAGGGGCGGGATGTAATTTCCGAAACCTCAGGGTGGTTTCTGTAATTTAGCTAAACCTCGAGGGAGGTATATGTAATTTGCCC
562	MITE_T_4091	CSA006547	Not found	GID4_MOUSEGlucose-induced degradation protein 4 homolog OS=Mus musculus OX=10090 GN=Gid4 PE=1 SV=1	TGCTGTGTTTGGTTGAGGGATTTGGAAAGGGAAAGGGAAAGGTGTGTAGAACTATGTGAAATATAAACATGTTTTATTCACATTTCACTTGTTTTTTTCATTTCCCTTTCCAAATCCCTCTCCAAATTGTCAAATCAAACACAGCA
563	MITE_T_7781	CSA023549	Not found	ALFIN_MEDSAPHD finger protein Alfin1 OS=Medicago sativa OX=3879 GN=ALFIN-1 PE=1 SV=1	AATGCATTTCAGTGTTATTAAAGGCGCGCCTAGGCCCAAGTCCCATCCAGGCCAGAGGTTTGCGCCTTGCGGTGTTCCAAGCCAGGCGACTTCAATAAGTCGCGCCTAAGGCGTGCGATAGGGCCAAGGCGCAGAAAAGCTTTTATTTTTATTTTTTTATTGTTGCTTTTATTGGTTTTGTTTAAAATTTAACCATTGATTTAACATGGTACAACTATAAAAGATCCCTACTTTCAAATACACATGCCAATATATTGGGAATTCAGCCACAAATCAACAATAGAAGAAAAATTAGTCTTAATTCCTAATCTCCGAAGAACACTTCGCTGCTGCCTACTTTCATTATCCAGTCTAGCAATTCCAAAAAATCTTCTTCACGTTGCTATCTTATtcttctct…
564	MITE_T_14622	CSA034153	Not found	PP277_ARATHPentatricopeptide repeat-containing protein At3g50420 OS=Arabidopsis thaliana OX=3702 GN=PCMP-E85 PE=2 SV=1	TGTTTGGTTTGATTTTGAGAGAATAGTTTTTAAAAATTGTTTTGGGGAGAGAGTTTAGAATTTTTTTTGATTTGTTTAGTTGTGTATTTTGAAAGTAGTTTTAGAGTTTGAAAGCTTGAAATGATTTGATATTTTGTTGTAATTGAGTAGATGTGTGTGAGAGAAAGAGTGATTGAGAAGGAGGGAGGAGAGGGAAAAAGTGATCGATTGATGTGGAAGAAAGAGAAAGTGATTTTGAAAATTGTTTTAGAAAAATTTCAAACCAAATAAGTTTTTTAGAATTTTTTTTCCAAAATCACTCTACAAAGCCAAAACAAACA
565	MITE_T_8652	CSA004722	Not found	PP111_ARATHPutative pentatricopeptide repeat-containing protein At1g69350, mitochondrial OS=Arabidopsis thaliana OX=3702 GN=PCMP-E66 PE=3 SV=1	GACCATCTTCAACGGTTCATCAAACCCAGCATTAAATTTAAAATTTGGTAAAAAAGTTACTGTTTCATGTTCCAACGGTTGTACCAAATCGATATCAAAATGAGATTTCACCAAACATTTTTATTAAACTGAGAACAGGCGAAGCATTTCACCGAATCACTGTTACTGACCGTTGGGGTGATACCAACCGGTCGACCAACCGGTTGACCAACCGGTCAACCAGTAAAAGATTTAAATAGTTCAACAAAAAAGTTCAAACAGTTCAAAAAAAAAAAAATTTCCATAACCGGTCAACCGGCCGGTCGACCCGGAAAAAGTTCAGAAAGTTCAACAAAAACGGTTCAGACAATTAAAAAAAAAAAATTTCACTCACCGGTCGACCACCCAGTTGTCCCGGGA…
566	MITE_T_6449	CSA028385	Not found	STP13_ARATHSugar transport protein 13 OS=Arabidopsis thaliana OX=3702 GN=STP13 PE=1 SV=2	AGGGGTGGTTTGGCATCCTCTAAATAATCTATCTTTTTATCTTTTTTTCATCACATCACATCTTTACTTTTCTATACATTTTTTTTCATAAAAAGACAAAAAGTACACTTATTTAGATCATCTCAAATAACCCCT
567	MITE_T_6528	CSA014306	Not found	DTX51_ARATHProtein DETOXIFICATION 51 OS=Arabidopsis thaliana OX=3702 GN=DTX51 PE=2 SV=1	TTTATAAAAATAATTATGAAAGTTTTGTGATCCTTGGATTACACTTAGAATAAAGTATCACACACTAATTAAGGTAATCTAAGGATCATAAATTTTTTATGATCATTTTTATGAAA
568	MITE_T_5474	CSA033350	Not found	TCTP_ELAGVTranslationally-controlled tumor protein homolog OS=Elaeis guineensis var. tenera OX=51953 GN=TCTP PE=2 SV=1	ATCATGAAATTTTTTTCATGAAAATGATCATAAAAGATTTATGATCTTTGAATTACCTTAATTAGTGTATGGTGTTTTATTCTAAGTATAATTCAAGAGTCACAAAATTTTCATGATTATTTTCATGATAAGTTTTTCATGAT
569	MITE_T_6392	CSA035919	Not found	Y1814_ARATHUncharacterized methyltransferase At1g78140, chloroplastic OS=Arabidopsis thaliana OX=3702 GN=At1g78140 PE=1 SV=1	TAACTCAAATTTTGTAACTCAAAAGTGGCTCAAATGACCAAAACGATGTCGTTTTGACCATTTTTATATTGTTCTGTACTCAAAACGATGCCGTTTTGACCATTTAAATCACTTTTAAACCACAAAATTTGAGCTA
570	MITE_T_21002	CSA003897	Not found	Y1814_ARATHUncharacterized methyltransferase At1g78140, chloroplastic OS=Arabidopsis thaliana OX=3702 GN=At1g78140 PE=1 SV=1	GCCTCGTTTGGGAACAGGCTAATTTAATAACTTTTTGGCTATTTGACTAAAATATGAGCTAAAAAAAACTAGTATGTTTGGGATGACTTTTTGATTTTTTACGAAAAAATGTGCAAAAAGTAGAGAGAAAAGAAAATCTTTGGCTTTTTGATATAAGTTGTTGGCTTTTTGATTTTTTTAGTGACTTTTTGACTTTTTGGCTAAAAAAATCACTTGCCAAACGAGGC
571	MITE_T_17665	CSA030358	Not found	---NA---	GGCCCTGTTTGGTAGAGCTGTGGGAAAGTgcttatagcttatgcctaaacagcttatagcttataactttcagcttaagctgatTTCCAGCTTATTCTTAAAGCATCTCCTGCCCCCACTCAAAGAATAAGCTGTTTTCTGACTTCCACAAAGCTATAAGCTAAACCAAACACATCAAAATAGCTTAAATTAAGCTGAAAGCTGAAATAAGCTGAAATTAAGCTGTACCAAACAGGGCC
572	MITE_T_7345	CSA034669	Not found	---NA---	CAATGGATAAGAAAAAAAGGGAAAAACCCATGTATTTGGGTTGGGTCTCCATGGATACCCACAGGGTAGGTTATCCATTG
573	MITE_T_22775	CSA016056	Not found	FCA_ARATHFlowering time control protein FCA OS=Arabidopsis thaliana OX=3702 GN=FCA PE=1 SV=3	GGCCTCATTTGGAAAGTGCCCCTTTTAGTCAAAAAGTTACTAAAAAAAACCAAAAAACCAACAACTCATACCAAAAAGTCAAAAATTTCCTTTTCTCTCTACTTTTTGCACATCTCTTTGTAAAAAATCAAAAAGTCATCCCAAACATACTAGTTGTTTTTACATTACATTTTAGCCAAAAAGCCAAAAAGTTACTAAAAAAATATGTTCCCAAACGAGGCC
574	MITE_T_13177	CSA002019	Not found	---NA---	TTATTTTGAGAAGATGGTAAAAAGTGATTTTTTGACTTTTAACCAAGCTTTTGAATTTTTTAGATAAATGATTTGGGAAGTTGGTAAAAAGTGACTTTTGACTTTTTTTATTAATATTTGTTTATGATGTCAAATCATAATAAAATGACTAAACTACCCCCATTTATTTAAAATATTTACAACTAAACCTATGTAACACATTGTGACCCATGAGGGGTAAAATTGTAATTTCACCGTTGGCTAAAAACCAACTTGCCAAATGAAAAAAAAAGCCAAAAAGCCAACTTTTGGCTTTTGCTACTAACCAAAAAAAGTGACTTTTAACCAAGTTCTCAAAATA
575	MITE_T_6194	CSA001422	Not found	EIX1_SOLLCReceptor-like protein EIX1 OS=Solanum lycopersicum OX=4081 GN=EIX1 PE=2 SV=2	GAAAATTTTGTCATGAAAAAAATTATAAAAAATTTGTGACCCTTAGATTACCTTGATTAGTGTGTAGTGTTTTATTGTAAGTGTAATCCAAAGGTCACAAATCTTTCATGACCATTTTCATGAAAGACTTTTC
576	MITE_T_18949	CSA010937	Not found	---NA---	AGGGTAAATTACATATACCCTCTCGAGGTTTGGCTAAATTACAGATACCTCTGAGGTTTGAGAAATTACGAATTTCCCCTTGAATGCTATTTTTGCATAAGAAATTAGGGGGTAATTTGTTATGAAATATAAACCTCAGGGGGCAAATTGTTATGAAAATACAAACTTTAGGGGGCGGGATGTAATTTTCGAAACCTCAGGGGTATCTGTAATTTAACTAAACCTCGAGGGAGGTATATGTAATTTGCCCA
577	MITE_T_1098	CSA028203	Not found	DEFA_ANTMAFloral homeotic protein DEFICIENS OS=Antirrhinum majus OX=4151 GN=DEFA PE=1 SV=1	GGGTTGGTTTGGGATGTTCTAAAAAAGTGCACTTTTTGACTTATTGGCTTATATGGGTTGGGTTTGGGTTAGGTTtgatgtgatgtgttagagaggtgatgtgatTTAAATAAGATGAGGTGACTTAAATAGGATAGTGACTTTTTGACTTTTTGGCTTTTTTAGGTTATGCCAAACCAAGCC
578	MITE_T_2727	CSA028201	Not found	RD19A_ARATHCysteine protease RD19A OS=Arabidopsis thaliana OX=3702 GN=RD19A PE=1 SV=1	TATTCAATACTCCCATAGTACCACATGTTCATATTCCAAACCAATCATCAATTATTTAGCCTTATGTTGTCCCCCCATTTCTAACATAAATCGTGGGCCCATGTGTCTCTCCACCAATCAAAGCCTTATGGAGCACCACGTATTCATATTCCGGGAGTACTGAATA
579	MITE_T_4559	CSA029718	Not found	CDT1B_ARATHCDT1-like protein b OS=Arabidopsis thaliana OX=3702 GN=CDT1B PE=1 SV=1	GTTGTGTTTGGTTGGGAGATTTGGGGAGGGATTTGGAAAGGGAAAGGGAAAAGGTGTGTGAAACTATGTGAAATATAGGCATGATTTTCCATTTCTCTTTCCAAATCCCTTCTCAAATTCCCAAACCAAACACAGC
580	MITE_T_3754	CSA030806	Not found	---NA---	TGTGTTTGGTTGGAGGATTTGAGAAGGGATTTGGAAAGAGAAAGGGAAAAGTTAGGTGAAATGTGAATAAAATGTACCTACATTTCACTTAGTTTCACACACCTTTTCCCTTTTCCTTTCCAAATCCCTCTCCAAATCCCCCAACCAAACACA
581	MITE_T_16281	CSA013238	Not found	RGLG4_ARATHE3 ubiquitin-protein ligase RGLG4 OS=Arabidopsis thaliana OX=3702 GN=RGLG4 PE=1 SV=1	AGGGCAAATTACAAACACCTCCCCTGAGGTTTGGTGAAAATACAGATTCTCCCCTGAGGCTTGAGAAATTACATCCCGCCCCCGGAGGTTTATATTTCCATAACAAATTGCTCCCTAAGGTTTTTATTTTCATACAGATTCCCCCATAATTTCCCCTAATTTGTTATGAAAATTTGACCCTCAGGGGGTAATTTGTAATTTCTCAAACCTCAGGAGGAAATTTGTATTTTCACCAAACCTCGAGGGGGTGTTTGTAATTTGCCCT
582	MITE_T_19557	CSA023442	Not found	SPL7_ORYSJSquamosa promoter-binding-like protein 7 OS=Oryza sativa subsp. japonica OX=39947 GN=SPL7 PE=2 SV=2	TTTGGGAAGTTATGGTTTGGGCTTTTTTGGCTATTTTAGCCACAAAAAACAAAATAAGATATTTTAGTCATAACAAACAAAACATCACATCCAACCCATAATCATTACATTTTTTTTCTCACAAAAAAACTCAAAAAAGCCAAAAAGTCAAAAAGTCCTTCCCAAACCAAACTTTTAAGCCTAGGCTAAAATAGTCAAAAAAGCCAAAAAATTAAAAAGTCAACCCACTTCCCAAA
583	MITE_T_15360	CSA024473	Not found	APRL4_ARATH5'-adenylylsulfate reductase-like 4 OS=Arabidopsis thaliana OX=3702 GN=APRL4 PE=2 SV=1	TACTCCCTCCATTCCAAAATAATAGTCCCTTTTGGGGAATCAAACTTTTTTTAGTAGTACAATTATTGCACTTTAAAAATATTAATTTTTCAAAATCACCCTTTGATAATACATTTTTTTGAAAACATCAATTTTCATAATTGTACTTTTTGTGTTGTTAATGAATTTAAAGGAAGGGCAAAATAGGAAATTTATATTATTTTAGTCCTTGATTTTGAAAAGAGACTAATATTTTGAAACAATGAAAAATGAAATAAGGGACTAATATTTTGGGACAGAGAGAGTA
584	MITE_T_13677	CSA012399	Not found	PER44_ARATHPeroxidase 44 OS=Arabidopsis thaliana OX=3702 GN=PER44 PE=2 SV=1	GGGTAAATTAAAAACACACTCTTTCAGATTTACTTAAATTACAAATTATTCTCTGTAATTCTATAAATTATATTATGCATCCTAAGATTTTTTATTTCATAACAAATAAGTCATTTTATTAATAAATCATCAAGTTAATTAACAGTTTTTAATAATGTTGAAATTTTATTTTAATTAATAATTCAAATAATTTTATTATTGTATAGGTGAATATTTAGAAATTTCATTTTTTTTAATTAATTTTGTTAAATAAAAAATTTTGATAGGGAGATATTTGTAATTTTTCAAACTACAAGGAATAATTCGTATTTTAAGCAAATCTTAAAAAATATTTGTAATTTACCC
585	MITE_T_2148	CSA009003	Not found	Y2794_ARATHWEB family protein At2g17940 OS=Arabidopsis thaliana OX=3702 GN=At2g17940 PE=2 SV=1	GGTGTGTTTGGTCGGAGGATTTGGGGAGAGATTTGGAAAAGGAAAGGGAAAAGGTGTGTGAAACTATGTGAAATTTAGGCATGTTTTATTTATATTTCACCTAACTTTTCCATTTCCTTTTCCAAATCCCTCCTCAAATCACTCAACCAAACACAAC
586	MITE_T_97	CSA009116	Not found	TRA1_DROMETranscription-associated protein 1 OS=Drosophila melanogaster OX=7227 GN=Nipped-A PE=1 SV=4	CAAGTTTGGCATCTTCCAAAAAATCCAAAAAGTCAAAAAGTCACTATCCTATTTAAGtcacatcatctcatttaagtcacatcacctctctaacacatcacttcaAACCCAACCCAAATCCAACCCATATTTCATAAAAAGTCAAAAAGTGCACTTATTTAGTCTTCCCAAACTTG
587	MITE_T_21994	CSA009116	Not found	TRA1_DROMETranscription-associated protein 1 OS=Drosophila melanogaster OX=7227 GN=Nipped-A PE=1 SV=4	GGCCTCGTTTGGGAACTGGCTAATTTAGTAACTTTTTGGCTATTTGGCTAAAATATGAACTAAAAAAAACTAGTATGTTTGGGATGGCTTTTTAGCTTTTTACAAAAAGATATGCAAAAAGTAGAGAGAAAAGAGAATCTTTGACTTTTTGGTATGGGTTGTTGGCTTTTTGGCTAATTTAGTAACTTTTTGACTTTTTGGCTAAAAAAGAGAGTTCCCAATCGAGGCC
588	MITE_T_13807	CSA004910	Not found	PMD1_ARATHPeroxisomal and mitochondrial division factor 1 OS=Arabidopsis thaliana OX=3702 GN=PMD1 PE=1 SV=1	AATTACAAATACACTCCTTGAGGTTTGCTTAAAGTACAGATTGCTCCCTGTGACTTTGAAAATTACAAATATCTACATTGTTAGAATTTTTTATTTAACAGAATTAACTTAAAAAAATAAAATTCATAATCACTTTCTGATACAATAATAAAATTACCTAAATTATTAATTGAAATATATTTTTAACATCATTAAAAACTGTTAATTGACTTCATGATTTATTGATAAAAGAGGCAATTTGTTATGTAATTAGAAAATTAAAGGAGTGGAATGTAATTTCCAAAACCAGAGGAATGATTCGTCTTTTAATTAAACCTCAAAGGATATATTTGTAATT
589	MITE_T_16880	CSA028208	Not found	MYBF_ARATHPutative Myb family transcription factor At1g14600 OS=Arabidopsis thaliana OX=3702 GN=At1g14600 PE=2 SV=2	GGGCAAATTACATATACCCCTCGAGGTTTGGCTAAATTACAAATACCCCTGAGGTTTGAGAAATTACAAATTCCCCCCTGAATGCTATATTTGCATAACAAATTAGGGGGTAATTTGTTATGAAATTTAAATCTCAGGGGGCAAATTGTTATGAAAACACAAACCTCAGGGGGCGGGATGTAATTTCTAAAACCTCAGGGGGTATCTGTAATTTAGCCAAACCTCAAGGGAGGTATATATAATTTGCCC
590	MITE_T_704	CSA029948	Not found	NUD17_ARATHNudix hydrolase 17, mitochondrial OS=Arabidopsis thaliana OX=3702 GN=NUDT17 PE=2 SV=1	GTTTGTTTGGGTGGACATGAGCTTGGGATTGGACTAATAATCCAATAAAATTATTAATCTGATGTTTGATTAAACAATTGAAATACGGACTAATTATTTTAAACTTGACTATTAGTTAAGATAGGATACATAATCCAACGGATTCGTAGTCCTAGGACTATTAGTCATGGGAATGCTAATCCAGTCCGCCCAAACAAAC
591	MITE_T_10389	CSA007621	Not found	LSG12_ARATHGTPase LSG1-2 OS=Arabidopsis thaliana OX=3702 GN=LSG1-2 PE=1 SV=1	TGTTTGGGAACCTAGGAGAGGAAAGAAAAGAAATGATTACTTAAGTTACGAGagaaaagaaaagaaaagaaaagaaaagaaaaTATCATGATTTCTCTCCTTCTTATTTGGTTAGATTTTATAAGAGAAAAGAAAAGAAACTGCCTTATGTTATATTACAAAAATAATCTTTTTATGTTTTGTCAATCATTTTATTTCTTTTATTTTTACAGGAACAAAATTGATATTATGAAAATATAAGAATCTTTTGATTTCTTTTCTCTCCCAATCTCTCCACTTTGGAAAGATTGAAAATGAGGGTTATAAGATAAGTGAGTTTTTCTGAGTTTCTCTATTTCTCTTCACTTAAGTTATCCAAACAAGTAAGAGAAATACATATCTCTCCATTTATTTTCTTTT…
592	MITE_T_6911	CSA028986	Not found	---NA---	GGGAGGGTCTATTTGCACACACCACATCCACTTTTCACACACACTTAATGAAGAAATATTTTGGAGAGTTATGTGTAAAAGATGTGTATAGAGAGAGGTGTGTGTGTAAATAGATGCTCCC
593	MITE_T_14110	CSA024213	Not found	PPA15_ARATHPurple acid phosphatase 15 OS=Arabidopsis thaliana OX=3702 GN=PAP15 PE=1 SV=1	TGTTACACGGACTTAGGTATGGGTGTTGGTGTGGGTGCGTATCTAGAGGTCGGACTCATCAAACCTTAAATTTAAGGGTATACGGACTCTGCAAAAAAGATCATATTTTTATATTTTTAATCTATTATGTGAGATAAAATGGTGTCATATGTAACATACAATACCAAAAAAGACTTTTatatcaattatacaacaatatgtacatataacaatagtgctaaatataaatataTAAGAATTGTCCGATGAAAAGCATTCGACATATCGCATACCTTTATCCAAGTGTCTGGTGTTGGACATGAGTATTTGATTTATTTTGAAGAGTCCGTGTAACA
594	MITE_T_12510	CSA023532	Not found	PME7_ARATHProbable pectinesterase/pectinesterase inhibitor 7 OS=Arabidopsis thaliana OX=3702 GN=PME7 PE=2 SV=1	GAGCATCTCCAACAGTAGTAGGCATTTTACCTATCTAAATATTACTATAAAGTATATATTTTATTTTGCCTATCAACTGTTTTATGTTTTTACTCCAACCATGCTCTTTATTTTAGCTATTTATCCAAGTACTATTAATTTTATAGAATGCCACGTCAACAACAATGATGGAGGGAAATGATCCTAATGATTGAATACATTTTGCCTAGCGTTGAAGGCTAGCTACATGTAGCTAGTGAATATGAGTTGAGCTAAAATGCCTAATCATTTGCCTAGTGCATTGGAATTGAAAAAAGTGAATCACACTAGGCATTTTAACTAACAAGTATTATATGCCTAGTGCATTGGAGATGCTC
595	MITE_T_8015	CSA002357	Not found	DAO_ORYSJ2-oxoglutarate-dependent dioxygenase DAO OS=Oryza sativa subsp. japonica OX=39947 GN=DAO PE=2 SV=2	TGTTGGAACAATCTTCTGTGtaaataaaataaattgaaactaaatcaaacaaaataaataaataacataCCGAATTTATTTATCGAACCGAATTTAAAAATAAAAGACCAAGTCGAGTGTGTGACACTCTATCCTTAAGACAGATTCGCCTCGCTACGGTACTTACGGTTGAGTGGCGTCTATCTGCCAAGATACAATGATCTTCACAAATTTGTAGTAGCACTTCAAACAAATTTGTCTGGCAAACTAGAACCTTGTGTTCTATAACTCTCTGAAATTTTTCCTAAAATAATATGAAGAATAAAGGACGTAAGAGAGCAAAATGAAGGTAAGGAAAATAAATTTTCGGAATTAATCAAAATTGTAATGGGGCTGCCTTTATATAGACTTTGTTGGCAC…
596	MITE_T_14485	CSA017420	Not found	APC1_ARATHAnaphase-promoting complex subunit 1 OS=Arabidopsis thaliana OX=3702 GN=APC1 PE=2 SV=1	ACATTAAGGCCTTGTTTGGTTTGTATTTCTCAAAAAAATTTGGGAAAAATTCTCTACAAATAAGTTTTCAAAAGTAATCAAACCAAACAAATTTTCCCAAATTTTTTTTCCAAAACTTGTTTGGTTTACAAGTTTTCCAAACAAATCTCTTTCTCATACACATCAAATCAATCACTTTTTCCAAAACTCTCTCTCAAAATAATTTTTCAAAACATCTTTTGAAAAAAAACCAAACCAAACAAATTTTCGTACTTTTTATCTGAAAACATGTTTCTCAAATACAAACCAAACAAGCCCTAAATGT
597	MITE_T_21951	CSA012508	Not found	NANP_RATN-acylneuraminate-9-phosphatase OS=Rattus norvegicus OX=10116 GN=Nanp PE=1 SV=1	TAAGGCCTCGTTTGGCAAGTGACTGTTTTAGCCTAAAAGTCAAAAAGTTATTAAAAAAATAAAAAAACCAACAACCTATATCAAAAATTTAAAAATTCTATTTTCTATCTACTTTTTGCACATCTTTTCGTGAAAAGCCAAAAGTCATCCCAAACATATTAGTTTTTTTTTACCTCATATTTTAGCCAAAAAGTTACTAAAATAGCATGTTCCCAAACGAGGCCTAA
598	MITE_T_10097	CSA031075	Not found	XPT_ARATHXylulose 5-phosphate/phosphate translocator, chloroplastic OS=Arabidopsis thaliana OX=3702 GN=XPT PE=1 SV=1	TATTCTAAAATAGGTATGGCTTCTGTCCAGTCCGATGAATTGGATCGTGCTGTTGGGTCTGTAGGGGCCCACCACGGATCCTGTTTTGATAATCTGAACCGTTAATGTGTAGAAATCGTCGAGTACTATATGTCTATAAAAAATCACGTTGATCGGATATCGATAGCTATATGATCAAATCAGTTTCGTATTAAAAAAATTGGACGATGAACAAATTATCGGTTGACAAAAAAACAGTTTTGATCACATAGCTATCGATATCCGATCAACGTGATTTTTTACAGGCATATAGTACTCGACGATTTCTTCATATTTAACGGTTCAGATTATCAAAACGAGACCCATGATGGACTTCCATGAATTTAACAACACGGTCCAGTCCGATCTCAGACTGAACAG…
599	MITE_T_1806	CSA000258	Not found	---NA---	GTTGTGTTTAGTTGAAGGATTTGAGGagggatttggaaagggaaatggaaaaggtaggtgaaatgtgaaaAAAATATACCTACATTTCACATAATTTCACACACCTTTTCCCTTTCCTTTTCCAAATCCCTCCCCAAATCCCCCTAACCAAACACAGC
600	MITE_T_3590	CSA029554	Not found	---NA---	TAAGGCCAAGTTTGGCTACTGCCAAAAAAGTGCACTTATTTCATTTTTTTATCTTTTTTGGGTCACATCAATCAACATCTCCTCTCTACTTTTTCTACACATAATACAAAAAAAATCAAAAAGTACACTTATTTAGTCTTCCCAAACTAGGCCTAA
601	MITE_T_1779	CSA027653	Not found	---NA---	AAGGCCTAGTTTGGAAAGACTAAATAAGTGCACTTTTTGACTTTTTTTGTATTATGTGTAGAAAAAATAGAGAGGAGATGTTGATTGATGTGACCCAAAAAAGATAAAAAGATGAAATAAGAGCACTTTTTTCTTTGTAGCCAAACTTGGCCTA
602	MITE_T_1778	CSA016497	Not found	---NA---	taaGACCAAGTTTGGCTACAAAGAAAAAAGTGCTCTTATTTCATCTTTTTATCTTTTTTGGGTCACATCAATCAACATCTCCTCTCTATTTTTTCTACACATAATACAAAAAAAGTCAAAAAGTGCACTTATTTAGTCTTTCCAAACTAGGCCTTA
603	MITE_T_6203	CSA012874	Not found	NGA4_ARATHB3 domain-containing transcription factor NGA4 OS=Arabidopsis thaliana OX=3702 GN=NGA4 PE=1 SV=2	TCATGAAAATGATCATGAAAGATTTGTGATCTTTGGATTACACTTACAATAAAACACCACACAGTAATCAAGATAATCTAAGGGTCACAAATTTTTCATGATTATTTTCATGAAAAAATTTTCATGA
604	MITE_T_839	CSA021282	Not found	CSC1_ARATHCalcium permeable stress-gated cation channel 1 OS=Arabidopsis thaliana OX=3702 GN=CSC1 PE=2 SV=1	GGTCAAGTTTGGCAACTCTTAAAAAATCCAAAAAGTCAAAAAGtcactatcatatttaaatcacatcatcttatttaagtcacatcacttctctaacacatcacttcaAACTCAACCCAAACCCAACCCATATTTCATAAAAAGTCAAAAAGTACACTTATTTAGTCTTCCCAAACTTGGCC
605	MITE_T_12868	CSA021282	Not found	CSC1_ARATHCalcium permeable stress-gated cation channel 1 OS=Arabidopsis thaliana OX=3702 GN=CSC1 PE=2 SV=1	GGCCTTGCTTGGTTTGTCTCCTAAGATGAGAGACATTTTTTGAGAAAAAATTTCAAAAATTTTTTTGAAAAAAAAAAAACCAAAAtcacttttctctctactacacatcaatcaatcattttttctctcttctctctcctctctccttctctcACATCCTACACATTAATCAATTACTTTTTCTCTCACACCCATCTATTCCAAAAAAAAAAATAAAAAATTAAATTATCCCAAACTCTAAAACACCAAAGCTATTTTCAAAATATACAACCAAACAAATTTTCAAATTTTGTAAACTCTTTCTAGAAAATTATTTTTCAAAATTGTTTCACAAATACAAACCAAACACGGCC
606	MITE_T_6461	CSA030714	Not found	QPCT_ARATHGlutaminyl-peptide cyclotransferase OS=Arabidopsis thaliana OX=3702 GN=QCT PE=1 SV=1	ACCCTCACTGGGGGTCGACCCCCAGTGAGGTGTCGGCCCCGGATTGATCCAAAAAAAGAATTTTTTTTTTTTTAAGTTTTCAGCCAGTGGGGGCGTGCCACGTCACTGGGGGCGCGACCCCCACTGGGTGT
607	MITE_T_3671	CSA023769	Not found	GL93_ORYSJGermin-like protein 9-3 OS=Oryza sativa subsp. japonica OX=39947 GN=Os09g0568700 PE=2 SV=1	GATGCAGACCACTAATTAGTGGTTACACTAGGATGTGGCAGTGGATCCCACCCACTGCCACGTGTGttttgtgtcttagtttttgttttttttttttttttttttACTTGCCACATCATTAGTGGTGGTGTTAGTGGTAGAAATTTAGTGGTCTGTAGC
608	MITE_T_21459	CSA000755	Not found	---NA---	TTTGGGAAGTGAGTTGGCTTTTTGATTTTTTGGCTTTTTGACTATTTTAGCCTGGGGTTAAAAAGTCTCATTTGGGAAGGACATTTTGATTTTTTTGACTTTTGTGAGAGAAAGAATGTAATGATTATGGATAAGATATGATATTTTGTCTTATTGGGCTAAAAAACTTATTTTGTTTTTTTGTGACTATTTTAGTCAAAAAAGCTCAAATCTCAACTTCCCAAA
609	MITE_T_8605	CSA000755	Not found	---NA---	CTATGAAGcacggacacggatacggacacggacacgggacacggCAATTTTCAAAAAATGGGAACACGGACACGGCAGGGACACAACGAATTTTTtattattatttttttatatatttttatgtgttatgcagatttatattacattcatcctaaatcaaaattaacaaatactaatatagtaacattaattcaataAATATAACCACTACATTTAAACAAATTAATAGATCATCCACTCATAAAAAAAGTCATAATAAACGATAACAAGAACTAAGGCGAGAAAGGAAAAACATTCAACATCTAACAATATTCTTTACAAAAACACTAAATAAGAGAGGCAGAAGAAGAAGGAGGGAAAAAAAAAAGTGAAACCCACCGTGTCCCATGCCGTGTCCCG…
610	MITE_T_17089	CSA018158	Not found	PYL4_ARATHAbscisic acid receptor PYL4 OS=Arabidopsis thaliana OX=3702 GN=PYL4 PE=1 SV=1	TTTGGGAAGCCATGGTTTAGGCTTTTTTTGGCTATTTTAGCCACAAAAAACAAAATAGGCTATTTTAGCCATAACAAACAAAACATCACATCTAACTCATAATCATTACATTCTTCTCTCACAAAAAAACTCAAAAAAGTCAAAAAGCCAAAAAGCCCTTCCCAAACCAAACTTTTAAGCCCAGGCTAAAATAGCCAAAAAAGCCAAAAAGTCAAAAAGCCAACCCACTTCCCAAA
611	MITE_T_12120	CSA003147	Not found	TBL33_ARATHProtein trichome birefringence-like 33 OS=Arabidopsis thaliana OX=3702 GN=TBL33 PE=2 SV=1	GAGCATCTCCAACGGTAATAGGCATTTTACCTATCTAAACATTACTATAAAGTGTACATTTTATTTTGCCTATCAACTGTTTCATGTTTTTGCTCCAACCATGCTCTTTATTTTAGCTATTCATCCAAATACTATTAATTTTATAAAATGCCACATCAGCAACAAAGATGGAGGGAAATAATCCTAATGATTAAATACATTTTGCCTAGCCTTGAAGGCTAGCTACATGTAGCTAGTGAATGTGAATTGAGCTAAAATGCCTAATTACATGCCTAGTGCATTGGAGTTGAAAAAAGTGAGTCATACTAGGCATTTTACCTAATAATCATTATATACCTAGTGCATTGGAGATGCTC
612	MITE_T_1681	CSA010109	Not found	FAF3_ARATHProtein FANTASTIC FOUR 3 OS=Arabidopsis thaliana OX=3702 GN=FAF3 PE=2 SV=1	GGCCAAGTTTGGCATGATTGAAAAAAGACAAAAAGTCAAAAAGTCACTATCCTATTTAAGTTACATCATTTTATTTAAGTCACATCACCTCTCTAACACATCACTTCAAACCCAACCCAAATCTAACCCATATTTCATAAAAAGTCAAAAAGTGCACTTATTTAGTCTTCCCAAACTAGGCC
613	MITE_T_369	CSA002638	Not found	---NA---	GGGTTGGTTTGGGATGTTCTAAAAAAGTATACTTTTTGACTTATTGGCTTATATGGGTTGGGTTTGGGTTGGGTTtgatgtgatgtgttagagaggtgatgtgatTTAAATAAGATGATGCGACTTAAATAGGATAGTGATTTTTTGACTTTTTGTATTATTTAGTTTATGCGAAACCAACCC
614	MITE_T_4693	CSA000014	Not found	---NA---	TGTGTTTGGTTGAGGGATTTGAGTAGGGATTTGaaaaggaaaatgaaaaatataggtgaaatgtgaaaaaAATATACTTACATTTCACATAGTTTTACATATCTTTTCCCTTTTTCTTTCTAAATTCCTTCTCAAATCTCCCAACCAAATACA
615	MITE_T_3883	CSA011433	Not found	LOG8_ARATHCytokinin riboside 5'-monophosphate phosphoribohydrolase LOG8 OS=Arabidopsis thaliana OX=3702 GN=LOG8 PE=1 SV=1	GCTGTGTTTGGTTGGGGAATTTAgagagggatttggaaagggaaagggaaaaggtatgtgaaaCTAGGTGAAATTTAAGCATGTTTTCTTCATAtttcacctaccttttccatttccctttccaaatccctCCTCAAATCCTCCAACCAAACACAAC
616	MITE_T_13434	CSA004442	Not found	---NA---	TGTGGTGCCTCCGTTTGAGGTGTATTATGATCTTATTTTTGTGATCCAAACCGTTTATTTTATAGGGTTTGTTGAGTACTTCATGCCTACCAAAAATCATATTAATCGGATATCAACAACTATATGATCGATAATCAAAAAAATAAATAATAAGTTTTTCTTTTGAGAAATAGCATAAACAATATGGAACTCGATCATATAGTTATTGATATCCGATTAATATGATTTTTGGTAAGCATGAAGTACTCAACAAACCGTACAATATGAACGGTTTAGATCATAAAAATAAGACCATAATACACCTCAAACAGAGGCACCACA
617	MITE_T_11447	CSA008863	Not found	BAT1_ORYSJAmino-acid permease BAT1 homolog OS=Oryza sativa subsp. japonica OX=39947 GN=BAT1 PE=2 SV=1	AGGCCTCGTTTGGGAAGTGACTATTTTAGAGGCTTTTTGGCTATTTTAGTAGGTTTTTTGGCTATTTTAGTAGGCTATTTTAGTTTTTGTGTTTGAGAAGATGAGATGGATTTTTATTTGAATTGTTGTATTAAAAAATGTGTTGAAATGATATTTGAAGTTAAAATGACAAATTTGTCCTTAAGATTACAATTTTTTAAATTGATATAAAAGGGTAAAATCGTAATTTACCAGTTGATGTAACAATTTGTCAATTGACAGTGGCAGCCGCAGCCAATTTTTTTATTTTTTTTTTGAAAAACTTTGAACAGTGGGACTTTTTGGCTTATTTGTAATTTGAGGCTATAATAGCCTCAACCCTTTCTTCCCAAACAGCGCCT
618	MITE_T_5142	CSA019576	Not found	---NA---	GATATCATGAAAAACCTTTCATGAAAATAATGTGACCCTTGGATTACACTTAGAATAAAGCACCACACACTAATCAAGGTAATCCAAGGATCATAACTCTTTCATGATCATTTTCATGAAAAAAATTTCATGATCTC
619	MITE_T_16075	CSA019577	Not found	GAT16_ARATHGATA transcription factor 16 OS=Arabidopsis thaliana OX=3702 GN=GATA16 PE=2 SV=1	TATTTAGGCTAAGTTTGGGAAGTCTCAAATAAGTCAAAAAGTTAAAAAGTTACTTAAAAAGTTAAAAAGTTAACACTATTCACCAAAAGTCAACAATTACGGCTGCACAACTCCCAATTCAAATTTTCCTCTACAAACTAATTTTTACAATTTTTTGTTACACATTTTTCAATAAAAAGTCAAAAAGTTAACCCAAACATCCATATTTTCAATCTCAATTTTTTAGTCTAAAAAGACAAAAAGTACACTTATTTAGTCTTCCCAAACTTGACCTTAATA
620	MITE_T_980	CSA017804	Not found	TAF13_ARATHTranscription initiation factor TFIID subunit 13 OS=Arabidopsis thaliana OX=3702 GN=TAF13 PE=1 SV=1	TTTTGTTCACTGGAATGAAATATTATGGAATGGTCATTCCATTTAAATATTCATTCCTATGTTTGGTTGACTAAAAAAATAGTGAAAAATGCATTGCAAATAGATTCGTCATTCACCATTGTAAGGGAATGATCATTCCATAGGTGAGCTTAAGGAATGATCATTCCATTCCATCTCATTCCTATGAACCAAA
621	MITE_T_12693	CSA004765	Not found	DTX46_ARATHProtein DETOXIFICATION 46, chloroplastic OS=Arabidopsis thaliana OX=3702 GN=DTX46 PE=2 SV=1	ATAGGCATTTTACCTATCTAAACATTACTATAAAGTGTACATTTTATTTTGCCTATCAACTGTTTCATGTTTTTGCTCCAACCATGCTCTTTATTTTAGCTATTCATCCAAATACTATTAATTTTATAGAATGCCACGTCACCAACAAAGATGGAGGGAAATAATCTTAATGATTAAATACATTTTGCCTAGCCTTGAAGGCTAGCTACATGTAGTTAGTGAATGTGAGCTGAGCCAAAATGCCTAAGCATATGCCTAGTGCATTGGAGTTGAAAAAAGTGAGTCACATTAGGCATTTTGACTAACAAGCATCATATGCCTAGTGGGTTGGAGATGCTGAGCTAAAATGCCTAAT
622	MITE_T_17579	CSA009159	Not found	MTP10_ARATHMetal tolerance protein 10 OS=Arabidopsis thaliana OX=3702 GN=MTP10 PE=2 SV=1	CCTGTTTGGTACAGCTTAATTTTAGCTTATTTCAGCTTTCAGCTTAATTTAAGCTATTTTGATGTGTTTGGTTTAGCTTATAACTTATAGCTTTGTGGAAGTCAGAAAACAGCTTATTCTTTGAGTGGGGCAGGAGATGCTTTAAGAATAAGCTGGAAATCAGCTTAAGCTGGAAatcagcttaagctgaaagttataagctataagctatttaggcataagctataagcACTTTCCCACAGCTCTACCAAACAGG
623	MITE_T_10801	CSA034266	Not found	PILS1_ARATHProtein PIN-LIKES 1 OS=Arabidopsis thaliana OX=3702 GN=PILS1 PE=2 SV=1	GGCCTTGTTTGGGAATCCAAGTTTGAGGCTAAAATAGCCTCAAACGCTAAAAAAACCAAATAGCCTCAAATAGTACCCTAAACCAATGATTTATATTTTTTAAAAAAAAGCAGCTCAGCAGTGGCAGCCTACACTGTCACGTTGACAATGCACTGACAGCCTACCACTGTCATGTTGGCAAGCTGTCCCACAGGTAGTAAATGACAATTTTGCCCCTTTAGACCAATTTTGGAAAAAGTGAGGTTAGGGACAAATTTGTCATTTCAGCCTCAAACATCATTTCAAACACATTTTTCAATACAACAATCAAGCAAAAAATTCAACCCAACTTCCCAAACATAAAAACTAAAATAGCCTACTAAAATAGTCAAGTAGCTAAAAAGCCAAAAAAGTAGCCAT…
624	MITE_T_23051	CSA016821	Not found	DGP14_ARATHPutative protease Do-like 14 OS=Arabidopsis thaliana OX=3702 GN=DEGP14 PE=3 SV=2	CTCGTTTGAGAACAGGCTAATTTAGTAACTTTTTGGCTATTTGGCTAAAATATGAGCTAAAAAAAACTAGTATGTTTGTGATGACTTTTTGGCTTTTTACGAAAAGATGTGCAAAAAGTAGAGAGAAAAGAGAATCTTTGACTTTTTGGTATGAGTTGTTGGTTTTTTGGCTAATTTAGTAACTTTTTGACTTTTTGGCTAAAAGGGAGGGTTCCCAAACGAG
625	MITE_T_13741	CSA016821	Not found	DGP14_ARATHPutative protease Do-like 14 OS=Arabidopsis thaliana OX=3702 GN=DEGP14 PE=3 SV=2	GGCCTTATTTGGTTTGGCTATGGGAAAAAGATTTTGGAGAAAATTTTTGAAAATTTTGTTTGGTTTGTAATTTTTCTCAAAAAATTTTCAATATTACTTTCTTTCTTGTACACATCAATCAATCACctttttttttctttctctcctctcttcttttcAATCACTTTTTTTCTCACATACTTCTACTCAATTACAAACAACTATCAAATCATCCCAAATTCCCAAACTCTAAAATTATTTTCAAAATATACAACCAAACAAATTACAAAAATTTCTAAATTCTCTTCCCAAAATATTTTTTGAAAACTTATCTCCCAAAGTCAAACCAAACGAGGCC
626	MITE_T_6210	CSA019550	Not found	14331_SOLLC14-3-3 protein 1 OS=Solanum lycopersicum OX=4081 GN=TFT1 PE=3 SV=2	AAAAGTTTTTCATGAAAATGGTCATGAAAGATTTGTGACCTTTGGATTACACTTACAATAAAGCACCACACACTAATCAAGATAATCTAAGGGTCACAAATTTTTCATGATCCTTTT
627	MITE_T_21722	CSA010983	Not found	SAP4_ORYSJZinc finger A20 and AN1 domain-containing stress-associated protein 4 OS=Oryza sativa subsp. japonica OX=39947 GN=SAP4 PE=2 SV=1	GGCCTCGTTTGGGAACAGGCTAATTTAGTAACTTTTTGGCTATTTGGCTAAAAAGGTAGGTAAAAAAAACTTGTATGTTTGGAATGACTTTTTGGCTAATTACGAAAAGATGTGCAAAAAGTAGAGAGAAAAGGGAATCTTTGACTTTTTGGTATGGGTTGTTGGCTTTTTGGCTAATTTAGTAACTTTTTGGCTAATTGGCTAAAATAGCCTCTTGCCAAACGAGGCC
628	MITE_T_23068	CSA007365	Not found	C734A_ARATHCytochrome P450 734A1 OS=Arabidopsis thaliana OX=3702 GN=CYP734A1 PE=2 SV=1	GGCCTCGTATGGGAACAGGTTAATTTATAACATTTTGGCTATTTGGTTAAAATATGAGCTAAAAAAACTAGTATATTTGGGATAACTTTTTGACATTTTACGAAAAGATATGCAAAAAGTAGAGGGAAAAGAGAATCTTTGACTTTTTGGTATGGGTTGTTGGATTTTTAGCTAATTTAGTAACTTTTTAGCTAAAAAAGAGGGTTCCCAAACGAGACC
629	MITE_T_2556	CSA014279	Not found	P2C55_ARATHProbable protein phosphatase 2C 55 OS=Arabidopsis thaliana OX=3702 GN=At4g16580 PE=2 SV=2	ATACTTCAAAAAGGGTGACGTATCCGTATCGGATACTTATCGGATACCGACATTCCTCGGATACTCGCGGATACGTATCGTATACTTCTTAAAAGTATCGGATACTTCTTAATTAATTTTTTATTAATTTTGAAGTATCGGATACTTAATTTTGAAGTAT
630	MITE_T_21405	CSA007396	Not found	POB1_ARATHBTB/POZ domain-containing protein POB1 OS=Arabidopsis thaliana OX=3702 GN=POB1 PE=1 SV=2	TCCGTTTGGCAAGCAAGGTTGGGGCTAAAATAGCCACAAAAGACAAAATAGGCTATTTTAGCCACAACAAACAAAACATCACATCCAACCCATAATCATTACACTCTTCTCTCACAAAAAAAGTCAAAAAAATCAAAAAGCCAAAAAGCCATTCCCAAACCAAGCTTTTTAGCCCAGGCTAAAATAGCCAAAAAAGCCAAAAAGCCAAAAAGCCAACCCACTTCCCAAACGGA
631	MITE_T_19620	CSA012557	Not found	RD23B_ARATHUbiquitin receptor RAD23b OS=Arabidopsis thaliana OX=3702 GN=RAD23B PE=1 SV=3	GGCCCCGTTTGGGGACTTACCTTTTTAGCCAAAAAGCCAAAAAGTTACCATTTTAGCCAAAAAGCCAACAACTCATACCAAAAAGTCAAAGATTCTCTTTTCTCTCTACTTTTTGCACATCTTTTCGTAATTAGCCAAAAAGTCATCCCAAACATATAAGTTTTTTTTACCTACCTTTTTAGCCAAATAGCCAAAAAGTTACTAAATTAGCCTGTTCCCAAACGAGGCC
632	MITE_T_14646	CSA002283	Not found	TYPA_HELPYGTP-binding protein TypA/BipA homolog OS=Helicobacter pylori (strain ATCC 700392 / 26695) OX=85962 GN=typA PE=3 SV=1	GTTTGATTCACAAGATTAATAATGAAGGTATTAATAATCCAATCAAATTAGTGTGGTATTCACTATCCAATTGGATTAGTAGAATAAATTATCCTCTTGTACATTATTTGATTTGCATTAGATTAGTAGGTAAAATAATCCTTTTATTTTATTTCTCAACTCAGGATATATAATTCCACCCCTACCACATTACTAATAATCCTACAAATTTATTGGATCAATTATTCATTAAATTAATAATCCTGAAACAAAATTTCAAAACAAATACAGGATTATTGGACTCACGAATTAATAATTCAAATCTCATACACTAATCCTATCAATCAAAC
633	MITE_T_18009	CSA004371	Not found	FIMB2_ARATHFimbrin-2 OS=Arabidopsis thaliana OX=3702 GN=FIM2 PE=2 SV=1	GGCCCTGTTTGGTAGGGCTTATTTCCAGCTTTTAGCTTAATTTAAGCTATTTTGACGTGTTTGGTTTAATTTAACAATACAGCTTATAGCTTTTTGTAAGTCAAAAATCAACTTATTCTTTGAGTGGGGGAAGAGAAACTTAATTTATAAATAAAAAATCAGCCTATGTTCACagttataagttataagctattagattataagttataaTCATTTTTTCACGACTCTACCAAACAGGGCC
634	MITE_T_3278	CSA009939	Not found	ZOG_PHALUZeatin O-glucosyltransferase OS=Phaseolus lunatus OX=3884 GN=ZOG1 PE=2 SV=1	ATGCTACATATCATGAAATAAATATCATAAAAAACTTCATGAAACTAATCCAATGGTGAATGCATAACATACAATAAAACACTACAAACACTATAATCTAATCCAAGGGTGGAGAATCTTCATGAAAACTTTTCATGACATTGTTTTCATGATACCTAGCAT
635	MITE_T_22309	CSA004072	Not found	ZOG_PHALUZeatin O-glucosyltransferase OS=Phaseolus lunatus OX=3884 GN=ZOG1 PE=2 SV=1	TTTGGGAACAGACTAATTTAGTAATTTTTTGGTTATTTGGCTAAAAAAATAGGTAAAAAAACTTATATGTTTGGGATGACTTTTTGGCTAATTACGAAAAGATGTGCAAAAAGTAGAGAGAAAAGAGAATCTTTGACTTTTTGGTATGAGTTGTTGGCTTTTTGGCTAAAAAGGTAACTTTTTGGCTTTTTGACTAAAAAGGTAAGTTCCCAAA
636	MITE_T_5366	CSA009941	Not found	ZOG_PHALUZeatin O-glucosyltransferase OS=Phaseolus lunatus OX=3884 GN=ZOG1 PE=2 SV=1	CATGAAAAAACTTTCATGAAAATGATCATGAAAAATTTATGACCCTTGGATTACCTTGATTAGTGTGTGGCATTTTATTCTAAATGTAATCCAAAGGTCATAAATCTTTCATGATCATTTTCATTAAAAAAATTTCATG
637	MITE_T_6264	CSA015484	Not found	EMS1_ARATHLeucine-rich repeat receptor protein kinase EMS1 OS=Arabidopsis thaliana OX=3702 GN=EMS1 PE=1 SV=1	GAAAAAAATTTTATGAAAATGATCATGAAAGATTTATGGTCTTTGGATTACATTTAAAATAAAATACCACACACTAATCAAGGTAATCCAAGAACCATAAATTTTTCATGATCAATTTCATGAAAAAATTTTC
638	MITE_T_13037	CSA015198	Not found	---NA---	AATTACGCTTACACCTCCTGAGATTTGAGTTTAATACATATCACTCTCTAATGTTTGGGAAATTACACTAACTCCCCTGTCATTGTAATTATTTAGACAGAATAAAAATATTGAACTCATGCACTCTCTCTTTTTTGGCTTTGTTTTACTTTCTCTTTTTTTTCCCCTTTCCTTTACTTTTTTTTAAAAAATGTAATTTCTTCTATTTTTTTACTAGGAGTTGCTACATTTTATATAAATAGGGGGTTTGTGAAATGAGACTATCAACTACAAGGGTGAGAATGTAATTTTCAAAACGTTAAGGGATGGGTAGTTATTGGACCAAATCTCAAGGGGTGTCAATGTAATT
639	MITE_T_420	CSA000828	Not found	TMVRN_NICGUTMV resistance protein N OS=Nicotiana glutinosa OX=35889 GN=N PE=1 SV=1	GGCCATGTTTGTTTGGACGGACTAGATTAGTATTCCCATGACTAATAGTCCTAGGACTACGAATCCATTGGATTATGTATCATATCTTAACTAATAGTCAAGTTTAAAATAATTAGTCCGTACTTCAATTGTTTAACCAAACATCGGATTAATAATTTTATTGGACTATTAGTCCAATCCCAAGCTCATGTCCACCCAAACAAACATGGCC
640	MITE_T_20430	CSA009969	Not found	BBX19_ARATHB-box zinc finger protein 19 OS=Arabidopsis thaliana OX=3702 GN=BBX19 PE=1 SV=1	GGTCCTAATAGTTGGACTTAATTCCCATCAAGTCCTATTGAAAATAAATTTTGGTAAAATTGTTATTAAAAATAAATTTTTTGTGACAATTTTTTATATGTTGTTAAAAATTGACAATTAGTAACTTTTTTTTGTCATGATTTTTATAAATTGTCGCTAAAACTTACAATCAGTGACATTTTTTTCATAGGACCTATTAGACAATAAGTCCACTTATTAGGACC
641	MITE_T_1055	CSA015133	Not found	SAC9_ARATHProbable phosphoinositide phosphatase SAC9 OS=Arabidopsis thaliana OX=3702 GN=SAC9 PE=1 SV=1	ATTAAGGCCTAGTTTGGGAAGACTAAATAAGTGCACTTTTTGACTTTTTATGAAATATGGGTTGAGTTTGGGTTGGGTTTGAAGTGATGTGTTAGAGAGGTGATGTAACTTAAATAAGATGATGTGACTTAAATAAGATAGTGACTTTTTGACTTTTTGTCTTTTTTCAATCTTCCCAAACTAGGCCTAAAT
642	MITE_T_9296	CSA005767	Not found	RL5_SOLME60S ribosomal protein L5 (Fragment) OS=Solanum melongena OX=4111 GN=RPL5 PE=2 SV=1	CTAAGAAGCACGGACACTTCTAGGAAGGTGACGTATCCGTGTCGGGTACGTGTCGGACACCGACACTCTTTGGACACTCTTAGGACACGTGTCCGACACTCTTCAAAACGTGTCCTATTGTTTAAAGGCTTGGACACTCTTTGGACACTTGAAGGACACACATGTCAATCGTTTAAACACACGTGTCTAACGATTAGACATACGTAAAACTAATTATAAGTTTGAACAAAATAACTTAAGATACAATAATAAAATAAAAACCATATAAATTTATAAGAATTAGTGTCATATTGCATTTTTTATTATCTTTGAATGatatattcatatatatataacatataataaatatataaaattatgtatTTCATGCGTGTCCTCCTCGTGTCGTGTCCTGTATTT…
643	MITE_T_3646	CSA030721	Not found	OMA1_SCHPOMitochondrial metalloendopeptidase OMA1 OS=Schizosaccharomyces pombe (strain 972 / ATCC 24843) OX=284812 GN=oma1 PE=3 SV=1	TTAGACCCCCTCAAACTTCAACCCCCACCACCCTCACACACACGTGGCGGGTGGTGATTGGATGAGgagaaaaaaaagaaaaagaaaaagaaaaagTGACCAATCAAAAAAGAAAGGGGGTCAAAAGGGGTGGAGGAAAGGGGGTCTCA
644	MITE_T_5632	CSA019666	Not found	LAC7_ARATHLaccase-7 OS=Arabidopsis thaliana OX=3702 GN=LAC7 PE=2 SV=1	ATGCTATGGACGCCAAATAAATTACCAAATTTTTTTCAAACCTCTCACATGGATATGGGACCAACACAAATCACATGTGTGTGGGTCCCACACCATGTGAGAGGTTTAGTTGAAAAATTGGTAATTTATTGGAGTCGCTAGCAT
645	MITE_T_14748	CSA002784	Not found	PTR19_ARATHProtein NRT1/ PTR FAMILY 4.6 OS=Arabidopsis thaliana OX=3702 GN=NPF4.6 PE=1 SV=1	GGCCAAGTTTGGGAAGACTAAATAAGTGCACTTTTTGTCTTTTTGGACTAAAAAATTGAGATTGAAAATATGGATGTTTGGGTTAACTTTTTGACTTTTTATGGAAAAATGTGTAATAAAAAATTGTAAAAATTGGTTTGTAGAGGAAAATTTGAATTGGGAGTTGTGCAGCGGTGATTGTTGACTTTTGGTGAATAGTGTTAACTTTTTAACTTTTTGAGTAACTTTTTGACTTTTTTGCTTATTTGGGACTTCCCAAACTTAGCC
646	MITE_T_11183	CSA009369	Not found	---NA---	TGAATCAGGATCCTCTCCTTGCACCCTTCGTCCTTGTGCCCGTCCTTGCAGGCCTTCGGGTCTACTTTTAGACCCAATTTTGATAATCCGAACTGTTCATATTTTATGATTTATTCAGTATATCATACCTGTAAAAAATCAAGTTGATTGGATATCAGAAAGTATGTGTTCGAAAAATTGAACTAAAAACTATTTTTTAAATAATTTAATAGACAGTTTTCCGAATACATACTTTTTGATATCCGATCAACTTGATTTTTTACAGGtataatatactgaataaattataaaatatgaacaatttaaattatcaaaatTGAGTTTAAAAATAGGCCCGAAGGCCTGCAAGGACGGAGCTGCAAGGAGAGACTTTTGACTCAA
647	MITE_T_711	CSA035247	Not found	TMN5_ARATHTransmembrane 9 superfamily member 5 OS=Arabidopsis thaliana OX=3702 GN=TMN5 PE=2 SV=1	GTTTGTTTGGGCGGACTTCAGCCTGGATTGGACTAATAGTCCAATAAAATTATTAATTTGATATTTAGTTAAACAATTGAAGTAAGGGTTAATTATTTAAAACTTCACTATTAGTTAAGATATGATATATAATCCAACAGATTCGTAGTCCTAGGACTATTAGTCATGGGAATGCTAATCCAGTCCGCCCAAACAAAC
648	MITE_T_19737	CSA035418	Not found	SKI3_ARATHTetratricopeptide repeat protein SKI3 OS=Arabidopsis thaliana OX=3702 GN=SKI3 PE=1 SV=1	GGCCTCGTTTGGGAACAAGCTAATTTAGTAACTTTTGGGCTATTTGGCTAAAATATGAGCTAAAATATGAGCTAAAAAAAACTAGCATATTTGGGATGACTTTTTGGCTTTTTACGAAAAGATGTGCAAAAAGTAGAGAAAAAAAAGAATCTTTGACTTTTTGGTATGGGTTGTTGGCTTTTTGGTTTTTTTAGTGACTTTTTAACTTTTTGGCTAAAAAAGTCACTTGCCAAACGAAGCC
649	MITE_T_5480	CSA027452	Not found	C71A1_PERAECytochrome P450 71A1 OS=Persea americana OX=3435 GN=CYP71A1 PE=1 SV=2	GATTGGTGATCACAAATTTTGTGACTTAAATGGCTTGAAAATGTCAAAACGACGTCGTTTTGGATACAAAATAACTCTGAAAACACCAAAATAACATCATTTTAACATTTTCGGACCATTTGAGCCACAAAATATGTGGCCATCAAAC
650	MITE_T_1132	CSA010100	Not found	U89A2_ARATHUDP-glycosyltransferase 89A2 OS=Arabidopsis thaliana OX=3702 GN=UGT89A2 PE=2 SV=1	TTTAGGCTTGGTTTGGGGTACACTAAATAATACAAAAAGTCAAAAAGTCACTATCCTATTTAGGtcatatcatcttatttaaatcatatcatctctctaacacattacatcaAACCTAATCTAAACCCAATCCATATAAGCCAATAAGTCAAAAAGTACATTTTTTTAGAACATCCCAAACCAACCCTTAA
651	MITE_T_5038	CSA012343	Not found	FNTB_ARATHProtein farnesyltransferase subunit beta OS=Arabidopsis thaliana OX=3702 GN=FTB PE=1 SV=3	AATTAAGGTCTCTTTTGGGAAGTGGGTTATAATCCACTTCCCGCATTATAACCCACTTCCTCCCTCACAAAAAAGCTGCTTATAAGCAGCTTATAAGCAGCTTTTAACCAAAAAACTGATTATAACCATCTTCCCAAAATAGCCCTAAATT
652	MITE_T_5134	CSA035996	Not found	MTDH_APIGRMannitol dehydrogenase OS=Apium graveolens OX=4045 GN=MTD PE=1 SV=1	GGTATCATGAAAAACCTTTCATGAAAATAATCATGAAAGCTTTGTGACCCTTGGATTACATTTAGAATAAAACACCACACACTAATTAAGATAATCCAAGTATCATAACTCTTTCATGATCATTTTCATGAGAAAATATTCATGATCCC
653	MITE_T_1209	CSA005668	Not found	VAB_ARATHVAN3-binding protein OS=Arabidopsis thaliana OX=3702 GN=VAB PE=1 SV=1	AAAATATTTGTGCAAAAAATAAGATGATTAGACATCGATAACTATATATTCAAATCATATTTGTTTTAAAACAATAGATGGTAGATATAATTTCAAGAATGACTATCTATTTTTTGTAATACAAATTTGATTCGAATATATGACTACCAATATTCGATTATCTTTATTTTTTACATGAATATTCT
654	MITE_T_941	CSA030681	Not found	---NA---	ATGGGGGATTATTCAGTATTTCAGGAATATGGATATGTGGTGTTTCATAATGTTTGATTAGTGGAGAAACACAAGGGCCCACGATTTATGTTGGAGATGGGGGGACAACATGTGACTAACTGATTAGTGATTGATTTGGAGTATGGACACGTGGTGGTCCGGGAGCGTTGAATAATTTCCCCT
655	MITE_T_13449	CSA024848	Not found	GST23_MAIZEGlutathione transferase GST 23 OS=Zea mays OX=4577 PE=2 SV=1	TATTTTGGAAAGATGGTAAAAGTAATTTTTTAGCTTTTAACCAAGCTTTTGGCTTTTTTAGACAAATGATTTGTGAAGTTGGTAAAAAAttacttttgtatttttttattaatatttatttatGATGTCAAATCACAATAAAATGCCAAACTACCCCTATTCAATTTAAAATATTTACAACTTCACCCTTATAGCACATTTTGACCCATGGAGATAGAATTGTAATTTCACCAATAACTAAAAACCAAGTTTTCAAATAAAAAAAATACAAAAAAATCAACTTTTAACTCTTACTACAAACTTAAAAAGTGACTAAAATAGCTTTCCAAAATA
656	MITE_T_4745	CSA018049	Not found	MIK2_ARATHMDIS1-interacting receptor like kinase 2 OS=Arabidopsis thaliana OX=3702 GN=MIK2 PE=1 SV=3	TAGGTATCATGAAAAAACTTTCATAAAAATGATCATGAAAGATTCATGACCCTTGGATTACACTTAAAATAAAGCACCACACATTAATTAAGGTAATCCAAGAGTCATAATTCTTTCATGATCATTTTCATGAAAGTTTTTTCATGATCCCTA
657	MITE_T_8429	CSA016205	Not found	MSL4_ARATHMechanosensitive ion channel protein 4 OS=Arabidopsis thaliana OX=3702 GN=MSL4 PE=3 SV=1	ACCTATGAAGCATGGGTACTTCAAAAAAAACAAGCCGTACCCGTACTGGATACCTACCGGCATACGGTACTTTATATAGTACTTCTGCATACGTACCGAGTACACGAAACACGTATGTAAATTTTTTCTTCTTAATTTTTGGCAAACCCAGACGTACTTACTATATATCCAAGTTGTACCGTACCTCAGTTGAAACAATATTTTCTTCTACTACAAAAATAAAACTCCTTTCACTATACTTTTTTTTTTAATTTTTAGTTTTATGCTTAGCATGTTTTTTAAATTAAATTATGGTTTGTAAGTTATTTAATATATTGACATTTAATTTTGATTTATACCTTTACTTTTGGCATTAAATGTTAATTGTAGGTTGGATCTTAACAAATTAAACCATTTAAT…
658	MITE_T_9594	CSA021815	Not found	POLX_TOBACRetrovirus-related Pol polyprotein from transposon TNT 1-94 OS=Nicotiana tabacum OX=4097 PE=2 SV=1	AGGGACATTTTTTCATAAATCCCTTTTCACCTACTTATGTTTCATTTAGTCCACATTATTTTCTTATATTCCAATAAGTCTTATGAGTGACATAGTTACCAAAATACCCCTAATAATATTTACATTTACAGtgtgaatgtttcgtgatatgaatgttcacactgtcaatgtgaatgttcacatcatcaatgtgaatgtTCACACTATTAATGTGAACATTCACACGTCAATGTAAATATTCACATTGTAAAATATGAATGTTCGTATCACAAAATTGCTAACCGTTCAAAAACTATTTGTAAGGGTACAAATGTCTATAAAATAATTTAAATATGAAAATTGGGATTTGGTAGTTTAAATGTTCAAATAATAGGACTTATTGGAATATAAGAATATGTT…
659	MITE_T_5104	CSA028522	Not found	PPA1_ARATHProbable inactive purple acid phosphatase 1 OS=Arabidopsis thaliana OX=3702 GN=PAP1 PE=2 SV=1	CAAGTTTGGCTAACCTAAAAAAGTGCACTTATTTCATCTTTTTATCTTTTTTGGGTCACATCAATCAACATCTCCTCTCTACTTTTTCTACACATAATACAAAAAAAGTCAAAAAGTGCACTTATTTAGTCTTCCCAAACTTG
660	MITE_T_8998	CSA015132	Not found	SYP61_ARATHSyntaxin-61 OS=Arabidopsis thaliana OX=3702 GN=SYP61 PE=1 SV=1	TGCTAAGAAGcatggacacggacacgtgacacgacacgagtacgacacggacacactgacacgTTAATTTTCAAAAAATGTAAGACACGACACGTGAGGGACACGCATGAAATATGTAATTTTGTATATTTATTATATGTTATATATATGAATATATCATTAAAAAGATAATAAAAAATACAATATGATACTAATTCCTATAAATTTATATCGTTTTTGTTTTATTATTATATCTTAAGTTGTTTTGTTCAAACTTATAATTAATTTCACATATGTCTAATTGTTAGACACTTGTATTTAAGCGATGGACACGTATGTCCTTCAAGTGTCCAAAGAGTGTCCAAGTTCTTAAAAAAATTTTAAAAATAGGACACGTTTTGAAGAGTGTCGGACACGTGT…
661	MITE_T_8352	CSA006315	Not found	---NA---	AGTGCACTATAGGGCTGTTCAAAAATCTGTTCAAACCAATAATCCGGACTGAATCAGATCGAATCATACGATTTGGTTCGATTCTATTAAGAATTGGTTCGGTTTCGGATTAAGAAATATGATAACCGTAAAAACAGTTCGGTTAATGGATTTTCTGAAAAAATCGCGGTTCGAACCGAACCGAACCGAATTTTAAAAGATATATATATAATGCCAAGTTTTATTTTTATTAATTGGTTTTTTATAATTTTAATGATATTAGGATGGTATAGATATGTAATATTAAGTAATGCCTTAATATTATTAGTTTTTATCATGAGTTAAATGTAATTAGTTTGAGTAATTATTTTGCTAATATTAAAAATTTATTCTTGTAAATAGAAATTTTTGGAACCAAAA…
662	MITE_T_16662	CSA025426	Not found	MLO4_ARATHMLO-like protein 4 OS=Arabidopsis thaliana OX=3702 GN=MLO4 PE=2 SV=2	CTCCCACCGTCCCATTTTATTGGTCCACTTTTCCATTTTAGTCTGCTCCAAAATGTTTGTCCACTTTCTATTTGGAGATACTAAATTTTGTTAGATTTCCAAAAATGCCCCTTATAAATTATTATAAACACATTTTAAAATTTAAAAAGAAGAGTAATGGTTGGAAAATCATTTCAAAATTTGAATTAAAATATAATGATTATATGTCTCTTTAATAAATTGAATTTTCTATATAGACAAATAAATTGGAACAGAGGGAG
663	MITE_T_12987	CSA025432	Not found	TMN1_ARATHTransmembrane 9 superfamily member 1 OS=Arabidopsis thaliana OX=3702 GN=TMN1 PE=1 SV=1	GAGCATCTCCAACCCACTAGGTATATCATACTTATTAATCAAAATGTCTAATATAACTCATCTTTTTCAACTCCAATGCACTAGGAGTATGATTAAGCATATTAGCTCAACTCACATTCACTAACTACATATAACTAGCCTTCAAAGTTAGGCAAAATGTATTTAATCATTGAGATCATTTCCCTCCATCTTTGTTGCTAACGTGACATTTTATAAAATTAATAATATTTAGATAAATAGCTAAAATAAAGAGCATAATTGGAGTAAAAACATGAAATAATTGATAGGCAAAATAAAATATATACTTTATAGTAATACTTAGATAAGTAAAATGCCTATTACCGTTGGAGATGCTC
664	MITE_T_14992	CSA025432	Not found	TMN1_ARATHTransmembrane 9 superfamily member 1 OS=Arabidopsis thaliana OX=3702 GN=TMN1 PE=1 SV=1	CTCCCACCGTCCCAAAATATTAGTCCCTTATTCCATTTTTCATTGTCCCAAAATATTAGTCCCTCTTTATAAATCAAGTACAAAAATAATGTAAATTTCCTATTTTGCCCTTCTTTTAAATTAATAAACAATTTAAAAAGTACAATTATGACATTGATATTCTCAAAAAATGTACTATCAAAAGGGTAATTTTGGAAAACCAACTTTTTTCAAATGCAATAAGTGTACTACCAAAAAAAGTTGGATTCCCCAAAAGAGACCAATATTTTGGGACGGAGGGAG
665	MITE_T_9444	CSA028195	Not found	BSK1_ARATHSerine/threonine-protein kinase BSK1 OS=Arabidopsis thaliana OX=3702 GN=BSK1 PE=1 SV=1	CTAAGAAGTATGGACACGGACACGCCGACACGTCAATTTTCAAAAAATACAAGACACGACACGTGGGGGACACGTATGAAatatataattttatatatttattatatgttatatacatgaatatTTCATTCAAAGATAATAAAAAATGTAATATAACACCAATTCCTATAAATTTATATGGTTTTTGTTTTATTGTTGTATTTTAAGTTGTTTTATTCAAACTTATAATTAGTTTTACCTGTGTTTAATTGATAGACACGTGTGTCTAAAAGATGAACACATGTGTCCTCCAAGTGTCCAGGTCTTTCAAAAAAAATTAAAAATAGGACACACTTTGAAGAGTGTCGGACACGTGTTGGAGAAGTGTCCAAAGAGTGTCGGTGTCTGACACGGACACGA…
666	MITE_T_13744	CSA028195	Not found	BSK1_ARATHSerine/threonine-protein kinase BSK1 OS=Arabidopsis thaliana OX=3702 GN=BSK1 PE=1 SV=1	TAGGCCTTGTTTGGTTTGGCTTTGGGAAAAAGATTTTGAAGAAAATTTTTGAAAATTTTGTTTGGTTTATAATTTTTCTCAAAAAATTTCCAAAATCACTTTATCTCTCCTACACATCAATCAATCACTTTTTCTCTCATCTCTCATTTTCAATCACTTTTTCTCTCACATACATCTACTCAATTATAACAAAATATCAAATCATTCCAAACTCCCAAACTCCAAAACTATTTTCAAAATATACAACCAAACAAACTATAAAAATTTCTAAACTCTCTTCCTAAAATATTTTTTGAAAACTTATCTCCTAAAGTCAAACCAAACAAAGCCA
667	MITE_T_6825	CSA000569	Not found	PLP9_ARATHProbable inactive patatin-like protein 9 OS=Arabidopsis thaliana OX=3702 GN=PLP9 PE=2 SV=1	GTTTGGGATGACCTAAATAAATGTACTTTTTGTCTTTTTATGAAAAGATGTGCAGAAAAGTAGAGATGTGATGTGATGAAAAAAAGATAAAAAGATAGATTATTTTGTGTATGCCAAAC
668	MITE_T_7149	CSA022659	Not found	DIOX6_ARATHProbable 2-oxoglutarate-dependent dioxygenase At3g111800 OS=Arabidopsis thaliana OX=3702 GN=At3g11180 PE=2 SV=1	TTTTGGAAAGTGGGTTAAAAGTCATTTATCAGCTTTTAACCCACTTCCTTCTCTTACAAAATAGTCAAAAAAAAAATCAAAAAGCAACTTTTAACCATATTTCCAAAA
669	MITE_T_10978	CSA035962	Not found	RNHX1_ARATHPutative ribonuclease H protein At1g65750 OS=Arabidopsis thaliana OX=3702 GN=At1g65750 PE=3 SV=1	CAGCTTCTCTCCAGTCCAAATCTGGACTGGACGGTGCTGTCCGGCCCTTGGGAGCGCACTACGGGTCGTGTTTCGATAATCTAAACCGTTCAATGTGTAGAACTCGTCGAGTACTATATATTTGTAAAAAATCACGTTGATTGGATATCGATAGCTATATGATCAAATCAGTTTTTTATGAAAAAAAATAGACGGCAAAAAATAAACGGCTTACAAAAAACTGATTTGATCATATAGCTATTGATATCCGATCAACGTGATTTTTTACAGGCATATAGTAATCGACGAGTTCTACACATTGAACGGTTTAGATTATCGAAACATAACCCGTAGTGGGCCCCCAAGGGCCGGACAGCACCGTCCAATCCAGATTTGGACCGGAGAGAAGCTGT
670	MITE_T_14997	CSA013351	Not found	SPL14_ARATHSquamosa promoter-binding-like protein 14 OS=Arabidopsis thaliana OX=3702 GN=SPL14 PE=1 SV=3	CTCCCTCCGTCCCAAAATATTGGTCCCTTTTGGGGAATCTAACTTTTTTTGGTAGTACACTTATTGCATTTGAAAAAAGTTGATTTTCCAAAATTACCCTTTTGATAGTACATTTTTTGGGAATATCAATGTCATAATTGTACTTTTTAAATTGTTTATTAATTAAAAAGAAGGGCAAAATAGGAAATTTACATTATTTTTGTACTTGATTTATAAAGAGGGACTAATATTTTGGGACAATGAAAAATGGAATAAGGGACTAATATTTTGGGACGGAGGGAG
671	MITE_T_17822	CSA019362	Not found	---NA---	GGCCCCGTTTGGTAGAGTTGTGGGAAAGTGAttataacttataacttaatggcttatagcttataactgtgaacataagctgatttttgacttataaattaAGGTTCTCCTCCCCCACTCAAAGAATAAGTTAATTTTTGACTTACAAAAAATTATAAACTGTATTGTTAAGCTGAATCAAACACATCAAAATAGTTTAAATTAAGCTAAAAGATAAAATAAGTTAGAAATAAGTCCTACCAAACAGGGCC
672	MITE_T_12241	CSA026223	Not found	MPC4_ARATHMitochondrial pyruvate carrier 4 OS=Arabidopsis thaliana OX=3702 GN=MPC4 PE=3 SV=1	TGTTACATGGACTCTTCAAATTAAATCAAATACCCGTGTCGGACACCCGACACTCGGACAAGGGTATGGGATATGTGTCGGATACTTTTCAACGGATACTTCTTATATAATTGTATATAACACTATTATTATATGCATATATTGTTATATAATTGCTATAAATGTCATTTTGACACTATAAGTTAAATATAATACCATTTTATCTCACATATTAGATTAAAAATATAAAAATATGACATTTTTTTGCCGAGTCCGCGCATCCTTAAATTTATGATTTAATGAGTCCGACCTCTAGATACATACCCGCACCCGACACCCGTACCCGAGTCCATGTAACA
673	MITE_T_999	CSA010897	Not found	PHO11_ARATHPhosphate transporter PHO1 homolog 1 OS=Arabidopsis thaliana OX=3702 GN=PHO1-H1 PE=2 SV=1	TGGGTAATTATTCAGTTATCTTAGTGTATGGACACGTGATATTCTATAACATTGTAATTGGTGGAGAAGGTGGGTAGGTGGGTTATTGTGTTGGGTGATTGGGAAACATGAAATGACATATTGAATGATGATTGGTTAAGGAGTACAGACACATGATATTTCAGGAATATTGAATAATTTCCC
674	MITE_T_17475	CSA025915	Not found	U92A1_ARATHUDP-glycosyltransferase 92A1 OS=Arabidopsis thaliana OX=3702 GN=UGT92A1 PE=2 SV=1	GGTCCTAACAGTTGGACTTAATTCATATCAAGTCCTATTGAAAATAAGTCTTGGCAAAATTATCGCTAAAAATAATTTTTTTTTTGTAACAATTTTTTACATACGTCGCTAAAAATTGACAATTAGTAACTCATTTTTGTCATAATTTTTATAAATTGCCGCTAAAACTTACAATTAATGACTTTTTTTATGGCAAAATTTTCTCATAGGACCTATTAGACAATAAGTCTACTTATTAGGACC
675	MITE_T_17471	CSA025915	Not found	U92A1_ARATHUDP-glycosyltransferase 92A1 OS=Arabidopsis thaliana OX=3702 GN=UGT92A1 PE=2 SV=1	GGTCCTAACAGTTGGACTTAATTCATATCAAGTCCTATTGAAAATAAGTCTTGGCAAAATTATCGCTAAAAATAATTTTTTTTTTGTAACAATTTTTTACATACGTCGCTAAAAATTGACAATTAGTAACTCATTTTTGTCATAATTTTTATAAATTGCCGCTAAAACTTACAATTAATGACTTTTTTTATGGCAAAATTTTCTCATAGGACCTATTAGACAATAAGTCTACTTATTAGGACCTAAGTCTACTTATTAGGACC
676	MITE_T_6920	CSA028583	Not found	URGT2_ARATHUDP-rhamnose/UDP-galactose transporter 2 OS=Arabidopsis thaliana OX=3702 GN=URGT2 PE=1 SV=1	TTTGTGGTTCAAATGGCTCAAATCACTCAAAACGACGTCGTTTTGACAGATTTTGAGTGCAAAACGACGTCGTTTTGACAGATTTGAGCCATTTGACCTACAAA
677	MITE_T_22935	CSA030427	Not found	TGD4_ARATHProtein TRIGALACTOSYLDIACYLGLYCEROL 4, chloroplastic OS=Arabidopsis thaliana OX=3702 GN=TGD4 PE=1 SV=1	GGCCATGTTTGTTTGGGTGGACATGAGCTTGGGATTGGACTAATAGTCTAATAAAATTATTAATCCGATGTTTAGTTAAACAATTGAAATACGGACTAATTATTTTAAACTTGACTATTAGTTAAGATAGGATACATAATCCAACGGATTCGTAGTCTTAGGACTATTAGTCCTGGGAATGCTAATCCAGTCCGCCCAAACAAACATGGCC
678	MITE_T_18229	CSA003705	Not found	PP243_ARATHPentatricopeptide repeat-containing protein At3g18970 OS=Arabidopsis thaliana OX=3702 GN=PCMP-E93 PE=2 SV=1	GGCCTCGTATGGGAACCCTCACTTTTAGCAAAAAAGTCAAAAAGTTACTAAATTAGCCAAAAAGCCAACAACACATACCAAAAAGTCAAATATTCTCTTTTCTATCTACTTTTTGCATATCTTTTCGTAAAAAGTCAAAAAGTCATCCCAAACATAATAGTTTTTTTTAGATCATATTTTAGCCAAATAGCCAAAAAGTTACTAAATTAGTCTGTTCCCAAACGAGACC
679	MITE_T_14062	CSA014547	Not found	ENO1_ARATHEnolase 1, chloroplastic OS=Arabidopsis thaliana OX=3702 GN=ENO1 PE=1 SV=1	CTATGTTACATGGACTCGGGTATGGGTGTCGGGTGTGGGTATGTATCCAGAGGTTGGACTCATCAAACTATAAATTTAAGGGTACGCGGACTCGGTAAAGAAATGTCATATTTTTATAAATTAATGCAGTATGTGAGATAAAATAGTATTATATGTAACTTACAGTGTCAAAAAGATATTTATAGTAATTATACAACAATATGTACGTATAATTATAGTGTTATATACAATTATATAAGTATCCGTTGAAAAATATCCGACACATATCCCATACTCTTATCAGAGTGTCGGGTGTCTGACACGGGTATTTGATTTATTTTGAAGAGTCTGTGTAACATAG
680	MITE_T_16292	CSA015394	Not found	---NA---	AGGGTAATTCTGTTCACACACCATATTTTATCTCCATACACACCATTTGTGTCGTTCGGATATCAATTTCCGTACAAAAACAAAATGTTTGAATATCAACTTCTGAACAAAAATTAAGTACTCAAACAAAAAACTTTTTTGATAGTTGATATCTGAACATTTATATTTCGTTCGGAAGTAGATATCCGAACATTTATATTTTGTTCGAAAGTTGATATGCGAACAAGATAAATGGCGTGTACTAAGACAAAGGCTGATGTGCAGACAGAATTACCCT
681	MITE_T_17224	CSA032484	Not found	---NA---	GGGCAAATTACAAACACCCTCCTCGAGATTTGGTAAAAATACAGATTCTCCCTTGAGATTTGAGAAATTACAAATTACCCCCTAAGGGTCAAATTTTCATAATAAATTAGGAAAAATTAAGGGGGAATCTGTATAAAAAAAAAAACCTCAAAGGACAATTTGTTATAGAAATGTAAATCTCAGGGGGTGGGATGTAATTTCTCAAACCTCAGGGAGAAATTTGTATTTTCACCAAACCTCGAGGGTGGTGTTTGTAATTTGCCC
682	MITE_T_17225	CSA032484	Not found	---NA---	GGGCAAATTACAAACACCACCCTCGAGGTTTGGTGAAAATACAAATTTCTCCCTGAGGTTTGAGAAATTACATCCCACCCCCTGAGATTTACATTTCTATAACAAATTGTCCTTTGAGGTTTTTTTTTTTATACAGATTCCCCCTTAATTTTTCCTAATTTATTATGAAAATTTGACCCTTAGGGGGTAATTTGTAATTTCTCAAATCTCAAGGGAGAATCTGTATTTTTACCAAATCTCGAGGAGGGTGTTTGCAATTTTCCC
683	MITE_T_9575	CSA032980	Not found	GTS1_ARATHWD repeat-containing protein GTS1 OS=Arabidopsis thaliana OX=3702 GN=GTS1 PE=2 SV=1	TTAGTCAAAACCCCTCCATTGGACCCTTGTTTAGTGAAAATGTTAGCTTTATTTTTCTTCATAAACCCCTAAGGAGAAGAAAACACATAATTAAGTAAGAACAAAGTAAAATATATACTTTTTTCCTTTATTGGACAATATTGCTAGAGGAACATGTTACCGTCAAATAAAGTAATATGTTATTGTTACTGTTTACATTTATTTCAACGGTAATAATTTTTTTTTAATAAAGAATTTTATAGTCAACATGGATTTTATTTGATAGATCTTGATGAGAGAATTCTAAAAATATTAATTTTATTAAAAATCAGTATCTACATCAAAAGTTATATTATTTTAAATTTTAATATTTTGATAACAGTGATATTTGTTGGATTTTTTAAGGAAATTTTTTTGTGC…
684	MITE_T_4432	CSA003551	Not found	YJU2_DICDIYJU2 splicing factor homolog OS=Dictyostelium discoideum OX=44689 GN=yju2 PE=3 SV=1	TATATGTACCAATTAGTGTACTAAAGAATGTACCAATTGATGATGTGGCATAATTTAAAAGGTTTTTGGTATTTTTAATGTAATTAATGAGTAGGGTCAATAATAATGTCATAACTAGTGTTGGTACACTAGTTAGTACACTAATTAGTGTATGTA
685	MITE_T_3127	CSA014256	Not found	API5_ORYSJApoptosis inhibitor 5-like protein API5 OS=Oryza sativa subsp. japonica OX=39947 GN=API5 PE=1 SV=1	TGTGTTTGGTTGTGAGATTTGAGGAGAGATTTGGAAAGAAAAATAGAAAAGGTAGGTGAAATGTGAAAAAAAATATGCTTACATTTCACATAGTTTCACACACCGTTTCCCTTTCCCTTTCTAAATCTCTCCCCAAATCCTCCAACCAAACACA
686	MITE_T_14093	CSA020913	Not found	MSBP1_ARATHMembrane steroid-binding protein 1 OS=Arabidopsis thaliana OX=3702 GN=MSBP1 PE=1 SV=2	CTCCCTCCGTCCCATAATATTAGTCCCTTATTCCATTTTTCATTGTCCCAAAATATTAGTCCCTCTTCAAAAATCAAGTACAAAAATAATATAAATTTCCCATTTTGCCCTTCTTTTAAATTCATAAATAATATAAAAAGTACAATTATGACATTGATATTCTCAAAAAAGTGTACTATCAAAGGGTAATTTTGGAAAACCAACTTTTTAAAAGTACAATAATTGTACTACCAAAAAAAGTTGGATTCCCCAAAAGGGACCATTATTTTGGGACGGAGGGAG
687	MITE_T_7981	CSA036082	Not found	ICP55_ARATHIntermediate cleaving peptidase 55, mitochondrial OS=Arabidopsis thaliana OX=3702 GN=ICP55 PE=1 SV=1	TAGGGGTGTAACTTGGGCGGGTTTGATCGGGTTGGGAGGTTGTCCAAGCCCAGCCCAAGTTGTGCTGAGACTTGCCCAAGCCCGTCCAAGCCCGAATTGTAATCCGAGGTGGTCTGCCCAAGCCCGACCCGAGCTAAACCCGAATTGCCCGAATTGTAAATGAATTTCAGTTTTTTATTTTTAATTATTTTTTTATTATAGAAAATCATTAATACCATCAAAACAAATAATTTATATAATGTAAGAGAGATGCCACTATAGTAGTCCTTACAATTTATGAGTGAAAATAAAAAGAAAAAAAGTAAGATTTTATGTtatttgtatatataatatatattcaatatgatttaataatataaattactttaatatcatgtaatgactaataagttatattta…
688	MITE_T_17346	CSA016981	Not found	ITN1_ARATHAnkyrin repeat-containing protein ITN1 OS=Arabidopsis thaliana OX=3702 GN=ITN1 PE=1 SV=1	GGTCATGTTTGATTCACAAGATTAATAGTGAAATATTAATAATCCTATTAAATTAGTGTGATATTGACTATCCAATTGGATTAATAACCATTGGATTAATAATCCAACCCCTACTCCCATTACTAATAATTCTACAAATTTGTTGGATTAATTATCCATTGGATTAATAATCCTAAACTAAAGTGTTAACACAAACATAGGATAATTGAGCCCACGGATTGATAATTCCAATCTCGTGCTCTAATCCACCCAATCAAATATGGCC
689	MITE_T_19470	CSA035941	Not found	AGTA_DICDIUDP-galactose:fucoside alpha-3-galactosyltransferase OS=Dictyostelium discoideum OX=44689 GN=agtA PE=1 SV=1	GCCTCCGTTTGTCAAGTAAAAAGTCAGATTTTTTTGGCTAAAATAGTTACAAAAAATAAAATAGGCTATTTTAGCCACAAAAAACAAAACATCAAATCCAATCCATAATCATTACAATCCTCTCTCACAAAAAAAGTCAAAAAAGTCAAAAAGTCAAAAAGTCCTTCCCAAACCAGGCTAAAATAGCCCAGGTTAAAATAGCCAAAAAACCAAAAAGCCAACACACTTCCCAAACGGAGGC
690	MITE_T_4791	CSA035941	Not found	AGTA_DICDIUDP-galactose:fucoside alpha-3-galactosyltransferase OS=Dictyostelium discoideum OX=44689 GN=agtA PE=1 SV=1	TGTGTTTGATTAGAAGATTTAAAGAAAGATTTGGAAAGAGAAAGGAAAAAGTTAGGTGAAATGTAAATAAAATATACTTACATTTCACACACTTTTTCTCTTTCCCATTCCCTTTCCAAATCTCTCCTTAAATCCCTTAACCAAATACA
691	MITE_T_15401	CSA006020	Not found	CFXQ_CYAM1Protein CfxQ homolog OS=Cyanidioschyzon merolae (strain 10D) OX=280699 GN=cfxQ PE=3 SV=2	GGCCTTGTTTGGTTTGTATTTGAGAAACATGTTTTGAGATAAAAAGTATAAAAATTTGTTTGGTTTGGTTTTTTTTTAAAAGATGTTTTGAAAAATTATTTTGAGAGAGAGTTTTGGAAAAAATGATTGATTTGATGTGTATGAGAGAGAGATTTGTTTGGAAAATTTGTAAACCAAACAAGTTTTGGAAAATTTTTTTGGAAAAATTTGTTTGGTTTGATTACTTTTGAAAACTTATTTGTAGAGAATTTTTCCCAAAATTTTTTGAGAAACACAAACCAAACAAGGCC
692	MITE_T_15269	CSA004651	Not found	---NA---	GGCCAAGTTTGGGAAGACTAAATAAGTGCACTTTTTGTCTTTTTGGACTAAAAAATTGAGGTTGAAAATATGGATGTTTGGGTTAACTTTTTGACTTTTTATTGAAAAATGTGTAATAAAAAATTGTAAAAATTGATTTGTAGGGAAAAATTTGAATTGGGAGTTGTGCAGCCGTAATTGTTGACTTTTGGTGAATAGTGTTAACTTTTTAACTTTTTGAGTAACTTTTTGGCTTTTTGGCTTTTTTGGAACATCCCAAACTTAGCC
693	MITE_T_2106	CSA010741	Not found	KRP3_ARATHCyclin-dependent kinase inhibitor 3 OS=Arabidopsis thaliana OX=3702 GN=KRP3 PE=1 SV=1	GTTGTGTTTGGTTGAGGGATTTGAGGAGGGATTTGGAAAGAGAAATGGAAAAGGTAGATGAAATATGAATAAAACATGCCTAAATTTCACCTAATTTCACACATCTTTTCCCTTTCCCTTTCCAAATCCCTCCCCAAATCCTCCAACCAAACACACC
694	MITE_T_6471	CSA015778	Not found	TAR2_ARATHTryptophan aminotransferase-related protein 2 OS=Arabidopsis thaliana OX=3702 GN=TAR2 PE=2 SV=1	ACAGGGAGCTTCTATTTACACACACAATATACACTTTCTACACATCCCTCCTCACTACACTTTTTACACACTCCCTTCATTAAGTGTGTGTATAAAGGGGGTTTAGTGTGTGTAAATAGAAGCTCCCTGT
695	MITE_T_10839	CSA010275	Not found	Y5020_ARATHProbable inactive receptor kinase At5g10020 OS=Arabidopsis thaliana OX=3702 GN=At5g10020 PE=1 SV=2	AAAGGGTATGGCTTCTGTCCAGTCCGATCCCGGACTGGACCGTGCTGTTGGGCCCGTGGGGGCCCACCAAAGATCCCGTTTTGATAATCTAAACCGTTTCAATGTGTAGAAATTATCCAGTACTATATGCCTATAAACAATCATGTTGATCGGATATCGATAGCTATGCGATCAAAACAGTTTTTTTTCAACCGTTAATTTGTTCACCGTCTAATTTTTTTAATACGAAACTGATTTGATCATATAGCTATCGATATCCGATCAACGTAATTTTTTACAAGTATATAGTACTCGACGAATTCTACACATTGAACGATTCAAATTATCAAAACATGACCTGTAATAAATCCCCACAAACCCAACAATACGGTCCAATCCGATCCCAGACCGAACAGAATC…
696	MITE_T_1386	CSA033621	Not found	PTR30_ARATHProtein NRT1/ PTR FAMILY 5.1	atatatataCAGCAATGCTAGGTATCATGAAAAACCTTTCATGAAAATAATCATGAAAGCTTTGTGACCCTTGAATTACACTTAGAATAAAGCACCACACACTAATCAAGGTAATCCAAGGATCATAAATCTTTCATGATCATTTTCATGAAAAAATTTTCATGATTCCTAACTTTTCTCATATATA
697	MITE_T_722	CSA025550	Not found	AMT31_ORYSJAmmonium transporter 3 member 1 OS=Oryza sativa subsp. japonica OX=39947 GN=AMT3-1 PE=2 SV=1	GTTTGTTTGGGCGGACTGAATTAGCATTCCCATAACTAATAATCCTGGGATTACGAATCCGTTGGATTATGTATCCTATCTTAACTAAAAGTCAAGTTTAAAATAATTAATCCGTACTTCAATTGTTTAACCAAACATCGGATTAATAATTTTATTGGACTATTAGTCCAATCCCAAGCTCATGTCCACTCAAACAAAC
698	MITE_T_15529	CSA008754	Not found	---NA---	ACTCCCTCTGTCCCAAAATAATGGTCCATTTTGGGGAATCTAACTTTTTTTGATAGTATAATTATTGCACTTTAAAAAAGTTGATTTTCCAAAATTACCCTTTTGATAGTACATTTTTTGAAAATATCAATGTCATAATTGTATTTTTTATATTGTTTATTAATTTAAAAGAAGGGCAAAATAGGAAATTTATATTATTTTTATACTTGATTTTTGAAGAGGGACTAATATTTTGGGACAATGTAAAATGGAATAAGAGACTAATATTTTGGAACAGAGGGAGT
699	MITE_T_20311	CSA029990	Not found	Y3333_ARATHProbable inactive protein kinase At3g63330 OS=Arabidopsis thaliana OX=3702 GN=At3g63330 PE=2 SV=1	GGCCTCGTTTGGCAAGAGGCTATTTTAGCCAAAAAGCCAAAAAGTTACTAAAAAAAGCCAAAAAGCTAACCACTCATAGCAAAAAGTCAAAGATTCCCTTTTCTCTCTACTTTTTGCACATCTTTTCGTAAAAAGCTAAAAAGTCATGCCAAACATACTAGTTTTTTTTACATCACATTTTAGCCAAATAACCAAAAAGTTACTAAATTAGCCTGTTCCCAAACGAGGCC
700	MITE_T_14856	CSA024306	Not found	FERON_ARATHReceptor-like protein kinase FERONIA OS=Arabidopsis thaliana OX=3702 GN=FER PE=1 SV=1	TTTAATACTCCCTCCGTCCCATAATATTAGTCCCTTATTCCATTTTTCATTGTCCCAAAATATTAGTCCCTCTTCAAAAATCAAGTACAAAAATAATATAAATTTCTCATTTTGCCCTTCTTTTAAATTCATAAATAATATAAAAAGTACAATTATGACATTGATATTCTCAAAAAAGTGTACTATCAAAGGGTAATTTTGGAAAATCAACTTTTTAAAAGTACAATAATTGTACTACCAAAAAAAGTTAAATTCCCCAAAAGGAATCATTATTTTGGGACGGAGGGAGTATAAA
701	MITE_T_9347	CSA022055	Not found	LYK3_ARATHLysM domain receptor-like kinase 3 OS=Arabidopsis thaliana OX=3702 GN=LYK3 PE=2 SV=1	CGCTAGGGCTGTGCAAAATACCACCCAATCCGCTAAAACTGCACCGATCCACATCTATCCGCACCGCTCTAACCGCTAATCGCGGTTTAAACTTTAAATTTCATAATCCGCCAACCGAACCGCTCCGCTCCGCTATAGTTAGTACATATATATTTTTTAACCTCCAATGAAATATCAATGTAAAAATGAGTGTAAGAGAGATTTAAGATATAAAATTTATTATAAATTAGTGGGTATATATATGAAACATATTATTTAAAATTACATTGTGTTATATATCTAAAAAATATTATACAAATTAATATTATATATTATGCATATGTATGATAATTAGTTAGAATATTCTTCAATTTGCCAATCCGCCAAAAACCACCCAAACCACAAATTGTCAATCCGCTA…
702	MITE_T_1590	CSA035551	Not found	EML3_ARATHProtein EMSY-LIKE 3 OS=Arabidopsis thaliana OX=3702 GN=EML3 PE=1 SV=1	GGGTTGGTTTGGGATGTCCTAAAAAAGTGCACTTTTTGACTTATTggtgggtttgggttgggtttgggttgggtttgatgtgatgtgttagagaggtgatgtgatttaaataagatgatgtgaCTTAAATAAGATAATGACTTTTTGACTTATTTAGTACATGCCAAACTAGCCC
703	MITE_T_7010	CSA030808	Not found	MRS21_ARATHMagnesium transporter MRS2-1 OS=Arabidopsis thaliana OX=3702 GN=MRS2-1 PE=2 SV=1	GTTTGGGAAGTCTCAAATAATTCATCTTTTTATCTTTTTTCCATCACATCACCTCCCTACTTTTCTGCACATCTTTTCGTAAAAAGACAAAAAGTACACTTATTTAGGTCATCCCAAAC
704	MITE_T_1509	CSA032709	Not found	Y4757_DICDIOTU domain-containing protein DDB_G0284757 OS=Dictyostelium discoideum OX=44689 GN=DDB_G0284757 PE=4 SV=2	GCTGTGTTTGGTTGGGAGATTTAAAGagggatttggaaagggaaatggaaaaggtaggtgaaaTGTGAATAAATCATGCCTATATTTCACATAGtttcacataccttttccctttccctttccaaatccctCCCCAAATCCCTCAACCAAACACACC
705	MITE_T_6127	CSA008070	Not found	GUN8_ARATHEndoglucanase 8 OS=Arabidopsis thaliana OX=3702 GN=CEL1 PE=2 SV=1	GAAAAAATTTTCATGAAACTGATCATGAAAAATTTATGATCCTTGGATTACCTTGATTAGTGTGTGGTGTTTTATTTTAAGTGTAATCCAAAGGTCATAAATATTTCATGATCATTTTCATGAAAGTTTTTTC
706	MITE_T_4535	CSA005793	Not found	PHYC_ORYSJPhytochrome C OS=Oryza sativa subsp. japonica OX=39947 GN=PHYC PE=2 SV=1	GGCCAAGTTTGGAAAGACTAAATAAGCGTATTTTATTACTTTTCTTGTATTATGTGTAAAAGAAGTAGAGAAGAGATGTTGATTGATGTGACTTAAAAAAGATAAAAAGATGAAATAAGTGTATTTTTTTAGTTTAGCCAAACCTGGCC
707	MITE_T_5711	CSA027611	Not found	CDPK1_ARATHCalcium-dependent protein kinase 1 OS=Arabidopsis thaliana OX=3702 GN=CPK1 PE=1 SV=1	ATTTTGGTGCTCTAATAGAGCACTAATGACATGACaataaataaaaaaaataaaataaaataaaaacaaattaaGACCGAAACATCACATCACTGTGGGTGGAGCCCACTGCCAACTCATTAGAGCTACTTTTAGAGCTCAAAAAT
708	MITE_T_6024	CSA023195	Not found	CDPK1_ARATHCalcium-dependent protein kinase 1 OS=Arabidopsis thaliana OX=3702 GN=CPK1 PE=1 SV=1	GGCCACGTTTGGGAACATGCTATTTTAGTAACTTTTTTATTTTTTACGAAAAGATGTGCAGAAAAGTGGAGAGGTGATGTGACAACTTTTAGTAACTTTTTAGCTTTTTGGGTAAAATAGCCACTCCCCAAACGAGGCC
709	MITE_T_13903	CSA012891	Not found	DRB4_ORYSJDouble-stranded RNA-binding protein 4 OS=Oryza sativa subsp. japonica OX=39947 GN=DRB4 PE=2 SV=1	CTATGATACATGGACTCGAGTACGGGTGACGGGTGCGGGTATGTATCTACAGGTCGGACTCATTAAATCTTAAATTTAAGGGTACACGGACTCGGGAAAAAAATGTCATATTTTTATATTTTTAATCTAATATGTGAGATAAAATGGTACTATACGTAACTTACAGTGTCAAAATGACATTTATAGTAATTATACAATAATATGCACATATAATAATTGTGTTATATACAATTATACAACAAGTATCTGTTGAAAAGTATTCGACATATATCCCATACCCTTGTCCGAGTGTCGGGTGTCCGACACGAGTATTTGATCTATTTTAAAGAGTCCATGTAACATAG
710	MITE_T_13089	CSA003734	Not found	CSLD2_ARATHCellulose synthase-like protein D2 OS=Arabidopsis thaliana OX=3702 GN=CSLD2 PE=3 SV=1	AGGTAAATTACAAACACACTTTCTGAAATTTACTTAAAATACGAACTGTTTCCTGTGATTTGAAAAATTACAAATACCTTACTGTCAGAATTTTTTATTTAACAGAATTAATTAAAAAAGTAAAATTTCTAACTGTTTACTTATACAATAATAAAATTATCTAAATTATTAATTGAAATAAAATTTTAATATTATTAAAAACTGTTAATTAACTTGATGATTTATTAATAAAAGGACCTATTTGTCATAAAATTAGAAACCTTAAGGGGTATAATGTAATTTTTAGAACCATAAGAATTAATTTGTAATTTAAATAAATCTCAGGAGGTGTATTTGAAATTTATCCT
711	MITE_T_13246	CSA024833	Not found	CRBN_PONABProtein cereblon OS=Pongo abelii OX=9601 GN=CRBN PE=2 SV=1	GAGCATCTCCAACGGTAGTAGGCATTTTACCTATTTAAATATTACTATAAAGTATACATTTTATTTTGCCTATCAACTGTTTTATGTTTTTACTCCAACCATACTCTTTATTTTAACTATTTATCTAAATACTATTAATTTTATAGAATGACACGTCAACAATAAAGATGGAGGGAAATGATCCTAATGATTGAATACATTTTGCCTAGCATTGAAGGCTAGCTACATGTAGCTCGTGAATATGAGTTGAGCCCAAATGCCTAATCATATGTCTAGTGCATTGGAATTGAAAAAAGTGAATCACACTAGGCATTTTAACTAACAAGTATTATATGCCTAGTGCATTGGAGATGCTC
712	MITE_T_4294	CSA016949	Not found	AAP8_ARATHAmino acid permease 8 OS=Arabidopsis thaliana OX=3702 GN=AAP8 PE=1 SV=1	TGTGTTTGGTCGAGGGATTTGAGAAGGAATTTGGAAAGGGAAATGGAAAAGATAGGTGAAATATGCATAAAACATGCCTATATTCCACCTAGTTTCACACACATTTTCTCTTTCCCTTTCTAAATTCCTCTCCAAATCTCCCAACCAAACACA
713	MITE_T_14891	CSA017365	Not found	LRKS1_ARATHL-type lectin-domain containing receptor kinase S.1	CTCCCTCCGTCCCATAATATTAGTCCCTTATTCCATTTTTCATTGTCCCAAAATATTAGTCCCTCTTCAAAAATCAAGTACAAAAATAATATAAATTTCCCATTTTGCCCTTCTTTTAAATTCATAAATAATATAAAAAGTACAATTATGACATTGATATTCTCAAAAAAGTGTACTATCAAAGGGTAATTTTGAAAAATCAACTTTTTAAAAGTACAATAATTGTACTACTAAAAAAAGTTGAATTCCCCAAAAGGGACCAATATTTTGGGACGGAGGGAG
714	MITE_T_7897	CSA019529	Not found	---NA---	TAGGGCTGCAAACGAGCTGAGCCGAGCTTTAGTACGTTTGGGCTTGTTTATTAAGATTTTAACGAGTTCTGAATAAAAATTTAACGAACcgagctcgagctcgagcccgagccgagttggcttaggagctcgagccgagttggcttaggctcgacttgagctcgagctTGTTCACAAGCCTTAATGAGCCAAAAAATTTATAAATTCATACTTGCATGTGAGACTAAAGTTACAATTAAAACTTTGATTATACAATTATATATACAATATATATAAACATACTAAAAAAAAGTCTATATTTTACTAAAATAATAATATGTACTACCACTATTATATAAATGTACTATCTATAGTTAACTATTATTTACATTTATATTTTTTAAATATATAAACAGCATA…
715	MITE_T_19818	CSA008510	Not found	CALX_SOYBNCalnexin homolog OS=Glycine max OX=3847 PE=2 SV=1	AGACCTCGTTTGGGAACAGGCTAATTTAGTAACTTTTTGGCTATTTGGCTAAAAAAGTAGGTAAAAAAAACTTGTATGTTTGGGATGACTTTTTGGCTAATTACGAAAAGATGTGCAAAAAGTACAGAGAAAAGAGAATCTTTGACTTTTTAGTATGAGTTGTTAGCTTTTAGGCTAATTTAGTAACTTTTTGGCTAATTGGCTAAAATAGCCTCTTGCCAAACGAGGCCT
716	MITE_T_20828	CSA008485	Not found	SNF4_ARATHSucrose nonfermenting 4-like protein OS=Arabidopsis thaliana OX=3702 GN=SNF4 PE=1 SV=1	ACTTAGGCCTCGTTTGGGAACAGGCTAATTTAGTAACTTTTTGGCTATTTAGCTAAAAAGGTAGGTAAAAAAAACTTGTATGTTTAAGATGATTTTTGGCTAATTACGAAAAGATGTGCAAAAAGTAGAGAGAAAAGAAAATCTTTGACTTTTTTGTATGGGTTGTTAGCTTTTTGACTAATTTAGTAACTTTTTGGCTAAAACAGAGCCTTCCCAAACGAGGCCTTAGT
717	MITE_T_12745	CSA031313	Not found	NDA8B_ARATHNADH dehydrogenase	AGCATGTTTGATTGACAATATTAGAGCATGGGATTGAGATTATTAATCCGTGAGCTCAATAATCCTGTGTTTGTTTTGAAATTTTGTTTTAGGATTATTAATCCAACAAATTTGTTGGATTATTAGTAATAGGGTAGGGGTGAGATCATATATCTTAAGTTGGGAAATAAAATAAAATGACTCTTTTATCTACTAATCTAATGCAAATCAAACAATTGATAAGGGGATAATTTATCCTACTAATCCAATTGGATAGTGAATACGACACTAATTTGATGGGATTATTAATACCTTCACTATTAGTCTTGTGAATCAAACATGG
718	MITE_T_3015	CSA023165	Not found	---NA---	ATGCTACATACACCAATTAGTGTACTAACTAGTGTACCAACACTAGTTATGACATTATTATTGACCTCACTCATTATACAAATTACAAATACCAAAAATTTCTTAAATTATGCCACATCATCAATTGGTACATTAGTTAGCACACTAATTGATATATATAGTAT
719	MITE_T_1708	CSA021648	Not found	TM16B_ARATHMitochondrial import inner membrane translocase subunit PAM16 like 2 OS=Arabidopsis thaliana OX=3702 GN=PAM16L2 PE=2 SV=1	CAAGTTTGGGAAGACTAAATAAGTGTACTTTTTGACTTTTTATGAAATATGGGTTGGATTTGGGTTGGGTTTGAAGTGATGTGTTAGAGAGGTGATGTGACTTAAATAAGATGATGTGACTTAAATAAGATAGTGACTTTTTGATTTTTTGGATTTTTTGGAGGATGCCAAACTTG
720	MITE_T_4943	CSA021648	Not found	TM16B_ARATHMitochondrial import inner membrane translocase subunit PAM16 like 2 OS=Arabidopsis thaliana OX=3702 GN=PAM16L2 PE=2 SV=1	AGTGTACTAACTAGTGTAACAATACTAGTTGTGATATTATTATTGACCCCACTCATTAATCACATTACAAATCCCAAAAACCTCTTAAATTATGCCAAATCATCAATTGATACATTAGTTAGTACATTAGTTAGTACATT
721	MITE_T_8783	CSA034657	Not found	---NA---	GACCATCTCCAACGGTTCATCAAGCTTGATATCAAATTCAAAATTTGATGAAAAAGTCACTTTTTTGAGCTCCAACGGTTTCACCAAATCGATATCAAATCGAGAATTCAGCAAATCTTTTACCAAAACGAGAACAGGCGAAGCATTTCACCAAATCACTGTTCCTGATCGTTGGGAGAGACCAACCGGTCAACCAGCCGGTTGCCCGGCCGGTTGACCAACCGGTCGACCGCCTAAAGGTTCAGACGGTTCCAAGAAAAGGTTCAAACAGTaaaaaaaaaaaaaaaaaaaaaaTTTGCCTAACCGGTCGACCAGCCGGTTGACCAGCCGATCGACCAGTCGGCCGACCACTAAAAGGTTCAAAAAGTTCaaaaaaaaaatcaaaaaaaaaaaaaaTCG…
722	MITE_T_18759	CSA026179	Not found	SRM1_ARATHTranscription factor SRM1 OS=Arabidopsis thaliana OX=3702 GN=SRM1 PE=1 SV=1	GGCCTTGTTTGGTACAGTTTTTTTTTCAACTTATTTCAACTTTCAGCTTAATTTAAGTTATTTTGATGTGTTTGGTTTAGCTTAACAATGCAGCTTATAGCTTTTTGTAAGTTAGAAATCAGCTTATTCTTTGAGTGGGGCAGGAGAAGCTtaatttataagtcagaaatcagcttatgttcatagttataagctataagctgttaaggcataagttataagCACTTTCTCACAGTTCTACCAAACAGGGCC
723	MITE_T_19452	CSA014478	Not found	CASP_ARATHProtein CASP OS=Arabidopsis thaliana OX=3702 GN=CASP PE=1 SV=2	GGCCTCGTTTGGGAACAGGCTAATTTAGTAACTTTTTGGCTATTTGGCTAAAAAGGTAGGTAAAAAAAACTTGTATGTTTGGGATGACTTTTTAGCTAATTACAAAAAGATGTGCAAAAAGTAGAAAGAAAAGAGAATCTTTGACTTTTTGGTATGTGTCGTTGGCTTTTTGGCTAATTTAGTAACTTTTTGGCTAATTGGCTAAAATAGCCTCTTGCCAAACGAGGCC
724	MITE_T_8818	CSA014617	Not found	KLHL3_DANREKelch-like protein 3 OS=Danio rerio OX=7955 GN=klhl3 PE=3 SV=1	CAGTGTTATTAAAGGCGATAAGTGCACCAAGGCGCCAAGGTCTCTTGGGGCCTAGGCTCAAGGCGCAAGATGAGGCGCAGGCTTCACCGAAGTGAGGCGCACCTTGTACGGAAAAAAATATATCACTTAATATAAGTAAATAATTTAGGGTTCAACATAAACAAAATAAAATGTTAACCATTTAGTGTTTTTTGGAGATTAGGAATTATTGATCTGGGGTTGAATGCCTAATGTATTGGCATATGTAATAAGAGTAGGGATCTTCTGTAGTTGCACCATATTAAATCAATAGTTAAACAAAATCAATTAAAGCAACAATAAAAAAAAACCCTCAAAATGCAAGCCTTGGGTTAGTCAGGCACCTTATCACAGTCGCCTGGCTTGGAACACTACAAAGCG…
725	MITE_T_21736	CSA013488	Not found	TF27_SCHPOTransposon Tf2-7 polyprotein OS=Schizosaccharomyces pombe (strain 972 / ATCC 24843) OX=284812 GN=Tf2-7 PE=3 SV=1	GGCCTCGTTTGGCAAGAGGCTATTTTAGCCAATTAGTCAAAAAGTTACTAAATTAGCCAAAAAGCCAACAACCCATACCAAAAAGTCAAAGATTCTCTTTTCTCTCTACTTTTTGCACATCTTTTCGTAATTAGCCAAAAAGTCATCCCAAACATACAAGTTTTTTTTACTTACCTTTTTAGCCAAATAGTCAAAAAGTTACTAAATTAGCCTGTTCCCAAACGAGGCC
726	MITE_T_18887	CSA033548	Not found	VPS41_SOLLCVacuolar protein sorting-associated protein 41 homolog OS=Solanum lycopersicum OX=4081 GN=VPS41 PE=2 SV=1	GTTTGATTCACAATACTAATAGTGAGGTATTAATAATCCTATCAAATTAGTGTGGTATTAACTATCCCACCCCTACCCCATTACTAATTATCCTACAAATTTGTTGGATTAATTATCCATTGGATTAATAGTCCTAAACCAAATGTCAAAACAAACATAGGATGGTTGGGCCCACGGATTAATAATCCTAATCCCATACTTTAATCCTTCCAATCAAAC
727	MITE_T_1345	CSA033822	Not found	LCV1_ARATHProtein LIKE COV 1 OS=Arabidopsis thaliana OX=3702 GN=LCV1 PE=2 SV=1	GGGTTGGTTTGGGATGTCCTAAAAAAGTGCACTTTTTGACTTATTggtgggtttgggttgggtttgggttggatttgatgtgatgtgttagagaggtgatgtgatttaaataagatgatgtgaCTTAAATAAGATAGTGACTTTTTGACTTTTTGACTTATTTAGTACATGCCAAACTAGCCC
728	MITE_T_3837	CSA020048	Not found	DEK_MOUSEProtein DEK OS=Mus musculus OX=10090 GN=Dek PE=1 SV=1	TTGTTTGGAATGTTCTAAATAAGTGTACTTTTTGACTTTTTATAAAAAGATGTGTAAAAAAGTAGAGAGGAGATGTTGATTGATGTGACCCAAAAAATATAAAAAGTGTGAACTTATTTAGTCTTCCCAAACAA
729	MITE_T_1517	CSA000749	Not found	P2C55_ARATHProbable protein phosphatase 2C 55 OS=Arabidopsis thaliana OX=3702 GN=At4g16580 PE=2 SV=2	GGGCTAGTTTGGCATGTACTAAATAAGCCAAAAAGTCAAAAAGTCACTATCTTATTTAAGtcacatcatcttatttaaatcacatcacctctctaacacatcacatcaaacccaatccaaacccaacccaaacccaccAATAAGTCAAAAAGTGCACTTTTTTAGGACATCCCAAACCAACCC
730	MITE_T_1282	CSA009229	Not found	---NA---	GGCCTAGTTTGGGAAGACTAAATAAGTGCACTTTTTAACTTTTTATGAAATATGGGTTGAGTTTGGGTTGGGTTTGAAGTGATGTGTTAGAGAGGTGATGTGACTTAAATAAGATGATGTGACTTAAATAGGATAGTGACTTTTTGACTTTTTATCTTTTTTTGATCATGCCAAACTTGGCC
731	MITE_T_20040	CSA009584	Not found	PHSC_ARATHProbable polyamine transporter At3g13620 OS=Arabidopsis thaliana OX=3702 GN=At3g13620 PE=2 SV=1	TCCGTTTGGGAAGTGGGTTGACTTTTTGATTTTTTTTGACTATTTTAGCCTGGGTTAAAAAGTTTGGTTTGGGAAGGACTTTTTGGCTTTTTGACTTTTTTGACTTTTTTTGTAAGAGAAGAATGTAATAATTATGGGTTGGATGTGATATTTTATTTTTTATGGTTAAAATAGCCTATTTTATCTTTTGTGATTAAAATAACCAAAAAAATCCCGTTTAGCTCTTGCCAAACGGA
732	MITE_T_2153	CSA019342	Not found	PTC52_ARATHProtochlorophyllide-dependent translocon component 52, chloroplastic OS=Arabidopsis thaliana OX=3702 GN=PTC52 PE=2 SV=1	TGAGCAATGCTAGGTATCATGAAAAAATTTTTATGAAAATGCTCATGAAAGATTTAAGACCTTTGGATTACACTTAAAATAAAACACCACACGCTAATCAAGGTAATCCAAAGGTCATAAATTTTTCATGACCAGTTTCATGAAATTTTTTTTATGATCCCTATCTTTTCTCA
733	MITE_T_14598	CSA036437	Not found	GDL15_ARATHGDSL esterase/lipase At1g29670 OS=Arabidopsis thaliana OX=3702 GN=At1g29670 PE=2 SV=1	GGGTGTGTTTAATTTGTATTTTGAGAGAAATTTTCAAAAAAAAAAAGGGGAGAGAGTTTAGAAATTTTTTTGGTTTATTTGGTTGAATATTTTGAAAAAAGTTTTGGAGTTTGAGAGTTTGGAATGATTTGATATTTTGTTATAATTAAGTAGATGTATGTGACAGAAAAAACGATTGAAAAGGAAAGAGAAGAGAAAAAAAAAGTGATTGATTAATAGGTAGGAGAGAGAAAGTGATATTAAAAATTTTTATCAAAAAATTTGAACCAAACAAAATTTTGAATTTTTTTTTCAGAAATTATGTCTTGAGATACAAAGCAAACAAGCCC
734	MITE_T_8625	CSA014818	Not found	SYF2_XENTRPre-mRNA-splicing factor syf2 OS=Xenopus tropicalis OX=8364 GN=syf2 PE=2 SV=1	GGTTGTGTTTGGTTGTGCTTTTGAAATGTGATTCTACATGCTAGTTTCAGCTCCATGTTTGGTAAGAGTTTTGGAATTAATTTTCCAAAACTTTGTCGAAAGCTCTGTCCATTCTGCGCGTTTCTTGTATTTTTTTTGGCCAGGGGAAGACCGCCCAGTCGTCCCTAGGGACTATCACCCGGACGTCCTTGGGGACATCCACCCGGATGTCCTCTGTTGTACAGAttttttttgttttttttgttttttttGCAATTGATTTATATAATTGGGAAAAATATTTTCTGAATTTTTTTTAATTTTTAATGTGCTTTAAAATAATTTTGAGTTGTATGTTTAGTTAGGAGTTGTAAATTTTTGTATCACATATCAAATATCACATCAACAATTCCCCACTCA…
735	MITE_T_3947	CSA002374	Not found	4CLL5_ARATH4-coumarate--CoA ligase-like 5 OS=Arabidopsis thaliana OX=3702 GN=4CLL5 PE=1 SV=2	GTTAGGGATCATGAAAATTTTTTTATGAAAATGATCATGAAAAATTTGTGATCTTTAAATTATCTTGATTAGTGTGTGGTGCTTTATTGTAAGTGTAATCCAAATATCACAAATCTTTCATGACTATTTTTATGAAAGACTTTTTATGATACCTAGC
736	MITE_T_1955	CSA020734	Not found	---NA---	GCTGTGTTTGGTTGGAGGATTTggagagggatttggaaagggaaatggaaaaggtaggtgaaaTGTGAATAAAACATACCTATATTTCACATAGTTTCACACACCTTTTCCCTTTCCCTTTCCAAATCTCTCTCCAAATCTCTCAACCAAACACAGC
737	MITE_T_18861	CSA027911	Not found	---NA---	CCTGTTTGGTACAGCTTAATTTCAGCTTATTTCAGCTTTCATCTTAATTTAAGCTATTTTGATGTGTTTGATTTAGCTTATAGCTTATAGCTTATAGCTTTGTGGAAGTCAGAAAACAGCTTATTCTTTGAGTGGGGCAGGAGATGTTTTAAGAATAAGCTGGAAatcagcttaagctgaaagttataagctataagctgtttaggcataagctataagcACTTTCCCACAGCTCTACCAAACAGG
738	MITE_T_2459	CSA000791	Not found	PHR2_ARATHBlue-light photoreceptor PHR2 OS=Arabidopsis thaliana OX=3702 GN=PHR2 PE=2 SV=2	GTTGTGTTTGGTTAGAGGATTTGAGGagggatttggaaagggaaatggaaaaggtaggtgaaaTGAGAATAAAATATGCCTAAATTTCACATAGTTTCACACAccttttccctttccctttccaaatccctctccAAATCCTCCAACCAAACACAAC
739	MITE_T_13266	CSA006373	Not found	MTP4_ORYSJMetal tolerance protein 4 OS=Oryza sativa subsp. japonica OX=39947 GN=MTP4 PE=2 SV=1	GAACATCTCCAATGCACTAGGCATATGATACTTGTTAGTTAAAATGCCTAGTGTGATTCACTTTTTTCAATTCCAATGCACTAGGCATATGATTAGGCATTTTGGCTCAACTCATATTCACTAACTACATGTAGCTAGCCTTCAACGCTAGGCAAAATGTATTCAATCATTAGGATTATTTCCCTCCATCTTTGTTGTTGACGTGGTATTCTATAAAATTAATAGTATTTGGATAAATAGATAAAATAAAGAGCATGGTTGGAGTAAAAACATAAAACAGTTGATAGGCAAAATAAAATATATACTTTATAGTAATATTTAGCTAGGTAAAATGCCTACTACCGTTGGAGATGCTC
740	MITE_T_8453	CSA035079	Not found	SCAB1_ARATHStomatal closure-related actin-binding protein 1 OS=Arabidopsis thaliana OX=3702 GN=SCAB1 PE=1 SV=1	cacCTATGAagcacgggtacgagtacgagtacgagtactggtacgatacgggtacgTCGATACGGTAAAATTCAAAAAAGTTGGGTACGGGTACGGCTTGGGCTTGGGCTTGGTACGCTTGTAAAAAAATATTTATTTTTAATTTATAATAATGTAAAATTAATTAAATAGTTTAATTTGTTAAGATTCAACCtataattaacatttaatgtcaaaagtaaaggtataaatcaaaattaaatgtcaaTATATTTTACAAACCATAGTTTAATTTTAAAAACATGCTAAGTATAAAACTAAAAATAAAAAAGAAGTCTAATTAAAGGGGTTTTATCTCTATAGTAGAAGAAAATATTGTTTCAACTGAGGTACGGTACGACTTGGGTATATAGTAGGTAC…
741	MITE_T_4954	CSA035079	Not found	SCAB1_ARATHStomatal closure-related actin-binding protein 1 OS=Arabidopsis thaliana OX=3702 GN=SCAB1 PE=1 SV=1	ACGCCCAGTGGGAGTCGCGCCCCCAGTGACGTAGCGCACCTCCACTGACTGAAAATTTAAAAAAAAATAAAATAAAATAATTTTTTTTTGGGACCAATCCGGGGCCGACACCTCACTGAGGGTCGACCCCCAGTGGGGGT
742	MITE_T_2614	CSA024099	Not found	---NA---	ATACTTCAAAAAGGGTGACGTATCCGTATCGGATACTTATCGGATACCGATACTCCTCGGGTACTCGCGGATACGTATCGGATACTTCTTAAAAGTATCAGATACTTCTTAATTAATTTTTTATTAATTTTGAAGTAT
743	MITE_T_3506	CSA021847	Not found	Y4729_ARATHG-type lectin S-receptor-like serine/threonine-protein kinase At4g27290 OS=Arabidopsis thaliana OX=3702 GN=At4g27290 PE=3 SV=4	ACTTCAAATAGGGTGACGTATTCGTATCGTATCTGTATCGGATACCGATACTCCTTGGATACTTACAGATACGTATCGGATACTTATTAAAAGTATCGGATACTTCTTAATTATTTTTTTTATTAATTTTGGAGTATCGGATACTTAATTTTGAAGT
744	MITE_T_1746	CSA012525	Not found	AOP1L_ARATHProbable 2-oxoglutarate-dependent dioxygenase AOP1.2 OS=Arabidopsis thaliana OX=3702 GN=AOP1.2 PE=2 SV=1	CCTCTAGAGTTTTTTTTTCCTAAAGTTTCCTGGAGTGGTGTGTTGTATGGTTGAGATTTAATGACAAGCCACATCAATTTTTTAGCATTAAATCTCACCCATACAATACACCACTTTAGGAAACTTTAGAAAAAAAAAACTCTAGAGG
745	MITE_T_5958	CSA035538	Not found	DEK1_ARATHCalpain-type cysteine protease DEK1 OS=Arabidopsis thaliana OX=3702 GN=DEK1 PE=1 SV=1	AATCCTATTTCTTACCTCCTTTTCTCACTCCTAAACACAAGTGAATGGGTCTCTTGTGCATTTATTGATGTGGGCCCCATTGCTTTGTGTCTTGGAGTGAGAAAATAAGGTAAGAAATGGGATT
746	MITE_T_19190	CSA008762	Not found	DGLA_HUMANSn1-specific diacylglycerol lipase alpha OS=Homo sapiens OX=9606 GN=DAGLA PE=1 SV=3	ACTCTTAGGCCTCGTTTGGCAACCGGACTTTTTAGCCAAAAAGTTACTAAAGTAGCCAAAAAGTCAACAACCCATACCAAAAAGTCAAAGATTCTCTCTTTTCTCTACTTTTTGCACATCTTTTCGTAAAAAACCAAAAAGTCATTCCAAACATACTAGTTTTTTTTAGCTCATATTTTAGCCAAATAGCCAAAAAGTTACTAAATTAGCCTGTCCCCAAACGAGGTCTTAAGTT
747	MITE_T_8412	CSA024023	Not found	LNK2_ARATHProtein LNK2 OS=Arabidopsis thaliana OX=3702 GN=LNK2 PE=1 SV=1	TATCTATGAAGCACGGATATGGGTATGAGTACTGGTATTGATACGATACGGGCATGTCGATATGATACGGTaaaataaaaaaaaaagaaaaagaaaGGGTATAGGTGCGGTTTGGTACGTTTGTAAAAAAAAATATTTATTTTTAATTTAGAGTAATGTAAAAATTAATTAAATAGTTTAATTTGTTAAGATTTAGCCTACGATTAACATTTAATGTCAAAAGTAAAGGTATAAATCAAAATTAAATGTCAATATATTAAATAACTTACAAACCATAGTTTAATTTTAAAAACATACTAAGTATTGAACTAAAAATAAAAAAAAAGTCTAGTGAAAGGAGTTTCATCTCTTTAGTAGAAGAAAATATTATTTCAGCTGAGGTACAGTATGGCTTGGGTA…
748	MITE_T_15232	CSA005771	Not found	MLO12_ARATHMLO-like protein 12 OS=Arabidopsis thaliana OX=3702 GN=MLO12 PE=2 SV=2	GGCCAAGTTTGGGATGTTTCAAAAAAGCTAAAAAGCCAAAAAGTTACTCAAAAAGTTAAAAAGTTAACATTATTCACCAAAAGTCAACAATTACGGCTGCACAACTCCTAATTCAAATTTTTTCCTACAAATCAATTTTTACAATTTTTTATTACACATTTTTTAATAAAAAGTCAAAAAGTTAACCCAAACATCCATATTTTCAACCTTAATTTTTTAGTCCAAAAAGACAAAAAGTGCACTTATTTAGTCTTCCCAAACTTGGCC
749	MITE_T_17804	CSA024700	Not found	PIGS_BOVINGPI transamidase component PIG-S OS=Bos taurus OX=9913 GN=PIGS PE=2 SV=3	GGCCCCGTTTGGTAAAGCTGTGGGAAAGTGAttataacttatagcctaacagcttatagcttatagctGTGAACATAAGCTAATTTTTGACTTATAAATTAAGCTTCTCCTCCCCCACTCAAAGAATAAGTTGATTTTTAACTTACAAAAAGCTATAAGCTGTATTGTTAAACTGAACCAAACACATCAAAATAGTTTAAATTAAGCTAAAAATTGAAATAAACTGGAAATAAGTCATACCAAACAGGGCC
750	MITE_T_22589	CSA024177	Not found	UBP5_ARATHUbiquitin carboxyl-terminal hydrolase 5 OS=Arabidopsis thaliana OX=3702 GN=UBP5 PE=1 SV=2	TTTGAGACCTCGTTTGGGAACAAACTATTTTAGTAATTTTTCGGTTTTTTGGTTAAAATATGAGGTAAAAAAAATTAGTATGTTTGGGATAACTTTTTAGTTTTTTACGAAAAGATGTGCAAAAAGTAGAGAGAAAATGGAATCTTTGACTTTTTTGTATAGTTTGTTGGATTTTTGGCTTTTTTAATGACTTTTAAGCTAAAATGTGATGTTGCCAAACGAGGCCAAA
751	MITE_T_9521	CSA023401	Not found	CRY1_ARATHCryptochrome-1 OS=Arabidopsis thaliana OX=3702 GN=CRY1 PE=1 SV=2	AGAAGcatggacacggacacgtgacacgatacgaatacgacacggacacgccgacacgTTAATTTTCAAAAAATGCAGGACACGACACGTGAGGGACACGCATGAAatatataattttatatatttattatatattatatacataaatatattattcaaagataataaaaaatgcaatatgatactaatttttataaatttttatGGGTTTTGTTTTATTATTATATCTTAAGTTGTTTTGTTCAAATTTATAATTAGTTTCACGTGTGTCTAATCGATAGACACGTGTGTTTAAGCGATTTACACGTGTGTTCTCAAATTGTCCAAAGAGTGTGAGTCTTTAAAAAAAATTTAAAAATAGGACACGTTTTGAAGAGTGTCGAATACGTGTCCTAAGAG…
752	MITE_T_4989	CSA009443	Not found	MIK2_ARATHMDIS1-interacting receptor like kinase 2 OS=Arabidopsis thaliana OX=3702 GN=MIK2 PE=1 SV=3	CTTATACCCCCAGTGGGGGTCGCACCCCAGTGAGGTGGCGCACCCCCACTGGCTGACAGTCCCaaaaaaaagaaaaaaagaaaaaacaaTTTTTTTCGCCCCAATCACAGACCACCACCTCACTGGAAGTCGACTCCCAATGGAGGTATAAT
753	MITE_T_20990	CSA035814	Not found	UBIL_NPVACviral Ubiquitin OS=Autographa californica nuclear polyhedrosis virus OX=46015 GN=vUbi PE=1 SV=2	GGCCTCGTTTGGCAACAAGCCGATTTAGCCAAAAAGCCAAAAAATTACTAAAAAAGCCAAAAAGCCAACAACCCATACCAAAAAGTCAAAGATTCTCTTTTCTCTCTACTTTTTGCACATCTTTTCGTAAAAAGCCAAAAAGTCATCCCAAACATACTAGTTTTTTTTAGCTCATATTTTAGCCAAATAGCCAAAAAGTTACTAAATTAGCCTGTTCCCAAACGAGGCC
754	MITE_T_21819	CSA007648	Not found	UGT2_GARJA7-deoxyloganetin glucosyltransferase OS=Gardenia jasminoides OX=114476 GN=UGT85A24 PE=1 SV=1	TCGTTTGGCAAGAGGCTATTTTAGCCAATTAGCCAAAAAGTTACTAAATTAGCTAAAAAGTCAACAACCCATACCAAAAAGTCAAAGATTCTCTTTTCTCTCTACTTTTTGCACATCTTTTCGTAATTAGCCAAAAAGTCATCCCAAACATACAAGTTTTTTTTACCTACCTTTTTAGCCAAATAGTCAAAAAGTTACTAAATTAGCCTGTTCCCAAACGA
755	MITE_T_20456	CSA019364	Not found	OP10_MAIZEProtein OPAQUE10 OS=Zea mays OX=4577 GN=O10 PE=1 SV=1	TTAGGCCATGTTTGTTTGGGCGGATTGGATTAGTATTCCCATGACTAATAGTCCTAGGACTACCAATCCGTTGGATTATGTATCCTATCTTAACTAATAGTCAAGTTTAAAATAATTAATCCGTACTTCAATTGTTTAACCAAACATCGGATTAATAATTTTATTGGACTATTAGTCCAATCCCAAGCTCATGTCCACCCAAACAAACATGACCTTA
756	MITE_T_21768	CSA021618	Not found	ERGI3_XENTREndoplasmic reticulum-Golgi intermediate compartment protein 3 OS=Xenopus tropicalis OX=8364 GN=ergic3 PE=2 SV=1	GGCCTTGTTTGGGAACAGGCTAATTTAGTAACTTTTTGGTTATTTGGCTAAAAAGGTAGGTAAAAAAAACTTGTATGTTTGGGATGACTTTTTGGCTAATTACGAAAAGATGTGCAAAAAGTAGAGAGCAAAAAGAATTTTGACTTTTTGGTATGGGTTGTTGGCTTTTTGGCTAATTTAGTAACTTTTTGGCTAATTGGCTAAAATAGCCTCTTGCCAAATGAGGCC
757	MITE_T_4354	CSA021618	Not found	ERGI3_XENTREndoplasmic reticulum-Golgi intermediate compartment protein 3 OS=Xenopus tropicalis OX=8364 GN=ergic3 PE=2 SV=1	TGCTGTATTTGGTTGAGGGATTTGGAAAGGGAAAGGGAAAAGGTGTGTGAAATTAGGTGAAATATAGGCATGTTTTATTCACATTTCACCTACTTTTTCCATTTCCCTTTTCCAAATCTCCCCCCAAATCTCCTAACCAAACCCAGCA
758	MITE_T_9789	CSA006621	Not found	HBS1L_HUMANHBS1-like protein OS=Homo sapiens OX=9606 GN=HBS1L PE=1 SV=1	ACCAAAGAAGcatggacacagacacgtgacacgacacggacacgcagacacggCAATTTTTGAAAAATGTAGGACACGACACGTGGGGGACACGGACAAAatatataattttatatatttattatatgtcatatatatGAACATGTCATTCTAAGACAATAAATAAATACATTATAACACTAATTTCTATAAATTAACGTTATTTTTCCTTTATCATCTTATTCTAAGTTATTTTATTCAAACTTATAATTAGTTTCGTGTGTCTAGTCGATGGACACGCATGTCCTTCAAGTGTCCGAAGAGTGTCTAAGTTTTAAATTCTTTATAAAAAATCAAGACACTTTTGGATGAGTGTCGGACACGTGTCGGGAGAGTGTCTGATAAGTGTCGGTGTCCGAC…
759	MITE_T_17457	CSA017974	Not found	ACFR3_ARATHProbable transmembrane ascorbate ferrireductase 3 OS=Arabidopsis thaliana OX=3702 GN=CYB561C PE=2 SV=1	ACAAACACCCCCTCGAGGTTTGGTGAAAATACAAATTTTCCCCTGAGGTTTGAGAAATTACATCCCACCCCCGAAGTTTATATTTTCATAACAAATTGCCCCCTGAAGTTTTTATTTTCATACAGATTCCCCCTAATTTTTCTTAATTTGTTATGAAAATTTGACCCTCAAAGGGTAATTTGTAATTTCTCAAACCTCAGGGGGAATCTGTATTTTTACCAAAACTCGAGGGGGTGTTTGT
760	MITE_T_2994	CSA030740	Not found	---NA---	GAGTGAGAGCACTAATTAGTGCTATCACTAATGATGTGGCAGTGGGCCCCATCATGAATGATTTGATGTTTTGGCCTTGGTGTTGTATTTTTTTTCTTTTTTTATTGAGTGCCATGTCATTAGTGGTCTTTTAGAGCTCCAAAATTAGTGGTCTCTATC
761	MITE_T_2160	CSA036004	Not found	---NA---	GGTATCATGAAAAAAAAATTTTCATGAAAATGGTCATGAAAGATTTATGACCCTTGAATTACACTTAAAATAAACACCACACACTAATCAAGGTAATCCAAGGGTCATAAATTTTTCATGACCAGTTTCATGAAAGTTTTTTCATGATCCC
762	MITE_T_16067	CSA025243	Not found	SYT4_ARATHSynaptotagmin-4 OS=Arabidopsis thaliana OX=3702 GN=SYT4 PE=2 SV=1	TTGTTTGGTTTGTTTTTCAGAAAAATTTTTGAGAAAAATTCTCTACAAACAAATTTTCAAGAGTAATCAAACCAAATAAATTTTTCCAAAAAAATCTCAAAATTTTGTTTGGTTACCTACTTTTCAAAATTACTCTCTCTCTCATACACATCAAATCAATCACTTTTTTTAAAACTCTCTCCCAAAACAATTTTCCAAAATCATTTTTGAAAAAAGGCAAACCAAACAAGTTTTCGTACTTTTTATCTCAAAAATTACTCTACAAACACAAACCAAACAA
763	MITE_T_690	CSA010210	Not found	---NA---	GGCCATGTTTGTTTGGTTGGACATGAGCTTGGGATTGGACTAATAAAATTATTAATCCGATGTTTGGTTAAACAATTGAAGTAGGGACTAATTATTTTAAACTTGACTATTAATTAAGATAGGATACATAATCTAACGGATTCGTAGTCCTAGGACTATTAGTCATGAGAATGCTAATTCAGTCCGCCCAAACAAACATGGCC
764	MITE_T_15992	CSA013303	Not found	TMVRN_NICGUTMV resistance protein N OS=Nicotiana glutinosa OX=35889 GN=N PE=1 SV=1	GTTTGATTGGGTGGATTAGAGCATGAGATTGAGTTTATTAATCCGGAAGTCCAATTATCCTATGTTTGTTTTAACATTTTGGTTTAGGATTATTAATCCAATGGATAATTAATCCAACAAATTTGTAGGAAGGATTATTAGTAATGGGGTAGGGGTGAGATTATTAATCCAATGGATATTAATCCAATTGGATAGTGAATACCACACTAATTTAATAGGATTATTAATACTTCACTATTAGTCTTGTGAATCAAAC
765	MITE_T_19789	CSA029379	Not found	TMVRN_NICGUTMV resistance protein N OS=Nicotiana glutinosa OX=35889 GN=N PE=1 SV=1	GTTTGATTCACTTCACTATTAGTGAAGCATTAATAATCCTATCAAATTAGTGTGGTGTTAACTATCCCACCCCTACCCCATTACTAATAATCCTACAAATTTGTTGGATTAATTATCCATTGGATTAATAATCCTAAACTAAAGTGTCAAAACAAACATAGGATAATTGGGCCCACGGATTAATAATCCCAATCCCATGCTTTAATCCCTCCAATCAAAC
766	MITE_T_2581	CSA002668	Not found	RPP2B_ARATHDisease resistance protein RPP2B OS=Arabidopsis thaliana OX=3702 GN=RPP2B PE=1 SV=2	ACTTCAAAAAGGGTGACGTATCCGTATCGGATACTTATCGGATACCGATACTCCTCGGATACTCGCGGATACGTATCGGATACTTCTTAAAAGTATCGGATACTTCTTAATTAATTTTTTATTAATTTTGAAGTATCGGATACTTAATTTTGAAGT
767	MITE_T_5461	CSA002757	Not found	FLA12_ARATHFasciclin-like arabinogalactan protein 12 OS=Arabidopsis thaliana OX=3702 GN=FLA12 PE=2 SV=2	CATGAAAATTTTGTCATGAAAATGATCATGAAAAATTTATGATCCTTGGATTACCTTGATTAGTGTGTGGTGTTTCATTCTAAATGTAATCCAAGGGTCACGAAACTTTCATGATTATTTTCATGAAAGGTTTTTCATG
768	MITE_T_1521	CSA034863	Not found	RL192_ARATH60S ribosomal protein L19-2 OS=Arabidopsis thaliana OX=3702 GN=RPL19B PE=2 SV=1	GGGTTGGTTTGGGATGTCCTAAAAAAGTGCACTTTTTGACTTATTggtgggtttgggttgggtttgggttgggtttgatgtgatgtgttagagaggtgatgtgatttaaataagatgatgtgaCTTAAATAAGATAGTGACTTTTTGACTTTTTGGCTTATTTAGTACATGCCAAACTAGCCC
769	MITE_T_19819	CSA035139	Not found	AGD13_ARATHProbable ADP-ribosylation factor GTPase-activating protein AGD13 OS=Arabidopsis thaliana OX=3702 GN=AGD13 PE=2 SV=1	GGCCTCGTTTGGCAAGAGGCTATTTTAGCCAATTAGCCAAAAAGTTATTAAATTAGCCAAAAAGCCAACAAACCATACCAAAAAGTCAAAGAATCTCTTTTCTCTCTACTTTTTGCACATCTTTTCGTAATTAGCCAAAAAGTCATCCCAAACATACAAGTTTTTTTTACCTACCTTTTTAGCCAAATAGCCAAAAAGTTACTAAATTAGCCTGTTCCCAAACGAGGCC
770	MITE_T_6058	CSA010410	Not found	COG2_HUMANConserved oligomeric Golgi complex subunit 2 OS=Homo sapiens OX=9606 GN=COG2 PE=1 SV=1	TTAGGCCTCGTTTGAGAACAGACTATTTTAGTAACTTTTTGACTTTTTACGAAAAGATGTGCAGAAAAGTAGAGAGGTGATGTGACTAGTTTTAGTTGGCTTTTTGGCTAAAATAGTCAGTCCCCAAATGAGGCCTTAA
771	MITE_T_13383	CSA010414	Not found	RNJ_ARATHRibonuclease J OS=Arabidopsis thaliana OX=3702 GN=RNJ PE=1 SV=1	GGGAGGGGATTGGGTTTGGTAGTGAGGAGGGGATTGAGAATGGAGTGTTTGTTTTGAGAGATAGTGAAGGGATTAGTAATCCCTTGGTATTAGTAAGGAGGAGGAGGAAGGGGGATTGGTAAGGAGGAGGTAGAGATGGTATTAGAAAAATAGTGAGGAGATTAGAAATTTTTTTATTTATTTTTATTTTTTATGTATTGGGAATTTTTTTTTAAATATAATGTTTAATTTTTTATATTTTTTATTTGTTTTATCATTTTATATAAAAATAATTTAACAATTTCTCACTATTAATCCCCTCACTATCAATTCCCTCACTATCAATCCCCTCAC
772	MITE_T_6520	CSA014162	Not found	VPS8_MOUSEVacuolar protein sorting-associated protein 8 homolog OS=Mus musculus OX=10090 GN=Vps8 PE=1 SV=1	TCATGAAAATTTTGTCATGAAAATAATCATGAAAGATTTGTGACCCTTGAATTATACTTAGAATAAAGCACCACACACTAATTAAGATAATCAAAGAATCATAAATTTTTCATGATCATTTTCATGA
773	MITE_T_1375	CSA003558	Not found	NHX2_ARATHSodium/hydrogen exchanger 2 OS=Arabidopsis thaliana OX=3702 GN=NHX2 PE=2 SV=2	ATTTTAGGGCTAGTTTGGCATGTATTAAATAAGTCAAAAAGTCAAAAAATTACTATCTTATTTAAGtcacatcatcttatttaaatcacatcacctctctaacacatcacatcaAACCCAACCCAAACCCATCAATAAGTCAAAAAGTGCACTTTTTTAGGACATCCCAAACCAACCCTTAATT
774	MITE_T_5095	CSA033484	Not found	GDAP2_XENTRGanglioside-induced differentiation-associated protein 2 OS=Xenopus tropicalis OX=8364 PE=2 SV=1	GGCCAAGTTTGGGAAGACTAAATAAGTGCACTTTTTGACTTTTATTGAATTATGTGTAAAAAAAGTAGAGAGAAAATGCTGATTGATGTGACCCAAAAAAGATAAAAAGATAAAAAGTATGGACTAAAATAGTCTAGCCAAACTTGGCC
775	MITE_T_17002	CSA033484	Not found	GDAP2_XENTRGanglioside-induced differentiation-associated protein 2 OS=Xenopus tropicalis OX=8364 PE=2 SV=1	GGTCATGTTTGATTCACAAGATTAATAGCGAAGTATTAATAATCCTATTAAATTAGTGTGGTATTCACTATTCAATTGGATTAATATTCATTGGATTAATAATCTCACCCCTACCTCATTACTAATAATCCTACAAATTTGTTGGATTTAATTATCTATTAGATTAATAATTCTAAACCAAAATATTAAAACAAACATGGGATAATTGGGCTTACGGATTAATAATCCCAATCCCATACTCTAATTCACCTAATCAAACATGCCC
776	MITE_T_4760	CSA024755	Not found	BPA1_ARATHBinding partner of ACD11 1 OS=Arabidopsis thaliana OX=3702 GN=BPA1 PE=1 SV=1	GGGATCATGAAAAAAATTTCATGAAAATAATCATAAAAGATTTGTGATCTTTAAATTACCTTGATTAGTGTGGTGTTTTATTCTAAGTGTAATCCAAATGTCACAAATCTTTCATGATCATTTTCATGAAAGACTTTTCATGATACC
777	MITE_T_11539	CSA032176	Not found	FAD1_SCHPOProbable FAD synthase OS=Schizosaccharomyces pombe (strain 972 / ATCC 24843) OX=284812 GN=SPCC1235.04c PE=3 SV=1	TTTTCAAAAGGACTTGGAGTCACTGTTGTGCTTTATTTTGTAGTGCATTATGGATTTATTTTTATAATCTGAACCGTTATGTTGTAGGGTTTGTTCAGTACTTCATGCCTACCAAAAATCATATTAATCGGATATCAATAACTATATGATTGATAACCAAAAAAATAAACAAGAAGTTTTTCTTTTGAAAAATAGTATAAAAATATGCAATTTGATCATATAGTTATTGATATCCGATTAATATGATTTTTGACAGGCATGAAGTACTCAACAAATCTTACAAAATTAACGGTTCAGATCATAAAAATAAGCACATAATGCATCTCAAAATGAGACACAACAGTGACTGCTGTGCCAAAGGCACAACAGTGACCCCAATTCCTTTTTGAAAA
778	MITE_T_745	CSA029991	Not found	ETOL1_ARATHETO1-like protein 1 OS=Arabidopsis thaliana OX=3702 GN=EOL1 PE=1 SV=1	GTTTGTTTGGGTGGACTGAATTAACATTCCCATGACTAATAGTCCTACGACTACGAATTCGTTGAATTATATATCCTATCTTAACTAATAGTCAAGTTTAAAATAATTAATCCGTATTTCAACTATTTAACCAAATATCAAATTAATAATTTTATTGGACTATTAGTCCAATCCCAATCTCACATCCACCCAAACAAAC
779	MITE_T_19079	CSA010163	Not found	PP223_ARATHPutative pentatricopeptide repeat-containing protein At3g11460, mitochondrial OS=Arabidopsis thaliana OX=3702 GN=PCMP-H52 PE=1 SV=1	AGGTCCTAATAGTTGGATTTAATTCTCATCAAGTCCTATTGAAAATAAGTCTTCGTAAAATTATCATTAAAAATAATTTTTTTGTGACAAATTTTTATATATGTCACTAAAAATTGACAATTAGTGACTTTTTTTTGTCATGATTTTTATAATTGTCGCTAAAATTTACAATTAGTGACTTTTTTTATGACAAATTTTTCTCATAGGTGCTATTAGACAATAAGTCCACTTATTAGGACCT
780	MITE_T_16054	CSA025492	Not found	---NA---	GGGCATGTTTGATTGGGAGGATTAGAGCATGTGATTGGAATTATTAATATGTGGGTCCAATTATCTTATGTTTGCTTTAACATTTTGGTTTAAGATTATTAATCCAATGGATAATTAATCCAACAAATTTGTAGGATTATTAGTAATGGGATAGAGGTAGGATTATTAATCCAATGGATAGTGAATACCACACTAATTTAATAGGATTATTAATACTTCACTATTAGTCTTGTGAATCAAACATGGCC
781	MITE_T_327	CSA033966	Not found	RPT3_ARATHRoot phototropism protein 3 OS=Arabidopsis thaliana OX=3702 GN=RPT3 PE=1 SV=2	GGCCATGTTTGTTTGGGTGGACATGAGCTTGGGATTGGACTAATAGTCCAATAAAATTATTAATCCGATGTTTGGTTAAATAATTGAAGTACGGACTAATTATTTTAAACTTGACTATTAGTTAAGATAGGATACGTAATCCAACAAATTCGTAATCCTAAGACTATTAGTCATGGGAATGCTAATCCAGTCCGCCCAAACAAACATGGCC
782	MITE_T_6053	CSA032336	Not found	Y4424_ARATHDUF21 domain-containing protein At4g14240 OS=Arabidopsis thaliana OX=3702 GN=CBSDUF1 PE=1 SV=1	GGCCTTGTTTGGCAACCTTCAGTTTTAGTAAAAAATTTACTATAAGTTGTTACATCACTCTTTCTACTTTTCTGCACATCTTTTCATAAGAAGTCAAAAAATTATTAAAATAGCATGTTCCCAAACGAGGCC
783	MITE_T_1057	CSA018833	Not found	STAR7_HUMANStAR-related lipid transfer protein 7, mitochondrial OS=Homo sapiens OX=9606 GN=STARD7 PE=1 SV=2	GGCCTAATTTGGGAAGATTGAAAAAAGATAAAAAGATAAAAAGTTAAAAAGTCACTATCCTATTTAAGTCACATCATCTTATTTAAGTCACATCATCTCTCTAATACATCACTTCAAACCCAATTCAAACCCAACCCATATTTCATAAAAAGTCAAAAAGTGCACTTATTTAGTCTTCCCAAACTAGGCC
784	MITE_T_21214	CSA026798	Not found	GILT_ARATHGamma-interferon-responsive lysosomal thiol protein OS=Arabidopsis thaliana OX=3702 GN=GILT PE=2 SV=1	TTTGGGAAATGGGTTGGCTTTTTGACTTTTTGGCTTTTTTGATTATTTTAACTGGGCTAAAAAGTTTGGTTTGGGAAGAACTTTTTAGCTTTTTGACTTTTTTGACTTTTTTTGTGAGAGAAGAGTGTAATGATTATGGGTTGGATGTGATGTTTTGTTTTTTGTGACTAAAATAGCCTATTTTGTCTTTTGTGACTAAAATAGCCAAAAAAACCCGGAAAAGCCCTTCCCAAA
785	MITE_T_149	CSA014702	Not found	XYLL2_ARATHD-xylose-proton symporter-like 2 OS=Arabidopsis thaliana OX=3702 GN=At5g17010 PE=1 SV=1	GGCCATGTTTGTTTGGATGGACATAAGTTTGGGATTGGATTAATAGTCCAATAAAATTATTAATCCGATATTTGGTTAAACAATTAAAGTACGGACTAATTATTTTAAACTTGACTATTAGTTAAGATAGGATACATAATCCAACGGATTCGTAATCCTAGGACTATTAGTCATAGGAATGCTAATCCAGTCCGTCCAAACAAACATGGCC
786	MITE_T_15004	CSA023934	Not found	GPT2_ARATHGlucose-6-phosphate/phosphate translocator 2, chloroplastic OS=Arabidopsis thaliana OX=3702 GN=GPT2 PE=2 SV=2	CTCCCTCCGTCCCAAAATATTGGTCCCTTTTGGGGAATCTAACTTTTTTTGGTAGTACACTTATTGTATTTGAAAAAAGTTGGTTTTCCAAAATTACCCTTTTGATAGTACATTTTTTGAAAATATCAATGTCATAATTGTACTTTTTAAATTGTTTATTAATTTAAAAGAAGGGCAAAATAGGAAATTTACATTATTTTTGTACTTGATTTATAAAGAGGGACTAATATTTTGGGACAATAAAAAATGGAATAAGGGACTAATATTTTGGGACGGAGGGAG
787	MITE_T_20630	CSA025656	Not found	CLPP3_ARATHATP-dependent Clp protease proteolytic subunit 3, chloroplastic OS=Arabidopsis thaliana OX=3702 GN=CLPP3 PE=1 SV=1	AGCCTTTGTTTGGGAACTTGGTTTGGGGCTAAAATAGCCACAAAAAACAAAATAGGCTATTTTAGCCACAAAAAACAAAACATCAAATCCAACCCATAATCATTACAATCCTCTCTCACAAAAAAAGCCAAAAAAGTCAAAAAGCCAAAAAGCCCTTCCCAAACCAGGCTAAAATAGCCAAAAAGCCAAAAAGCCAAAAAGCCAACCCACTTCCCAAACGGAGGCATA
788	MITE_T_4787	CSA031289	Not found	GLIP1_ARATHGDSL esterase/lipase 1 OS=Arabidopsis thaliana OX=3702 GN=GLIP1 PE=1 SV=1	TGCTGTGTTTGGTTGagggatttggaaagggaaatggaaaaggtaggtgaaaTGTGAATAAAACATGCCTATATTTCACCTAGTTTCACACACTTTTTCCCTTTCCCTTTCCAAATCCCTCCCCAAATCCCCCAACCAAATACAGCA
789	MITE_T_6	CSA031289	Not found	GLIP1_ARATHGDSL esterase/lipase 1 OS=Arabidopsis thaliana OX=3702 GN=GLIP1 PE=1 SV=1	TTGTTTGTAGTTTAGGCCAAGTTTGGCATCTTTCAAAAAATTCAAAAAGTCAAAAAGTCACTATCCTATTTAAGTCACATCATCTTATTTAAGTCACATCACCTCTCTAACACATCACTTCAAACCCAACCCAAATTCAACCCATATTTCATAAAAAGTCAAAAAGTGCACTTATTTAGTCTTCCCAAACTTGGCCTTAGTACACAAACGG
790	MITE_T_1343	CSA031598	Not found	DUS2L_HUMANtRNA-dihydrouridine(20) synthase	GGGCTAGTTTGGCATGTACTAAATAAGTCAAAAAGTCAAAAAGTCACTATCTTATTTAAGtcacatcatcttatttaaatcacatcacctctctaacacatcacatcaaacccaacccaaacccaacccaaacccaccAATAAGTCAAAAAGTGCACTTTTTTAGGACATCCCAAACCAACCC
791	MITE_T_12804	CSA036291	Not found	NAKR2_ARATHProtein SODIUM POTASSIUM ROOT DEFECTIVE 2 OS=Arabidopsis thaliana OX=3702 GN=NAKR2 PE=2 SV=1	CCTCCCCTTGCACTCCCTCCTTGCAGGGCTTTCGGGCACACTTTTAGGCCCAATTTTGATAATTCGAACCGTTCATATTTTAAGATTTATTCAGTATATCATACCTGTAAAAAATTAAGTTGATCGAATATCAGAAAGCATGTGTTCGGAAAACTATTTATTAAATTCTTTAAAAAAATAGTTTTTAGTTTGATTTTTCCAAACACATGCTTTCTGATATCCGATCAACTTGATTTTTTACAGGTATGATATAGTAAATAAATCTTAAAATATAAACAGTTCAGATTATCAAAATTGGGCCTAAAAGTGGATCCAAAAGCCCTGCAAGGAGGGAGTGCAAGGGGAGG
792	MITE_T_21177	CSA036291	Not found	NAKR2_ARATHProtein SODIUM POTASSIUM ROOT DEFECTIVE 2 OS=Arabidopsis thaliana OX=3702 GN=NAKR2 PE=2 SV=1	TTTGGGAAGTGAGTTAATTTTTTGATTTTTTAACTTTTTTTGATTATTTGAGCTTGGGCTCAAAAGCTTGGTTTGAGAATAACTTTTTGACTTTTTGACTTTTTTTGTGAGAGAATAGTGTACTGATTATGGGTTGGATGCGATGTTTTGTATATTGTGGCTCAAATAACCTATTCTGTCTTTTGTGGCTCAAAGAGCCAAATAAGTCCTTCCCAAA
793	MITE_T_14880	CSA010219	Not found	TPS6_ARATHAlpha,alpha-trehalose-phosphate synthase	ACTCCCTCCGTCCCAAAATAATGGTCCCTTTTGGGGAATCTAACTTTTTTTGATAGTACAATTATTGTACTTTTAAAAAATTGGTTTTCCAAAATTACCCTTTGATAGTACACTTTTTTGAGAATATCAATGTCATAATTGTACTTTTTATATTATTTATGAATTTAAAAGAAGGGCAAAATGGGAAATTTATATTATTTTTGTACTTGATTTTTGAAGAGGAACTAATATTTTGGGACAATGAAAAATGAAATAAGAGACTAATATTATGGGACGGAGGGAGT
794	MITE_T_14986	CSA022664	Not found	FES1_ARATHProtein FRIGIDA-ESSENTIAL 1 OS=Arabidopsis thaliana OX=3702 GN=FES1 PE=1 SV=2	ACTCCCTCCGTCCCAAAATATTGGTCCCTTTTGGGGTATCCAATTTTTTTTGGTAGTACACTTATTGCATTTGAAAAAGTTGGTTTTCTAAAATTACCCTTTTGATAGTACATTTTTTGGGAATATCAATGTCATAATTGTACTTTTTAAATTGTTTATTAATTTAAAAGAATGGCAAAATAAGAAATTTACATTATTTTTGTACTTGATTTATAAAGAGGGATTAATATTTTGGGACAATGAAAAATGAAATAAGGGACTAATATTTTGGGACGGAGTGAGT
795	MITE_T_21059	CSA024623	Not found	ALMT2_ARATHAluminum-activated malate transporter 2 OS=Arabidopsis thaliana OX=3702 GN=ALMT2 PE=2 SV=2	TCGTTTGGGAACAGACTATTTTAGTAACTTTTTGGCTTTTTAGCTAAAATATGAGGTAAAAAAAAATTAGTATATTTGGGGTGACTTTTTAACTTTTTACGAAAAGATGTGCAAAAAGTAGAGAGAAAAGATAATCTTTAATTTTTTGGTATAGATTATAAGTTTTTTGACTTTTTTAATAACTTTTTGACTAAAATGTTAACTTGTCAAACGA
796	MITE_T_18637	CSA036387	Not found	ACOX4_ARATHAcyl-coenzyme A oxidase 4, peroxisomal OS=Arabidopsis thaliana OX=3702 GN=ACX4 PE=1 SV=1	GGCATGTTTGATTGGAAGGATTAAAGCATGGGATTGGGATTATTAATCAGTGGGCCCAATCATCCTATGTTTGTTTTGACATTTTGATTTAGGATTATTAATCTAATGGATAATTAATCCAACAAATTTGTAGGATTATTAGTAATGAGGTAGGGGTGGGATAGTTAATACCACACTAATTTGATAGGATTATTAATACCTCACTATTAGTGTTGTGAATCAAACATACTC
797	MITE_T_16458	CSA011041	Not found	TIP21_ARATHAquaporin TIP2-1 OS=Arabidopsis thaliana OX=3702 GN=TIP2-1 PE=1 SV=2	GGCCAAGTTTGGGAAGACTAAATAAGTGCACTTTTTGTCTTTTTGGACTAAAAAATTGAGGTTGAAAATATGGATGTTTGGGTTAACTTTTTGATTTTTTATTGAAAAATGTGTAATAAAAAATTGTAAAAATTGATTTGTAGGGAAAAATTTGAATTGGGAGTTGTGCAGCCGTAATTGTTGACTTTTGGTGAATAGTGTTAACTTTTTAACTTTTTTAGTAACTTTTTGGCTTTTTGGCTTTTTGGGAACATCCCAAACTTGGCC
798	MITE_T_4763	CSA036684	Not found	FQRL2_ARATHProbable NAD(P)H dehydrogenase (quinone) FQR1-like 2 OS=Arabidopsis thaliana OX=3702 GN=At4g36750 PE=1 SV=1	TGTGTTTGGTTGAGAGATTTGGGGAGTGATTTAGAAATGGATAGCGAAAAAGTACGTAAAATTAGGTGAAATGTAAGTATATTTTATTCTCATTTCACCTACCTTTTCTCTTTTCCTTTTCAAATTCCCTTCCAAATCCTCCAACCAAACACA
799	MITE_T_20767	CSA025276	Not found	FA32A_DANREProtein FAM32A-like OS=Danio rerio OX=7955 GN=fam32al PE=3 SV=1	GGCCTCGTTTGGGAACAGGCTAATTTAGTAACTTTTTGACTATTTGGCTAAAAAGGTAGGTAAAAAAAACTTGTATGTTTGGGATGGCTTTTTGGTTAATTACGAAAAGATGTGCAAAAAGTAGAGAGAAAAGAGAATCTTTGACTTTTTCGTATGAATTGTTAACTTTTTAACTAATTTAATAATTTTTTAGCTAATTGACTAAAATAACCTCTTGCCAAACGAGGCC
800	MITE_T_2144	CSA017997	Not found	EXPA8_ARATHExpansin-A8 OS=Arabidopsis thaliana OX=3702 GN=EXPA8 PE=2 SV=1	GGTGTGTTTGGTTGGAGGATTTGGGGAGGGATTTGGAAAGGGAAAGGGAAAAGGTGTGTGAAACTATGTGAAATTTAGGCATGTTTTATTTATATTTCACCTAGCTTTTCCATTTCCTTTTCCAAATCCCTTCTCAAATCCCTCAACCAAACACAAC
801	MITE_T_5335	CSA011019	Not found	MSI4_ARATHWD-40 repeat-containing protein MSI4 OS=Arabidopsis thaliana OX=3702 GN=MSI4 PE=1 SV=3	GGTATCATGAAAAAACTTTCATGAAAATGATCATGAAAGATTTATGACCCTTGGATTACACTTAAAATAAAACATCACACACTAATCAAGGTAATCCAAGGGTCATAAATTTTTCATGACTAGTTTCATGAAAAAATTTTCATGATTCC
802	MITE_T_17670	CSA028388	Not found	PCR2_ARATHProtein PLANT CADMIUM RESISTANCE 2 OS=Arabidopsis thaliana OX=3702 GN=PCR2 PE=1 SV=1	AATGGCCCTGTTTGGTACAGCTTAATTTCAGTTTATTTCAGCTTTCAGCTTAATTTAAGCTATTTTGATGTGTTTGGTTTAGCTTATAGCTTATAGCTTTGTGGAAGTCAGAAAACAGCTTATTCTTTGAGTGGGGCAGGAGATGCTTTAAGAATAAGCTGGAAATCAGCTTAAGCTGAAAGTTATAAGCTATAAGCACTTTCCTACAGCTCTACCAAACAGGGCCAAT
803	MITE_T_5741	CSA004013	Not found	AHL1_ARATHAT-hook motif nuclear-localized protein 1 OS=Arabidopsis thaliana OX=3702 GN=AHL1 PE=1 SV=1	CTCGTTTGGGAACAGGCTATTCTAATAACTTTTTGACTTTTTATGAAAAGATATGCAGAAAAGTAAAGAGAGTGATGTGACAAATAGTGACTTTTTGACTTTTTCGCTAAAATATATAATTGACAAACGAG
804	MITE_T_13305	CSA004012	Not found	LBD18_ARATHLOB domain-containing protein 18 OS=Arabidopsis thaliana OX=3702 GN=LBD18 PE=1 SV=2	ATCTCCAACGGTAATAGGcattttacatatctaaatattactataaagtatacattttaTTTTGCCTATCAACTATTTTATATTTTTACTCCAACCATGCTCTTTATTTTAGCTGTTTATCCAAAAACTAGTAATTTTATAGAATGTCACGTCAACAACAAAGATGGAGGGAAATGATCATAATGATTGAATACATTTTGCCTAGCGTTGAAGGCTAGCTACATGTAGCTAGTGAATATGAGTTGAGCCAAAATGCCTAATCATATGCCCAGTACATTGGAATTGAAAAAAGTGAGTTACATTAGGTATTTTAACTAACAAGTATTATATGCCTAGTGGGTTGGAGAT
805	MITE_T_9278	CSA008056	Not found	DNJ49_ARATHChaperone protein dnaJ 49 OS=Arabidopsis thaliana OX=3702 GN=ATJ49 PE=2 SV=2	CTAAGAAGcatggacacggacacgtgacacgacacgagtacgacacggacacgctgacacgTTAATTTTCAAAAAATGTAGGACACGACACGTGAGGGACACGCatgaaatatgtaattttatatatttattatatgttatatatatgaatatATCATTAAAAAGATAATAAAAAATACAATATGATACTAATTCCTATAAATTTATATAGTTTTTGTTTTATTATTGTATCTTAAGTTGTTTTGTTCGAACTTATAATTAATTTCACATATGTCTAATCGTTAGACACTTATATTTAAGCGATGGACACGTATGTCCTTCAAGTGTCCAAAGAGTGTCCAAGTCTTTAAAATAATTTAAAAAATAGGACACGTTTTGAAGAGTGTCGGACACGTGTCC…
806	MITE_T_5113	CSA001791	Not found	B3GT8_ARATHProbable beta-1,3-galactosyltransferase 8 OS=Arabidopsis thaliana OX=3702 GN=B3GALT8 PE=2 SV=1	GGGATCATGAAATTTTTCTCATGGAAGTGATCATGAAAGAATTATGATCCTTGGATTACCTTCATTAATGTGTGGTACTTTATTCTAAATATAATTCAAGGGTCACAAAGTTTTCATGATTATTTTCATGAAAGATTTTTCATGATACC
807	MITE_T_3928	CSA018086	Not found	---NA---	GCTATGTTTGGTTAAGGAATTTAATGAGAGATTTAGAAAGGAAAAGGAAAAAAATGCGTGAAATTATGGAAAATATAGGTATGTTTTATTCCATTTCACCTATTTATTCCATTTCCCTTTCAAAATCCCTCTTCAAATTCCTCAACCAAACACAGC
808	MITE_T_16724	CSA003081	Not found	SAG39_ORYSISenescence-specific cysteine protease SAG39 OS=Oryza sativa subsp. indica OX=39946 GN=OsI_14861 PE=3 SV=1	ACTTAGGCCTCGTTTGGGAACAGGCTAATTTAGTAACTTTTTGGCTATTTGGCTAAAAAGGTAGGTAAAAAAAACTTGTATGTTTGGGATGACTTTTTGGCTAATTACGAAAAGATGTGCAAAAAGTAGAGAGAAAAGAGAATCTTTGACTTTTTGGTATGGGTTGTTGGCTTTTTGGCTAATTTAGTAACTTTTTGGCTAATTGACTAAAATAGCCTCTTGCCAAACGAGGCCTTAGT
809	MITE_T_12773	CSA025405	Not found	EHD2_ARATHEH domain-containing protein 2 OS=Arabidopsis thaliana OX=3702 GN=EHD2 PE=1 SV=1	GGCTCAGTTTATTTAGAATGAAATAGGTAGAAAGTGAAAGAAAGAGAAAAAATTTTGTGACTTTTATGAGTTTGTTTAGTTTGAAAGTGGTGAAAAATATAAGAAAACTAATTTTCTTGTACAACTCATATTAGCATTGTAACTAATTTTTTTTATTTCTTGCAAAAAACACAAGAAAACATAAGAAAAATTGAATGTGTGAGTTATCTACAACTAAACTTTTAAATTTTTCTATATTTTTCTTACAAAATTTTCATTTTACTCAAATGCTTTTAAGAAAATATAtttgcttttctatttcttttctttcacttcatttttttttactttcactttctATCAAATTTTCTTTCTAACCAAATGCAGCC
810	MITE_T_20109	CSA023328	Not found	YRDC_RATYrdC domain-containing protein, mitochondrial OS=Rattus norvegicus OX=10116 GN=Yrdc PE=2 SV=1	AAGTGGACTTATTATCTAATAGGTCATATGGGAAAAATTTGTCAAAAAAAATGTCACTAATTGTAAGTTTTAATGGCAATTTATAAAAATCAGGACAAAAAAAAAAATCACTAATTGTCAATTTTTAGCGACATATATAAAAAATTGTCACAAAAAATTTATTTTTAGTGACAATTTTACTAAGACTTATTTTTAATAGGACTTGATGGGAATTAAGTCCACTT
811	MITE_T_13264	CSA000348	Not found	SHN3_ARATHEthylene-responsive transcription factor SHINE 3 OS=Arabidopsis thaliana OX=3702 GN=SHN3 PE=2 SV=1	GAGCATCTCCAATGCACTAGGCATACAATACTTGTTAGTTAAAATGCCTAGTGTGATTCAATTTTTTTAATTCCAATGCACTAGGCATATGATTAGGCATTTTGGCTCAATTCATATTCACTAGCTACATGTAGCTAGCCTTCAACGCTAGGCAAAATGTATTCAATCATTAGGATCATTTCCCTCCATCTTTATTGTTGACGTGTCATTCTATAAAATTAGTAGTATTTGGATAAATAGCTAAAATAAAGAGTATGGTTGGAGTAAAAACATAAAACAGTTGATAGGCAAAATAAAATATATACTTCATAGGAATATTTAGATAGGTAAAATGCCTACTACCGTTGGAGATGCTC
812	MITE_T_7372	CSA018395	Not found	---NA---	CAATGGATAAGAAAAAGAGGGGAAAACCCATGCATTTAGGTTGGGTCTCCATAAATACCCACAGGGTAGGTTATCCATTG
813	MITE_T_11795	CSA025231	Not found	R27A3_ARATH60S ribosomal protein L27a-3 OS=Arabidopsis thaliana OX=3702 GN=RPL27AC PE=2 SV=2	CTTCAACGGTGAACTAAAATTTTCACCAAATTTGAGTAAAAAAAAAAGCTAATTTTCTCAATTTGATATTTCTTCCTCCAACCGTACATCAAAAGGGGAGGGTCGGTCGACCGGTAAGGCAAATTATTATTATTTTTTTAAAATCTTTTTGACTGGTTTGAACCTACCTATTTGAAAGGGAACCGGTCGACTGGTTGGTTGACCGGTTAGTCTCCTCCAATGGTCACGCACAGTAAAGTAGTGAAATCTATACTATGTTCTCACTTTGTTGAATTTTTTGGTGAATTCTCATTTTGATACTAATTTTCTAAAACTATTGAAGCTCCAAAAAGTGGCTTTTTCATCAAAATTTAAATCTGATGCCAGGTTTAGTTCACCGTTGGAG
814	MITE_T_6811	CSA025230	Not found	R27A2_ARATH60S ribosomal protein L27a-2 OS=Arabidopsis thaliana OX=3702 GN=RPL27AB PE=2 SV=1	GGGAGCTTCTATATGCACACATCATATCCCCTTTTTCCACACACTTAATGAAAGAATGTGTTAAAAAGTTGTGTGTGAAGGATGTGTATAAAGAGGGAGTGGTGTGTGTAAATAGATGCTCCC
815	MITE_T_5928	CSA010176	Not found	---NA---	TCGTAGCTCGAATTTTCCGTGGCTCGAGTGGCTCAACATCCCAAAACGACGTCGTTTTAGGATGTTTTTCTATTCTCTTACCGGTAAGATAATATTTTCCGTACCATTCGCGCCATTCGAGCCTCACTTTCTCGAGCTACGG
816	MITE_T_23163	CSA025942	Not found	---NA---	GTTTGATTGGAAGGATTAAAGTATGGGATTAGGATTATTAATCCGTGGGCCCAATCATCCTATGTTTGTTTTGACATTTTGGTTTAGGACTATTAACCAATGGATAATTAATCCAATAAATTTGTAGGATTATTAGTAATGGGGTAGGGGTGGGATAGTTAATACCACACTAATTTGATAGGATTATTAATACCTCACTATTAGTATTGTGAATCAAAC
817	MITE_T_21668	CSA025942	Not found	---NA---	GGCCTCGTTTGGGAACAGGCTAATTTAGTAACTTTTTAGCTATTTGGCTAAAAAGGTAGGTAAAAAAAACTTGTATGTTTGGGATGACTTTTTGGCTAATTACGAAAAGATGTGCAAAAAGTAGAGAGAAAAGAGAATCTTTGACTTTTTGGTATGGGTTGTTGGCTTTTTGGCTAATTTAGTAACTTTTTGACTAATTGACTAAAATAGCCTCTTGCCAAACGAGGCC
818	MITE_T_680	CSA009059	Not found	---NA---	GGCCATGTTTGTTTGGGCGGACTGGATTAGCATTCCCATGACTAATAGTCCTAGGACTACGAATCCGTTGGATTATGTATCCTATCTTAACTAATAGTCAAGTTTAAAATAATTAGTCCCTACTTCAATTGTTTAACCAAACATCGGATTAATAATTTTATTGGACTATTAGTCCAATCCCAAGCTCATGTCCACCCAAACAAACATGGCC
819	MITE_T_18368	CSA004121	Not found	ACR10_ARATHACT domain-containing protein ACR10 OS=Arabidopsis thaliana OX=3702 GN=ACR10 PE=2 SV=1	TTTGGGAAGTGGGttggctttttggctttttggcttttttggctattttAGCCTGGGCTAAAAAGCTTGGTTTGGGAAGGGCTTTTTGGCTTTTTGACTTTTTTGACTTTTTTTGTGAGAGAAGAGTATAATGATTATGGGTTGGATGTGATGTTTTGTTTGTTATGGCTAAAATAGCCTATTTTGTCTTTTGTGGCTAAAATAGTCAAAAAAGCCCATAAACTTACTTCCCAAA
820	MITE_T_22554	CSA008428	Not found	CXE6_ARATHProbable carboxylesterase 6 OS=Arabidopsis thaliana OX=3702 GN=CXE6 PE=2 SV=1	TTTGGAAAGTGGGTTGCCTTTTTAATTTTTTTTTATTATTTTAACTTGGGACTAAAAAGTCTAATTTGTGAAGAATTTTTGACTTTTTTGATTTTTTTGTGAGAGAAAGAATGTAATGATTATAGGTTGGATGTGATGCTTTGTTTTATTAAGTTAAAAAGTCTATTTTGTTTTTTGTGACTATTTTAGCCAAAAAAGCCTCTGAACCAACTTTCCAAA
821	MITE_T_3404	CSA003382	Not found	PBL19_ARATHProbable serine/threonine-protein kinase PBL19 OS=Arabidopsis thaliana OX=3702 GN=PBL19 PE=1 SV=1	GATAGAGACCACTAATTTTGGAGCTCTAAAAAGACCACTAATGACATGGCACTCAATAAAAAAAGAAAAAAAATACAACACCAAGGCCAAAACATCAAATCATTCATGGTAGGGTCCACTGCCACATCATTAGTGGTAGCACTAATTAGTGCTCTCACTC
822	MITE_T_1198	CSA003382	Not found	PBL19_ARATHProbable serine/threonine-protein kinase PBL19 OS=Arabidopsis thaliana OX=3702 GN=PBL19 PE=1 SV=1	GGCCTAGTTTGAAAAGACTAAATAAGTGCACTTTTTGACTTTTTATGAAATATAggttgggtttaggttgggttgggttgggttTGAAGTGATGTGTTAGAGAGGTGATGTGACTTAAATAAGATGATGTGATTTAAATAGGATAGTGACTTTTTGACTTTTTGTCTTTTTTCAATCTTCCCAAACTAGGCC
823	MITE_T_15277	CSA000514	Not found	---NA---	GGCAAGTTTGGGAAGATCCAAAAAAGTCAAAAAGCCAAAAAGTTACTCAAAAAACTAAAAAGTTAACACTATTCACCAAAAGTCAACAATTACGGCTGCACAACTCCCAATTCAAATTTTTCCCTACAAATCAATTTTTACAATTTTTTATTACATATTTTTCAATAAAAAGTCAAAAAGTTAACCCAAACATCCATATTTTCAACCTCAAATTTTTAGTCCAAAAAGACAAAAAGTGCACTTTTTTAGTCTTCCCAAACTTGGC
824	MITE_T_21206	CSA009825	Not found	AXR1_ARATHNEDD8-activating enzyme E1 regulatory subunit AXR1 OS=Arabidopsis thaliana OX=3702 GN=AXR1 PE=1 SV=1	GCCTTGTTTGGGAAGCGACCGGTTTAGCTAAAAAGTCAAAAAGTTATTAAAAAAATCAAAAAGCCAATAACTCATACCAAAAAATCAAAGATTCTATTTTCTCTCTACTTTTTGCACATCTTTTCATAAAAAGCCAAAAAATCATCCCAGACATACTAGTTTTTTTTACATCACATTTTAGCTAAAAAGCCAAAAAGTTACTAAAAAAGCATGTTCTCAAACGAGGC
825	MITE_T_3596	CSA008427	Not found	PAN_ARATHTranscription factor PERIANTHIA OS=Arabidopsis thaliana OX=3702 GN=PAN PE=1 SV=1	GGCCAAGTTTGGCTAACCAATAAAAGTGCATTTATTTCATTTTTTTATCTTTTTTGGGTCACATCAATCAATATCTCCTCTCTACTTTTTTTATACATAATACAAAAAAAAATCAAAAAATACACTTATTTAGTCTTCCCAAACTTAGCC
826	MITE_T_1794	CSA029328	Not found	---NA---	GGCCAAGTTTGGCTACAAAGGAAAAAGTGCACTTATTTCATCTTTTTATCTTTTTTGGGCCACATCAATCAACATCTCCTCTCTACTTTTTCTACACATAATACAAAAAAGTCAAAAAGTACACTTATTTAGTCTTTCCAAACTAGGCC
827	MITE_T_16337	CSA009282	Not found	MPPA_SOLTUMitochondrial-processing peptidase subunit alpha OS=Solanum tuberosum OX=4113 GN=MPP PE=1 SV=1	GGGCAAATTACATATACACCCCTCGAGGTTTGGCTAAATTACAGATGTCCCCCTGAGGTTTGAGAAATTACGAATTCCCCCCTGAATGCTATATTTGCATAAGAAATTAGGGGGTAATTTGTTATGAAATATAAACCTCAGGGGGCAAATTGTTATGAAAATACAAACCTCAGGGGGCGGGATGTAATTTCCGAAACCTCAGGGGGGTATATGTAATTTAGCCAAACCTCGAGGGGTGTATATGTAATTTGCCC
828	MITE_T_869	CSA035332	Not found	---NA---	TTTAAGGCGTTGTTTGGCATGATCTAAAAAAGTCAAAAAATCAAAAAGTCACTATCCTATTTAAGTCACATCATCTTATTTAAGTCACATCACCTCTCTAACACATCACTTCAAACCCAACCCATATCTAACCAATAATTCAGAAAAAGTCAAAAAGTGCACTTATTTAAATCATCCCAAACCACCCCTAAA
829	MITE_T_6784	CSA009112	Not found	AKB9B_ARATHRNA demethylase ALKBH9B OS=Arabidopsis thaliana OX=3702 GN=ALKBH9B PE=1 SV=1	GTTTGGAATGACCTAAATAAGTGCACTTTTTATCTTTTTACGAAAAGATGTGCAGAAAAATAGAGAGGTGATGTGATGAAAAAAAAATAAAAAGATAAAAAGATGAATTATTTTGGTATTGACAAAC
830	MITE_T_7630	CSA026147	Not found	DCL_ARATHProtein DCL homolog, chloroplastic OS=Arabidopsis thaliana OX=3702 GN=DCL PE=2 SV=1	CTAGGGGTGCAACTCGGGCGGGTTCGGTCGGGTTGGGGGTCTGCCCAAGCCCGACCCGAATTGCCCGAGGCAATGCCCAAGCCCGCCCAAGCCCGACCATGAATCCGAGTATTGCTGCCCAAGCCCGGTCCAAGCTttgcccgaattgcccagattgcccgaattgcccagattgcccgaattgcccgaGTCCAGAAACTTGTAGGTAGATCTAAGGGTAGACATAAAAGATACTAATCTAATGGTAGAAGATTAACCaaaaaaaaataaaaaataaaaattaagacaaactcttttacttaatagaagactaaccaaaaaaaaaaaaaaaaataaaaaataaaaattaaGACTAACTCTTTTACTTAATttatatatattatataatttattaaatta…
831	MITE_T_12696	CSA025200	Not found	KPRO_MAIZEPutative receptor protein kinase ZmPK1 OS=Zea mays OX=4577 GN=PK1 PE=2 SV=2	GAGCATCTCCAACCCACTAGGCATATGATGCTTAGTCAAAATGCCTAATGTGACTCACTTTTTTCAACTCCAATGCACTAGGCATATGCTAAGGCATTTTGGCTCAGCTCACATTCACTAGCTACATGTAGCTAGCCTTCAAGGCTAGGCAAAATGTATTTAATCATTAAGATTATTTCCCTCCATCTTTGTTGCTGACGTGGCATTCTATAAAGTTAATAGTATTTGAATAAATAGCTAAAATAAAGAGCATGGTTGGGACAGAAACATGAAATCGTTGATAGGCAAAATAAAATGTATACTTTATAGTAATATTTAGATAGGTAAAATGCCTACTATCATTGGAGATGCTC
832	MITE_T_15393	CSA025200	Not found	KPRO_MAIZEPutative receptor protein kinase ZmPK1 OS=Zea mays OX=4577 GN=PK1 PE=2 SV=2	CTTTGTTTGGTTTGTATTTGAGAAACATGTTTTGAGATAAAAAGTATAAAAATTTGTTTGGTTTGATTTTTTTTCAAAAGATTATTTGAAAAATTATTTTGAGAGAGAGTTTTGAAAAAAGTAATTGATTTGATGTGTATGAGAGAGAGATTTGTTTGGAAAATTTGTAAACCAAACAAGTTTTGAAAAATTTTTTTGAAAAAATTTATTTGGTTTGATTACTTTTAAAAACTTATTTATAGAGAATTTTTCCCAAAATTTTTTGAGAAACACAAACCAAACAAG
833	MITE_T_10974	CSA004861	Not found	Y2267_ARATHProbable inactive receptor kinase At2g26730 OS=Arabidopsis thaliana OX=3702 GN=At2g26730 PE=1 SV=1	TAGGGCACAGCTTCTCTCCGGTCCAAATCTAGACTGGACGGTGCTGTCCGGCCCTTGGAGGCCCACTACGGGTCGTGTTTCGATAATCTAAATCGTTCAATGTGTAGAACTCGTCGAGTACTATATGGCTGTAAAAAATCACATTGATCGGATATCGATAGCTATATGATCAAATCAGTTTTTTATGAAAAAAATGGACGGCAAAAAATAAACGGCTTACAAAAAACTGATGTGATCATATAGCTATTGATATCCGATCAACGTGATTTTTTACAGGCATATAGTACTCGACGAGTTCTACACATTGAACGGTTTAGATTATCGAAACACGACCTGTAGTGGGCCCCCAAGGGCCGGACAGCACCGTCCAGTCTAGATTTGGACTGGAGAGAAGTTGTG…
834	MITE_T_2552	CSA035828	Not found	CID9_ARATHPolyadenylate-binding protein-interacting protein 9 OS=Arabidopsis thaliana OX=3702 GN=CID9 PE=4 SV=1	ATACTTCAAAATTAAGTATCCGATACTTCAAAATTAATAAAAAATTAATTAAGAAGTATCCGATACTTTTAAGAAGTATCTGATACGTATCTGCGAGTATCCGAGGAGTATCGGTATCCGATAAGTATCCGATACGGATACGTCACCCTTTTTGAAGTAT
835	MITE_T_22638	CSA007286	Not found	TOP1B_ARATHDNA topoisomerase 1 beta OS=Arabidopsis thaliana OX=3702 GN=TOP1B PE=1 SV=1	TCGTTTGGGAACAGGCTAATGTAGTAACTTTTTGGCTATTTGACTAAAATATGAGTTAAAAAAAAACTAGTATGTTTGGGATGACTTTTTGGCTTTTTACGAAAAGATGTGCCAAAAGTAGAGAGAAAAGAAAATCTTTGACTATTTGGTATGGGTTGTTGGCTTTTTGGCTAATTTAGTAACTTTTTGACTTTTTGGCTAAAAAGTTCGGTTGCCAAACGA
836	MITE_T_12435	CSA019039	Not found	SRO5_ARATHProbable inactive poly	TTTTGGGAAGTTGGCTTTTAGTCACTTTTTTTGGTTTGTAGCAAAAGTCAAAAGTTGGCTTTTTTGTCTTTTTTTTTCATTTGGGAAGTTGGTTTTTAGCCAACGGTGAAATTACAATTTTACCCTCATGGGTCAAAATGTGTTACATAGGTGAAATTGTAAATATTTTAAATAAATGGGGATAGTTTGATAATTTTATTATGATTTGACATCATAAATAAATATTAATCAAAAAAGTCAAAAGTCACTTTTTACCAACTTTCTAAATCATTTGTTTAAAAAAAGTCAAAAACTTAATTAAAAGCCAAAAAAATATTTTTTACCATCTTCCTAAAA
837	MITE_T_6748	CSA033265	Not found	NLP6_ARATHProtein NLP6 OS=Arabidopsis thaliana OX=3702 GN=NLP6 PE=2 SV=2	TTCATCACTTTCAATTACACCTCTAATAAGGTGGCAAACAGTTTTGAAAGGAGAGAAGAATTTGAAGAGAGTTAATTGATTGGTATTATTTGTTACCTCATTAGAGGTGCAATTGGGAGTGATGAA
838	MITE_T_20897	CSA009312	Not found	PP171_ARATHPentatricopeptide repeat-containing protein At2g26790, mitochondrial OS=Arabidopsis thaliana OX=3702 GN=At2g26790 PE=3 SV=1	TAAGGCCTCGTTTGGGAACAGGCTAATTTAGTAACTTTTTGGCTATTTGGTTAAAATATAAGCTAAAAAAAACTAGTATGTTTGGGATGACTTTTTGACTTTTTACGAAAAGATGTGCAAAAAGTAGAGAGAAAAGAGAATCTTTGACTTTTTGGTATGGGTTCTTGACTTTTTAGTTTTTTTAGTGACTTTTTGACTTTTTGGCTAAATGGGTTGGTTCCCAAACGAGGCCTAA
839	MITE_T_4344	CSA014285	Not found	FBK74_ARATHPutative F-box/kelch-repeat protein At3g46050 OS=Arabidopsis thaliana OX=3702 GN=At3g46050 PE=4 SV=1	TGTTGTGTTTGGTTAAGGGATTtgaaaaggaaaatggaaaaggtaggtgaaatatgaaTAAAACATGCCTAAATTTCACATAGTTTCACACACCTTTTCCCTTTTCCTTTCCAAGTCCATCCTCAAATCCTCCAACCAAACACACCA
840	MITE_T_441	CSA007626	Not found	RL34_TOBAC60S ribosomal protein L34 OS=Nicotiana tabacum OX=4097 GN=RPL34 PE=2 SV=1	GGGATGTAAGAAAAACCGAAATAACCGACCAAACCGATTGAACCGAACCAAACCGACTATATTTGGTCTGTTTTTTAACAAAAATTGGTCTGTGCGGTTTTTAAATTTGAATTTTTTCGATTTTCGGTTCGGTATCGGTTTAAGCACCTTGTGCACTGATCTAAACCGAAACCGACCACTTCAACatatattgtatttataatatatatatatatatataatctaataatataatgatattaataagtataataaattatTAATCTTAATTAATTAATCTTATTATTTTTATAGCCTAAGTTTGTAAACTCATATTATATATAATCGTAACTCTAACTCATTATTCTTGAAACCTTAGTATTTTTGAAAAATTTTTTTGTTTTTATTTTTGTTAATTTA…
841	MITE_T_5571	CSA033744	Not found	Y3148_ARATHProbable leucine-rich repeat receptor-like serine/threonine-protein kinase At3g14840 OS=Arabidopsis thaliana OX=3702 GN=LRR-RLK PE=1 SV=1	ATGCTATAGATCCCAAATAATCTACCAAATTTTCTACCAAGCCTCTCACATGTTGTGGGACCCAAACAAACCCACATGTGTATGGGTTCCACACCCATGTGAGAGGTTTGGTAGAAGATTTGGTAGATTATTTGTGGTCCCTAGCAT
842	MITE_T_16566	CSA031684	Not found	RL212_ARATH60S ribosomal protein L21-2 OS=Arabidopsis thaliana OX=3702 GN=RPL21E PE=2 SV=1	ACAAAATTTAGGACAAATTACATATACTCCTTGAGATTTAGCAACATTATAGATACTCCCTGAGATTTGAGAAATTACAAATACCCCCCTGAAAGTGCTATTTGCATAACAAATTAGGGGGTAAATTGTTATGAAAATATAAACCTCAGAAGGCAATTTGTTATGAAAATATAAACCTCAGAGGGGTACCTGTAATTTCCGAAACCTCAGAGAGGTATTTGTAATTTAGCTAAATCTCAAAAGAGGTATATGTAATTTGCACTAAAATTTAT
843	MITE_T_3314	CSA029138	Not found	Y3471_ARATHPutative receptor-like protein kinase At3g47110 OS=Arabidopsis thaliana OX=3702 GN=At3g47110 PE=3 SV=1	GTCTCGTAATTCAAATTTTGTGGCTCAAAAGTGGCTCAAATGGCCAAAAGGACAACGACGTCGTTTTGGCAATTTTTATGTTGTTCTGTACTCAAAACGACGTCGTTTTGATCATTTGAATCACTTTTAAATCACAAAATTTGAGTTACGTAAC
844	MITE_T_1279	CSA024930	Not found	MED12_ARATHMediator of RNA polymerase II transcription subunit 12 OS=Arabidopsis thaliana OX=3702 GN=MED12 PE=1 SV=1	GGCCTAGTTTGGGAAGACTAAATAAGTGCACTTTTTGACTTTTTATGAAATATGGGTTGGGTTTGGATTGGGTTTGAAGTGATGTGTTAAAGAGGTGATGTGACTTAAATAAGATGATGTGACTTAAATAGGATAGTGACTTTTTGACTTTTTATCTTTTTTCAATCATGCCAAACTTGGCC
845	MITE_T_18571	CSA024925	Not found	ROGF3_ARATHRop guanine nucleotide exchange factor 3 OS=Arabidopsis thaliana OX=3702 GN=ROPGEF3 PE=2 SV=1	AGGCCTCGTTTGGGAACATGCTAATTTAGTAACTTTTTGGCTATTTGGCTAAAAAGGTAAGTAAAACAAACTTGTATGTTTGGGATGACTTTTTGGCTAATTACGAAAAGATGTGCAAAAAGTAGAGAGAAAAGAGAATCTTTGACTTTTTGGTATAAGTTGTTGGCTTTTTGACTAATTTAGTAACTTTTTGACTAATTGGCTAAAAAGGTAAGCCCCCAAACGAGCCCT
846	MITE_T_2930	CSA017954	Not found	---NA---	ACTAAGGCCTCGTTTGGGGACTGACTATTTTAGCCAAAAAGTCAAAAAGCTAACTAAAACTAGTCACATCACCTCTTTACTTTTCTGCACATCTTTTCGTAAAAAGTCAAAAAATTACTAAAATAGTCTGTTCCCAAACGAGGCCTAAGT
847	MITE_T_18837	CSA031958	Not found	SKIP1_ARATHF-box protein SKIP1 OS=Arabidopsis thaliana OX=3702 GN=SKIP1 PE=1 SV=1	AATTACACAGACCCCTTCAGGGTTATATTTATTATAATTTTTTCTTCACATTTAAAAAATTATATTGATTTTCTTGTTAATTTAATTTTATATATAATGATCATTACAGTGAGCAGAGAACTGTTATGAAACTTTAAACCTCGGAGGCAATCTGTAATGAAACTTTAAACTTCAAGGAGGGGGATATAATTTTCAAAAGATGAGGGGAACTATAATAAATATAAACCTCAGGGGGTGTCAATGTAATT
848	MITE_T_11936	CSA034465	Not found	---NA---	ATCACTACAAGAAATTAAGGTTTTAGAGATAAAAATTTAGGGAAAATCATTTTTTAGGGACGATATTTTTGTTACCAAAAGTGTTGTTATTTTATTTTTAGCAACAAAATTGGATATTTACTGATGAATTATTAACCTTTTGGGATCCCGAGTTTTGTCTCAAAAAGTAAACCTTTTTGGAACCAAGTTATTTTGTCTCTAAAAGTGCATTTATTAGTGACATTTTCAAAATTGTCCCCAAAAGTTTATTTTTTGACTTTCTAGGGACAATCTTTTAGGGATTGTCCTCACGACAACTGAAATTAGTCCCTAAATATTTTTTGCAACAAAATTTATACTTTTGAGACAAAAAAACCTGTCTCTAAAACTCTTATATGTTGTAGTGT
849	MITE_T_3154	CSA030744	Not found	ABAH2_SOLLCAbscisic acid 8'-hydroxylase CYP707A2 OS=Solanum lycopersicum OX=4081 GN=CYP707A2 PE=2 SV=1	GGGATCGTGAAAATTTTTTCATGAAAAAGATCATGAAAAATTTATGACCATTGGATTACCTTGATTAGTATGTGGTGCTTTAATCTAAGTGTAATTCAAGGGTCACAAAACTTTTATGATTATTTTCATGAAAAGTTTTTCATGATACC
850	MITE_T_8436	CSA028022	Not found	MOB1A_ARATHMOB kinase activator-like 1A OS=Arabidopsis thaliana OX=3702 GN=MOB1A PE=2 SV=1	CTATGAAACacgggtacgggtacgggtacgagtactggtactggtacaatacgggtacgCCGATACGGTAAAATTCAAAAAAAATAGGATACGGGTACGGGTACGGCTTGATACGCTTGTAAAAAAATATTTATTTTTAATTTAGATTAATGCAAAAATTAATTAAATGGTTTAATTTGTTAAGGTCCAACCTATAATTAACATTTAATGCCaaaagtaaaagtataaatcaaaattaaatgtcaatatattaaataaCTTACAAACCATAGTTTAATTTTAAAATCATGCTAATCATAAATCAAAAAATAAAGAAGAAGTCTAGTGAAATGAGTTTTATCTGTGTAGTAGAAGGAAAATATTGTTTCAACTAAGGTGCGGTATGATATGGCTTGAATA…
851	MITE_T_16184	CSA036588	Not found	---NA---	GACTTACGCTGTGTTTGGTTGGGGGTTTTGGGAAGGGAAATGGAAATGAAAGGAAAATGAGAAAGAATTAATAGAATTTCAAATCCCAACTATGTTTGGTTGTGTTGGTTATAAAATAGAATTGATGTCCTAAAAGGTATCCTATTTCTATATTTATTTCTCACCCCCTTTCTTTTCCCATATATTTTTTATTATAACCAAACATAAATAAGATTACATTTCTCATTCCTTTTCCAAATCTCACCTCAAAAACTCCAACCAAACACAGCATTAAGGA
852	MITE_T_14936	CSA019321	Not found	---NA---	GGGGTGCTCGCGGTTCGGTTGCGGCCGGGGAACTTCTAATCCGCCATTCGTCCACCGGATTGGTGGATTGGAAAAATTCAGTCCGCATCCATCCGCCAGATTGGAGGATGCGGATTGAGCAGATTGGAGGATGGATCCGAATTGGTGTAGCGGTTTAAACTTTTACAAATTTTGAATATAATACAACAACTTGTCAACATTTTTTTTTGGATAACAATCCAACTCAACATAACCAAAAGATTATCAAGTAAATTTTTAAATATCAATAATAAATACATATAAGAAAATCATGtattattaaaactatttcattactacttttttttttattcaaaaattatttaatttgattatttttaAAAATGACAAAATTAAGCCTTATATTTTCCACACAAAAAT…
853	MITE_T_12513	CSA023187	Not found	TMVRN_NICGUTMV resistance protein N OS=Nicotiana glutinosa OX=35889 GN=N PE=1 SV=1	GAGCATCTCCAATGCACTAGGCATATAATACTTGTTAGTTAAAATGCCTAGTGTGATTCACTTTTTTCAATTCCAACGCACTAGGCATATGATTAGGCATTTTGGCTCAACTCATATTCACTAGCTACATGTAGCTAGCCTTCAACGCTAGGCAAAATGTATTCAATCATTAGGATCATTTCCCTCCATCTTTGTTGTTGACGTGGCATTCTATAAAATTAATAATATTTGGATTAATAGCTAAAATAAAGAGCATGGTTGGAGTAAAAACATAAAACAGTTGATAGGCAAAATAAAATATATACTTTATAGTAATATTTAGATAGGTAAAATGCCTACTACCATTGGAGATGCTC
854	MITE_T_7236	CSA026851	Not found	PP334_ARATHPentatricopeptide repeat-containing protein At4g21705, mitochondrial OS=Arabidopsis thaliana OX=3702 GN=At4g21705 PE=2 SV=1	GCATCTCCAATGGTTTGCCATTGGAGCTGCCATTGCTATATATAGCAGCTGCCATTGAATTTTGATACTCCAATGGCAAAACATAGCAGTTGC
855	MITE_T_11055	CSA001380	Not found	ASK21_ARATHSKP1-like protein 21 OS=Arabidopsis thaliana OX=3702 GN=ASK21 PE=2 SV=1	GATCCTAATAGTTGGACTTAATTCCCATCAAGTCCTATTGAAAATAAGTCCTAATAAAATTGTCGCTAAAAATAATTTTGTGTGTCGATTTTTTGCATGTCACTAAAAATTAACAATTAGTAACTTTTTTTGGTCACGATTTTTACAAATTGTCATTAAAACTTACAATTAGTGACCTTTTTTGTGACGAATTTTTCAAACTTTCGCTGAAAGTTAAAAATTAGTGACTTTTTTGTGACAATTTTTTAAACTGTTTCTAAAACTTATAATTAGTGACATTTTTGTGACAATTTTCATACTGTCGCTGAAAATTAACAATCAATGACATTTTTTAATAATGTTTGATGAAAAATATCATTAATTATTATAAGGCCTATTGAATAATAAGTCCACTTATTA…
856	MITE_T_4033	CSA026830	Not found	PER72_ARATHPeroxidase 72 OS=Arabidopsis thaliana OX=3702 GN=PER72 PE=1 SV=1	tatTAGGGGTGAGCATGGTTCGGATTGGACCGGATTGGGGTAAAATCAGGACCAATCCGTTATCTACGGTTCCTGAAAAATTGGAACCAATCCAATCCATTTAAATCATGGAACCAATCCATTTAAATACGGATTGGATCGGTTTAAGACCACGGATTCACATAATTAAATAACAAAAAAATATATATAACACTTTAATTTCATAAAAATATAAATATAGCACTATATTAGTTCTACAATAGCAACATCTATTTCTATAATAGCGACATACTGTGCTAGAATTTAAACAACCATAAGAAAACTGGTTCACCATAAGTATTTAGACCATtacaaattaaaactaaaaactaacaaacaaaagtaataaaaGAAGATATTATACGGGTTTAGGTTTGAGTT…
857	MITE_T_16360	CSA010288	Not found	---NA---	TGTGTTTGGTTGGGGGATTTgggaagggaaatggaaagggaaatggaaataaaaggaaaaggagaaagAATTAATAGAATTCTAAATCCCAACTATGTTTGGTTGTGTTGGTTATAAAATAGAATTGATGTACTAAAAGGTCTCCTATTTCTTTATTTATTTCTCACCCCCTTTCTTTTCTCATATAATTTTTATTATAACCAAACATAAATAGAATTACATTTCTCATACCTTTTCCAAATCCCACTCTAAAAACCCCAACTAAACACA
858	MITE_T_8659	CSA011595	Not found	---NA---	CTCCAACGGTGACTCAGATTTTTCATCAAATCTGAGTAAAAAATAACTCATTTCACTAAATCTGGTACCAGATGCTCCAACAGTTCACCTTTCACCAAATCTGTCCCGGGACAACCGGGTGGTCGACCGGCCGGTCGACTGGTGAGTGAATTTTTTTTTTTTTAATTGTCTGAACCGTTTTTGTTGAACTTTCTGAACTTTTTCCGGGACGACCGGGTGGTCGACCGGCCAGTTGACCGGTTAGGGAATTTTTTTTTTGAACTGTTTGAACTGTTTGAATCTGGTTGACCGGTTGGTCAACCGGCTGGTCGATCGGTTGGTATCACCCCAACGGTCAGTAACAGTGATTTGGTGAAATGCTTTGCCTGTTCTCAGTTTGATGAAATGTTTGGTGAAATC…
859	MITE_T_17649	CSA000942	Not found	NRG2_ARATHNitrate regulatory gene2 protein OS=Arabidopsis thaliana OX=3702 GN=NRG2 PE=1 SV=1	CCTGTTTGGTACAGCTTAATTTCAGCTTATTTCAGCTTTCAGCTTAATTTAAGCTATTTTGATGTGTTTGGTTTACCTTATAGCTTATAACTTATAGCTTTGTGGAAGTCAGAAAACAGCTTATTCTTTGAGTGGGGCAGGAGATGCTTTAAGAATAAGCTGAAAATCAGCTTAAGCTGAAAGTTATAAATTATAAACTGTTTAGCCATAAACTATAAGCAGTTTCCCACAGCTCTACCAAACAGG
860	MITE_T_2943	CSA010017	Not found	AAE13_ARATHMalonate--CoA ligase OS=Arabidopsis thaliana OX=3702 GN=AAE13 PE=1 SV=2	GGCCTCGTTTGGGGAGTGGCTATTTTAGCCAAAAAGTCAAAAAGTCAACTAAAACTAGTCACATCACCTCTCTACTTTTCTGCACATCTTTTCGTAAAAAGCCAAAAAGTTATTAAAATAGCCTGTTCCCAAACGAGGCC
861	MITE_T_4200	CSA010017	Not found	AAE13_ARATHMalonate--CoA ligase OS=Arabidopsis thaliana OX=3702 GN=AAE13 PE=1 SV=2	GCTGTGTTTGGTTGGAGGATTTGGAAAGGGAAAGAGAAAAAGTATGTGAAACTATATGAAATGTAAGTATATTTTATTCACATtttacctatcttttcccttccctttccatatccctctcAAATCTCCCAACCAAACACATC
862	MITE_T_22246	CSA010017	Not found	AAE13_ARATHMalonate--CoA ligase OS=Arabidopsis thaliana OX=3702 GN=AAE13 PE=1 SV=2	GGCCTCATTTGGGAACCCTCTATTTTAGTTAAAAAGTCAAAAAGTTACTAAATTAGTCAAAAAGTCAATAATCCATATCAAAAAGTCAAAGATTCTCTTTTCTCTCTACTTTTTGCACATCTTTTCGTAAAAAGTCAAAAAGTCATCCCAAACATATTAGTTTTTTTTAGCTCATATTTTAGCCAAATAGTCAAAAAGTTACTAAATTAGCCTGTTCCCAAACGAGGCC
863	MITE_T_2352	CSA033062	Not found	NAGS1_ARATHProbable amino-acid acetyltransferase NAGS1, chloroplastic OS=Arabidopsis thaliana OX=3702 GN=NAGS1 PE=2 SV=1	GGTGTGTTTGGTTGGGAGATTTGGGGagggatttggaaagggaaagagaaagggaaaATGTGTGTGAAACTATGTGAAATGTAAGTATATTTTATTCACATTTCACCTAACTTTTCATTTTCTTTTTCCAAATCCCTCTTCAAATCCCCCAACCAAACACAGC
864	MITE_T_18599	CSA003202	Not found	RPS2_ARATHDisease resistance protein RPS2 OS=Arabidopsis thaliana OX=3702 GN=RPS2 PE=1 SV=1	AAGATCTTAAGGCCATGTTTGATTCACAATACTAATAGTGAGGTATTAATAATCCTATCAAATTAGTGTGGTATTAACTATCCCACCCCTACCCCATTACTAATAATCCTACAAATTTGTTGGATTAATTATCCATTGGATTAATAGTCCTAAACCAAAATGTCAAAACAAATATAGGATGATTGGGCCCACGGATTAATAATCCTAATCCCATGCTTTAATCATTCCAATCAAACATGCCATAAATTT
865	MITE_T_12954	CSA008187	Not found	---NA---	ACATTGACACCCCTTGAAGTTTGGTTCAATTACTACCCACCCCCTGACATTTTGGAAATTATATTCCCATCCCTGTGGTTAATAGTCTCATTACACAAACCCCCCTGCTTATATAAAAGGTAACAACTCCTAGTAGAAAAATAGAGGAAATTACATTaaaaaaaaaattaaggaaaggagaaaaaaaagagaaagtaaagcaaagcaaaaaaaGAGATAGTGCATGAGTTCAATGTCTTCATTCCGTCTAAATAATTACAATGACAGGGGGGTTAGTGTAATTTCCCAAACGTCAAGGGGTGACATGTATTAAACCCAAACCTCAGAGGGTGTAAGTGT
866	MITE_T_10043	CSA021461	Not found	---NA---	CCCGTTTGTTTTCAGAAGTAGAATGACGGGGATTCATAGTGAGGGGATTGTTAGTGAAGGAATTGATAGTGAGGGGATTAAGTAAAATTGTGTTTGTTTTGATGATAGTTGTTAGTGTAGGAATTATTAAATTATTTTTATATAAAATAATAAAACAAATAAAAATATATAAAAAATTAAACATTAATATTTTTAAAAAAATTCCCAATATATAAAAAATAAAAAAAAATAAAAAAATTTCTAATCCCCTCGCTATTTTTCTAATACCATCTCTATACATCCTCCTTCCCAATCCCCCTTCCAAAGCCTTTACTAATACCAAGGGATTAGGAGTCCCCTCCCCATCTCTCAAAACAAACACCCCATATAGTAGTCTCACCTCACTATCAAACCCAATCC…
867	MITE_T_15512	CSA028841	Not found	---NA---	GGCCATGTTTGATTCACAAGACTAATAATGAGGTACTAATAATCCTATCAAATTAGTGTGGTATTCACTATCCAATTGGATTAATAGGATAAATTATCCATGGGATTAATAATCTCACCCCTACCCCACTACTAATAATCCTACAAATTTGTTGGATTAATTATCCATTGGATTAATAATCCTAAACCAAAATGTTAAAACAAACATAGGATAATTGGACCCACAGATTAATAATCTCAATCTCATACTCTAATCCATTTAATCAAACATGCCCA
868	MITE_T_9359	CSA010836	Not found	SYT5_ARATHSynaptotagmin-5 OS=Arabidopsis thaliana OX=3702 GN=SYT5 PE=2 SV=1	GACCATCTCTAACGCTTCATCAAACTTGGCATCAGATTTGAATTTTGGTGAAAAAGTCATTTTTTAGTGCTCTAATGGTTTAAGCAAACAAGTATCAAAATGAAAATTCAACAAATAATTCATCAAAGTGAGAATAGGTTACTCATTTCATCAATACACTGTGTATAGCTGTTAAAAGTAGAAATTTGTCAAAATTTTACAGTTGGTGGTCGACCACCTGGATGTCCACCTGGTTGACCACCCGGTTGACCAACCGGTCAACCAGCTTCAGCCAATGGTTCAAAAATTGGTAGGTTCAAACAGTTCAGAAAGGTTaaaaaaaaaaaaaaaaaaaaaTTGCCTTACTGGTCAACCAACCGGTTGACCCACGGGATGATTCTTCTTTTTGATGCACCGTTG…
869	MITE_T_4311	CSA020899	Not found	NAC25_ARATHNAC transcription factor 25 OS=Arabidopsis thaliana OX=3702 GN=NAC025 PE=2 SV=1	CTGTGTTTGGTTGGggaacttgggaagggatttggaattggaaatggaaaggaaaAAGGTAGGTGAAATATAAATAAAATATACCTACATTTCACCTAATTTCACACACCTTTTCCCTTTCCAAATCCCTCCCCAAATCCTCCAACCAAACACAG
870	MITE_T_21741	CSA035253	Not found	PLY59_SOLLCProbable pectate lyase P59 OS=Solanum lycopersicum OX=4081 GN=LAT59 PE=2 SV=1	GGCCTCGTTTGGCAAGAGGCTATTTTAGCCAATTAGCCAAAAAGTTACTAAATTAGCCAAAAAGCCAACAACCCATACCAAAAAGTCAAAGATTCTCTTTTCTCTCTACTTTTTGCACATCTTTTCGTAATTAGCCAAAAAGTCATCCCAAACATACAAGTTTTTTTTACCTACCTTTTTAGCCAAATAGCCAAAAAGTTACTAAATTAGCCTGTTCCCAAACGAGGCC
871	MITE_T_9757	CSA005889	Not found	---NA---	TGTTACCTGGAACGTGGATTGTTCCAGTACGGGGAATGGAAATGGGAAAGTGGTAGGGCACATGTTCTAAAATGTGGTACGATAGGGGTAGACTTGTATATGTAATATACTTGTGAATTTAATGTACTTTTAGAGTAATTTTCTTTTAACTATTAGGCATCTAATAAAATTTAGTTTTTCTTTTTCATGTAGCAAAACATTTCTACGAGTATTATGACCTACTTATTTTTATGTTTTGTCTTGTCAAAACTTAACTTCCTTTAGATTTTAATTCCTTATATTTGATTTTTTCCCCATAAGGAAACATTTAAGGAAATTTATTGGAAAAACTTTTGGGATCATTTCATATCACTAAATTTACGATTTTAGAACGGAAGTATACCGTATTTTGGATCGTGC…
872	MITE_T_21677	CSA001189	Not found	PYM_ARATHProtein POLYCHOME OS=Arabidopsis thaliana OX=3702 GN=PYM PE=1 SV=1	GGCCTCGTTTGGGAACAGGCTAATTTAGTAACTTTTTGGCTATTTGGCCAAAAAAGTAGATAAAAAAAACTTGTATGTTTGGGATGACTTTTTGGCTAATTACGAAAAGATGTGCAAAAAGTAGAGAGAAAAGAGAATCTTTGACTTTTTAGTATGGGTTGTTGGCTTTTTGACTAGTTTAGTAACTTTTTGGCTAATTGGCTAAAATAGCCTCTTGCCAAACGAGGCC
873	MITE_T_13902	CSA016135	Not found	---NA---	CTATGTTACACGGACTCGGGTATGGGTGTCGGGTGCGGGTATGTATTTAGAGGTCGGATTCATCAAATCATAAATTTAATAGTACGCGACTCGGCAAAAAAATGTCATATTTTTATATTTTTAATCTAGTATGTGAGGTAAAATTGTACTATATATAACTTACAGTGTCAAAATGACATTTATAGGCAATTATACAACAATATGTACATTCAATAATAGTGTTATATACAATTATATAAGAAGTATCCGTTGAAAAGTATCCGACACATTTCTCATACCCTTATCTGAGTGTCGGGTGTCCGACATGGGTATTTGATTTATTTTGAAGAGTCCATATAACATAG
874	MITE_T_1061	CSA005978	Not found	BUBR1_ARATHMitotic spindle checkpoint protein BUBR1 OS=Arabidopsis thaliana OX=3702 GN=BUBR1 PE=1 SV=2	TAAGGTCTAGTTTGGGAAGACTAAATAAGTGTACTTTTTGACTTTTTATGAAATATGGGTTGGGTTTGGATTGGGTTTGAAGTGATGTGTTAGAGAGGTGATGTGACTTAAATAAGATGATGTGACTTAAATAGGATAGTGACTTTTTGATTTTTTGTCTTTTTTCAATCTTCCCAAACTAGGCCTA
875	MITE_T_20051	CSA005978	Not found	BUBR1_ARATHMitotic spindle checkpoint protein BUBR1 OS=Arabidopsis thaliana OX=3702 GN=BUBR1 PE=1 SV=2	GGTCGCGTTTGGAAACCCTCATTTTTAGTCAAAAAGTCAGAAAGTTATTAAATTAGCCAAAAAGCCAACAATTCGTACCAAAAAGTCAAAGATTCTCTTTTCTCTCTACTTTTTGCACATCTTTTCGTAAAAAGCTAAAAAGTCATCCCAAATATACTAATTTTTTTTAGCTCATATTTTAGTCAAATAGCCAAAGAGTTATTAAAAATTAGCCTGTTCCCAAACGAGACC
876	MITE_T_16559	CSA005978	Not found	BUBR1_ARATHMitotic spindle checkpoint protein BUBR1 OS=Arabidopsis thaliana OX=3702 GN=BUBR1 PE=1 SV=2	CTGTTTGGCAGAGCTTAATTACAGCTTATTTCAGCTTTCAGCTTAATTTAAGCTATTTTGATGTGTTGTGTTTAGCTTATAGCTTATAGCTTATAGCTTTTTGGAAGTCAGAAATCAGTTTATTCTTTGAGTGGGGCAGGAGATGCTTTAAGAATAAGCTGCAAATCAGCTtaagctgaaagttataagctataagctgttaaggcataagttataagCACTTTCCCACAGCTCTACCAAACAAG
877	MITE_T_359	CSA015613	Not found	---NA---	TAAGGGTTGGTTTGGCATAAACTAAATAATACAAAAAGTCAAAAAGTCACTATCCTATTTAAGTCACATTATCTTATTTAAatcacgtcacctctctaacacatcacatcaAACCCAATACAAATCTAACCCATATAAGTCAATAAATCAAAAAGTACACTTTTTTTAAAACATCCCAAACCAACCCTAA
878	MITE_T_8460	CSA014429	Not found	---NA---	CTATGAAGCacgggtacgggtacgagtactggtactggtactggtacgatacggatacgTCGATACGCTAAAATCCAAAAAAAGTAGGGTACGGGTACGGTTTGGTATGCTTGTAAAAAAATATTTATTTTTAATTTAGAGTAATGTAAAAATTAATTAAATGGTTTGATTTGTTAAGATCCAACCGATAATTAACATTTAATGCCAAAAATAAATGTATAAATCAAAATTAAATGTCAATATATTAAATAACTTACAAACTATAGTTTAATTTTAAATCATGCTAAGTATAAAACTAAAAATTTTAAAAAAAAGTTTAGGAAAAGGAGTTTTATCTCTGAAGTAGAAAAAAATATTATTTCAACTGAGGTACGGTACGGCTTGACTATATATCAGGTA…
879	MITE_T_18025	CSA030715	Not found	PEX6_ARATHPeroxisome biogenesis protein 6 OS=Arabidopsis thaliana OX=3702 GN=PEX6 PE=1 SV=1	GGCCCCGTTTGGTAGAGCTGTAGAAAAGtaattataacttataacctaacaacttatagcttataactgtgaacataagctgatttttgacttataaattaAGTTTCTCCTCCCGCACTCAAAGAATAAGTTGATTTTTGACTTACAAAAAACTATAAGCTGTATTGTTAAGCTCAACTAAACACATCAAAATGACTTAAATTAAGCTAAAAGTTGAAATAAACCCTGCCAAACAGGGCC
880	MITE_T_1459	CSA011130	Not found	IFRH_LUPALIsoflavone reductase homolog OS=Lupinus albus OX=3870 PE=2 SV=1	AGGCCAAGTTTGGGAAGACTAAATAAGTGTACTTTTTGACTTTTTATGAAATATAGGTTGGATTTAGGTTGGGTTTGAAGTGATGTGTTAGAGAGGTAATGTGACTTAAATAAGATGATATGACTTAAATAGGATAGTGACTTTTTTACTTTTTAGATTTTTTAGAGGATGCCAAACTTGGCCT
881	MITE_T_13876	CSA018967	Not found	PCAP1_ARATHPlasma membrane-associated cation-binding protein 1 OS=Arabidopsis thaliana OX=3702 GN=PCAP1 PE=1 SV=1	AAATACACCCCTTAAAATTTGATTAAAATACGAATTACCCCTGTATTTCTAGAAATTACATTTCACCCATTGAGGTTTTCAATTTCATAACATATCGCTCATTTTATTAATAAATCATCAAGTCAATTAATAGTTTTTAATGATCTTAAAAATATATTTCAATTAATAATTTAAATAATTTTATTATTGTATAGGAGAGCAATTATGAATTTTATTTTTTTTAATTAATTCTGTAAATGAAAAAATCTGACAAGGGGGTATTTGTAATTTTTCAAATCATAAAGACAATCTGTATTTTAAGTAAACCTTAGGGGGTGTATTT
882	MITE_T_14045	CSA018967	Not found	PCAP1_ARATHPlasma membrane-associated cation-binding protein 1 OS=Arabidopsis thaliana OX=3702 GN=PCAP1 PE=1 SV=1	AGGGCTTGTTTGGTTTGATTTTGGGAGATGAGTTTGGGAGATAAAAAGTACGAAAAGTTATTTGGTTTGGTTTTTTTGGAAAAATATTTTGGAAAATTATTTTGAGAGAGAGTTTTGAAAAAAGTGATTGATTTGATGTGTATGAGAGAGAGATTTGTTTGGAAAACTTGTTTGGTTTACAAGTTTTGGGAAATTTTTTTGGAAAAATTTGTTTGGTTTGAGTTTTTCTGAAAACTCATTTGTAGAGAAATTTTCCCAAAAATTTTTGGAAAATTCAAACCAAACGAACCCT
883	MITE_T_12409	CSA035066	Not found	PICBP_ARATHCalmodulin binding protein PICBP OS=Arabidopsis thaliana OX=3702 GN=PICBP PE=2 SV=1	AAATAAGGGAGATGTTATAATGTGCACCCTAAAAAAGGTGCATATGATATGCCTTTCATAATTTTTTCACAAAATTTCATAAGTTAAATCCAAAATGTCATAACTTTTTCACTACAAAAGTCATAACTTTTTTTTCACTGAAAAATGTCGTAACAAAATCTCAAAATGTCATAACAAAAATCACAAAATGTCATAACATTATCATTCCTAACTTTAGGCTGCACATCATAAATTCTCTATTTATAACTTTACTACAAAATGTCATAATACACATCACAAATAATCATAATGTTCATCATTAAAAATCATAACTTTTTTACAATGTGCACCATTTGGAAGGATGCACATTGTAAATTTCTCCATTTTT
884	MITE_T_10698	CSA034090	Not found	RLP21_ARATHReceptor like protein 21 OS=Arabidopsis thaliana OX=3702 GN=RLP21 PE=3 SV=2	AAGTCTTAATAGTTTAACTTAATTCCCATCGAATCCTATTGAAAATAAATCCTAGTAAAATCGTCGCTAAAAATAATTTTTTGTGATGATTTTTTACATTTGTCGCTAAAAATTGACAATTAATGACCTTTTTTTGTCACGGTTTCATAAATTGTCACTAAAACTTAGCATTAGTGATGTTTTTGGGATAAATTTTTTAAATTGTCAGTGAAAGTTGAAAATTAGTGATATTTTTTTTGTGACAATTTTTTTAAACTGTCGCTAAAACATATAATTAGTGACATTTCTTATGACAAAAATTTCAAACTGTTACTGAAAATTAACAATTAGTGAATTTTTTTAATAGTGTTTGTTGAAAAATACCATTAATTATCATAGGACCTATTGGACAATAAGTTC…
885	MITE_T_17330	CSA022064	Not found	BEH2_ARATHBES1/BZR1 homolog protein 2 OS=Arabidopsis thaliana OX=3702 GN=BEH2 PE=1 SV=1	TTTGGGAAGGTGGGTTGGAGGCTTTTTTGGCTATTTTAGCCACAAAAAACAAAATAGGCTATTTTAGCCATAACAAACAAAACATCACATCCAACCCATAATCATTATATTATTCTCTCACAAAAAAACTCAAAAAAGCCAAAAAGCCAAAAATCCCTTCCCAAACCAAGCTTTTAAGCCCAGGCTAAAATAGCCAAAAAAGCTAAAAAGCCAAAAAGCCAACCCACTTCCCAAA
886	MITE_T_20633	CSA033804	Not found	DNJH_CUCSADnaJ protein homolog OS=Cucumis sativus OX=3659 GN=DNAJ1 PE=2 SV=1	TAAGCCTCCGTTTGGGAAGTGGGTTGGCTTTTTGACTTTTTGGTTATTTTAGCCTGGGCTATTTTAGCCTGGTTTGGGAAGGACTTTTTGACTTTTTTTGTGAGAGAGGATTGTAATGATTATGGGTTGGATTTGATATTTTGTTTTTTGTGGCTAAAATAGCCTATTTTATTTTTTGTGACTATTTTAGCCCCAAACCAAGTTCCCAAACAAAGGCTAA
887	MITE_T_12664	CSA034944	Not found	BXL6_ARATHProbable beta-D-xylosidase 6 OS=Arabidopsis thaliana OX=3702 GN=BXL6 PE=2 SV=1	GAGCATCTCCAACCCACTAGGCATATGATGCTTGTTAGTCAAAATGCCTAATGTGACTCACTTTTTTCAACTCCAATGCACTAGGCATATGCTTAGGCATTTTGGCTCAGCTCACATTCACTAGCTACATGTAGCTAGCCTTCAAGGCTAGGCAAAATGTATTTAATCATTAAGATTATTTCCCTCCATCTTTGTTGCTGACGTGACATTCTATAAAGTTAATAGTATTTGGATGAATAGCTAAAATAAAGAGCATGGTTGGGGTAGAAACATGAAATCGTTGATAGGTAAAATAAAATGTATACTTTATAGTAATATTTAGATAGGTAAAATGCATACTACCATTGGAGATGCTC
888	MITE_T_16912	CSA019133	Not found	---NA---	GTTTGATTGGGTGGATTAGAGCATGGGATTAGGATTATTAATCCGTGGACCCAATTATCTCATGTTTGTTTTAACATTTTGGTTTAGGATGATTGATCCGATGGATAATTAATCCAACAAATTTGTAGGATTATTAGTAATGGGATATGGGTGGGATTATTAATCCAATGGATATTAGTCCAATTGGATAGTGAATCCTACACTAATTTAATAGGATTATTAATACTTCACTATTAGTCTTTTGAATCAAAC
889	MITE_T_3264	CSA035099	Not found	RPM1_ARATHDisease resistance protein RPM1 OS=Arabidopsis thaliana OX=3702 GN=RPM1 PE=1 SV=1	ATGCTAGGTATCATGAAAACAATGTCATGAAAAGTTTTCATGAAGATTCTCCACCCTTGGattatattatagtatttgtagtgttttattgtatgttatGCATTCACCATTGGATTAATTTCATGAAGTTTTTCATGATATTTATTTCATGATACGTAGCAT
890	MITE_T_11250	CSA027683	Not found	UPS2_ARATHUreide permease 2 OS=Arabidopsis thaliana OX=3702 GN=UPS2 PE=1 SV=2	CCTAATAGTTGGACTTAATTCCTATCAAATCCTATTGAAAATAAGTCCTAGTAAAATCATCACTAAAAATAATTTTTTATGACTATTTTTTGTACGTCACTAAAAATTGACAATTAGTAATTTTTTTTTATCACCGTTTTTATAAATTGTCACTAAAACTTGCAATTACTGACATTTTTCTGTGATGAATTTTTCAAACTGTCGTTGAAAGTTGAAAATTAGTGACTTTTTGTAATGATTTTTTTAAACTATTGCTAAAACTTATCATTAGTAACATTTTTTGTGATAATTTTCAAATTATCGCTGAAAATTAACAATTAGTGACTTTTTTAATAGTATTTGATGAAAAACACCATTAATTCTCATAGGACCTATTGGACAATAAGTCCACCTATTAGG
891	MITE_T_14897	CSA012410	Not found	CPL4_ARATHRNA polymerase II C-terminal domain phosphatase-like 4 OS=Arabidopsis thaliana OX=3702 GN=CPL4 PE=1 SV=1	CTCCCTCCGTCCCATAATATTAGTCCCTTATTCCATTTTTCATTGTCCTAAAATATTAGTCCCTCTTCAAAAATCAAGTACAAAAATAATACAAATTTCTCATTTTGCCCTTCTTTTAAATTCATAAATAATATAAAAAGTACAATTATAACATTGATATTCCCAAAAAAGTGTACTATCAAAGGGTAATTTTGGAAAACCAACTTTTTAAAAGTACAATAATTGTACTACCAAAAAAAGTTAGATTCCCCAAAAGGGACCATTATTTTGGGACGGAGGGAG
892	MITE_T_12638	CSA025803	Not found	ASR1_SOLLCAbscisic stress-ripening protein 1 OS=Solanum lycopersicum OX=4081 GN=ASR1 PE=2 SV=1	GAGCATCTCCAACCCACTAGGCATATGATGCTTGTTAGTCAAAATGCCTAATATGACTCACTTTTTTCAACTCCAATGCACTAGGCATATGCTTAGGCATTTTGGCTCAGCTCACATTCACTAGCTACATATAGCTAGCCTTCAAGGCTAGGCAAAATGTATTTAATCATTAAGATTATTTCCCTCCATCTTTGTTGCTGACGTGACATTCTATAAAGTTAATAGTATTTGGATGAATAGCTAAAATAAAGAGCATGGTTAGGGTAGAAATATAAAATTGTTGACAGGCAAAATAAAATGTATACTTTATAATAATATTTAGATAGATAAAATGCCTACTACCATTGGAGATGCTC
893	MITE_T_21597	CSA033998	Not found	RMR42_ARATHRemorin 4.2 OS=Arabidopsis thaliana OX=3702 GN=REM4.2 PE=1 SV=1	TAAGGCCATGTTTGTTTGGGCGGACTGGATTAGTATTCCCATGATTAATAGTCCTAAGACTACGAATCCATTGGATTATGTATCCTATCTTAACTAATAGTCAAGTTTAAAATAATTAGTCCGTACTTCAATTGTTTAACCAAACATCGGATTAATAATTTTATTGGACTATTAGTCCAATCCCAAGTTCATGTCCACCTAAACAAACATGGCCTA
894	MITE_T_22976	CSA026564	Not found	PHOT1_ARATHPhototropin-1 OS=Arabidopsis thaliana OX=3702 GN=PHOT1 PE=1 SV=1	ATGTTTGATTCCACAAGACTAATAGTGAGTTATTAATAATCCAATCAAATTAGTGTGGTATTCACAATCCCACCTCTACCCCATTACTAATAATCCTACAAATTTGTTGGATTAATTATCCATTGGATTGATAATTCTAAAACAAAATGTCAAAACAAACATAAGATAATTGGGCCCGCGGATTAATAATCTTAATCCCATGCTCTAATCCTTCCAATCAAACAT
895	MITE_T_20154	CSA027626	Not found	KMS1_ARATHVacuole membrane protein KMS1 OS=Arabidopsis thaliana OX=3702 GN=KMS1 PE=1 SV=1	GGCCTCGTTTGGCAGGAGGCTATTTTAGTCAATTAGTCAAAAAGTTACTAAATTAGCCAAAAAGCCATCAACTCACACCAAAAAGTCAAAGATTCTCTTTTCTCTCTACTTTTTGCACATCTTTTCGTAATTAGCCAAAAAGTTATCCCAAATATACAAGTTTTTTTTACTTACCTTTTTAGCCAAATAGCCAAAAAGTTACTAAATTAGCCTGTTCCCAAACGAGGCC
896	MITE_T_6855	CSA018741	Not found	STP13_ARATHSugar transport protein 13 OS=Arabidopsis thaliana OX=3702 GN=STP13 PE=1 SV=2	GGGAGCTTCTATTTACACACACACAACACACTCTCTACACATCCCCCCTCTCTACACTTCCCACACACCCCCTTCATTAAGTGTGTGTGGAGAGGGGGTTTAGTGTGTGTATATAGAAGCTCCC
897	MITE_T_5427	CSA036049	Not found	AMT31_ORYSJAmmonium transporter 3 member 1 OS=Oryza sativa subsp. japonica OX=39947 GN=AMT3-1 PE=2 SV=1	GGTATCATGAAAAAACTTTCATGAAAATGATCATGAAAGATTTATGACCCTTGGATTACACTTAAAATAAACACCACACACTAATTAAGGTAATCCAAGGGTCATAAATTTTTCATGACCAGTTTCATGAAAGTTTTTTCATGATCCC
898	MITE_T_19001	CSA034414	Not found	CMTA3_ARATHCalmodulin-binding transcription activator 3 OS=Arabidopsis thaliana OX=3702 GN=CAMTA3 PE=1 SV=1	GTTTGATTCACAAGATTAATAGTGAAGTATTAATAATCCTATTAAATTAGTGTGGTATTCACTATCCAATTGGATTAATATCCATTGGATTAATAATCCCACCCCTACCCCATTACTAATAATCCTACAAATTTGTTGGATTAATTATCCATTGGATTAATAATCCTAAACCAAAATGTTAAAACAAACATAGGATAATTGGACCCACGGATTAATAATCCCAATCCCATACTTTAATCCACCCAATCAAAC
899	MITE_T_16706	CSA032623	Not found	ATL2_ARATHRING-H2 finger protein ATL2 OS=Arabidopsis thaliana OX=3702 GN=ATL2 PE=2 SV=2	CTCTGTTTGGCAAGTTGGTTCTTGGACTTTTTTGATTATTTTAGCCACAAAAGACAAAATAGGCTATTTTAGCCATAACAAACAAAACATCACATCCAATCCATAATCATTATATTCTTCTCTCACAAAAAAACTCAAAAAAGTCAAAAAGCCAAAAAGCCCTTCCCAAACCAAGCTTTTAAGCCCAGGCTAAAATAGCCAAAAAAACCAAAAAACCAAAAAGTCAACCCACTTCTCAAACGGAG
900	MITE_T_8099	CSA031526	Not found	DGK4_ARATHDiacylglycerol kinase 4 OS=Arabidopsis thaliana OX=3702 GN=DGK4 PE=2 SV=1	AGACAAAGTTTTTAAAGGTGAATGCGTACCTTGAGTCGTTTTACCCCTCATGAGGCGAGGCGTAAGTCTTAGGACGTTGAGGCATAAGCATTTCAAATTTCAAATTTTAATCTTTAGTGAATAAATTAAATATTTTTaaatagtaaaaaaatgaaaacaaaattaaatataaaGGTGTAAATGCTTTTCGCTTTAATCGGTTGAACATTTTACTGCATAGAAAGAAGTTTTCCTTCATTGAAAGTGAAATTGATATTCTTAACTTCAGTGATTGACCTTCTCACTTGACCATTAACTGTGTTTTTTCTTGATTGATCATTTACTTAATTTTTCCAATAGAATATAGTTGCAAAAAGGGATTCTTTTTATTTTTTTATGTTTAAACAATCTAATAGACTA…
901	MITE_T_8098	CSA023478	Not found	DGK7_ARATHDiacylglycerol kinase 7 OS=Arabidopsis thaliana OX=3702 GN=DGK7 PE=1 SV=1	ACACAGAGTTTTAAAAGGCTTTCCTAAGGCTCGCCTTGCCTTGAGGCTAAGGTAAAACGCATCAACATTTTGATTTTTAGGCATTACTCCACAAAGGCTTGTGCATCGTAGTTTGAGAAATGGGCCTTAGGTGCGCTTTGTATGCTTTTTTGCGCATAAGCATGTGAGGAATATGCACATGCAGAGTTTGTCTTGAGCTTTTGTTAAACTTAGTCTATTAGATTGTTTAAACATAAAAAAATAAAAAGAATCCCTTTTTGCAACTATATTCTATTGGAAAAATTAAGTAAATGATCAATCAAGAAAAAACACAGTTAATGGTCAAGTGAGAAGGTCAATCACTGAAGTTAAGAATATCAATTTCACTTTCAATGAAGGAAAACTTCTTTCTATGCAGTA…
902	MITE_T_3271	CSA031917	Not found	---NA---	ATGCTACATATCATGAAATAAATATCATGAAATACTTCATGAAACTAATCCAATGGTGAATGCATAACATACAATAAAACACTACAAACACTATAATCTAATCCAAGGGTGGAGAATCTTCATGAAAACTTTTCATGACATTGTTTTCATGATACCTAACAT
903	MITE_T_2113	CSA007800	Not found	SBDS_BOVINRibosome maturation protein SBDS OS=Bos taurus OX=9913 GN=SBDS PE=2 SV=1	GGTGTGTTTGGTTGGAGGATTTAACGAGAGATTTGGAAAGGAAAAGGGAAAAGATGTGTGAAACTAGGTGAAATTTAGGCATGTTTTATTCATATTTCACATACCTTTTTCATTTCCCTTTCTAAATTCCTCCTCAAATCCCTCAACCAAACACAAC
904	MITE_T_15638	CSA024416	Not found	---NA---	CTCCCTCCGTCCCAAAATATTAGTCCCTTATTCCATTTTTCATTGTTCCAAAATATTAGTCCCTCTTCAAAAATCAAGTACAAAAATAATATAAATTTCCTATTTTGCCTTTCTTTTAAATTAATAAACAATATAAATAGTACAATTATGACATTGATATTCCCAAAAAATGTACTATCAAAAGGGTAATTTTGGAAAATCAACTTTTTTCAAATGCAATAATTGTACTACCAAAAAAAGTTGGATTCCCCAAAAGGGACCATTATTTTGAGACGGAGGGAG
905	MITE_T_16363	CSA024416	Not found	---NA---	TGTGTTTGGTTGGGGGATTTgggaagggaaatggaaagggaaatggaaatgaaaagaaaaggagaaagAATTAATAGAATTCCAAATCCCAACTATGTTTGGTTGTGTTGGTTATAAAATAGAATTGATGTCCTAAAAGGTATCCTATTTCTTTATTTATTTTTCACCCCCTTTCTTTTCCCATATATTTTTTATTATAACCAAACATAAATAGGATTACATTTCTCATTCCTTTTCCAAATCCCACCTCAAAAACTTCAACCAAACACA
906	MITE_T_5881	CSA024416	Not found	---NA---	CCACTAAAAGTGGTGCTCTAAAAGCACCACTAGTGATGTGGCAGTGGACGGGACCCACTGtttgtgtgttgtttttttttttttttttGATTAAAGTGCTTGCCAACTCATTAGTGGTGCTTTAGAGCACCACTTTTAGTGG
907	MITE_T_3962	CSA011061	Not found	Y4320_ARATHUncharacterized protein At4g13200, chloroplastic OS=Arabidopsis thaliana OX=3702 GN=At4g13200 PE=1 SV=2	GCTGTGTTTGGTTGGGGGATTTGGGGAGGGATTTGGAAAGGGAAAGGGAAAAAGTGTGTGAAACTATGTGAAATGTAGGTATATTTTTTTCACATTTCATCTACCTTTTCCATTTTCCTTTCCAAATCTCTCCTCAAATCCCTCAACCAAACACAGC
908	MITE_T_11644	CSA027942	Not found	---NA---	AGAATTCCCTCTTTGTATTTTCTCATTGCATTTCTTACTTGCAGGGTCATTGGACCCACTTTTAGATCCAATTTTAATAATCCAAACCGTTCATATTTTAAGATTTGTTTAGTATATCATAATTGTAAAAAATCAAGTTGATCGGATATTAGAAAGCATGTGTTTGGAAAACTCGAATTAAAAACTATTTTTTTAAAGAATTTAATAAACAGTTTTCCAAACACATACTTTCTGATATTCGATCAACTTGATTTTTTACAGATTTGATATACTGAACAAATCTTAAAATATGAACGGTTCGGATGATCAAAATTGGGCCTAAAAGTGGACCCAATGACTTTACAAGTAGGAAATGTAAGGAGAAATTGTAAGGAGGGGATCTT
909	MITE_T_186	CSA001068	Not found	TXN4B_HUMANThioredoxin-like protein 4B OS=Homo sapiens OX=9606 GN=TXNL4B PE=1 SV=1	GTTTGTTTGGGTGGATATGAGTTTGGGATTGGACTAATAGTCCAATAAAATTATTAATCCGATGTTTGGTTAAACAATTGAAGTAGAGACTAATTATTTTAAACTTGACTATTAGTTAAGATAGGATACGTAATCCAACGAATTCGTAATCCTAGGACTATTAATCCAGTCCGCCCAAACAAAC
910	MITE_T_22467	CSA014298	Not found	BZP61_ARATHBasic leucine zipper 61 OS=Arabidopsis thaliana OX=3702 GN=BZIP61 PE=1 SV=1	GTTTCGTTTGGCAGCATCACTTTTTAACTTAAAAATCAAAAAATTACTAAAAAAATTAAAAAGCCAACAACCTATACTAAAAAATCAAGATTCTCTTTTATCTCTACTTTTTGCACATCTTTTCGTAAAAAAATTACAAAGTCATCCCAAACATACTAGTTTTTTTATCTCATATTTTAGTTAAAAAATTAAAAAGTTACTAAAATAGCATGTTCCCAAACGAAGC
911	MITE_T_1135	CSA014295	Not found	RAA1F_ARATHRas-related protein RABA1f OS=Arabidopsis thaliana OX=3702 GN=RABA1F PE=2 SV=1	TAGGGTTGGTTTGGCATAAATTAAATAATACAAAAAGTCAAAAAGTCACTATCCTATTTAAGtcacatcatcttatttaaatcacatcacctctctaacacatcacatcaaatccaatccaaacccaacccatataagccaatAAGTCAAAAAGTGTACTTTTTTAGAACATTCCAAACCAACCCTTA
912	MITE_T_21333	CSA035864	Not found	XTH7_ARATHProbable xyloglucan endotransglucosylase/hydrolase protein 7 OS=Arabidopsis thaliana OX=3702 GN=XTH7 PE=2 SV=2	GGTCTCGTTTGGGAACAGGCTAATTTAGTAACTTTTTGGCTAATTGGTTAAAAAGGTAGGTAAAAAAAATTTGTATGTTTGGGATGACTTTTTGATTAATTACGAAAAGCTATGCAAAAAGTAGAGAGAAGTCGTAATTGTTGACTTTTTTGTATGATTAATTGGCTAATTGGCTAATTTAGTAACTTTTTGGCTAATTGACTAAAAAGGTAGCATCCCAAACGAGGCC
913	MITE_T_23090	CSA008930	Not found	GFA2_ARATHChaperone protein dnaJ GFA2, mitochondrial OS=Arabidopsis thaliana OX=3702 GN=GFA2 PE=2 SV=1	GTCTCGTTTGGGAACCCTCCCTTTTAGCCAAAAAGTTACTAAGTTAGCCAAAAAGCCAACAACCCATACCAAAAAGTCAAAGATTCTCTTTTCTCTCTACTTTTTGTACATCTTTTCGTAAAAAGCCAAAAAGTCATCCCAAACATACTATTTTTTTTAGCTCATATTTTAGCCAAATTGCCAAAAAGTTACTAAATTAGCCTGTTCCCAAACAAGGC
914	MITE_T_19147	CSA033713	Not found	CALS2_ARATHCallose synthase 2 OS=Arabidopsis thaliana OX=3702 GN=CALS2 PE=2 SV=3	ACTCCCTCCTTCCCAAAATATTAGTCCATTTTCAAAAATCAAGGACTAAAACAATATGAATTTCCTATTTTGTCTTTTTTTTAAAATTCATAAATAATACAAAGTACAATTATGACAATTGATATTCCCCAAAAAATGTACTATCAAAGGGTAATTTTAGAAAATTAATATTTTTAAAGTGAAATAATTGTACTATCAAAAAAAGTCAGATTCCCAAAAGGGATTATTTTGGGACGGAGGGAGT
915	MITE_T_16852	CSA033713	Not found	CALS2_ARATHCallose synthase 2 OS=Arabidopsis thaliana OX=3702 GN=CALS2 PE=2 SV=3	TAGGGCAAATTACATATATTTCTCTCGTGGTTCGGCTAAATTACAAATACCCCCTCAGGTTTGAGAAATTACAAATTCTCCCTGAATGTTATATTTGTATAACAAATTAGGGGGTAATTTGTTATGAAATTTAAACCTCATGGGGCAAATTGTTATGAAAATACAAACCTTAGGGGGCGAGATGTAATTTTCAAAACCTGAGGGGGGTATTTGTAATTTAGTCAAACCTCAAGGGAGGTATATGTAATTTGCCCTA
916	MITE_T_18254	CSA033389	Not found	TIC32_ARATHShort-chain dehydrogenase TIC 32, chloroplastic OS=Arabidopsis thaliana OX=3702 GN=TIC32 PE=2 SV=1	CTACGTTTGGGAAGTGGGTTGGCTTTTTGGCTATTTTAGCATGGGCTATTTTAGCCTGGTTTGGGAAGGGCTTTTTGGCTTTTTAGATTTTTTGACTTTTTTTTGTAAGAGAGGATTGTAATGATTATGGGTTGGATTTGATGTTTTGTTTTTTGTGGCTAAAATAGCCTATTTTGTTTTTTGTGGCTATTTTAGCCAAAAAAACCTGGGCTTTTTCTTGCCAAACGGAG
917	MITE_T_18209	CSA020565	Not found	ORN_ARATHOligoribonuclease OS=Arabidopsis thaliana OX=3702 GN=At2g26970 PE=2 SV=2	ACTGGCCCTGTTTGGTGCAGCTTAAAAGCTGTTTATTTCAGCTTTCAGCTTAATTTAAGCTATTTTGATGTGTTTGGTTTAGCTTATAGCTTATAGTTTTTTGGAAGTCAGAAATCAGCTTATTCTTTGAGTGGAGCAGGAGATGCTTAATTTATAAGTCAGAAATTAGCTTATGTTTATAGTTATAAGCCATAAACTGTTTAAGCATAAGCTATCAGCACTTTCCCACAGTTCTACCAAACAGGACCACT
918	MITE_T_2880	CSA002838	Not found	MCU6_ARATHCalcium uniporter protein 6, mitochondrial OS=Arabidopsis thaliana OX=3702 GN=At1g09575 PE=2 SV=1	TATTCACTACTCCCGGACTATGGACACGTGGTGCTCCATAAGGTTTGATAAAGAGACACAAGGGCCCACGATTTATGTTGGGGATGTAGGAACAACATGGGGCTAACTAATTGGTGATTGATTTGGAGTATGGACACATGGTGGTCCGGGAGTATTGAATA
919	MITE_T_2876	CSA002838	Not found	MCU6_ARATHCalcium uniporter protein 6, mitochondrial OS=Arabidopsis thaliana OX=3702 GN=At1g09575 PE=2 SV=1	TATTCAGTACTCCCGGAGTATGGACACATGGTACTCTATAAGGTTTTTATTGGTAAAGAGACACAAGGACCACGATATATGTTGGGAATGTGGGAACAACATGAGGCTAACTAATTGGTGATTGGTTTGAAATATGGACACGTGGTGCTCTGGGAGTATTGAATA
920	MITE_T_3878	CSA015573	Not found	MCU6_ARATHCalcium uniporter protein 6, mitochondrial OS=Arabidopsis thaliana OX=3702 GN=At1g09575 PE=2 SV=1	CGTGTTTGGTTAGAAGATTTGGAGAGGGGTTTAGAAATGGAAAGAGAAAATGTGTATGAAACTAGGGGAAATGTAATTATATTTTATTATCATTTCATATACCTTTTCTCTTTTCCTTTCCAAATCATTTTCTAAATCCTCCAATCAAACACG
921	MITE_T_16546	CSA029169	Not found	HGNAT_MOUSEHeparan-alpha-glucosaminide N-acetyltransferase OS=Mus musculus OX=10090 GN=Hgsnat PE=1 SV=2	ATGTTTGATTGGAAGGATTAAAGTATGGGATTAGGATTATTAATCCGTGGGCCCAACTATCCTATGTTTGTTTTGACATTTGGTTTAGGACTATTAATCCAATGGATAATTAATCCAACAAATTTGTAGGATAATTAGTAATGGGGTAGGGGTGGGATAGTTAATACCACACTAATTTGATAGGATTATTAATACCTCACTATTAGTATTGTGAATCAAACAT
922	MITE_T_22412	CSA002213	Not found	RLA2_PARAR60S acidic ribosomal protein P2 OS=Parthenium argentatum OX=35935 PE=3 SV=1	GGCCTCGTTTGGGAACAGGCTAATTTAGTAACTTTTCGGCTATTTGGCTAAAATATGAGCTAAAAAAAACTAGTATGTTTGTGATGACTTTTTGGCTTTTTACGAAAAGATGTGCAAAAAGTAGAGAGAAAAGAAGCTTTTTGGTATGGATTGTTGGCTTTTTGGCTAATTTAGTAAATTTTTGACTTTTTGGCTAAAAATGAGGGTTCCCAAACGAGACC
923	MITE_T_9446	CSA036835	Not found	---NA---	CTAAGAAGCACAGACACTTCTAAGAAGGTGACGTATTCGTATCGTCTCTATGTCGGACACCAACACTCTTTGGACACTTCCCCGACACGTGTCCGACACTCTTCAAAACTTGTCCTATTTTTTAATTTTTTTAAAGGTCTGGACACTCTTTAGATACTTGGAGGACACACGTGTCTATTGCTTAAACACACGTATTTATCGATTAGACATAGGTGAAACTaattataagtttgaacaaaacaacttaaaatataataataaaataaaaatcatataaatttataggaattagtgttatattgtaattttttattatctttgaatgatatattcatatatataacatataataaatatataaaattatagattttaTGCGTGTCCCTCACTTGTCGTGTC…
924	MITE_T_20463	CSA024598	Not found	PR1B4_ARATHPRA1 family protein B4 OS=Arabidopsis thaliana OX=3702 GN=PRA1B4 PE=1 SV=1	AGTCATGTTTGTTTGGACGGACTGCATTAGTATTCCCATGACTAATAGTCCTAGAACTACGAATCCGTTAGATTATGTATCCTATCTTAACTAATAGTCAAGTTTAAAATAATTAATCCCTATTTCAATTGTCTAACCAAACATCGGATTAATAATTTTATTAAACTATTAGTCCAATCCCAAACTCATGTCCACCCAAACAAACATGACCT
925	MITE_T_22298	CSA015340	Not found	IF62_ARATHEukaryotic translation initiation factor 6-2 OS=Arabidopsis thaliana OX=3702 GN=EIF6-2 PE=2 SV=1	AGCCTCGTTTGGGAACAGACTAATTTAGTAACTTTTTTACTATTGGCTAAAAAGGTAGGTAAAAAAAACTTGTATGTTTGGGATGACTTTTGGCTAATTACGAAAAGATGTGCAAAAAGTAGAGAGAAAAGAGAATCTTTGACTTTTTTGTATGAGTTGTTGGCTTTTTGACTAATTTAGTAACTTTTTGGCTAATTGGCTAAAAAAGTAAGTTCCCAAACGGGGCCT
926	MITE_T_21474	CSA016127	Not found	CANB1_NAEGRCalcineurin subunit B OS=Naegleria gruberi OX=5762 GN=CNB1 PE=3 SV=1	GTTTGATTCACAATACTAATAGTGAGGTATTAATAATCCTATTAAATTAGTGTGGTATTAACTATCCCACCCCTACCCCATTACTAATAATCCTACAAATTTATTGGATTAATTATCCATTGGATTAATAGTCCTAAACCAAAATGTCAAAACAAACATAGGATGATTGGACCCACGGATTAATAATCCTAATCCCATACTTTAATCCTTCCAATCAAAC
927	MITE_T_6186	CSA026901	Not found	PSD1A_ARATH26S proteasome non-ATPase regulatory subunit 1 homolog A OS=Arabidopsis thaliana OX=3702 GN=RPN2A PE=1 SV=1	CATGAAAAGTCTTTCATGAAAATAGTCATGAAAGATTTGTGACCTTTGGATTACACTTACAATAAAGCACCATACACTAATCAAGGTAATCTAAGGGTCACAAATTTTTCATGATCATTTTCATGACAAAATTTTCATG
928	MITE_T_1714	CSA021604	Not found	RKF1_ARATHProbable LRR receptor-like serine/threonine-protein kinase RFK1 OS=Arabidopsis thaliana OX=3702 GN=RKF1 PE=1 SV=1	GGCCAAGTTTGGGAAGACTAAATAAGTGCACTTTTTGACTTTTTATGAAATATGGGTTGGATTTTGGTTGGGTTTGAAGTGATGTGTTAGAGAGGTGATGTGACTTAAATAAGATGATGTGACTTAAATAGGATAGTGACTTTTTGACTTTTTGAATTTTTTGAATGATGCCAAACTTGGCC
929	MITE_T_3360	CSA025394	Not found	PME8_ARATHProbable pectinesterase 8 OS=Arabidopsis thaliana OX=3702 GN=PME8 PE=2 SV=2	GATAGAGACCACTAATTTTGGAGCTCTAAAAAGGCCACTAATGACACGGCACTCAATAAAAAAAGAAAAAAATTACAACACCAAGACCAAAACATCAAATTATTCATGGTGAGACCCACTGCCACATCATTAGTGGTAGCACTAATTAGTGCTCTCACTC
930	MITE_T_21727	CSA018587	Not found	U92A1_ARATHUDP-glycosyltransferase 92A1 OS=Arabidopsis thaliana OX=3702 GN=UGT92A1 PE=2 SV=1	GGCCTCGTTTGGGAACAGGCTAATTTAGTAACTTTTTGACTATTTGGCTAAAAAGGTAGGTAAAAAAAACTTGTATGTTTGGGATGACTTTTTGGCTAATTACGAAAAGATGTGCAAAAAGTAGAGAGAAAAGAGAATCTTTGACTTTTTGGTATGGGTTATTGGCTTTTTGGCTAATTTAGTAACTTTTTGACTAATTGGCTAAAATAGCCTCTTGCCAAACGAGGCC
931	MITE_T_3796	CSA029240	Not found	PSD8A_ARATH26S proteasome non-ATPase regulatory subunit 8 homolog A OS=Arabidopsis thaliana OX=3702 GN=RPN12A PE=1 SV=1	GATTTAGACCACTAAAAAATACATCACTAATAGCACTAATATATTGGGAATGGCaaaaaaaataataaaaaaataaaaacaaGGCATAGAAAGTGGGCGGGGCCCACTACCACATCATTAGTGCTCCCTCTAGTGATCTCTTTTTAGTGCTCTCAAGC
932	MITE_T_10715	CSA029239	Not found	PSD8A_ARATH26S proteasome non-ATPase regulatory subunit 8 homolog A OS=Arabidopsis thaliana OX=3702 GN=RPN12A PE=1 SV=1	GATCTTAATAGGTGGACTTATTGTCCAATAAGTTTTATGATAATTAATAGCATTTTTCATTAAACATTATTTAAAAAGTCAATAATTGTTAACTTTCAGTGATAATTTAAAATTTTCGTCATAAAAAATGTCACTAATTATAAGTTTTAGTGACAGTTTAAAAAAATCGTCACAAAAAAATTTACTAATTTTCAATTTTCAGTGACAATTTGAAAAATTCGTCACAAAAAAAGTCACTAATTGTAAGTTTTAGTGACAATTTATAAAATCGTGACAAAAAAAAAAGTCGCTAATTGTCAATTTTTAGCAACATGCAAAAAAATCGTCACAATTATTTTTAACGACGATTTTACTATGACTTATTTTCAATAGGACTTGATGGGAATTAAGTCCAATTAT…
933	MITE_T_19366	CSA027125	Not found	---NA---	TTAAGCCTCCGTTTGGGAAGTGGGTTGGCTTTTTGGCTTTTTGACTTTTTTAGCTATTTTAGCCTGGGCTAAAAAGTTTGGTTTGGGAAGGGCTTTTTGGTTTTTTGGCTTTTTTTGTGAGAGAAGAATGTAATGATTATAGGTTGGATGTGATGTTTTGTTTGTTATGACTAAAATATCCTATTTTATTTTTTGTGGCTAAAATAGCCAAAAAAGCCTGAAAAAGCTCTTGCCAAACGGAGGCTAA
934	MITE_T_7150	CSA008829	Not found	TBL34_ARATHProtein trichome birefringence-like 34 OS=Arabidopsis thaliana OX=3702 GN=TBL34 PE=2 SV=2	TTTTGGGAAATGGGTTAAAAGTCATTTCTCAGCTTTTAACCCACTTCTCTCTCACACAAAAAAGTCAAAAAAAAGTCAAAAAGCAGCTTTTAACCATCTTCCCAAAA
935	MITE_T_21354	CSA003432	Not found	MD36A_ARATHMediator of RNA polymerase II transcription subunit 36a OS=Arabidopsis thaliana OX=3702 GN=MED36A PE=1 SV=2	GGCCTCGTTTGGGAACAGGCTAATTTAGTAATTTTTTGGCTAATTGGCTAAAAAGGTAGGTAAAAAGAACTTGTATGTTTGGGATGACTTTTTGATTAATTACGAAAAGCTGTGCAAAAAGTAGAGAGAAGCCGTAATTGTTGACTTTTTGGTATGACTAATTGGCTAATTGGTTAATTTAGGATCTTTTTGACTAATTGGCTAAAAAGGTAGCATCCCAAACGAGGCC
936	MITE_T_16162	CSA008252	Not found	TOM3_ARATHTobamovirus multiplication protein 3 OS=Arabidopsis thaliana OX=3702 GN=TOM3 PE=1 SV=2	AGGGCAAATTACATATACACCCCTCCAGGTTTGACAAAATTACAGATACCCCCTGAGGTTTGAGAAATTACGAATTCCCCCCTGAATGCTATATTTGCATAAGAAATTAGGGGATAATTTGTTATGAAATATAAACCTCAGGGGGTAAATTGTTATGAAAATACAAACCTCAGGGGACGGGATGTAATTTCCGAAATCTCAGGGAGTATCTGTAATTTAACCAGACCTAGAGGAGTGTATATGTAATTTGCCCT
937	MITE_T_1157	CSA035916	Not found	---NA---	TAAGGCCTAGTTTGGGAAGACTAAATAAGTGCACTTTTTGACTTTTTATGAAATATGAGTTGGGTTTGGGTTGGGTTTGAAGTGATGTGTTAGAGAAGTGATGTGACTTAAATAAGATGATGTGACTTAAATAGGATAATGACTTTTTAACTTTTTGTCTTTTTTCAATCATGCCAAACTTGGCCTAA
938	MITE_T_22315	CSA006158	Not found	VIL2_ARATHVIN3-like protein 2 OS=Arabidopsis thaliana OX=3702 GN=VIL2 PE=1 SV=1	GGCCTCGTTTGGGAACAAGCTAATTTAATAACTTTTTGGCTATTTGGCTAAAATGTGATGTAAAAAAAACTAGTATCTTTGGGATGACTTTTTGGCTTTTTACGAAAAGATGTGCATAAAGTAGAGAGAAAAGGGAATCTTTGACTTTTTGGTATGAGTTGTTGGCTTTTTGGCTTTTTTAGTAACTTTTTGACTTTTTAGCTAAAATAGCCTCTTGCCAAACGAGGCC
939	MITE_T_16068	CSA026630	Not found	PR40C_ARATHPre-mRNA-processing protein 40C OS=Arabidopsis thaliana OX=3702 GN=MED35C PE=1 SV=1	AGGGCTTGTTTGGTTTGTGTTTGTAGAGTAGTTTTTGAGATAAAAAGTGCGAAAATTTGTTTGGTTGGTCTTTTTTAAGAAAAGATTTTGGAAAATTGTTTTGGGGAGATAGTTTTAAAAAAAGTGATTGATTTGATGTGTATGAGAGAGACAGTGATTTTGAAAAGTAGGTAACCAAACAAAATTTTGAGATTTTTTTTAGAAAAATTTGTTTGGTTTGATTACTCTTGAAAATTTGTTTGTAGAGAATTTTTTTCCAAAAACAAACCAAACAAGCCC
940	MITE_T_12264	CSA032304	Not found	HD16N_ORYSJCasein kinase 1-like protein HD16 OS=Oryza sativa subsp. japonica OX=39947 GN=HD16 PE=1 SV=1	ATATATATGTAAGGTAAATTACATTGACGCCCCTTGAGGTTTGGTCCAATTACTACCCAACCCCTGACATTTTCGAAATTACATTTCCACTCCTGTGGTTAATAGTCTCATTTTACAAACTCTCTTGCTTATATGAAAGGTAACAACTCGTAGTTGaaaaacagaagaaattacattaaaaaaaaaaaggaaaggaaagaaaaaaaaaagagagaaagtaaagtaaagcaaaaaaaGAGAATGTATGAGTTCAATGTCTTCATTCCGTCTAAATAATTACAATGACAGGGGGTTAATGTAATTTTCCAAACATCAGGGGTGATATGCATTAAACCCAAACCTCAGGGAGTGAAAGTGTAATTTACCCatatatatatat
941	MITE_T_6266	CSA013679	Not found	CLPT1_ARATHATP-dependent Clp protease ATP-binding subunit CLPT1, chloroplastic OS=Arabidopsis thaliana OX=3702 GN=CLPT1 PE=1 SV=1	TAATTTAGCCAATAAGACAAAATGTCACATTTAAATCATAATCATTTCATTTTTTTTTTTTTCTCACAACCATCACAGCCAAACCCAAAAAAGATAAAAGTTCTTTCCAAACGGAACTAATTTAGCCAGGCTAAATTA
942	MITE_T_22240	CSA022824	Not found	DRL27_ARATHDisease resistance protein At4g27190 OS=Arabidopsis thaliana OX=3702 GN=At4g27190 PE=2 SV=1	TAAGCCTCGTTTGGCAAGTGGTTATTTTAGCCAAAAAGGCAAAAAGTCACTAAAAGCTAACAATTTATATCAAAAAGTCAAAATTTTCATTTTCTCTCTACTTTTTGTACATCTTTTCGGAAAAAATCAAAAAGTCATCACAAACATACTAATTTTTTTTACATCACATTTTAGTCAAAAAATTAAAAAATTACTAAAAAAACATGTTCCCAAACGAGGCCTTA
943	MITE_T_8470	CSA000969	Not found	GAUTF_ARATHProbable galacturonosyltransferase 15 OS=Arabidopsis thaliana OX=3702 GN=GAUT15 PE=2 SV=1	GCTATGAAGCaccggtacgggtacgagtattggtactggtacgatacgggtacgTCGATACGCTAAAATCCAAAATAAGTAGGGCACGGATACGGCTTGGTACGCTTGTAAAAAAATATTTATTTTTAATTTAGAGTAATGTAAAAATTAATTAAATGGTTTGCTTTGTTAAGATCCAACGTATAATTAACATTTAATGCCAAAAATAAATGTATAAATCCAAATTAAATGTCAATATATTAAATAACTTACAAACTATTGTTTAATTTTAAATCATGCTAAGTATAAAGCTAAAAATTTAAAAAAAAAAGTTTAGGAAAATGAGTTTTATCACTGTAGTAGAAAAAAATATTGTTTCAACTGAGGTACGGTACGGCTTGACTATATACCAAGTACGTC…
944	MITE_T_21773	CSA016835	Not found	H32_WHEATHistone H3.2 OS=Triticum aestivum OX=4565 PE=1 SV=2	GGCCTCGTTTGGCAAGAGGCTATTTTAGCCAATTAGTTAAAAAGTTACTAAATTAGCCAAAAAGCCAACAACCCATACCAAAAAGTCAAAGATTCTCTTTTTCTCTACTTTTTGCACATCTTTTCGTAATTAGCCAAAAAGTCATCCCAAACATACAAGTTTTTTTTACTTACCTTTTTAACCAAATAGCCAAAAAGTTACTAAATTAGCCTGTTTCCAAACGAGGCC
945	MITE_T_7237	CSA015344	Not found	GTE9_ARATHTranscription factor GTE9 OS=Arabidopsis thaliana OX=3702 GN=GTE9 PE=1 SV=1	ATCTCCAATGGTTTGCCATTGGAGCTGCCATTGCTATATATAGCAGCTGCCATTGAATTTTGATACTCCAATGACAAAACATAGCAGCT
946	MITE_T_21840	CSA007873	Not found	PAP7_ARATHProbable plastid-lipid-associated protein 7, chloroplastic OS=Arabidopsis thaliana OX=3702 GN=PAP7 PE=2 SV=1	TTTGGGAACAAGCTAATTTAGTAACTTTTTGGCTATTTGGCTAAAAAGGTAGGTAAAAAAAACTTGTATGTTTGGGATGACTTTTTGACTAATTACGAAAAGATGTGCAAAAAGTAGAGAGAAAAGAGAATCTTTGACTTTTTGGTATGGGTTGTTGGCTTTTTGGCTAATTTAGTAACTTTTTGGCTAATTGGCTAAAATAGCCTCTTGCCAAA
947	MITE_T_10	CSA015226	Not found	XLG3_ARATHExtra-large guanine nucleotide-binding protein 3 OS=Arabidopsis thaliana OX=3702 GN=XLG3 PE=1 SV=1	ACTTTTAGGCCAAGTTTGAGAAGACTAAATAAGTGCACTTTTTGACTTTTTATGAAATATGGGTTGGATTTGGGTTGGGTTTGAAGTGATTTGTTAGAGAGGTGATATGACTTAAATAAGATGATGTGACTTAAATAGGATAGTGACTTTTGACTTTTTGGATTTTTTGGAGGATGCCAAACTTGGCCTTAATAAGT
948	MITE_T_9299	CSA022474	Not found	AIR9_ARATH187-kDa microtubule-associated protein AIR9 OS=Arabidopsis thaliana OX=3702 GN=AIR9 PE=1 SV=1	CTAAGAAGcatggacacggacacgtgacacgacacgagtacgacacggacacgccgacacgTTAATTTTCAAAAAATGCAGGACACAACACGAGGAGGACACGCATGAAatatataattttatatatttattatatgttatatatatatgaatatatCATTCAAAGATAATAAAAAATGCAATATGACACTAATTCTTATAAAtttatatgatttttattttattattgtatcttaagttattttgttcaaacttataattagttttaCGTATATCTAATCGTTAGACACGTGTGTTTAAACGATTGACACGTGTGTCCTTCAAGTGTCCAAAGAGTGTCCAAGTCTTTAAACAATAGGACACGTTTTGAAGAGTGTCGGACACGTGTCCTAAGAGTGT…
949	MITE_T_14603	CSA022474	Not found	AIR9_ARATH187-kDa microtubule-associated protein AIR9 OS=Arabidopsis thaliana OX=3702 GN=AIR9 PE=1 SV=1	GGGTTTGTTTGGTTTATATCTCAAGATACAATTTTTGAGAAAAATTTTCAAAATTTTGTTTGGTTCAAATTTTTTGAATTTTTTTTTCAAAAtcactctctctcctacacatcaatcaatcactttttctatctcttctctcatctctccttctcaatcactttttctttcACACGCATCCACTCAATTACAACAAAATATCAAATCATTCCAAAACTATTTTCAAAAATGTACAACCAAACAAATAAAAAAAAATTCTAAACTCTCCCCAAATTTTTTTTTTTGAAAATTTATCTCAAAATACAAACCAAACACACCC
950	MITE_T_14018	CSA023394	Not found	AB12C_ARATHABC transporter C family member 12 OS=Arabidopsis thaliana OX=3702 GN=ABCC12 PE=2 SV=1	GGCCATGTTTGTTTGGGTGGACATGAGCTTGGAATTGGACTAATAGTCCAATAAAATTATTAATCCGATGTTTGGTTAAACAATTGAAGTACGGACTAATAATCCATCCGGATATAGTATCCCACGTATGATGGACTATTCAATCCCACAGAGGAGTGGGATATAAATTGGCGGACTAAGCCAAACTCTGGACTATTAGTCTCTTCTCATAATCCTAACTCAATCCAATCATAGGATAGGATATACAATCCAAAGGAATTCATAGTATAGGACTATTAGTTATGGAAATTCTAATCCAACCTAATCCAGTCCACCCAAACAAACATGGCC
951	MITE_T_12132	CSA006912	Not found	UGT2_GARJA7-deoxyloganetin glucosyltransferase OS=Gardenia jasminoides OX=114476 GN=UGT85A24 PE=1 SV=1	ATCTCCAATGCACTAGGCATATAATGCTTGTTAGGTAAAATGTTTAGTACGACTCACTTTTTTCAACTCCAATGCACTAGACATGTAATTTGGCATTTTAGCTCAACTCGCATTCACTAGCTACATGTAGCTAGCCTTCAAGGTTAGGTAAAATGTATTTAATCATTAGGATTATTTCCCTCCATCTTTGTTGCTGATGTGACATTTTATAAAATTAATAGTATTTGGATGAATAGTTAAAATAAAGAGCATGGTTGAAGCAGAAATATGAAACAGTTGATAGGCAAAATAAAATGTATATTTTATAGTAATATTTAAATAGGTTAAATGTCTATTACCGTTGGAGAT
952	MITE_T_19118	CSA003758	Not found	MLH1_ARATHDNA mismatch repair protein MLH1 OS=Arabidopsis thaliana OX=3702 GN=MLH1 PE=2 SV=1	ATTACTAATAGGTCCTAATAGTTGAACTTAATTCCCATCAAATCCTATTGAAAATAAGTCTTGGCAAAATTACCGCTAAAAATAATTTTTTTGTGATAATTTTTTATATATGTCGCTAAAAATTGACAATTAATGACTTTTTTTAGTCATGATTTTTATAAATTGTCGCTAAAACTTACTATTAGTGAATTTTTTTATAACAAATTTTTTTCATAGGACCTATTAGATAAT
953	MITE_T_19331	CSA000059	Not found	AMERL_ARATHUncharacterized protein At2g38710 OS=Arabidopsis thaliana OX=3702 GN=At2g38710 PE=2 SV=1	GGCCCTGTTTGGTAGAGTTGTGGGAAAATgcttattgtttatgttataacagcttatagcttataactATGAACATAACCTAATTTTTGACTTATAAATTAAGCTTTTCCTGCCTCACTCAAAGAATAAGCTGATTTCTGACTTACAAAAAGCTATAAGCTGCATTGTTAAGCTAAACCAAACACATCAAAATAGCTTAAATTAAGCTGAAAGCTAAAATAAACTGAAAAAAAGCTGTACCAAACAGGGCC
954	MITE_T_966	CSA011618	Not found	RIPK_ARATHSerine/threonine-protein kinase RIPK OS=Arabidopsis thaliana OX=3702 GN=RIPK PE=1 SV=1	TATTCAACACTCCCGGAGTACCACGTGTCCATACTCCAAACCAATCACCAATAAGTTAGTCCCATGTTGTCCCCCATCTCCAACATAAATCGTGGGCCCTTGTGTCTCTCCACCAATCAAAACATTATGGAGCACCACGTGTCCATACTCCGGGAGTACTGAATA
955	MITE_T_21588	CSA015248	Not found	SBT13_ARATHSubtilisin-like protease SBT1.3 OS=Arabidopsis thaliana OX=3702 GN=SBT1.3 PE=2 SV=1	GGCCATGTTTGATTCACAACACTAATAGTGAGGTATTAATAATCCTATCAAATTAGTGTGGTATTAGCTATCCCACCCCTATCCCATTACTAATAATCCTACAAATTTGTTGGATTAATTATCCATTGGATTAATAATCCTAAACCAAAATGTCAAAACAAACATAGGATGATTGGGCCCACGGATTAATAATCCCAATCCCATGTTTTAATCCTTCCAATCAAACATGCCC
956	MITE_T_2527	CSA014387	Not found	DNJ13_ARATHChaperone protein dnaJ 13 OS=Arabidopsis thaliana OX=3702 GN=ATJ13 PE=1 SV=2	ATACTTCAAAATTAAGTATCCGATACTTCAAAATTAATAAAAAATTAATTAAGAAGTATCTGATACTTTTAAGAAGTATCCGATACGTATCCGCGAGTATCCGAGGAGTATCGGTATCTGATAAGTATCCGATACGGATACGTCACCCTTTTTGAAGTAT
957	MITE_T_18769	CSA027793	Not found	ATG8F_ARATHAutophagy-related protein 8f OS=Arabidopsis thaliana OX=3702 GN=ATG8F PE=1 SV=1	GGCCCTGTTTGGTAGAGCTGTGGGAAAGTGCTTATAGCTCATGCCTTAACAGCTTATACCTTATAACTATGAACATAAGCTGATTTCTGACTTATAAATTAAGCTTCTCCTGCCCCACTCAAAGAATAAGCTGATTTCTGACTTATAAAAAGCTATAAGCTGCATTGTTAAGCTAAACCAAACACATCAAAATAGCTTAAATTAAGCTGAAAGCTTAAATAAGTTGAAAAAAAACTGTACCAAACAGGGCC
958	MITE_T_2253	CSA027793	Not found	ATG8F_ARATHAutophagy-related protein 8f OS=Arabidopsis thaliana OX=3702 GN=ATG8F PE=1 SV=1	GCCAAGTTTGGGAAGACTAAATAAGTGCACTTTTGACTTTTTATGAAATATGGGTTGAATTTGAGTTGGGTTTGAAATGATGTGTTAGAGAGGTGATGTGACTTAAATAAAATGATGTGACTTAAATAGGATAGTGACTTTTTGACTTTTTTAGAGGATGCCAAACTTGGC
959	MITE_T_12215	CSA011492	Not found	PDS5A_CHICKSister chromatid cohesion protein PDS5 homolog A OS=Gallus gallus OX=9031 GN=PDS5A PE=2 SV=2	CTATGTTACATGGACTCGGGTACGGGTGTCGGGTGCGGGTATGTATCTAGAGGTCGGACTCATCAAATCATAAATTTAAGGATACGCGGACTCGGCAAAAAAATGTCATATTTTTATATTTTTAATCTAATGTGTGAGATAAAATGGTATTATATTTAACTTATAGTGTCAAAATGACATTTATAGCAATTATACAACAATATGTACATATAATAATAGTGTTATATACAATTATATAAGAAGTATCCGTTGAAAAGTATCCGACACATATCTCATACCCTTGTCCGAGTGTCGGGTGTCCGACACGGGTATTTGATTTATTTTGAAGAGTCCATGTAACATAG
960	MITE_T_21885	CSA012972	Not found	LBD30_ARATHLOB domain-containing protein 30 OS=Arabidopsis thaliana OX=3702 GN=LBD30 PE=1 SV=1	GTTTGTTTAGGCGGACTGGATTAGCATTCCCATGACTAATAGTCTTAGGACTACGAATCCGTTGGATTATGTATCCTATCTTAACTAATAGTCAAGTTTAAAATAATTAGTCCGTACTTCAATTGTTTAACCAAATATCGGATTAATAATTTTATTGGACTATTAGTCCAATCCCAAGCTCATGTCCACCCAAACAAAC
961	MITE_T_9769	CSA011010	Not found	---NA---	CATATAAGCTGTGTTACATGAACTTTTCTATTTCTCCCATATTACCCTTGTCTACCGGATATAACATGGGTAAATGTATGAGATATATGTCCGACACTAGTACTTAATTTAGACACTAGGATCCTTTAATTTGTTACAATATATGAAAAGAAAAAACTCACATTTGTTAGTAAAGCAATATTTTTAGCCTCTCACATGAATTAGATATAGAAATTTTATATTTTTTTCTGAATCCTATTCAATATCAAGTATATTTCTATATAATTTACAACGTTTCATTTGAGAATATTACATAATGTGTATATGACGTGTCCCCCGCACTCATATCTAATTTTCGATACGTATCCCAAGATTCTAATATTTAAATTTATGAAAGTCTAACGTTTGGATATACATCCA…
962	MITE_T_520	CSA000850	Not found	POB1_ARATHBTB/POZ domain-containing protein POB1 OS=Arabidopsis thaliana OX=3702 GN=POB1 PE=1 SV=2	GGCCATGTTTGTTTGGGCGGACTGGATTAGCATTCTCATGACTAATAGTCTTAGGACTACGAATCCGTTGGATTATGTATTTTATCTTAACTAATAGTCAAGTTTAAAATAATTAGTCCGTACTTCAATTGTTTAACCAAAAATCGGATTAATAATTTTATTGGACTATTAGTTCAATCCCAAACTCATGTCCACTCAaacaaacatgacc
963	MITE_T_7140	CSA019467	Not found	KCS4_ARATH3-ketoacyl-CoA synthase 4 OS=Arabidopsis thaliana OX=3702 GN=KCS4 PE=2 SV=1	TCTATTTACACCCACAACATCCACTCTCTACACATCTCTCCTCACTGCACTTCCTACACACCTCCTTCATTAAGTGTGTGTATTGAAAGTGTTAGGTGTGTGTATATAGA
964	MITE_T_1357	CSA032207	Not found	C77A2_SOLMECytochrome P450 77A2 OS=Solanum melongena OX=4111 GN=CYP77A2 PE=2 SV=1	GGCATAGTTTGGGAAAACTAAATAAGTGTATTTTTTGACTTTTTATGAAATATGAGTTAGGTTTGGGTTAGGTTTGAAGTGATATATTAGAGAGGTGATGTGACTTAAATAAGATGATGTGACTTAAATAGGATAGTGACTTTTTGAATTTTTATCTTTTTTCAATCTTCCCAAACTAGGCC
965	MITE_T_9096	CSA024152	Not found	WEX_ARATHWerner Syndrome-like exonuclease OS=Arabidopsis thaliana OX=3702 GN=WEX PE=1 SV=1	TGAAGTATGGACATTTCAAAATTAGTGCCGTGGCAGTGTTCGACACGGGGACACGCCAGGGACACGTACGGGACATGCCAAATGGAGTGTCCTTTTAATTTAATGATTTTTTTGTAGGGGACACGGCATGGGACACGGCAGGGCTACTTTTTTTTTCTTTTTCTTTACCTCTCTTATTTAGCGCTTTTGTAAAGAATACTGTTGGATGTTGAATGTTTTCCCCTTCTCGTCTTAGTTTTTGTTATCGTTTATTATGATTTTTTTGTGAATAGATGATCCATTAATTTCTTTAAATGTAGGAGTTATATTTATTGAAttaatgttactatgttagtgtttgttaattttgatttaggatgaatgtaatataaatttaCATAACACATAAAAATATATAAA…
966	MITE_T_6150	CSA018940	Not found	PANS1_ARATHProtein PATRONUS 1 OS=Arabidopsis thaliana OX=3702 GN=PANS1 PE=1 SV=1	GGTTGGTTTGGGTTGTCCTAAAAAAATGTACTTTTTGTCTTTTTACCAAAAGATGTGCAGAAAAATAGAGAGTTGATGTGATGGAAAAAAGATAAAAAAATAAAAAGATGGATTATATAGTAGATGCCAAACCAACCC
967	MITE_T_4308	CSA018940	Not found	PANS1_ARATHProtein PATRONUS 1 OS=Arabidopsis thaliana OX=3702 GN=PANS1 PE=1 SV=1	TGTGTTTGGTTGGGGGATTTGGGGAGGGATTTGGAAAGGGAAAGAGAAAAGGTGTGTGAAACTAGGTGAAATGTAGATGTATTTTATTCACATTTTACCTAACTTTTTCCTTTTTCTTTCTAAATCCCTCCTCAAATCCTCCAACCAAACACA
968	MITE_T_16215	CSA028257	Not found	PUB43_ARATHU-box domain-containing protein 43 OS=Arabidopsis thaliana OX=3702 GN=PUB43 PE=2 SV=1	TTTGGGCAAATTACAAACACCCCCTTGAGGTTTGATGAAAATACAGATTCCCCCCTGAGGTTTGAGAAATTACATCCCACCCCCTGAGGTTTATATTTTCATAACAAATTGCCCCCTGAGGTTTTTATTTTCATACAGATTCCCCCCTAATTTCTCCTAATTTGTTATGAAAATTTGACCATCAGGGGGCAATTTGTAATTTCTCAAACCTCAGGGGAATCTGTATTTTTACCAAACCTCGAGGGGGTGTTTGTAATTTGCCCAAA
969	MITE_T_5092	CSA014785	Not found	CARLK_ARATHCalmodulin-binding receptor kinase CaMRLK OS=Arabidopsis thaliana OX=3702 GN=CAMRLK PE=1 SV=1	GGCCAAGTTTGGGAAGACTAAATAAGTGTATTTTTTGACTTTTTTTGTATTATGTGTAGAGAAAGTAGAGAAGAGATGTTGATTGATGTGACTCAAAAAAGATAAAAAGATGAAATAAGTGCACTTTTTTAGGTTAGCCAAACTTGGCC
970	MITE_T_7987	CSA007808	Not found	SDN5_ARATHSmall RNA degrading nuclease 5 OS=Arabidopsis thaliana OX=3702 GN=SDN5 PE=2 SV=2	GCATATTAACTTAGGCCTGGTTTGGCTTATACTATATAAGTCAAAAAGCCAAAAAGTTACTCCAAAATCCAAAAAGATATCATTATTCACCAAAAAAAAAATTTTAAAAATCAATTTTCTTCCCAAAAAGTACAATTTGAATTGATGTAAAGCAGCGGCTGTGCAGCAAAAATGAAATGATTCGGTGTTATTTTCACACACACCGTTGTTCGTCCCATGGGGGCCATTACGGGTCCCGTTTTGATAATCTGAACCGTTCAATATGTAGAAATCGTCGAGTACTATATGTCTGCAAAAAATCACATTGATCGGATATCGATAACTATATGATCAAATCAGTTATATACAACAAATGGATGGTGTTATAATAAATGATTGAAAAATAAATAAATCTGATCA…
971	MITE_T_14654	CSA007808	Not found	SDN5_ARATHSmall RNA degrading nuclease 5 OS=Arabidopsis thaliana OX=3702 GN=SDN5 PE=2 SV=2	TTGTTTGGTTTGGTTTTGGGAGATAAATTTTCAAAAAAAAATTTGGAGAAAGAGTTTAGATATTTTTTTGGTTTGTTTGGTTATATATTTTGGAAATAGTTTTGGAGTATGGAAGTTTGGAATGATTTGATATTTTGTTGTAATTGAGTAGATGTGTGTGAGAGAAAAAGTGATTAAGAATGAGAGAAGAGAGAGAAAAAATGATTGATTGATGTGTAGGAGATAGAAAGTGATTTTGGaaaaaaaaaaatcaaaatcattaaaccaaacaaaattttaaaaaaaaaaaaTTCCAAAATTTATTCCTCAAAACCAAACCAAACAA
972	MITE_T_9001	CSA029651	Not found	ACOX4_ARATHAcyl-coenzyme A oxidase 4, peroxisomal OS=Arabidopsis thaliana OX=3702 GN=ACX4 PE=1 SV=1	ATCCTAAGAAGCACGGACACTTCTAAGAAGGTGACGTATCCGTGTCGTGTCCGTGTCGGACACCGACACTCTTTGGACACTCTTAGGACACGTGTCCGATACTCTTCAAAACATGTCCTATTTTTTAAATATTTTTAAAGACCCGGACACTCTTTGGACACTTGGAGGACACACGTGTCAATTGTTTAAACACATGTGTCTATTGATTATAAATATGTGAAACTAATTATAAGTTTGAACAAAACAACTTAAGATACAATAAAACAAAAACCATATAAATTTATAAGAATTAGTGCTATATTGCATTTTTTATTATCTTTGAATGatatattcatatatataacatataataaatatataaaattatatatTTCATGCGTGTCCTCCACGTGTCGTGTC…
973	MITE_T_22996	CSA027814	Not found	P2C25_ARATHProbable protein phosphatase 2C 25 OS=Arabidopsis thaliana OX=3702 GN=At2g30020 PE=1 SV=1	TACCTTAGGGCTATGTTTGTTTGGGCGGACTGGATTAGCATTTCCATGACTAATAGTCCTGGGATTATGAATCCGTTAGATTATGTATCCTATCTTAACTAATAGTCAAGTTTAAAATAATTAATCCGTACTTCAATTGTTTAACCAAACATCGGATTAATAATTTTATTGGATTATTAGTCCAATCCCAAGCTCATGTCCACCCAAACAAACATGGCCTAGTA
974	MITE_T_13195	CSA036194	Not found	XB35_ARATHPutative E3 ubiquitin-protein ligase XBAT35 OS=Arabidopsis thaliana OX=3702 GN=XBAT35 PE=2 SV=1	GCAATTGGATAAATTACAAATACACTCCTGAGGTTTGATTAAAATACAAATCGCTCCCTGTAGTTCTGGAAATTACATTCCACCCCCTGAGGTTTCTAATTTCATAACAAATCGGCCCTTTTATTAATAAATCAAGTCAATTAATAGTTTTTAATGATGTTATAAATATGTTTCAATTAATAATTTAGGTAATTTTATTATTGTATAGGAGAGCAATTATGAATTTCTATTTTTTAGGTAATTTTGTTAAATAAATTTTTTTAACAAGGGGATATTTGTAATTTTCCAAACTACAGGGGATAATTTGTACTTTAAGCAAACCTCAAGGGGTGTATTAATAATTTACCCAATGC
975	MITE_T_16557	CSA021620	Not found	RPN2_ARATHDolichyl-diphosphooligosaccharide--protein glycosyltransferase subunit 2 OS=Arabidopsis thaliana OX=3702 GN=RPN2 PE=1 SV=1	TATCATAGTGCCTGTTTGGCAGAGCTTAATTACAGCTTATTTCAGCTTTCAGCTTAATTTAAGCTATTTTGATGTGTTTAGTTTAGCTTATAGCTTTTTGGAAGTCAGAAATCAACTTATTCTTTGAGTGGGGCAGGAGATGCTTTAAGAATAAGCTGAAAatcagcttaagctgaaagttataagctataagcagttgaggcataagctataagcACTTTCCCACAGCTCTACCAAACAGGGCCTAGATA
976	MITE_T_14401	CSA012393	Not found	SYSM_ARATHSerine--tRNA ligase, chloroplastic/mitochondrial OS=Arabidopsis thaliana OX=3702 GN=OVA7 PE=2 SV=1	GGCCTTGTTTGGTTTGGTTTTGAGAAACAAATTTTGAAGAAAATTTTCTAAAATTTTGTTTGGTTTAGTGATTTTGAAAAAAAAATTCCAAAATCACTTTGTATCTCCTACACATCAATCAACTACTTTTtctctctcttctctccttctcaatcactttttctctcACACATATCTACTCAACTACAACAAAATCTCAAATCATCCCATACTCCAAAAAATATACAACCAAACAAACCAAAAAAATTTCTAAACTCTTTCTCCAAATTTTTTTTGAAAATTTATCTCCCAAAACCAAACCAAACAAGGCC
977	MITE_T_8986	CSA033800	Not found	---NA---	TTTAGTTATCAACTAAGAAGcacggacacggacatgtgatacgacacgaatacgacacggacacgctgacacgTTAATTTTAAAAAAATGCAGGATACGACACGTGGAGGACACGCATGAAatatataattttatatatttattatatgttatatatatgaatatatCATTCAAAGATAATAAAAAATGCAATATGACACTATTTCCTATAAATTTATATGATTTTTGTTTTATTATTGTATCTTAAGTTGTTTTGTTTAAACTTATAATTAGTTTTACATATCTATAATCAATAGACACATGTGTTTAAACAATTGACACGTGTGTCCTCCAAGTGTCCAAAGAGTGTCCGGGTCTTTAAAAATATTTAAAAAATAGGACACGTTTTGAAGAGTATCG…
978	MITE_T_11332	CSA030258	Not found	NAT1_ARATHNucleobase-ascorbate transporter 1 OS=Arabidopsis thaliana OX=3702 GN=NAT1 PE=2 SV=1	TAGGGCTTGGCTTCTGTCCAGTCCTCATCTGGACTGGACCGTGCTGTTGGGCCCGTGGGGGCCCACCACGGGTCCCGTTTTAATAATCTGAACCGTTCAATGTGTAGAACTCGTCGAGTACTATAAGCCTATAAAAAATCACGTTAATCGGATATCGGTAGCTATGTGATCAAATCAGTTTTGTATAAAAAAAAATGGACGGTGAATAAATTGACGGTTGACACAAATCTGATTTAATCACATAGCTACCGATATCCGATTAACGTGATTTTTTACAGGCTTATAGTACTCGACGAGTTCTACACATTGATCGGTTCAGATTATCAAAACGGGACCCGTGGTGGGCCCCCACGGGCCCAACAGCACGGTCCAGTCCAGATGAGGACTGGACAGAAGCCA…
979	MITE_T_344	CSA018420	Not found	PLDA4_ARATHPhospholipase D alpha 4 OS=Arabidopsis thaliana OX=3702 GN=PLDALPHA4 PE=2 SV=1	GGCCATGTTTGTTTGGGCGGATTGGATTAGCATTCCTATGACTAATAGTCCTAGGATTACAAATCTGTTGGATTATGTATCCTATCTTAACTAATAGTAAAGTTTAAAATAATTACTCCGTACTTCAATTGTTTAACCAAACATCGGATTAATAATTTTATTAGACTATTAGTCCAATCCCAAACTCATGTCCACCCAAACAAACATGGCC
980	MITE_T_2386	CSA002358	Not found	MYO2_ARATHMyosin-2 OS=Arabidopsis thaliana OX=3702 GN=VIII-2 PE=2 SV=1	TTTTTGGCTAAAATAGTCATAAAAAAACAAAATAAGCTTTTTAACTTAATAAGACAAAACATCACATCCAACCCATAATCATTACAATTTTTCTCTCACAAAAGTCAAAAAAACCAAAAAACTCATCTTAAATGAGGCTTTTTAGCCCTAGGCTAAAATAGCCAAAAA
981	MITE_T_15717	CSA012958	Not found	DEGP1_ARATHProtease Do-like 1, chloroplastic OS=Arabidopsis thaliana OX=3702 GN=DEGP1 PE=1 SV=2	TTTATTCTTATAATGATGGTGTTTGGGAAGTGAGTTTTTATGTAGATTTTAGTAGATGTAGGTTTTTATGAGATAAAAAATTTTTGGTGTTTGGGAAGATAGTTGGGTTTTTATGTGGTTGGATGTGATGTTTGTGAGAGAAAAAGTGAAATGATTATGGGGTTGGATGTGATATTTTGTTTGGATGTGTTTTTTTTGGTTTTGCAAAACTTTTGTCTTTTAGTGGAAAAAATGAGAAAAAAATTTGGGAACTTGCTTCCCAAACACCACCAATTTAAAAATAAA
982	MITE_T_19684	CSA001865	Not found	---NA---	TACACTTAGGCCTCGTTTGGCATGCAAGAGTTTTAGCCTAAAAGCCAAAAAGTTATTAAAAAAATCAAAAAGTTTATAACCTATACCAAAAAGTCAAAAATTCTCATTTCTCTCTTGCTTTTTGCATATTTTTTCCTAGAAAACCAAAAAGTCATTCCAAACATACTAGTTTTTTTTTACCTCATATTTTAGCCAAAAAATTTAGAAGTTACTAAAATAACATGTTCCCAAACGAGGCCTTAATGTA
983	MITE_T_14448	CSA033141	Not found	---NA---	GGGAGCTTCTATTTACACATCCACCTTCCCCTCTTTGCACACACTTCATAAAAATTATTTTTATTATAAATTTTTTTTCAAGTGAAATTACTATTATAGACATCAAATAAACACATTCGGAAGTTGAATGTCGAAAAAATAATAAAAATTCGGAAATCTACTTCCGAACCAATTGTTTATTTTCAGAAAGCAACTTCCGAACTAATTACTTATTTTCGAAAATCTACTTCCAAACTAATTACTTATTTAAAAAAAATGTGTAAAGAAGAAAATAAGTGTGTGTAAATAGAAGCTCCC
984	MITE_T_22662	CSA004363	Not found	---NA---	GCCTCGTTTGGCTATTTGGCTAAAATATGAGCTAAAAAAAACTAGTATGTTTGGGATGACTTTTTGGTATTTTACGAAAAGATGTGCAAAAAGTAGAGAGAAAAGAGAATCTTTGACTTTTTGGTATGGGTTGTTAGCTTTTTGGCTAATTTAGTAACTTTTTGACTTTTTGGCTAAAAAGTTCGGTTGCCAAACGAGGC
985	MITE_T_14700	CSA004356	Not found	PPA1_SOLLCAcid phosphatase 1 OS=Solanum lycopersicum OX=4081 GN=APS1 PE=2 SV=1	TTTTGGGAAGTTGGTAAAAAGCTAACTTTTGGCTTTTTATCAAATTTTTTGGCTTTTTTGTTAATGATTTGGGAAGTTGGTAAAAAGCTGGCTTTTTTACTTTTTTGTTTAATATTTATTTATGGCATCAAATCAAAATAAAATGACCAATATACCCTTGCCAAACTTTAGAATTTTAGGTAATTTATTAACATAGAGGGTATTTAGGTAATTTTGCCCGACAACTTTTTTTTCACTTCCCAAATGCATGTTCCGGCATTTTCGGCAGCATTGCATTTTCCTTCACAAGCCAAAAACGTCAAGTTCCCAAAA
986	MITE_T_18582	CSA000607	Not found	PUB42_ARATHPutative U-box domain-containing protein 42 OS=Arabidopsis thaliana OX=3702 GN=PUB42 PE=3 SV=1	TGGCCATGTTTGATTCCACAAGACTAATAATGAGGTATTAATAATCCAATCAAATTAGTGAGGTATTCACAATCCCACCCCTACCCCATTACTAATAATCCTACAAATTTGTTGGATTAATTATCTATTGGATTGATAATCCTAAAACAAAATGTCAAAACAAACATAGGATAATTGAGCCCGCGGATTAATAATCCCAATCCCATGCTCTAATCCTTCCAATCAAACATGCCA
987	MITE_T_12979	CSA026113	Not found	AED3_ARATHAspartyl protease AED3 OS=Arabidopsis thaliana OX=3702 GN=AED3 PE=1 SV=1	AATTACAAATACACTCCCTGAGATTTACTTAAAATACGAATTGTCCCATGTAATTTGGAAAATTACAAATACCTCCCCTGTCAGAATTTTTTATTTAATAAAATTAATTAAAAAAATAAAATTTCTAACTGTTTACCTATACAATAATAAAATTATCTGAATTATTAATTGAAATAAAATTTTAACATTATTAAAAACTGTTAATTAACTTGATAATTTATTAATAAAAGGACATATTTGTTGTAAAATTAGAAACCTTAGGGGGCATAATGTAATTTCTAAAACTGCAAGGGATAGTTTGTAATTTAAGTAAATATCAAAGAGTGTGTTTGTAATT
988	MITE_T_22652	CSA013598	Not found	TGA1_ARATHTranscription factor TGA1 OS=Arabidopsis thaliana OX=3702 GN=TGA1 PE=1 SV=2	GGCCTCGTTTGGCAACACGCTGAAAGCCAAAAGTTACTAAAAAAGTCAAAAAGCCAACAACCTATACCAAAAAGTCAAAGATTCTTTTTTCTCTCTACTTTTTGCACATCTTTTCATAAAAAGCCAAAATGTCATCCCAAACATACTAGTTTTTTTTAGCTCATATTTTAGCCAAATAGCAAAAAAGTTACTAAATTAGCCTGTTCCCAAACGAGGCC
989	MITE_T_16322	CSA004279	Not found	---NA---	AGGGCAAATTACATATACACCCCTTGAGGTTTGGCTAAATTACAGATACCCATGAGGTTTCGGAACTCATGAGGTTTCGGAAATTACATCCCGCCTCCTGAGGTTTGTATTTTTATAACAATTTGCCCCCTGAGGTTTATATTTCATAACAAATTACCCCCTAATTTCTTATGTAAATATAGCATTCAGGGGAGAATTCGTAATTTCTCAAACCTCAGGGGCATCTGTAATTTAACCAAACCTCGAGGGGTGTATATGTAATTTGCCCT
990	MITE_T_16916	CSA019409	Not found	PP178_ARATHPentatricopeptide repeat-containing protein At2g31400, chloroplastic OS=Arabidopsis thaliana OX=3702 GN=At2g31400 PE=2 SV=1	GTTTGATTCAAAAGACTAATAGTGAAGTATTAATAATCCTATTAAATTAGTGTAGGATTCACTATCCAATTGGATTAATATCCATTGGATTAATAATCCCACCCCTACCCCATTACTAATAATCCTATAAATTTGTTGGATTAATTATCCATTGGATTAATAATCCTAAACCAAAATGTTAAAACAAACATGAGATAATTGGGCCCACGGATTAATAATCCTAATCCCATGCTCTAATCCACCCAATCAAAC
991	MITE_T_22838	CSA007247	Not found	FCA_ARATHFlowering time control protein FCA OS=Arabidopsis thaliana OX=3702 GN=FCA PE=1 SV=3	TAATTTAAGGGCTAGTTTGACATGTACTAAATAAGCCAAAAAGTCAAAAAGTCACTATCTTATTTAAGtcacatcatcttatttaaatcacatcacctctctaacacattacatcaaacccaacccaaacccaacccaaacccaccAATAAGTCAAAAAGTGTACTTTTTTAGGACATCCCAAACCAACCCTTAAAATTA
992	MITE_T_18616	CSA028283	Not found	E13B_WHEATGlucan endo-1,3-beta-glucosidase OS=Triticum aestivum OX=4565 GN=GLC1 PE=2 SV=1	TGGCCATGTTTGATTCACAACACTAATAGTGAAGTATTAATAATCCCATCAAATTAGTGTGGTATTAACTATCCCATCCCTACCCCATTACTAATAATCCTACAAATTTGTTGGATTAATTATCCATTAGATTAATAATCCTAAACCAAAATGTCAAAACAAACATAGGATGATTGGGCCCACGGATTAATAATCCTAATCCCATGCTTTAATCCTTCCAATCAAACATGCCA
993	MITE_T_5391	CSA007352	Not found	AAP7_ARATHProbable amino acid permease 7 OS=Arabidopsis thaliana OX=3702 GN=AAP7 PE=2 SV=1	GGGATCATGAAATTTTTTTCATAAAAATGATCATGAAAGATTTATGACCCTTGGATTACCTTGATTAGTGTGTGGTGTTTTATTCTAAGTGTAATTCAAGGATCACAAAACTTTCATGATTATTTTCATGAAAGGTTTTTCATGATACC
994	MITE_T_3333	CSA016393	Not found	---NA---	GTGTTTAGTTGAACGATTTGGAAAGAGATTTAAAAAGAGAAAAGAAAAATGTGTGTGAAACTAGGTAAAATGTAAGTATATTTTATTTACATTTCACCAAACTTTTCATTTTCGCTTTTTAAATCCCTCTTCAAATCCTCCAACCAAACAC
995	MITE_T_2281	CSA019685	Not found	DTX12_ARATHProtein DETOXIFICATION 12 OS=Arabidopsis thaliana OX=3702 GN=DTX12 PE=2 SV=1	ATGCTACGCATCATGAAAAGAACATCATGAAAAGTTTCATGAAACTAATCCAAGGGTAATTGTATAACATACAATAAAGCATTACAAACACTATAAATTAATCCAATGGTGGAGATTCTTCATGAAGACTTTTCATGATACTTCTTTCATGATACCTAGTAT
996	MITE_T_12424	CSA003798	Not found	CSTR5_ARATHCMP-sialic acid transporter 5 OS=Arabidopsis thaliana OX=3702 GN=At5g65000 PE=2 SV=1	GGGCTATTTTGGGAAGTTGACTTTTAGCCACTTTTTTTGGTTTGTAGCAAAAGCTAAAAGTTGACTTTTTTGTCTTTTTTTTCATTTGGGAAGTTGGTTTTTAGCCAACGATGAAATTACAATTTTACCCTCATGGGTCAAAATGTGTTACATAGGTGAAGTTATAAATATTTTAAATAAATAGGGGTAGTTTGGTCATTTTATTATAATTTGACATCATAAACAAACATTAATCAAAAAAGTCAAAAGTCACTTTTTACCAACTTTTTAAATCATTTGTCTAAAAAAATCAAAAACTTGATTAAAAGTCAAAAAGTCACTTTTTACCATCTTCCCAAAACAACCC
997	MITE_T_2808	CSA028356	Not found	SYP32_ARATHSyntaxin-32 OS=Arabidopsis thaliana OX=3702 GN=SYP32 PE=2 SV=1	TTCAGTACTCCCGGAGTATGGACACGTGGTGCTCCATAATATTTTGATTGGTGGAGAGACACAAGGGTCCACGATTTATGTTGAAGATGGGGGACAACATGGAACTAATTAATTAGTGATTAATTTGGTGTATGGACACGTGATGCTCCGGGGAGTATTGAA
998	MITE_T_2671	CSA009700	Not found	PP425_ARATHPentatricopeptide repeat-containing protein At5g48910 OS=Arabidopsis thaliana OX=3702 GN=PCMP-H38 PE=2 SV=1	AACAACATTGCTAGGTAACTCAAAATTTTGTGGCTCAAATGGCTCAAATCCCTCAAAACGACGTCGTTTTGAGTGTAAATGAGTGTAAAACGACGTCGTTTTGAGGGATTTGAGCCATTTGAGCCACAAAATTTTGAGCTACCAAACATTTTCTT
999	MITE_T_13552	CSA003193	Not found	PME64_ARATHProbable pectinesterase/pectinesterase inhibitor 64 OS=Arabidopsis thaliana OX=3702 GN=PME64 PE=2 SV=2	AGGGTAAATTATAAACACACCTCCTGAAATTTATTTAAATTACAAATTATCCCATGTAGTTCTAGAAATTACATTATGCCCCCTAAGGTTTCTAATTTTATAACAAATAAGTCCCTTTATCaataaatcatcaagttaattaatagtttttaataatgttaaaattttatttgaattaataattcatataattTTATTATTGTATGGGTGAACAGTTAGAAATTTTACTTTTTCAATTAATTCTGTTAAATCAAAAATTCTGACAAAGAAATATTTGTAATTTTTCAAACCACAAGGAACAATTCGTATGTTAAGCAAACTTCAGAGAATTTATTTGTAATTTACCCT
1000	MITE_T_12184	CSA021448	Not found	MCES1_ARATHmRNA cap guanine-N7 methyltransferase 1 OS=Arabidopsis thaliana OX=3702 GN=At3g20650 PE=2 SV=1	GCTATGTTACACGGACTCTTCAAAATAGATCAAATACCCGTGTCGGACACCCGACGCTCGGACAAGGGTATGGGATATGTGTCGAATACTTTTCAACGGATACTTCTTATATAATTGTATATAACACAATTATTATATGTGCATATTATTGTATAATTACTATAAATGTCATTTTGACACTATAAGTTACATATAGTACTATTTGATTTCACATATTAGATTAAAAATATAAAAATATAATATTTTTTTTCCGAGTCTGCGTACCCTTAAATTTAAGATTTAATAAGTCCGACCTGTAGATACATACCCGCACCCGCACCCGACACCCATACCTGAGTCTATGTAACATAGC
1001	MITE_T_912	CSA036076	Not found	FB290_ARATHF-box protein At5g51380 OS=Arabidopsis thaliana OX=3702 GN=At5g51380 PE=2 SV=1	GTTTGTTTGGGTGGACATGAGCTTGGGATTGGACTAATAGTCCAATAAAATTATTAATCCGATATTTGGTTAAACAATTGAAGTAGGGATTAATTATTTTAAACTTGACTATTAGTTAAGATAGGATACATAATCCAACGGATTCGTAATCCTAGGACTATTAGTCATGAGAATGCTAATCCAGTCCGCCCAAACAAAC
1002	MITE_T_21711	CSA001340	Not found	---NA---	GGCCTCGTTTGGCAAGAGGCTATTTTAGCCAATTAGCCAAAAAGTTACTAAATTAGCCAAAAAGCCAACAACCCATACCAAAAAGTCAAAGATTCTCTTTTCTCTCTACTTTTTGCACATCTTTTCGTAATTAGTCAAAAAGTCATCCCAAACATACAAGTTTTTTTTACCTACCTTTTTAGCCAAATAGCCAAAAATTTACTAAATTAGCCTGTTCCCAAACGAGGCC
1003	MITE_T_21801	CSA012109	Not found	SPXM3_ARATHSPX domain-containing membrane protein At4g22990 OS=Arabidopsis thaliana OX=3702 GN=At4g22990 PE=2 SV=2	CTCGTTTGGGAACAGGCTAATTTAGTAACTTTTTGGCTATTTGGCTAAAAAGGTAGGTAAAAAAAACTTGTATGTTTGGGATGACTTTTTGGCTAATTACGAAAAGATGTGCAAAAAGTAGAGAGAAAAGAGAATCTTTGACTTTTTGGTATGGGTTGTTGGCTTTTTGGCTAATTTAGTAACTTTTTGGCTAATTGGCTAAAATAGCCTCTTGCCAAACGAG
1004	MITE_T_14157	CSA012109	Not found	SPXM3_ARATHSPX domain-containing membrane protein At4g22990 OS=Arabidopsis thaliana OX=3702 GN=At4g22990 PE=2 SV=2	AATTACATATACACTCCCTGAGATTTAATTAAAATATGAATCATCTCCTGTGATTTTGAAAATTACATTCCACCCCCTGATGTTTTTAATTTCATAACAAATCACCCATTTTATTAATAAATCATTAATTTAATTAACAGTTTTTAATGATGTTAGAAACATATTTCAATTAATAATTTGGGTAATTTTATTATTATATAGGAGAGCAATTATGAATTTTATTTTTAATTAATTCTGTTAAATAGAAAATTCTAACAAGGAGGTATTTGTAATTTTTCAAACTATAAGGGGTAATCTGTATTTTAAGCAAATCTCAAATGTGTATTTATAATT
1005	MITE_T_6963	CSA019474	Not found	DNJ21_ARATHDnaJ protein ERDJ2A OS=Arabidopsis thaliana OX=3702 GN=ERDJ2A PE=1 SV=1	GCAAGGTTTTAAAAAGCGGCCACAACCGTTACATAACGCCGTTACGTAACGGTTTTGGCAATTACCGCCATCCATTACGGCCGCTTTTGCAGTGTGATTGAGATTCACAGGTGTGTCGGTCGTAGCGGCTGCCGTAGCGGTCGTAGCGGCGCCGTAACGGCCTGTTACGCACCATTACGTAACGGTTCCAAACTGTTTCTTTCGAAAAAAGCACACAAAAAATGCTAAAAATGggagaagagggatagagagaaaagagaagataaagagagaaaatggaggagcaagagatagaaagagaggagggaAAATAAATAACATGTTATTGATTTGTTGAAGCTGCTTCACCTATGCTATTCTATTCAGCTGCTATCACTAAACCATTTTGTTTGTGTGCAT…
1006	MITE_T_19768	CSA007593	Not found	ENT8_ARATHEquilibrative nucleotide transporter 8 OS=Arabidopsis thaliana OX=3702 GN=ETN8 PE=2 SV=1	GGCCTCGTTTGGAAACAGGCTAATTCAGTAATTTTTTGACTATTTGGTTAAAATATGAGTTAAAAAAAACTAGTATATTTGGGATGACTTTTTGAATTTTTACGAAAAGATGTGTAAAAAGTAGAGACAAAAGAGAATATTTGACTTTTTGGTATGTGCTGTTGACTTTTTGACTAATTTTATAACTTTTTAACTTTTTAACTAAAAAATAGGATTCCCAAACGAGGCC
1007	MITE_T_20738	CSA010842	Not found	ACPM2_ARATHAcyl carrier protein 2, mitochondrial OS=Arabidopsis thaliana OX=3702 GN=MTACP2 PE=1 SV=1	CATTAGGCCTCGTTTGGGAACAAACTATTTTAGTAATTTTTTGATTTTTTGGTTAAAATATGAGGTAAAAAAAAATTAGTATGTTTGGAATGATTTTTGGTTTTTTATGAAAAGATGTGCAAAAAGTAGAGAGAAAATGAAATATTTGAATTTTTGGTATAGGTTGTTGGCTTTTTAGTTTTTTAGTGACTTTTTGACTTTTAGGCTAAAATAGTGAGTTGCCAAACGAGACCTAGTG
1008	MITE_T_12714	CSA010842	Not found	ACPM2_ARATHAcyl carrier protein 2, mitochondrial OS=Arabidopsis thaliana OX=3702 GN=MTACP2 PE=1 SV=1	GGGTAAATTACACTTACACTTACACTTCCTGAGATTTGGGTTTAATACATATCACCCCCTTACGTTTGGGAAATTATACTAACCCCTCTGTCATTGTAATTATTTAGATAGAATGAAGACATTGAACTCATGCACTCTCTctttctttgctttgctttattttctctttttttcgcctttcctttATTTTATTTTTAATGTAATTTCCTCTGTTTTTCTACTAGTAGTTGTTACCTTTTATATAAGCCGGTGGGGTTGTGAAATGAAACTATTAACCATAGGGGTGGGAATGTAATTTCCAAAACGTCAGGGAGTGGGTAGTAATTGGACCAAACCTCAAGGGGTGTCAATGTAATTTACCC
1009	MITE_T_1350	CSA002610	Not found	ATM_ARATHSerine/threonine-protein kinase ATM OS=Arabidopsis thaliana OX=3702 GN=ATM PE=1 SV=1	TTAGGCCTAGTTTGGGAAGACTAAATAAGTGCACTTTTTGACTTTTTATGAAATATGGGTTGGGTTTGGGTTGGGTTTGAAGTGATGTATTAGAGAGGTGATGTGACTTAAATAAGATAATGTGACTTAAATAGGATAGTGACTTTTTGACTTTTTGTCTTTTTTCAATCTTCCCAAACTAGGCCTTA
1010	MITE_T_14390	CSA020983	Not found	CCD25_BOVINCoiled-coil domain-containing protein 25 OS=Bos taurus OX=9913 GN=CCDC25 PE=2 SV=1	TAAGGGCTTGTTTGGTTTGTTTTTGGGAAAAAATTTTGGGAAAAATTCTCTACAAACAAATTTTCAAGAGTAATCAAACCAAACAAATTTTTTCAAAAAAAATCTCAAAATTTTGTTTGGTTTGCTTCTTTCCAAAATCACTCTCTCTCTCTCTCATACACATCAAATCAATCACTTTTTTAAAAATTCTCTCCCCAAAACAAATTTTCAAAACCATTTCTGAAAAAAGGCAAACTAAACAAGTTTTCGTACTTTTTATCTCAAAAACTACTCTACAAACACAAACCAAACAAGCCCTAA
1011	MITE_T_6051	CSA020983	Not found	CCD25_BOVINCoiled-coil domain-containing protein 25 OS=Bos taurus OX=9913 GN=CCDC25 PE=2 SV=1	AGGCTTCGTTTTAGAACATATTATTTTAGTAATTTTTTGATTTTTTATGAAAAGATTTGCAGAAAAGTAAAGAGAGCGATGTGACAATTTATAGTGACTTGTTGACTAAAATTGAAAGTTGCCAAACGAGGCCT
1012	MITE_T_6767	CSA009925	Not found	PPR62_ARATHPentatricopeptide repeat-containing protein At1g28690, mitochondrial OS=Arabidopsis thaliana OX=3702 GN=PCMP-E34 PE=2 SV=2	TTTTGGTAAGATGGTTATAATTAACTTTTGGTGAAAAGTTATTTATAAGTATTTTTTTTTTTTGTAAGAGAGGAAGTGAGTTATAATTTAGAAAGTAGATTATAACCCACTTCTCAAAA
1013	MITE_T_5260	CSA008066	Not found	C76B6_CATROGeraniol 8-hydroxylase OS=Catharanthus roseus OX=4058 GN=CYP76B6 PE=1 SV=1	GGTATCATGAAAAATCTTTCATGAAAATAATCATGAAAGCTTTGTGACCCTTGGATTACACTTAGAATAAAGCACCACACACTAATCAAGGTAATCCAAAGATGATAAATTTTTCATGATCATTTTTATGAAAAATTTTTCATGATCCC
1014	MITE_T_22269	CSA002530	Not found	RGGA_TOBACRGG repeats nuclear RNA binding protein A (Fragment) OS=Nicotiana tabacum OX=4097 GN=RggA PE=2 SV=1	GGCCTCGTTTGGGAACATGTTAATTTAGTAACTTTTTAGTTATTTGACTAAAAAGGTAGGTAAAAAAAATTTGTATGTTTGGGATGATTTTTTGGTTAATTACGAAAAGATGTGCAAAAAGTAGAGAGAAAAGAGAATCTTTGACTTTTTAATATGAGTTGTTGGTTTTTTGACTAATTTAGTAATTTTTTGACTAATTGACTAAAAAAGTAAGTCTTCAAACGAGGCC
1015	MITE_T_2228	CSA031003	Not found	MYOB2_ARATHMyosin-binding protein 2 OS=Arabidopsis thaliana OX=3702 GN=MYOB2 PE=1 SV=1	GGCCAAGTTTGACTAACCTAAAAAAGTACACTTATTTCATCTTTTTATCTTTTTTGGGTCACATCAATCAACATCTCCTCTCTACTTTTTCTACACATAATATAAAAAAAGTCAAAAAATACACTTATTTAGTCTTCCCAAACTTGGCC
1016	MITE_T_18946	CSA025635	Not found	OMT2_HUMLUXanthohumol 4-O-methyltransferase OS=Humulus lupulus OX=3486 GN=OMT2 PE=1 SV=1	GGGTAAATTACATATACCTCCCTCGAGGTTTAGCTAAATTACAGATACCCTCCTGAGGTTTTGAAAATTACATCCCACCCCCTGAGATTTGTATTTTCATAACAATTTGCCCCCCGAGGTTTCTATTTCATAACAAATTACTCACTAATTTCTTATGCAAATATAGCATTCAGGGGGTATTTGTAATTTCTCAAACCTCAGGGGGGGTATCTGTAATTTAGGCAAACCTCGAGGGGTATATGTAATTTGCCC
1017	MITE_T_22703	CSA012088	Not found	PSB7B_ARATHProteasome subunit beta type-7-B OS=Arabidopsis thaliana OX=3702 GN=PBB2 PE=1 SV=2	TCGTTTGGGAACAGACTAATTTAGTAACTTTTTGGCTATTTGACTAAAATATGAGCTAAAAAAATTAGTATGTTTGGGATGATTTTTTGGCTTTTTACGAAAAGATGTGCAAAAAGTAAAGAGAAAAGATAATATTTGATTTTTTGATATAAATTATTGACTTTTTAACTAATTTAATACCTTTTTAATTTTTTGACTAAAATGAAAGATTCCCAAACAA
1018	MITE_T_2039	CSA013892	Not found	YIE2_SCHPOSH3 domain-containing protein PJ696.02 OS=Schizosaccharomyces pombe (strain 972 / ATCC 24843) OX=284812 GN=SPAPJ696.02 PE=1 SV=1	GCTGTGTTTGGTTGGGAGATTTgggaagggatttggaaagggaaatggaaatggtaggtgaaaTGTGAATAAATCATACTTATATTTCACATAGTTTCACACACCTTTTCCCTTTCCCTTTCCAAAGCCCTTCCCAAATCCCCCAACCAAACATAGC
1019	MITE_T_17358	CSA013894	Not found	FAB1B_ARATH1-phosphatidylinositol-3-phosphate 5-kinase FAB1B OS=Arabidopsis thaliana OX=3702 GN=FAB1B PE=2 SV=1	GTTTGATTCACAAAACTAATAGTGAAGTATTAATAATCCTATAAAATTAGTGTAGTATTCACTATCCAATTGGATTAATATCCATTGGATTAATAATCCCACCCCTACCCCATTACTAATAATCCTACAAATTTGTTGGATTAATTATCCATTGGATTAATAATCCTAAACCAAAATATTAAAACAAACATAGGATAGTTTGGTCCACGGATTAATAATCCTAATCCCATGCTCTAATCCACCCAATCAAAC
1020	MITE_T_5912	CSA020364	Not found	NUDT8_ARATHNudix hydrolase 8 OS=Arabidopsis thaliana OX=3702 GN=NUDT8 PE=2 SV=2	CCACTAAAAGTGGTACTCTAAAGCATCACTAATGAGTTGGCAAACACTTTAACTAAAAAAAAAAAAAAAGACACAAACAGTGGGTCCCGTCCACTGCCACATCACTAGTGGTGCTTTTAGAGCACCACTTTTAGTGG
1021	MITE_T_20184	CSA020368	Not found	GAGT3_ARATHGlutathione hydrolase 3 OS=Arabidopsis thaliana OX=3702 GN=GGT3 PE=2 SV=1	GGCCTCGTTTGGCAAGAGGCTATTTTAGCCAATTAGCCAAAAAGTTACTAAATTAGCCAAAAAGTCAACAACTCATACCAAAAAGTCAAAGATTCTCTTTTCTCTCTACTTTTTGCACATCTTTTCGTAATTAGCCAAAAAGTCATCCCAAACATACAAGTTTTTTTTACTTACCTTTTTAGCCAAATAGCCAAAAAGTTACTAAATTAGCCTGTTCCCAAACGAGGCC
1022	MITE_T_6900	CSA002758	Not found	---NA---	AAAAAAATATCATGAAACGCATCATGAAGATTTTTTATCCCTTGATTAATGTGTGGTGTTTTGTTCTAGGCGTAATCCAAAGGTGGAGAATCTTTCATGATCATTTTCATGATATTTTTTT
1023	MITE_T_709	CSA034921	Not found	SMO11_ARATHMethylsterol monooxygenase 1-1 OS=Arabidopsis thaliana OX=3702 GN=SMO1-1 PE=1 SV=1	GTTTGTTTGGGTGGACATGAGCTTGGGATTGGATTAATAGTCCAATAAAATTATTAATCCGATATTTGGTTAAACAATTGAAGTAGGGACTAATTATTTTAAACTTGACTATTAGTTAAGATAGGATACATAATCCAACGGATTCGTAGTCCTAGGACTATTAGTCATGGGAATGCTAATCCAGTCCGCCCAAACAAAC
1024	MITE_T_6612	CSA025889	Not found	ETO1_ARATHEthylene-overproduction protein 1 OS=Arabidopsis thaliana OX=3702 GN=ETO1 PE=1 SV=2	CATGAAAAGAATATTATGAAAATGATCATGAAAGATTCTTTACTGTTAGATTACACATATAAGAAAACACCACACAGTAATCAAGGGATAAAAAAATCTTCATGAAACATTTCATGATATTTTTTTCTTG
1025	MITE_T_21274	CSA025889	Not found	ETO1_ARATHEthylene-overproduction protein 1 OS=Arabidopsis thaliana OX=3702 GN=ETO1 PE=1 SV=2	TTTGGGAAGTTGGttgactttttgactttttgacttttttgactattttAACCTGGGCTAAAAAGCTTGGTTTGGGAAGGATTTTTTGACTTTTTGATTTTTTTTGTGAGAGAAGAGTGTAATGATTATGGGTTGGATGTGATGTTTTGTTTGTTATGGCTAAAATAGCCTATTTTGTTTTTTGTGGCTAAAATAGCCAAAAAAGCCCAACCAACTTCATCCCAAA
1026	MITE_T_2606	CSA028106	Not found	FBL80_ARATHPutative F-box/LRR-repeat protein At5g02930 OS=Arabidopsis thaliana OX=3702 GN=At5g02930 PE=4 SV=1	ATACTTCAAAAAGGGTGACGTATCCGTATCGGATACTTATCGGATACCGATACTCCTCGGATACTAGCGGATACGTATCGGATACTTCTTAAAAGTATCAGATACTTCTTAATTAATTTTTTATTAATTTTGAAGTAT
1027	MITE_T_2531	CSA028106	Not found	FBL80_ARATHPutative F-box/LRR-repeat protein At5g02930 OS=Arabidopsis thaliana OX=3702 GN=At5g02930 PE=4 SV=1	ATACTTCAAAAAGGGTGACGTATCCGTATCGGATACTTATCGGATACCGATACTCCTCGGATACTAGCGGATACGTATCGGATACTTCTTAAAAGTATCAGATACTTCTTAATTAATTTTTTATTAATTTTGAAGTATCGGATACTTAATTTTGAAGTAT
1028	MITE_T_1643	CSA029806	Not found	U74F2_ARATHUDP-glycosyltransferase 74F2 OS=Arabidopsis thaliana OX=3702 GN=UGT74F2 PE=1 SV=1	AAAGAGCAATGGTAGAGGGCCCAAATTCTGTGGCTCAAATGTGGCTCAAATGGCCAAAACGACGTCGTTTTGAGTACAAAACAACATCAAAATGGCCAAAACGACGTCGTTTTGGCCATTTGAGCCACATTTGAGCCACAGAATTAGGGCCCCCAAACATTTTTCTTT
1029	MITE_T_11557	CSA030592	Not found	PAP11_ARATHProbable plastid-lipid-associated protein 11, chloroplastic OS=Arabidopsis thaliana OX=3702 GN=PAP11 PE=2 SV=1	ATAGTTGGACTTAATTCCCATCAAGTTCTATTGAAAATAAGTCCTAATAAAATCGTCACTAAAAATAATTTTTTGTGACGATTTTTTGCATATATCGCTAAAAATTGACAATTAATGACTTTTTTTTGACACGGTTTTTATAATTGTCGCTAAAACTTACAATTAGTGACGTTTTTCTGTGACAAATTTTTCAAACTGTCGCTGAAAGTTAAAAATTAGTGATAGTTTTGTGAGAATTTTTTTAAACTATCGTTAAAACTTACAATTAGTGACATTTTTTGTGACAATTTTCAAACTGTCACTGAAAATTAACAATTAGTAACTTTTTTTAATAGTATTTGATGAAAAACGGCATTAATTATCATAGGACATTTTGGACATTAAGTCCACATAT
1030	MITE_T_19226	CSA010754	Not found	MYB1_ARATHTranscription factor MYB1 OS=Arabidopsis thaliana OX=3702 GN=MYB1 PE=2 SV=1	GGCCTCGTTTGGGAAGGCTCTGTTTTAGCCAAAAAGCTAAAAAGTTACTAAATCAGCCAAAAAGCCAATAACCCATACCAAAAAGTCAAAGATTCTCTTTTCTCTCTACTTTTTACACATCTTTTCGTAATTAGCCAAAAAGTCATCCCAAACATACTAGTTTTTTTTAGCTCATATTTTAGCCAAATAGCCAAAAAGTTACTAAATTAGCCTGTTCCCAAACGAGGCC
1031	MITE_T_8965	CSA035465	Not found	TCPA_ARATHT-complex protein 1 subunit alpha OS=Arabidopsis thaliana OX=3702 GN=CCT1 PE=1 SV=1	ACTAAGAAGCACGGACACTAAGGTGACGTATCCATGTCGTGTCCGTGTCGGACACCGACACTCTTTGGACACTCTTAGGACACGTGTTCGACACTCTTCAAAACGTGTTCTGTTTTTTAAATTTTTTTAAAGACCCGAATACTCTTTGGACACTTAGAAGACACACATGTCAATCGCATAAACACACATGTCTATCGATTGGATACATGTGAAACTAATTATAAGTTTAAACAAAACAACTTAAGATACAATAATAAAACAAAAAGCatataaatttataggaattagtatcatattatattttttattatctttgaatgatatattcatatatataacatataataaatatataAAATTGCATATTTCATGAGTGTCTCCCACGTGTCGTGTCCTTCA…
1032	MITE_T_12381	CSA023753	Not found	YTX2_XENLATransposon TX1 uncharacterized 149 kDa protein OS=Xenopus laevis OX=8355 PE=4 SV=1	AATTACATTGACACCCCTTGAGGTTTGGTCTAATTACTACCCACCCCCTGACGTTTTGAAAATTATATTTGCATTCTCACCCCTGTGGTTAATAGTCTCATTTCACAAATCCCTCTGCTTATAGAAAAGATAACAATTCCTAGCAGAAAAACAGAGGAAAATACATTTAaaaaaaaaagtaaaggaaagggggaaaaaaagagagagtaaagcaaagcaaagcaaaaaaagaaaTAGTGCATGAGTTCAATGTGTTCATTCTATCTAAATAATTACAATGACAGGGGGGTTAGTGTAATTTTCCAAACGTCAGGAGGTGATATGTATTAAACCCAAACCTCAAGGGGTGTAAGTGTAATT
1033	MITE_T_22201	CSA013423	Not found	ATB13_ARATHHomeobox-leucine zipper protein ATHB-13 OS=Arabidopsis thaliana OX=3702 GN=ATHB-13 PE=2 SV=2	GGCCTCGTTTGGCAAGTAATTTTTTTAGCCAAAAGTCAAAAAGTCACTAAAAAAATCAACAAGCCAATAACTCATACCAAAAAGTCAAAGATTCTCTTTTCTCTCTACTTTTTACACATCTTTTCGTAAAAAGTTAAAAATTCATCTCAAACATATTAGTTTTTTTTACATCACATTTTAGTCAAAAAATCAAAAAGTTACTAAAAAAGTCTGTTCCCAAACGAGACC
1034	MITE_T_11174	CSA020723	Not found	APRR2_ARATHTwo-component response regulator-like APRR2 OS=Arabidopsis thaliana OX=3702 GN=APRR2 PE=2 SV=2	GAGTCAAGAGCCTCTCCTTCCAAGTCCGTGCTTGCGTCCGTCTTTGTAGGCTTTCGGGTCTACTTTTAGGCTCAATTTTGATAATCTGAATCGTTTATATTTTATGATTTATTCAGTATATCATACCTGTAAAAAATCAAGTTGATCGGATATCAGAAAGTATGTGTTTGAAAAATTGAACTAAACACTATTTTTTAAAGATTTTAATAAACAGTTTTCCGAACACATACTTTCTGATATTCGATCAACTTGATTTTTTATAGGTATGATATACTGAATAAATCATAAAATATGAACGGTTCGAATTATCAAAATTAAGCCTAAAAGTAGATCCAAAAGCCTGCAAAAACAGGCGCAAGCACGGAAGCTGCAAGGAGAGGATCTTCACTC
1035	MITE_T_6143	CSA033434	Not found	RABEK_BOVINRab9 effector protein with kelch motifs OS=Bos taurus OX=9913 GN=RABEPK PE=2 SV=1	GATATCATGGAAAAAATATCATGAAATATTTCATAACGATTTTCCATCCTTTGATTAGTGTGTGGTGTTTTATTGTGTGTAATCCAAGGGTGGAGAACCTTCATGAAGCTTTTCATAATGTTTCTTTCATGATACC
1036	MITE_T_22840	CSA033434	Not found	RABEK_BOVINRab9 effector protein with kelch motifs OS=Bos taurus OX=9913 GN=RABEPK PE=2 SV=1	AAAATCTAAGGGTTGGTTTGGGATGTCCTAAAAAAGTGCACTTTTTGACTTATTggtgggtttgggttgggtttgggttgggtttgatgtgatgtgttagagaggtgatgtgatttaaataagatgatgtgaCTTAAATAAGATAGTGACTTTTTGACTTTTTAGTATATGCCAAACTAGCCCTAAGTATTTAT
1037	MITE_T_12212	CSA025032	Not found	GCP2_ARATHProbable glutamate carboxypeptidase AMP1 OS=Arabidopsis thaliana OX=3702 GN=AMP1 PE=1 SV=3	CTATGTTACACGGACTCTTCAAAATAAACCAAGTACCCGTGTCGGACACCCGACACTCGGACAAGGGTATGGGATATGTGTCGGATACTTTTCAACGGATACTTCTTATATAATTGTATATAATACTATTATTATATGTACATATTGTTGTATAATTGCTATAAATGTCATTTTGACACTATAAGTTAAATATAATACCATTTTATCTCACATATTAGATTAAAAATATAAAAATATGACATTTTTTTGCCGAGTCCGCGTATCCTTAAATTTATGATTTGATGAGTCCGACCTCTAGATACACACCCGTACCCGACACCCGTACCCGAGTCCATGTAACATAG
1038	MITE_T_6628	CSA008335	Not found	C7A22_PANGICytochrome P450 CYP749A22 OS=Panax ginseng OX=4054 PE=2 SV=1	AAAAAATATCATGAAATGTATCATAAAGATTTTTCATCCCTTGATTAGTGTGTGGTATTTTATTCTAGGTATAATCTAAAGGTGGAGAATCTTTCATGATCATTTGTATGATTTTTTT
1039	MITE_T_426	CSA004439	Not found	VHAA3_ARATHV-type proton ATPase subunit a3 OS=Arabidopsis thaliana OX=3702 GN=VHA-a3 PE=1 SV=1	GTTTGTTTGGGTGGACATGAGCTTGGGATTGGACTAATAGTCCAATAAAATTATTAACCTAATGTTTGGTTAAACAATTGAAATAGGGACTAATTATTTTAAACTTAATTATTAGTTAAGATAGGATACATAATCCAACAGATTCGTAGTCCTAGGACTATTAGTCATGGGAATGCTAATCCAGTCCGTCCAAACAAAC
1040	MITE_T_16443	CSA023800	Not found	---NA---	GGCCAAGTTTGGAAAGACTAAAAAAGTGTACTTTTTGTCTTTTTGGACTAAAAAATTGAGGTTGAAAATATGGATGTTTGGGTTAACTTTTTGACTTTTTATTGAAAAATGTGTAATAAAAAATTGTAAAAATTGATTTGTAGGGAAAATTTTGAATTGGGAGTTGTGCAGCCGTAATTGTTGACTTTTGGTGAATAGTGTTAACTTTTTAACTTTTTGAGTAATTTTTTGACTTTTTGACTTTTTTTGAAATCCCCAAACTTGGCC
1041	MITE_T_15448	CSA006580	Not found	SUT21_ARATHSulfate transporter 2.1	ACTCTCTCCGTCTCAAAATAATGATCTATTTTGAAAAATTCAACTTTGTTTAGTAATACAATTATTACACTTTAAAAAAATTAATTTTTCAAAAATACCTTTGTTAGTACATTTTTTGGAGAATATTAATGTCATAATTGTACTTTTTATATTATTAATAAACTTAAAAGAATGGAAAAATAAGAAACTTATATTATTTTTGTTCTTAATTTTTTAAAATGGACTAATATTTTGGAATAATGAAAAATAAAATAAAGAACTAATATTTTGGGACGGAGAGAGT
1042	MITE_T_603	CSA029393	Not found	ENT1_ARATHEquilibrative nucleotide transporter 1 OS=Arabidopsis thaliana OX=3702 GN=ENT1 PE=1 SV=1	GGCCATGTTTGTTTGGGCGGACTGGATTAGAATTCTCATGACTAATAGTCCTAAGACTACGAATCCATTGGATTATGTATCCTATCTTAACTAATAGTCAAGTTTAAAATAATTAATCTGTACTTCAATTGTTTAACCAAATATCGGATTAATAATTTTATTAGATTATTAGTCCAATCCCAAACTCATGTCCACCCAAACAAATATGACC
1043	MITE_T_20066	CSA023243	Not found	PABN2_ARATHPolyadenylate-binding protein 2 OS=Arabidopsis thaliana OX=3702 GN=PABN2 PE=1 SV=1	CTCGTTTGGGAACAGGCTAATTTAGCAACTTTTTGGCTATTTGGCTAAAATATGAATTTAAAAAACTAATATGTTTGAGATGACTTTTTGGCTTTTTACGAAAAGATGTGCAAAAAGTAGAGAAAAAAGAGAATCTTTGACTTTTTGGTATGGATTGTTGGCTTTTTGGCTAATTTAATAACTTTTTGGCTTTTTGGCTAAAAGGGAGGGTTTCCAAACGAG
1044	MITE_T_6209	CSA000086	Not found	GRXC1_ORYSJGlutaredoxin-C1 OS=Oryza sativa subsp. japonica OX=39947 GN=GRXC1 PE=3 SV=1	AAAAGTCTTTCATGAAAATGTTCATGAAAGATTTGTGACCTTTGGATTACAGTTACAATAAAGCACCACACACTAATCAAGGTAATCTAAGGGTCACAAATTTTTCATGATCCTTTT
1045	MITE_T_2322	CSA010453	Not found	AB17G_ARATHABC transporter G family member 17 OS=Arabidopsis thaliana OX=3702 GN=ABCG17 PE=2 SV=1	GCTAGGTATCATGAAAAGTCTTTCATGAAAATGATCATGAAAGATATGTGACCTTTGGATGACACCTACAATAAAGCACAACACACTAATCAAGGTAATCTAAGAGTCACAAATTTTTCATGATCATTTTCATGAAAATTTTTTTATGATTCCTAAC
1046	MITE_T_12244	CSA028047	Not found	DRB4_ORYSJDouble-stranded RNA-binding protein 4 OS=Oryza sativa subsp. japonica OX=39947 GN=DRB4 PE=2 SV=1	TGTTACATGGACTCTTCAAAATAAATCAAATACCCGTGTCGGACACCCGACACTCAGACAAGGGTATGAGATATGTGTCGGATACTTTTCAACGGATACTTCTTATATAATTGTATATAACACTATTATTATATGTACATATTGTTGTATAATTGCTATAAATGTCATTTTGACACTATAAGTTAAATATAATACCATTTTATCTCATATATTAGATTAAAAATATAAAATATGACATTTTTTTGCCGAGTCCGCGTATCCTTAAATTTATGATTTGATGAGTCCGACCTCTAGATACATACCCGCACCCGACACCCGTATCCGAGTCCATGTAACA
1047	MITE_T_8630	CSA033390	Not found	---NA---	CAGTGTTTTAAAAAGCACGCTTAGGCGCGAGCCTAAGCACAAGGCGCAATGAGGCGCAGCCTTGCGCTTCGAACAGATCGAGGCGAGGCGCAGCTCAGGCGCTGAGGCGAGGGCTTTTTTTCGAGGCGCAAGGCGTGGGTTTCATGGGCTTTACCCATTTTTCTACTCCAATTGTTGATTAAGTGCTTTTTTTGTGGACATACCCACAGGGATTCAAAACTATTCAATATAAAATGACCAGATGTAGTCAAAAGAGAGCAAAAAGTGATAAAAGATTGAATGTTATACTTTATATCTTTTGTTGGATATTATATTTTTAATTTTTAGAAGATTGAATGTTCTGTTTAGAGATTATCGAAAATGGTTATGATTTTTTAAATATTATATATATATTTTTTA…
1048	MITE_T_9631	CSA006486	Not found	---NA---	TTTGAGGAAATTTCATTTTACCCCCTAAACTATACATCGATAATCAATTTAACCCTTGTACTTATTATAATTTCAATTTTACACCTAAACTATTTGATTTTGGATCAATTTTACCTCTGCCGTTAGCTACCGTTTATAATCAAATGGAAGTTGCTGATTTGGCACAGAAATTTCGTTTGAAATTTTATTTTGCCCCCCAAATTATCTAAGAAATATAAATTAGACCCCCCAAATTCATATTGTTTAGGGGTGTAATTGATATTTTGGAGATTGTTTGGGGGATAAAATGAAATCTCAAATGAAGACGGCAGCAAGTGTCGTCTGCAGCTAACAGCAGGGATGAAATTGATCAaaaattgaataatttaggtgtaaaattaaaattataaGAAGTGTAGG…
1049	MITE_T_2256	CSA002009	Not found	NTO1_YEASTNuA3 HAT complex component NTO1 OS=Saccharomyces cerevisiae (strain ATCC 204508 / S288c) OX=559292 GN=NTO1 PE=1 SV=1	GTTTGAGAAGACTAAATAAGTGCACTTTTTGACTTTTTATGAAATATGGGTTGCGTTTGGATTGGGTTTGAAGTGATGTATTAGAAAGGTGATGTGACTTAAATAAGATGATGTGACTTAAATAGGATAGTGACTTTTTAACTTTTTTCAATCTTCCCAAAC
1050	MITE_T_1406	CSA003934	Not found	RPM1_ARATHDisease resistance protein RPM1 OS=Arabidopsis thaliana OX=3702 GN=RPM1 PE=1 SV=1	ATGCAACAATGATAGAGACCACTAATTTTGGAGCTCTAAAAGACCACTAATGACATGGCACTCAATAAAAAAAGAAAAAAAATACAACACCAGGGCCAAAACATCAAATCATTCCTAGTGAGACCCACTGCCACATCATTAGTGATAGCACTAATTAGTGCTCTCACTCATTTTCCTT
1051	MITE_T_9273	CSA002007	Not found	FLXL1_ARATHProtein FLX-like 1 OS=Arabidopsis thaliana OX=3702 GN=FLXL1 PE=1 SV=1	CTAAGAAGCATGGACACGGATACGTGACACGACACGAGTACGCCGACACGTTAATTTTCAAAAAATGCAGGACACGACACGAGGAGGACACGCATGAAatatataattttatatatttattatatgttatatatatatgaatatatCATTCAAAGATAATAAAAAATGCAATATGACATTAATTCTTATAAATTTATATGGTTTTTATTTTATTATTGTATCTTAAGTTATTTTGTTCAAACTTATAATTAGTTTTACGTATGTCTAATCGTCAGACACGTGTGTTTAAACGATTGACACGTGTGTTTAAACGATTGACACGTGTGTCCTTCAAGTGTCCAAAGAGTGTCCAAGTCTTTAAACAATAGGACACGTTTTGAAGAGTGTCGGACACGTGTC…
1052	MITE_T_6414	CSA024238	Not found	ETFB_ARATHElectron transfer flavoprotein subunit beta, mitochondrial OS=Arabidopsis thaliana OX=3702 GN=ETFB PE=1 SV=1	GAGGCCCCAAAAATTCTACCAAAAGTTTTATCAAATGTCTCATATGGGTGTGGGATTCACATGGGACCTACATTGTGTGGGTCCTACACCTATGTGAGACATTTGGTAAAATTTTTGGTAAAATATTTGGGGTCTC
1053	MITE_T_21601	CSA006550	Not found	PSA7_SOLLCProteasome subunit alpha type-7 OS=Solanum lycopersicum OX=4081 GN=PAD1 PE=2 SV=1	AGGCCTCGTTTGGGAACCCTCATTTTTAGTAAAAAAACCAAAAAGTTACTAAATTAGCCAAAAAGCCAACAACCCATACCAAAAAGTCAAAGATTCTCTTTTCTCTCTACTTTTTGCACATCTTTTCATAAAAAGCCAAAAAGTCATCCCAAACATATTAGTTTTTTTTAGCTCATATTTTAGCCAAATAACTAAAAAATTACTAAATTAGTCTATTCCCAAACGAGGCCT
1054	MITE_T_15493	CSA004429	Not found	MET23_XENLAMethyltransferase-like protein 23 OS=Xenopus laevis OX=8355 GN=mettl23 PE=2 SV=1	AATATTTATAAAATATAGCCTCCGTTTGGGAAGTGGAttggctttttgactttttggctttttggctattttagcttGGGCTATTTTAGCCTGGTTTGGGAAGGGCTTTTTGACTTTTTTTGGCTTTTTTGGCTTTTTTTGTGAGAGAGGATTGTAATGATTATGGGTTGGATTTGATGTTTTGTTTTTTGTGGCTAAAATAACCTATTTTATTTTTTGTGGCTATTTTAGCCAAAAAAGCCTGGCTTTTTTCTTCCCAAACGGAGCCATAATATATTTTTTAATATT
1055	MITE_T_9637	CSA007168	Not found	BRE1A_ARATHE3 ubiquitin-protein ligase BRE1-like 1 OS=Arabidopsis thaliana OX=3702 GN=HUB1 PE=1 SV=1	TGTTACCTAAAACATGGATCGTTCCGGTACACGGAACAGGAACCGGAACATGGTACGCCACGTGCTAAAATGTGGTACGATAAGAGTAGATTTATATATATTACACTTGAGAATTTAAGGTACTTCTAGAGTACTTTCTTTAACGATTAAGTATCCTATAAAAATTTTTCTTCTTTTTTTATGTAACAAATCATTTCTATGAAAATTATGACCCATTTTTTTATTTTTTGTCTTGTTAAAACTTAACTCACCTTAGATTTTAGTTCATATATGTAATTATTTTTTTTCTCCTAAGATAACATTTAAGGAAATATATGGAAAAAAATTTGGGAATCACTGCAGATCACTAAATTTACTGTTTTGGAACGAAAGTGTACCATGTTTTGAAACGTGCGTACC…
1056	MITE_T_22748	CSA007166	Not found	---NA---	TCCGTTTGGGAAGTGGGTTGGCTTTTTGGCTTTTTGGCTATTTTAGCCTGGGCTATTTTAACCTGGTTTGGGAAGGGCTTTTTTAGCTTTTTTTGTGAGAGAGGATTGTAATGATTATGGGTTGGATTTGATGTTTTATTTTTTGGGGCTAAAATAGCCTATTTTATTTTTTGTAGCTATTTTAGTCAAAAAAGCCTGGCTTTTTTCTTCCCAAACGGA
1057	MITE_T_3146	CSA008886	Not found	AT18A_ARATHAutophagy-related protein 18a OS=Arabidopsis thaliana OX=3702 GN=ATG18A PE=1 SV=1	TTAATTCTTGTAAAAAATCATATTGATCGAATATCGATAGTCATTTGATTAGATCACATTTATACAAACAATTTATTTTAAAAATTATACTTACCATTGACACAAATGTGATCTGATCAAGTGTCTATTGATATCCAATCAATATAATTTTTTACAGAAATAA
1058	MITE_T_17602	CSA006702	Not found	GP210_ARATHNuclear pore complex protein GP210 OS=Arabidopsis thaliana OX=3702 GN=GB210 PE=1 SV=1	GGCCCTGTTTGTTAGAACTTAATTTCAGCTTAtttcagctttcagcttaatttaagctattttgatgtgtttggtttagcttatagcttatagcttatagctttGTGGAAGTCAGAAAACAGCTTATTCTTTGAGTGGGGCAGGAGATGCTTTAAGAATAAGCTGGAAatcagcttaagctgaaagttataagctataagctgtttaggcataagctataagcACTTTCCCACAGCTCTACCAAACAGGGCC
1059	MITE_T_4567	CSA024554	Not found	PXL1_ARATHLeucine-rich repeat receptor-like protein kinase PXL1 OS=Arabidopsis thaliana OX=3702 GN=PXL1 PE=1 SV=1	TACATATACTAATTAGTATACTAACTAGTGTACCAACACTAGTTATGACATTATTATTGATCTCACTCATTAATCACATTACAAATACCAAAAACCTTTTAAATTATGTCACATTATCAATTGGTACATTAGTTAGTGTACTAATTAGTGCATATA
1060	MITE_T_1460	CSA034369	Not found	GDL64_ARATHGDSL esterase/lipase At4g16230 OS=Arabidopsis thaliana OX=3702 GN=At4g16230 PE=3 SV=2	GGCAAAGTTTGGGAAGACTAAATAAGTGTACTTTTTAACTTTTTATGAAATATGGGTTGGATTTAGATTGGGTTTGAAGTAATGTGTTAGAGAAATGATGTGACTTAAATAAGATGATATGACTTAAATAAGATAGTGACTTTTTAACTTTTTGAATTTTTTTGAGAATGCCAAACTTGGCC
1061	MITE_T_1062	CSA034369	Not found	GDL64_ARATHGDSL esterase/lipase At4g16230 OS=Arabidopsis thaliana OX=3702 GN=At4g16230 PE=3 SV=2	GGCCTAGTTTGGGAAGATTGAAAAAAGACAAAAAGTCAAAAAGTCACTATCCTATTTAAGTCATATCATCTTATTTAAGTCACATCACCTCTCTAACACATCAGTTCAAACCCAACCCAAACCCAACCCATATTTCATAAAAAAAGTCAAAAAATGCACTTATTTAGTCTTCCCAAACTAGGCC
1062	MITE_T_8834	CSA009743	Not found	RL34_TOBAC60S ribosomal protein L34 OS=Nicotiana tabacum OX=4097 GN=RPL34 PE=2 SV=1	TAGACCATCTCCAACCCTAAACCAAACCTGGCATCAAATTTAAAATTTGGTGAAAAAAGCACTTTTTCATGCTCCAACAGTTTCACCAAATTGATATCAAATCGAGATTTCACTAAACGTTTCACCAAAATGAGAACAGGCTCCGCATTTCACCAAAATACTGTGCATGACCGTTGGGGAGACCAACCGGTCGACCAGTCGGTTGACCGGCCGGTTGACCAACTGGTCGACCACCAAATGGTTCAAACAGTTCCAAAAAAAAAGTTCAAACAGTTAAAAAATATATATATTTTTTTTTTCGCCTTACCGGTCGACCACTAAATGGTTCAAACAGTTCAAAAAAATTGGTTCAAACAGTTCaaaaaaaaaaaaaaaaaTTCCTCTTACCGGTCGACCAAC…
1063	MITE_T_12665	CSA005693	Not found	DHR12_BOVINDehydrogenase/reductase SDR family member 12 OS=Bos taurus OX=9913 GN=DHRS12 PE=2 SV=1	GAGCATCTCCAATGGTAATAGGCATTTTACCTATGTAAATATTACTATAAAGTATACATTTTATTTTGCCTATCAACGATTTCATGTTTCTGCCCCAACCATGCTCTTTATTTTAGCTATTCATCCAAATACTATTAACTTTATAGAATGCCACGTCAGCAACAAAGATGGAGGGAAATAATCTTAATGATTAAATACGTTTTGCCTAGCCTTGAAGGTTAGCTACATGTAGCTAGTGAATGTGAGCTGAGCCAAAATGCCTAAGCATTTGCCTAGTGCATTGGAGTTGAAAAAAGTGAGTCACATTAGGCATTTTGACTAACAAGCATCATATGCCTAGTGGGTTGGAGATGCTC
1064	MITE_T_15187	CSA010253	Not found	FIP1_RATPre-mRNA 3'-end-processing factor FIP1 OS=Rattus norvegicus OX=10116 GN=Fip1l1 PE=1 SV=1	TTAAGGCCTTGTTTGGTTTTTACGTGAGAAACATGTTTGGAAATAAAAAATACGAAAATTTGTTTGGTTTATTTTTTTTTTCAAAAGATATTTTGAAAATTTATTTTAAGAAAGAGTTTTGGAAAAGTAATTGATTTGATGTGTATGAGAGAGAGATTTGTTTAGAAAATTTGTAAACCAAACAAGTTTTGAAAAAAAAAATTTGGAAAAATTTGTTTGGTTTGATTACTTTTGAAAACTTATTTGTAGAGTATTTTTCTCAAAATTTTTTGAGAAACACAAACCAAACAATGCCTAA
1065	MITE_T_12545	CSA005587	Not found	MSL8_ARATHMechanosensitive ion channel protein 8 OS=Arabidopsis thaliana OX=3702 GN=MSL8 PE=2 SV=2	GAGCATCTCCAACCCACTAGGCATATAATGCTTGTTAGTCAAAATGTCTAATGTGATTCACTTTTTTCAACTCCAATGCACTAGGCATATGATTATGCATTTTGGCTCAGCTCACATTCACTAGCTACATGTAGCTAGCCTTCGAGGCAAGGCAAAATGTATTAATCATTAGGATTATTTCCCTCCATCTTTGTTGTTGACGTGGCATTCTATAAAATTAATAGTATTAGGATGAATAGCTAAAATAAAGAGCATGGTTGGAGTAGAAACATGAAACAGTTGATAGGCAAAATAAAATGCATACTTTATAGTAATATTTAGATAGGTAAAATGCCTACTACCGTTGGAGATGCTC
1066	MITE_T_18524	CSA027675	Not found	---NA---	AGGGCAAATTACATATACCCCTCGAGATTTGGCTAAATTACAAATACCCCATTGAGATTTGAGAAATTACAAATTCTCCCCTGAATGCTATATTTGTATAACAAATTAGGGGGTAATTTGTTATGAAATTTAAACCTCAGGTGGTAAATTGTTATGAAAATGCAAACCTTAGGGGGCGGGATGTAATTTCTGAAACCTCAGGAGGTATCTGTAATTTAGCCAAACCTCAAGGGAGGTATATGTAATTTGCCCT
1067	MITE_T_6346	CSA027675	Not found	---NA---	AAATTTTGTGGCTCAAATGTGGCTCAAATGGCCAAAACGACGTCGTTTTGAGTACAAAACAACATCAAAATGGCCAAAACGACGTCATTTTGGCCATTTAAGCCATATTTGAGCCACAGAATTA
1068	MITE_T_21604	CSA028299	Not found	APF2_ARATHAspartyl protease family protein 2 OS=Arabidopsis thaliana OX=3702 GN=APF2 PE=2 SV=1	GGTCTCGTTTGGGAACATACTAATTTAGTAATTTTTTGGCTAGTTGGCTAAAATATGAGCTAAAAAAAACTAGTATGTTTGGGATGATTTTTTGGCTTTTTACGAAAAGATGTGCAAAAAGTAGAGAGAAAAGAGAATCTTTGACTTTTTTGTATGGATTGTTGACTTTTTGACTAATTTAGTAACTTTTTTACTTTTTGGTTAAAAATGAAGGTTCCCAAACGAGGCC
1069	MITE_T_19889	CSA009117	Not found	CDPKG_ARATHCalcium-dependent protein kinase 16 OS=Arabidopsis thaliana OX=3702 GN=CPK16 PE=1 SV=1	GGCCCCGTTTGGGGACTTATTTTTTAGCCAAAAAGTTAAAAAGTTACATTTTTAGCTAAAAAGCCAACAACTCATACAAAAAAGTCAAAGATTCTCTTTTCTCTCTACTTTTTGCACATCTTTTCATAATTAGCCAAAAAGTCATCCCAAACATATAAGTTTTTTTTATCTACTTTTTTAGCCAAATAGTCAAAAAGTTACTAAATTAGCCTGTTCCCAAACGAGGCC
1070	MITE_T_139	CSA023832	Not found	YZ37_SYNY3Uncharacterized sugar kinase slr0537 OS=Synechocystis sp. (strain PCC 6803 / Kazusa) OX=1111708 GN=slr0537 PE=3 SV=1	GGCCATGTTTGTTTGGATGGACATAAGTTTGGGATTGGATTAATAGTCCAATAAAATTATTAATCCGATGTTTGGTTAAACAATTGAAGTACGGACTAATTATTTTAAACTTGACTATTAGTTAAGATATGATACATAATCCAACGGATTCGTAATCCTAGGACTATTAGTCATAGGAATGCTAATCCAGTCCGTCCAAACAAACATGGCC
1071	MITE_T_13540	CSA016757	Not found	NBP35_ARATHCytosolic Fe-S cluster assembly factor NBP35 OS=Arabidopsis thaliana OX=3702 GN=NBP35 PE=1 SV=1	TTTAGGATAAATTACAAATACACCTTTGAGATTTGCTTAAAATACGAATTGCTCCCTTGTGGTTTGGAAAATTACAAATACCTCATTGTCAGAATTTTTTATTTAACAAAATTAATTGAAAAAGTGAAATTTCTATACAATAATAAAATTATCTGAATTATTAATTGAAACAAAATTTTAATATTATTAAAAATTGTTAATTAACTTGATGATTTATTAATAAAAGTACCTATTTGTTATGAAATTAGAAACCTTATGGGACATAATGTAATTTCTAGAATCACCGGGGGTAATTTGTAATTTAAGTAAATCTTAGGGGGTGTGTTTGTAATTTACCCATA
1072	MITE_T_22451	CSA003886	Not found	PER56_ARATHPeroxidase 56 OS=Arabidopsis thaliana OX=3702 GN=PER56 PE=2 SV=1	GGCCTCGTTTGGGAACATGCTAATTTAGTAACTTTTTGGCTATTTGGATAAAATATGAGTTAAAAAAAAACTAGTATATTTGGGATGACTTTTTAGCTTTTTACGAAAAGATATGCAAAAAGTAGAGAGAAAAGAGAATCTTTGACTTTTTGATATAAGTTGTTGGCTTTTTGACTAATTTAGTAACTTTTTGACTTTTTGACTAAAAAGGAGGTTCCCAACGAGGCC
1073	MITE_T_1974	CSA012919	Not found	AHL21_ARATHAT-hook motif nuclear-localized protein 21 OS=Arabidopsis thaliana OX=3702 GN=AHL21 PE=2 SV=1	GAGTGAGAGCACTAATTAGTACTATCATTAATGATGTGGCAGTGGACCCCACCAGGAATGATTTGATGTTTTGACCTTGGTGTTGTATTTTTTTTCTTTTTTTATTAAGTGCCATGTCATTAGTGGTCTTTTTAGAACTCCAAAATTAGTGATCTCTATC
1074	MITE_T_3058	CSA023588	Not found	DRL4_ARATHPutative disease resistance protein At1g50180 OS=Arabidopsis thaliana OX=3702 GN=At1g50180 PE=3 SV=2	ATACTAGGTATCATGAAAATAATGTCATGAAAAGTTTTCATGAAGATTCTCCACCCTTGGATTAGATTATAGTGTTTGTAGTATTTTATTGTATGTTATGCATTCACCCCCTTAGATTAGTTTCATGAAATTTTTCATGATATTTATTTCATGATACGTAGCAT
1075	MITE_T_2013	CSA018295	Not found	---NA---	CTCTTATGCTGTGTTTGATTGGAGAATTTTGAGAGGAATTtagaaagagaaatagaaaaggtaggtgaaatgtaaataaaataTGCCTATATTTCACCTAGTTTCACACACCTTTTCCCTTTCTCATTCCAAATCCCTCTCCAAATCCCCTAACCAAACACAGCATTAGGG
1076	MITE_T_18278	CSA034258	Not found	MORF9_ARATHMultiple organellar RNA editing factor 9, chloroplastic OS=Arabidopsis thaliana OX=3702 GN=MORF9 PE=1 SV=1	ATAGGGTAAATTACATATACCCCCTTGAGGTTTGGCTAAATTACAGATATCCCCTGAGGTTTCAAAAATTACGAATTCCCCCCTGAATGCTATATTTGCATAAGAAATTAGGGGGTAATTTGTTATGAAATATAAACCTCAGGGGGCAAATTGTTATGAAAATACAAACCTCAGGGGGCGGGATGTAATTTTCAAAACCTCAGGGGTATCTGTAATTTAGCCAAACCTCGAGGGGTATATGTAATTTGCCCTAT
[truncated: 796 more rows]

## Sheet: CSS
Sr. No	Mite_Sequence	Gene Name	Pathway Name	Gene Function
[truncated: 4,231 more rows]
