# Supplementary material for: Genome-wide identification and development of miniature inverted-repeat transposable elements and intron length polymorphic markers in tea plant (Camellia sinensis)
Source: Sci Rep. 2022 Sep 28;12:16233. doi: 10.1038/s41598-022-20400-7 (PMC9519581; doi:10.1038/s41598-022-20400-7)
Supplement: Supplementary file 11 — Supplementary Table S8. [file 41598_2022_20400_MOESM11_ESM.xlsx]

## Sheet: CsMITEs
Supplementary Table S8: CsMITEs and CsILPs involved in metabolic pathways
Sr. No	Mite_Sequence	Scaffold	Start	End	Gene Name	Gene Function	Mite Sequence	Pathway Name
1	MITE_T_22962	Scaffold306	268760	269434	TEA000375	UGT8_CATRO7-deoxyloganetic acid glucosyltransferase OS=Catharanthus roseus OX=4058 GN=UGT709C2 PE=SV=1	CATCTCCAACGGTAATAGGCATTTTACCTATTTAAACATTACTATAAAGTATATATTTTATTTTGCCTATCAACTATTTCATGTTTTTACTCCAACCATGCTCTTTATTTTAGCTATTTATCTAAATACTATTAATTTTATAAAATGTCACATCAACAACAAAGATGGAGGGAAATGATCCTAATGATTAAATACATTTTGCCTAACCTTGAAGGCTAGCTACATGTAGCTAGTGAAGAGCATCTCCAACCCACTAGGCATATAATGCTTGTTAGTTAAAATGCCTAGTATAACTCATTTTTTTCAACTCCAATGCACTAGGCATATGATTAGGCATTTTAGCTCAACTCATATTCACTAGCTACATGTAGCTAGCTTTCAAGGCTAGGCAAAATGAGT…	Not found
2	MITE_T_8112	Scaffold36	113790	114040	TEA000751	AZG1_ARATHAdenine/guanine permease AZGOS=Arabidopsis thaliana OX=3702 GN=AZGPE=2 SV=1	AGCCTTCGTTTGGCAAGCAAAAAGCCAGGCTTTTTTGGCTAAAATAGCCACAAAAAACAAAATAGGCTATTTTAGCCACAAAAAACAAAACATCAAATCCAACCCATAATCATTACAATCCTCTCTCACAAAAAAAGCCAAAAAAGCCAAAAAGCCAAAAAGCCAAAAAGCCCTTCCCAAACCAAGCTAAAATAGCCCAGGCTAAAATAGCCAAAAAGCCAAAAAGTCAACCCACTTCCCAAACGGAGGC	Not found
3	MITE_T_10843	Scaffold257	5807900	5808122	TEA001672	HIDM_GLYEC2-hydroxyisoflavanone dehydratase OS=Glycyrrhiza echinata OX=46348 GN=HIDM PE=SV=1	CCCGTTTGGGGATTTACTTTTTTAGCCAATTAGTCAAAAAGTTATTATTTTAGCCAAAAAGCCAACAACTCATACCAAAAAGTCAAAGATTCTCTTTTCTCTCTACTTTTTGCACATCTTTTCGTAATTAGCCAAAAAGTCATCCCAAACATATAAGTTTTTTTTACCTACCTTTTTAGCCAAATAGCCAAAAAGTTACTAAATTAGCCTGTTCCCAAACGA	Isoflavonoid biosynthesis, Drug metabolism - other enzymes
4	MITE_T_34833	Scaffold2276	894016	894367	TEA003137	PALY_CAMSIPhenylalanine ammonia-lyase OS=Camellia sinensis OX=4442 GN=PAL PE=2 SV=1	TTTAAGATAAATTACAAATACACTTTTTCAAGTTTACTTTAAATATGAATTGCTTCTTGTAATTTGAAAAATTATAAATATCCCATGTCAAAATTTTTTATTTAAGAGAATTAATTGAAAAAATAAAATTTCTAACTGTTCACTTATACAATAATAAAATTATCTAAATTATTAATTAAAATAAAATTTTAACATTATTAAAAATTATTAATTAACTTAATAATTTATTAATAAAAAGATATATTTGTTATGAAATTAAAAACGTTAAAGGCATAATATAATTTCTAGAATTACAGAAAATAATTTATGATTTAAGTAAACGTTAACCGGTGTATTTATAATTTATCCTAA	Phenylalanine metabolism, Phenylpropanoid biosynthesis
5	MITE_T_18111	Scaffold482	796233	796397	TEA003374	PALY_CAMSIPhenylalanine ammonia-lyase OS=Camellia sinensis OX=4442 GN=PAL PE=2 SV=1	TGCTGTGTTTGGTTGGGGGATTTGAGGAGGAATTTGGAAAGGGAAAATGAAAAGTTAGGTGAAATATGAATAAAATATACTTATATTTCACATAGTTTCACACACCTTTTCCTTTTCCCTTTTCCTTTCCAAATCCCTCCCCAAATTCCCCAACCAAACACACC	Phenylalanine metabolism, Phenylpropanoid biosynthesis
6	MITE_T_1765	Scaffold1821	1261047	1261330	TEA004632	KGLT_PETHYKaempferol 3-O-beta-D-galactosyltransferase OS=Petunia hybrida OX=4102 PE=SV=1	ACTCCCTCCGTCCCAAAATAATGGTCCCTTTTGGGGAATCCAACTTTTTTTGGTAGTACAATTATTGCATTTGAAAAAAGTTAATTTTCCAAATTTATCCTTTTGATAGTACATGTTTTGAGAATATCAATGTCATTATTGTACTTTTTATATTGTTTATTAATTTAAAAGAAGGGCAAAATAGGAAATTTATATTATTTTTGTACTTGATTTTTGAAGAGGGACTAATATTTTGGGACAATGAAAAATGGAATAAGGGACTAATATTTTGGGACGGAGGGAG	Anthocyanin biosynthesis
7	MITE_T_36023	Scaffold1133	282493	282844	TEA005451	GES_ARATH(E,E)-geranyllinalool synthase OS=Arabidopsis thaliana OX=3702 GN=GES PE=SV=1	TTTGGGTGAATTATAAATACACTTTCTGAGATTTGCTTAAAATATGAATTGCTTCTTGTGGTTTAGAAAATTACAAATACCTTTCAGTCAGAATTTTTTATTTAACGGAATTAATTGAAAAAGTAAAATTTCTAACTGTTCACCTATACAATAATAAAATTATCTAAATTATTAATTGAAATAAAATTTTAATATTATTAAAAACTATTAATTAACTTGATAATTTATTAATAAAAGAACCTATTTGTTATGAAATTAGAACCTTAGGGGACATAATGTAATTTCTAGAATCACATGGAGTAATTTATAATTTAAGTAAATCTCGGGAGGTGTGTTTGTAATTTATCCTTA	Not found
8	MITE_T_33686	Scaffold3322	302684	303028	TEA006093	Y1059_MYCMMPutative S-adenosyl-L-methionine-dependent methyltransferase MMAR_1059 OS=Mycobacterium marinum (strain ATCC BAA-535 / M) OX=216594 GN=MMAR_1059 PE=3 SV=1	ATTTTGGGAAGTTGGCTAAAAGTCAATTTTTTTTGGTTTGTAACAAAAGCCAAAAGTTAGCTTTTTTGTTTTTTTTTTCATTGGGAAGTTGGTTTTTAGCCAATGGTGAAATTACAATTTTACTCTCATGAGTCAAAATGTGTTACATAGGTGAAGTCGTAAATATTTTAAATAAATGGGGGTAGTTTCGTCATTTTATTATGATTTGACATCATTGACATCATAAACAAACATTAATAAAAAAAGTCAAAAGTCACTTTTTACCAACTTTCCAAATCATTTGTCTAAAAAAGCCAAAAGCTTGATTAAAAGCCAAAAAATTACTTTTTACCATCTTCCCAAAA	Not found
9	MITE_T_31300	Scaffold516	1931650	1932030	TEA006847	F3PH_PETHYFlavonoid 3'-monooxygenase OS=Petunia hybrida OX=4102 GN=CYP75B2 PE=2 SV=1	AATGGACTTGGGGTCACTGCTGTGGCAAACGCACAGCAGCGACTGTTGTGCTTCATTTTGTGATGCATTATAGGTTTATTTTTATGATCTGAACCGTTCATTTTGTAGGATTTGTTGAGTACTTCAAGCCTACCAAAAATCATATTAATCGGATATCAACAACTATATGATCGAATTGCATATTTTTATACTATTTTTCAAAAAAAAAAACTTCCTGTTTGTTTTTTTGGTTATCAATCATATAGTTATTGGTATCCGATTAATATAATTTTTGGTAGGGTTGAAGTACTCAACAAACCCAACAAAATGAACGGTTCAGATCATAAAAATAATCCCATAATGCATCACAAAATGAAGCACAGCAGTGACCCCAATTCCAT	Not found
10	MITE_T_30785	Scaffold516	1938236	1938639	TEA006847	F3PH_PETHYFlavonoid 3'-monooxygenase OS=Petunia hybrida OX=4102 GN=CYP75B2 PE=2 SV=1	ATGGGTCTGGCTTTGATCCAGTCCGCCATCGGATTGGACTGTGCTGTTGGGCTCATAGGGACTCACCACGGGTCCCGTTTTAAAAATTTGAACCGTTCAATGTGTACAACTCGTCAAGTACTATATGTTTGTAAAAAATCACGTTGATCGGATATCGATAGCTATGTGATCAAATCAGTTTTGTATAAAAAAATGGACAGTGAATAAATTAACGGTTGATAAAAAACTATTTTGATTACATACCTATCGATATCTGATCAACGTGATTTTTCACAAAAATATAGTACTTGACGAGTTCTATATATTAAACGGTTCAGATTTTCAAAACGAGACCCGTGGTGAGCCCCAACGAGCCCAACAGCACGGTCCAGTGCGATGATGAATTGGACCAAAGCCAGG…	Not found
11	MITE_T_984	Scaffold516	1941813	1942101	TEA006847	F3PH_PETHYFlavonoid 3'-monooxygenase OS=Petunia hybrida OX=4102 GN=CYP75B2 PE=2 SV=1	TAGTACTCCCTCCGTCCCAAAATAATGGTTCTTTTTAGAAAATTTAACTTTTTTTGGTAGTACAATTATTGCATTTGAAAAAAGTTGATTTTTCAAAATTACCCTTTTGATAGTACATTTTTTGAGAATATCAATGTCACAATTGTACTTTTTATATTGTTTATTAATTTATAAGAAGGGCAAAATAAAAAATTTATATTATTTTTATACTTTTTTGAAGAGGGACTAATATTTTGGGACAATGAAAAATGAAATAAGGGACTAATATTTTGGGACGGAGGGAGTATA	Not found
12	MITE_T_19726	Scaffold6545	22899	23048	TEA010250	MT878_ARATHProbable S-adenosylmethionine-dependent methyltransferase At5g38780 OS=Arabidopsis thaliana OX=3702 GN=At5g38780 PE=2 SV=1	ATTCACCAATTAGTGTACTAACTAGTATACTAACATTAGTTATGACATTATTGTTGACCCCATTCATTAATCACATTACAAATACCAAAAACCTCTTAAATTATGCCACATCATCAATTAGTATACTAATTAGTACACTAATTGGTACA	Not found
13	MITE_T_8010	Scaffold1228	1047750	1047994	TEA010326	FLS_PETHYFlavonol synthase/flavanone 3-hydroxylase OS=Petunia hybrida OX=4102 GN=FL PE=2 SV=1	CTCCGTTTGGAAAGTGGGTTGGCTTTTTGACTTTTTGGTTTTTTTGGCTATTTTAACCTGGGCTAAAAAGTTTGGTTTGGAAAGAACTTTTTGACTTTTTAGCTTTTTTGACTTTTTTTGTGAGAGAAGAATGTAATGATTATGGGTTGAATGTGATATTTTGTTTTTTGTGACTAAAATAACATATTTTATCTTTTATAACTAAAATAGTCAAAAAAATCCCGTTTAACTCTTGCCAAACGGA	Flavonoid biosynthesis
14	MITE_T_20277	Scaffold7115	216258	216412	TEA011907	MTN1_ARATH5'-methylthioadenosine/S-adenosylhomocysteine nucleosidase OS=Arabidopsis thaliana OX=3702 GN=MTNPE=SV=1	CTGTGTTTGGTTGGAGGATTTGAAGAGGGATTTGGAGAGGAAAAGGAAAAAGTTTGGTGAAATGTGAATAAAATATACCTACATTTCACCTAGTTTCACACACCTTTTCCCTTTCCCTTTCCAAATCCCTCCTCAAATCCTTCAACCAAACACA	Not found
15	MITE_T_33358	Scaffold4478	435285	435668	TEA013101	CFI_CAMSIChalcone--flavonone isomerase OS=Camellia sinensis OX=4442 GN=CHI PE=2 SV=2	TTCGGATCCTCTCCTTAACTTTTCTATTTGACTTCTTACTTGGCGGATTATTGGGCCTACTTTTAGGCTCAATTTTGATGATCCAAATCGTTCACATTTTAAAATTTATTGAGTATATCATACCTGTAAAAAATCAAGTTGACCGAATATCAGAAAGTATGTGTTCGGAAAACTGTTTATTAAATTTTTAAAAAAAATAGTTTTTAGTTAGATGATCCGAACACATAGTTTCTGATATCCGATTAACTTGATTTTTTACAGGTATGATATATTTAATAAATTTTAAAATGTGAACGATTTGGATCATCAAAATTGAGCCTAAAAGTAGGCCCAATAATCCGCCAAGTAAGAAGTCAAATAGAAAAGTTAAGGAGAGGATCCGA	Flavonoid biosynthesis
16	MITE_T_2957	Scaffold4478	468464	468744	TEA013101	CFI_CAMSIChalcone--flavonone isomerase OS=Camellia sinensis OX=4442 GN=CHI PE=2 SV=2	AATATATTTTGGGCAAATTACAAACACCCCCTCGAGGTTTGATAAAAATACAGATTTTTTCCTAAGGTTTGAGAAATTACAAATTGCCCCCTGAGGGTCCAAGTTTCATAACAAATTAGGGGAAATTAGGGGGGAAATCTGTATAAAAATAAAAACCTCATGGGGCAATTTGTTATGAAAATATAAATCTCAGGAGGTAAGATGTAATTTCTCAAATCTTAAGGAGAAATTTATATTTTCACCAAACGTCGAGGGCTGTTTGTAATTTGCCCTAATATTT	Flavonoid biosynthesis
17	MITE_T_5423	Scaffold4478	480627	480884	TEA013101	CFI_CAMSIChalcone--flavonone isomerase OS=Camellia sinensis OX=4442 GN=CHI PE=2 SV=2	CATGTTTGATTGGGTGGATTAGAGCATGGGATTGAGATTATTAATTCGTGGGCCCAATTATCTTATGTTTGTTTTAACATTTTGGTTTAGGATTATTAATCCAATGGATAATTAATCCAACAAATTTATAAGATTATTAGTAATGGAGTAGGGGTGAGATTATTAATCTAATGGATATTAATTCAATAGGATAGTGAATACCACACTAATTTCATAGGATTATTAATACTTCACTATTAGTCTTGTGAATCAAACAT	Flavonoid biosynthesis
18	MITE_T_443	Scaffold409	2579556	2579851	TEA015230	HIDM_GLYEC2-hydroxyisoflavanone dehydratase OS=Glycyrrhiza echinata OX=46348 GN=HIDM PE=SV=1	ATAGGGTTCGTTTGGTTTGTATTTCTGAAAAATTTTTGAAAACTTTTCTCTACAAATAAGTTTTTAAAAGTAATCAAACCAAACAAATTTTTCCAAAAAAATTTCTCAAAACTTGTAAACCAAACAAGTTTTCCAAACAAATCTCTCTCTCACACACATCAAATCAATCACTTTTTCCAAAACTCTCTCTCAAAATAATTTTCCAAAACATCTTTTTGAAAAAAACCAAACCAAACAACTTTTCGTACTTTTTATCTCTAAAACACATCTCTCAAACGCAAACCAAACATACCCA	Isoflavonoid biosynthesis, Drug metabolism - other enzymes
19	MITE_T_9711	Scaffold2377	37806	38020	TEA015860	GAT1_ARATHGABA transporter OS=Arabidopsis thaliana OX=3702 GN=GATPE=SV=1	CTAATTTAGGCCTCGTTTGGCAAGAGGCTATTTTAGTCAGTTAACCAAAAAGTTAAATTAGCCAAAAAGCCAACAACCCATACCAAAAAGTCAAAGATTCTATTTTCTCTCTACTTTTTGCACATCTTTTCGTAATTAGCCAAAAAGTCATTCCAAACATACAAGTTTTTTTTACCTACATTTTTAGCCAAATAGCCAAAAAGTTACTAAATTA	Not found
20	MITE_T_9709	Scaffold2377	37813	38040	TEA015860	GAT1_ARATHGABA transporter OS=Arabidopsis thaliana OX=3702 GN=GATPE=SV=1	AGGCCTCGTTTGGCAAGAGGCTATTTTAGTCAGTTAACCAAAAAGTTAAATTAGCCAAAAAGCCAACAACCCATACCAAAAAGTCAAAGATTCTATTTTCTCTCTACTTTTTGCACATCTTTTCGTAATTAGCCAAAAAGTCATTCCAAACATACAAGTTTTTTTTACCTACATTTTTAGCCAAATAGCCAAAAAGTTACTAAATTAGCCTGTTCCCAAACGAGGCC	Not found
21	MITE_T_20956	Scaffold3332	259830	259980	TEA016685	U74F1_ARATHFlavonol 7-O-beta-glucosyltransferase UGT74FOS=Arabidopsis thaliana OX=3702 GN=UGT74FPE=SV=1	AGGTATCATGAAAAAAATTTCATGAAAATGATCATGAAAGATTTATGACCTTTGGATTACATTTAGAATAAAATGCCACACACTAATCAAGGTAATCCAAGGGTCATAAATTTTTCATGATCATTTTCATGAAAGTTTTTTCATGATCCC	Not found
22	MITE_T_21180	Scaffold225	1459951	1460100	TEA021312	C81E1_GLYECIsoflavone 2'-hydroxylase OS=Glycyrrhiza echinata OX=46348 GN=CYP81EPE=SV=2	TATGTTAGGGATTCCAAATAAATTACCAAATTTTTTTACCAAACCTCTCACATGGGTGTGGGACCTACACACATGTGATTTTTGTGGATCCTACACCCATGTGAGAAGTTTGGTAAAAAATTTGATAATTTCTTTGGGATCCATAGCAT	Not found
23	MITE_T_20942	Scaffold4168	220719	220869	TEA022459	C81E1_GLYECIsoflavone 2'-hydroxylase OS=Glycyrrhiza echinata OX=46348 GN=CYP81EPE=SV=2	AGGTATCATGAAAAAACTTTCATGAAAATGATCATGAAAGATTTATGACCTTTGGATTATACTTAAAATAAAACACCACACATTAATCAAGGTAATCCAAGGGTCATAAATTTTTCATGATCAGTTTCATGAAAATTTTTTCATGATCCC	Not found
24	MITE_T_14520	Scaffold7032	103469	103681	TEA024762	DFRA_MALDOBifunctional dihydroflavonol 4-reductase/flavanone 4-reductase OS=Malus domestica OX=3750 GN=DFR PE=SV=1	AGGCCATGTTTGTTTGGGCGGACTGGATTATCATTCCCATGACTAATAGTTCTAGGACTACGAATCCGTTGGATTATGTATCATATCTTAACTAATAGTTAAGTTTAAAATAATTAATCCGTATTTCAATTGCTTAACCAAACATCGGATTAATAATTTTATTGGACTATTAGTCCAATCCCAAGCTCATGTCCACCCAAACAAACATGGCC	Not found
25	MITE_T_12676	Scaffold7032	103713	103943	TEA024762	DFRA_MALDOBifunctional dihydroflavonol 4-reductase/flavanone 4-reductase OS=Malus domestica OX=3750 GN=DFR PE=SV=1	AGGCCTCGTTTGGGAACATGCTAATTTAGTAACTTTTTGACTATTTGGCTAAAATATGAGCTAAAAAAAACTAGTATGTTTGGGATGACTTTTTGACTAATTACGAAAAGATGTGCAAAAAGTAGAGAGAAAAGAGAATCTTTGACTTTTTGGTATGGGTTGTTGGCTTTTTGGCTAATTTAGTAACTTTTTGACTTTTTGGCTAAAACAGAACCTTTCCAAACGAGGCC	Not found
26	MITE_T_20996	Scaffold7032	107438	107568	TEA024762	DFRA_MALDOBifunctional dihydroflavonol 4-reductase/flavanone 4-reductase OS=Malus domestica OX=3750 GN=DFR PE=SV=1	AAAAAACTTTCATGAAAATGATCATGAAAGATTTATGACCTTTGGATTACACTTAAAATAAAACACCACACACTAATCAAGGTAATTCAAGAGTCATAAATTTTTCATGATCAGTTTCATGAAAGTCTTT	Not found
27	MITE_T_22476	Scaffold492	3406134	3406265	TEA024977	PPO_MALDOPolyphenol oxidase, chloroplastic OS=Malus domestica OX=3750 PE=2 SV=1	AATTTATCACCCTTAAATGAACTTTAATGATATAGCATTGAGGTTAGATGCCACACGATAGAATGTTTAACAAATCAAAATTTGACACTTGTCAAACACATCATTAGAAGTGATTTTTAGGGGCAATAAAT	Isoquinoline alkaloid biosynthesis, Tyrosine metabolism
28	MITE_T_17499	Scaffold1194	906959	907111	TEA025111	CSE_ARATHCaffeoylshikimate esterase OS=Arabidopsis thaliana OX=3702 GN=CSE PE=SV=1	AGGCTAAGTTTGGTTAACCTAAAAAAGTACATTTATTTCATCTTTTTATCTTTTTTGGATCACATCAATCAACATTTCCTCTTTACTTTTTTTTTACACATAATACAAAAAAAGTCAAAAAATACACTTATTTAGTCTTCCCAAACTTGGCC	Drug metabolism - other enzymes
29	MITE_T_30688	Scaffold1194	907379	907774	TEA025111	CSE_ARATHCaffeoylshikimate esterase OS=Arabidopsis thaliana OX=3702 GN=CSE PE=SV=1	AGCTCGAAACCGCGGCTCGAAATCACGGCTCTACACCAAAACGACGTCGTTTTGGTGTCGAATTTTTATTTTTATTTATTTATTTTTTTCTTTCTTTCTTCCCTGGTTTTGTTACAGAACGAAGAAGAAGAAGAAGAAGAAGAAGAAGAAGAAGAAGAAGAGAAGGGAGGAGGGAGGGGAGAGGAGGGGGCCATAAAAACCGGTTGGAGGAGGAGGGGAGGCTGGGCAGATGATGGTGGTGCTGCGACGTCAGCGGGGCTGGACAGACGACCGGGGCTGGGCGAGGCGACGGTCTGCTGCGACTATCGGCGATGACCTACGGCGACGAACCCTCTCCTCTCTCTTTCTCCCTCTCTCCTCCTCTTCTTCCATTTTCGAGCTCGACCCTTTCGAGC	Drug metabolism - other enzymes
30	MITE_T_17849	Scaffold1925	436286	436448	TEA025129	GSXL9_ARATHFlavin-containing monooxygenase FMO GS-OX-like 9 OS=Arabidopsis thaliana OX=3702 GN=At5g07800 PE=2 SV=1	AATGCTACGTATCATGAAGTAAATATCATGAAAAATTTCATGAAACTAATCCAATGGTGAATGCATAACATACAATAAAACACTACAAACACTATAATCTAATTAATGGTGGAGAATCTTCATGAAGACTTTTCATGACATTATTTTCATGATACCTAGCAT	Not found
31	MITE_T_27696	Scaffold5658	520971	521508	TEA026890	METK2_ACTCHS-adenosylmethionine synthase 2 OS=Actinidia chinensis OX=3625 GN=SAM2 PE=2 SV=1	GAACTATGAAGCATGGGTACTTCGAAAAACAAGCCGTACCCGTACCGGGTACTTACCGGCGTATGGTACCTCGTATGGTACTTCTTCATACGTACCGGGTACACGAAATACGTACCCAAATTTTTTCTTCTTAATTTTTGGCGTACCCAGACGTACCTACTATATACTCAAGCCGTACCGTACTTCAGTTGAAATAATATTTTCTTCTACTATAGAGATAAAACCCCTTTAACTAGACTTCTTTTTTATTTTTAGTTTTATACTTAGCATGTTTTTAAAATTAAACTATGGTTTGTAAAATATATTGACATTTAATTTTGATCTATACATTTACTTTTGGCATTAAATGTTAATTATAGGTTAAATCTTAACAAATTAAACCATTTAATTAATTTTACA…	Cysteine and methionine metabolism
32	MITE_T_33382	Scaffold7617	145030	145391	TEA029188	C81E1_GLYECIsoflavone 2'-hydroxylase OS=Glycyrrhiza echinata OX=46348 GN=CYP81EPE=SV=2	AATAATATTAGGGAAAATTACAAATACACTCTTGATTTGCTTAGAATATAAATTACTCTTATAGTTTGAAAAATTATAAATATCCCTTCATTAGAATTTTTTATTTAACAGAATTAGTTAAAAAAATGAATTTCTTAATTGCTCTCTTATACAATAATAAAATTATCTATATTATTAATTGAAACATATTTTTAATATTATTAAAAATTATTAATTGACTTAATGATTTATTAATAAAAGGGCGATTTGTTATGAAATTAGAAACCTTAGGGGGTGGAATGTAATTTTCAAAATCATAAAAGGTGATTCGTATTTTAATCAAATCTCAGATAGTGTATTTGTAATTTATCCATATTATTTT	Not found
33	MITE_T_20419	Scaffold3920	818385	818539	TEA029495	UFOG5_MANESAnthocyanidin 3-O-glucosyltransferase 5 OS=Manihot esculenta OX=3983 GN=GT5 PE=2 SV=1	CTAGGTATCATGAAAATTTTGTCATGAAAATAATCATGAAAGTTTTGTGACCCTTAGATTACACTTAGAATAAAGCACCACGCACTAATCAAGATAATCTAAGGATCATAAATTTTTCATGATCATTTTCATGACAAAATTTTCATGATCCCTA	Not found
34	MITE_T_6903	Scaffold174	152312	152565	TEA032324	PPO_MALDOPolyphenol oxidase, chloroplastic OS=Malus domestica OX=3750 PE=2 SV=1	TGAGCCCTGTTTGATAGGGCTTATTTTCAGCTTATTTTAGCTTTTAGCTTAATTTAAATTATTTTGATGTGTTTGGTTCAGCTTAATAATACAGTTTATAACTTTTTGTAAGTCAAATATTAACTTATTCTTTAAGTGGGGGAGGAGAAACTTAATTTATAAGTCAAAAATCAACTTATATTCACAACTATAAGTTATAAGTTGTTAAGTTATAAGTTGTAATCACTTTCTCACAGCCCTATCAAACGGGGCC	Not found
35	MITE_T_16564	Scaffold15433	76463	76617	TEA032935	CSE_ARATHCaffeoylshikimate esterase OS=Arabidopsis thaliana OX=3702 GN=CSE PE=SV=1	TCTAGAGTGAAATTTTCCTAAAGTTTCCTAGAGTGCTATATTGTGTGGTTGAGATTTATTGGCAAGTCACATCAAAAAAATTGATGTGACTTGCCAGTAAATCTCAACCATACACTGTAGCACTTTAGGAAACTTTAGGAAAAAAACACTCTAG	Drug metabolism - other enzymes
36	MITE_T_21237	Scaffold3128	181912	182060	TEA034042	CHS2_CAMSIChalcone synthase 2 OS=Camellia sinensis OX=4442 GN=CHS2 PE=2 SV=1	TATGCTAGGGACCCCAAACAAATTACTAAATTTTTTACCAAATCTCTCACATGGGTGTGGGACCCACACACATTTGATTTGTGTGGATCCCACACCCATGTGAGAGGTTTGGTAGAAAATTTGGTAATTTATTTGGGGTCCATAGCAT	Flavonoid biosynthesis
37	MITE_T_4161	Sc0001183	40927	41082	CSA009157	PEAMT_SPIOLPhosphoethanolamine N-methyltransferase OS=Spinacia oleracea OX=3562 GN=PEAMT PE=1 SV=1	CTGTGTTTGGTTGAAAGATTTGGGAAGGGATTTAAAAAGGAAAATAAAAAAAATGTGTAAAATTATATGAAATATAAGTATATTTTATTCACATTTCATTTATCTTTTTCATTTTCTTTTCTAAATCTCTTCTCAAATTTCCTAACCAAATATAG	Glycerophospholipid metabolism
38	MITE_T_12343	Sc0000063	1194085	1194417	CSA005411	SAMC_XENTRS-adenosylmethionine mitochondrial carrier protein OS=Xenopus tropicalis OX=8364 GN=slc25a26 PE=2 SV=1	TTTGTTTTGGGAGATAGAATGGAGGGGATTGAGAGTGAGGGGATTAATAGTGAGGGGATTGATAGTGAGGAATTGTTAAATTATTTTTATATAAAATAATAAAAAAAATAAACATTATATTTAAAAAAAAATTCCCAATATATAAAAAATAAAAAAATTTCTAATCCCTTCACTATTTTTCTAATACCATCTCTACCTTACCAATCTCCCTTCCTCCTCCTTACTAATACCAAGGTATTACTAGTCCCCTCCCTATCTCTCAAAACAAACACCCCATTCTCAATCCCCTCCTCACTATCAAACCCAATCCCCTCCCCATAACCCCAAACAAA	Not found
39	MITE_T_6595	Sc0000063	1202400	1202516	CSA005411	SAMC_XENTRS-adenosylmethionine mitochondrial carrier protein OS=Xenopus tropicalis OX=8364 GN=slc25a26 PE=2 SV=1	ATTTATCACCCCTAAATGACCCCTAATGATGTGGCATTGAGGTTAGACCCCACATGATGAAATTTTGACAAATCAAAATTTGACACTTGTCTGACACATCATTAGGGGTGATAAAT	Not found
40	MITE_T_15505	xpSc0054384	17790	18061	CSA012768	GAT1_ARATHGABA transporter 1 OS=Arabidopsis thaliana OX=3702 GN=GAT1 PE=1 SV=1	TGTGTTTGGTTGGAGTTTTTGAGGTGGGATTTGGAAAAGGAATGAGAAATGTAATCCTATTTATGTTTGGTTATAATAAAAAATATATGGGAAAAGAAAGTGGGTGAGAAATAAATAAAGAAATATGATACCTTTTTAGGACATCAATTCTATTTTATAACCAACACAACCAAACATAGTTGGAATTTGGAATTCTATTAATTCTTTCtccttttcctttcatttccatttccctttccatttctattcccaAATCCCCCAACCAAACACA	Not found
41	MITE_T_827	Sc0000027	1331189	1331370	CSA005452	GSOX5_ARATHFlavin-containing monooxygenase FMO GS-OX5 OS=Arabidopsis thaliana OX=3702 GN=FMOGS-OX5 PE=1 SV=2	GGTCAAGTTTGGAAGATTAAATAAGTGTATTTTTTGACTTTTTATGAAATATGGATTGGATTTGGGTTGGATTTGAAGTGATGTATTAGAGAGGTGATGTGGCTTAAATAAGATGATGTGACTTAAATAAGATAGTGACTTTTTGACTTTTTGAATTTTTTAAAGGATGCCAAACTTGGCC	Not found
42	MITE_T_4132	Sc0001121	417276	417429	CSA034561	PVADH_PSESPPolyvinylalcohol dehydrogenase OS=Pseudomonas sp. OX=306 GN=pvaA PE=1 SV=1	TGTGTTTGGTTGGGGGATTTTGGGAGGGATTTGGAAAGGGAAAGGGAAAATGTTTGTGAAACTATGTGAAATGTAGGCATGTTTTTTTCACATTTCACCTACCTTTTCCATTTCTCTTTCCAAATCCCTTCTCAAATTCTTCAACCAAACACA	Not found
43	MITE_T_11833	Sc0000308	239017	239376	CSA013363	ALL12_OLEEUIsoflavone reductase-like protein OS=Olea europaea OX=4146 PE=1 SV=1	AAGTTTTAGAGACTAAAATTTAGGAACAAAATTATTTTTTAGAGACCAAATAATTTTGTTGCGAAAAGTGTCGTTATTATATTTTTAGCAGCAAAAATTAAACATTAGTGATGAATTATTATTCTTTTGGGACCAAATTTTTTATCTAAAAAAAAAAACTATTCTGAGAGCAAATTATTGTCCCTAAAAGTCTATTTATTAGTGACATTTTCAAAAAAATTTCGCTAAAAGTCTTGTTTTTGACTTTTCGGGACGACCTATTAGCGACTATCCTCATGACGATAGAAATTGGTTCATAAATATCTTTTGCAACAAAATTTTCACTTGTAGAGACCAAAACATTTAATTTCTAAAACTCT	Not found
44	MITE_T_7677	Sc0000277	468736	469402	CSA016113	CHSG_PETHYChalcone synthase G OS=Petunia hybrida OX=4102 GN=CHSG PE=2 SV=2	TAGGGGTGTGCGCGGTGCGGGTCGGTGCGGTTTGAGAGAAAAATGGAAACCGTATGGCGGGTGGCGGATTGATAGAAGTGTCACTAGAATTTGCCATTTTCCTTATCAAAAACCGGCGGTTCGCTTGGCAAATAATGACGGATTTGCCTTGGCGGTTCGGGCGGATTGGCGGTTTATAAAAAATATAATTCAAATTACAAAACTTAAATCAAAGAGTAAAAAAAAGACGAGAGATACCGTGATGTTAAGCATCTTGCGAAGCTTTCTTCTGATGCAGCAAGTGTAGCAACAACATGATAATATCAACGACTATGCCATCAGTTCATTACAAGCATCTGTGGAAGCTACAATGATCAAATACAATACATAAAATTCCCCTCGAGCAGTAATGTAATACTA…	Flavonoid biosynthesis

## Sheet: CsILP
ILP_Pri_IDs	Scaffold_ID	Scaffold_start	Scaffold_end	CDS_loci	Gene function	Start-End	Matching Arabidopsis loci	Start-End	F_pri_start_site	F_Pri_len	F_Pri_Tm	F_Pri_GC%	F_Pri_seq	R_pri_start_site	R_Pri_len	R_Pri_Tm	R_Pri_GC%	R_Pri_seq	Ampli_size_cds	Ampli_size_genome	Amplicon size in tea 2 genome	Scaffold	Start	End	No. of amplimer if more than 1
CSAPIP0022	Sc0000003	2495976	278656	CSA011735.1	GDH[glutamate dehydrogenase], theanine synthesis related genes	79-320	AT5G07440	79-320	52	23	59.68	43.48	TCTTGGGTTGGACTCTAAACTTG	132	20	59.97	55	GGACACCAGAGTTCCATCGT	100	207 bp	207	Scaffold919	437189	163277
CSAPIP1511	Sc0001228	99316	492612	CSA027515.1	GOGAT[glutamine oxoglutarate aminotransferase], theanine synthesis related genes	2584-3533	AT5G53460	2971-3920	2702	20	60.47	45	ACCCTTGCCATTGCTATGAA	2787	21	59.92	42.86	TTGGATTCCTTGAACCATCTG	106	599 bp	599	Scaffold529	46911	1110397
CSAPIP1721	Sc0001451	430503	93639	CSA006044.1	GS[glutamine synthetase], theanine synthesis related genes	11-1045	AT5G37600	11-1045	96	20	59.62	50	ACCTCAGAAGCAAAGCAAGG	179	20	59.99	55	TCTCCAGGAGCTTGACCTGT	103	215 bp
CSAPIP2102	Sc0001835	227242	219111	CSA001114.1	GS[glutamine synthetase], theanine synthesis related genes	322-1277	AT5G35630	316-1271	496	20	59.27	50	TAAACGCTACAAGGCTGCTG	585	20	59.42	40	CCATTTCACGTTTGTTTGGA	109	308 bp	308	Scaffold793	230022	1054291
CSAPIP2983	Sc0003049	250990	19605	CSA029477.1	GOGAT[glutamine oxoglutarate aminotransferase], theanine synthesis related genes	658-1637	AT5G53460	685-1664	714	20	59.73	50	TGTTTCTTACGCCCACTCCT	798	20	57.97	45	TTGGAGGTTTAATGCAGCTC	104	449 bp	449	Scaffold3533	1453598	277728
CSAPIP3308	Sc0003709	147431	60984	CSA019055.1	GDH[glutamate dehydrogenase], theanine synthesis related genes	67-308	AT3G03910	67-308	61	20	59.51	50	GGATTCCAAGCTCGAGAAGA	147	21	58.16	42.86	TTCTGAATCCGACATAGGACA	107	196 bp	197	Scaffold670	2849579	1347720	2
CSAPIP3671	Sc0004705	106578	26179	CSA009695.1	GDH[glutamate dehydrogenase], theanine synthesis related genes	868-1139	AT5G18170	841-1112	872	21	60.61	47.62	TGTGATATTCTCCTCCCAGCA	952	20	61.71	50	TTGGATGGTTAGCTGCCTCA	100	191 bp	191	Scaffold450	292822	2274307
