# Supplementary material for: Genome-wide identification and development of miniature inverted-repeat transposable elements and intron length polymorphic markers in tea plant (Camellia sinensis)
Source: Sci Rep. 2022 Sep 28;12:16233. doi: 10.1038/s41598-022-20400-7 (PMC9519581; doi:10.1038/s41598-022-20400-7)
Supplement: Supplementary file 12 — Supplementary Table S9. [file 41598_2022_20400_MOESM12_ESM.xls]

## Sheet: CsMITEs
Supplementary Table S9: Selected primers for validation of CsMITEs and CsILP markers
Sr. No.	AssaySet	Type	Sequence	Start	Length	Tm	GC Percent	Amplicon
1	MITE_T_7207|Sc0000009|65152|65249|ATC|29|F783_ID=CSA036475	Forward Primer	GTCCAGATGAATGGCTACCT	136	20	61.187	50	265					Length
	MITE_T_7207|Sc0000009|65152|65249|ATC|29|F783_ID=CSA036475	Reverse Primer	GATACACCCTCCACTCACAATA	379	22	61.21	45.455						498
2	MITE_T_7149|Sc0001605|353662|353770|TA|24|F770_ID=CSA022659	Forward Primer	GGTCTTTGTTTAGTGGTCCAAATC	55	24	62.036	41.667	459					509
	MITE_T_7149|Sc0001605|353662|353770|TA|24|F770_ID=CSA022659	Reverse Primer	TGTGTCAGGGTGTTTGGAATAA	492	22	62.311	40.909						509
3	MITE_T_7136|Sc0000713|248872|248980|TA|26|F768_ID=CSA032661	Forward Primer	GAGAGAGAAAGAAGGGTGGTAAA	28	23	61.655	43.478	373					518
	MITE_T_7136|Sc0000713|248872|248980|TA|26|F768_ID=CSA032661	Reverse Primer	GTCACGAGTTGGACTCGAATA	380	21	61.439	47.619						512
4	MITE_T_6905|Sc0000042|951194|951311|TA|128|F742_ID=CSA006258	Forward Primer	GGAGAACCAGGTTGGTAGATTC	1	22	62.022	50	522
	MITE_T_6905|Sc0000042|951194|951311|TA|128|F742_ID=CSA006258	Reverse Primer	CTTAGTTGTGGTCCTGTCAGTT	501	22	62.029	45.455
5	MITE_T_7139|Sc0000303|1015641|1015752|GC|18|F769_ID=CSA010192	Forward Primer	ATGCTCCATCATGCACAAATA	70	21	61	38.1	268
	MITE_T_7139|Sc0000303|1015641|1015752|GC|18|F769_ID=CSA010192	Reverse Primer	GCCATTTAGATGTTCTTCAAGATCT	313	25	61	36
6	MITE_T_14936|Sc0000166|1125518|1126242|TA|11|F1510_ID=CSA019321	Forward Primer	AGCTAATCTAGGCCCGGAAATA	109	22	62.855	45.455	997					1125
	MITE_T_14936|Sc0000166|1125518|1126242|TA|11|F1510_ID=CSA019321	Reverse Primer	GTTGAAGTGGAGACCTCATCTC	1084	22	61.919	50						1181
7	MITE_T_7987|Sc0000441|440741|441521|CA|26|F854_ID=CSA007808	Forward Primer	GGAGTAGAAGATGAAGAACAGAGAA	30	25	61.76	40	1028					1174
	MITE_T_7987|Sc0000441|440741|441521|CA|26|F854_ID=CSA007808	Reverse Primer	GGACACCCTAGTGCCAATAAA	1037	21	61.971	47.619						1157
8	MITE_T_8938|Sc0000675|220525|221298|TCA|12|F969_ID=CSA014204	Forward Primer	GGAAGAAGAAGAAGAGGGAGAAAG	32	24	62.235	45.833	879					1157
	MITE_T_8938|Sc0000675|220525|221298|TCA|12|F969_ID=CSA014204	Reverse Primer	GCTTCAGACAACTTGAGGAGAG	889	22	62.352	50
9	MITE_T_9616|Sc0004533|89365|90121|CTA|31|F1043_ID=CSA004791	Forward Primer	ACTAACTCCAAGAATCGCTAACC	25	23	62.174	43.478	1074
	MITE_T_9616|Sc0004533|89365|90121|CTA|31|F1043_ID=CSA004791	Reverse Primer	AACCCACTTCCCAAACCAA	1084	19	62.032	47.368
10	MITE_T_8004|xfSc0001585|47950|48706|AAT|32|F854_ID=CSA036755	Forward Primer	TGGCTCTTGGATTACCTTGATTAG	49	24	62.361	41.667	1007
	MITE_T_8004|xfSc0001585|47950|48706|AAT|32|F854_ID=CSA036755	Reverse Primer	AGGTGCGGAAAGATGATACG	1036	20	61.892	50
11	MITE_T_14198|Sc0002610|71988|72310|GC|53|F1434_ID=CSA003051	Forward Primer	TGAATGATCTACCTTTCGACTACTT	143	25	61.781	36	457					723
	MITE_T_14198|Sc0002610|71988|72310|GC|53|F1434_ID=CSA003051	Reverse Primer	GCTCAACATGTCAAAGTCAACA	578	22	61.777	40.909						723
12	MITE_T_12745|Sc0004671|95959|96281|CCTAGG|25|F1320_ID=CSA031313	Forward Primer	CTCCATCTCCTTCACCTAACAAG	150	23	62.016	47.826	459					723
	MITE_T_12745|Sc0004671|95959|96281|CCTAGG|25|F1320_ID=CSA031313	Reverse Primer	CAAAGGGCCAGGGCAATA	591	18	62.122	55.556						723
13	MITE_T_13945|Sc0006014|15711|16033|TA|25|F1421_ID=CSA024837	Forward Primer	CGACTGACACACCAAGACAATA	128	22	62.235	45.455	472					712
	MITE_T_13945|Sc0006014|15711|16033|TA|25|F1421_ID=CSA024837	Reverse Primer	CGGACATTGACACTCGTTGA	580	20	62.185	50
14	MITE_T_13736|xpSc0053407|258512|258834|GACCTA|14|F1404_ID=CSA024021	Forward Primer	ACCACAGTTAGGAGGCTACA	89	20	62.016	50	479
	MITE_T_13736|xpSc0053407|258512|258834|GACCTA|14|F1404_ID=CSA024021	Reverse Primer	CCTTTGTCCTGCTCCTGAATA	547	21	62.016	47.619
15	MITE_T_14401|xpSc0053272|57060|57371|TTA|48|F1466_ID=CSA012393	Forward Primer	CTTTCCTCTCCGTTTGACTTCT	168	22	62.038	45.455	545
	MITE_T_14401|xpSc0053272|57060|57371|TTA|48|F1466_ID=CSA012393	Reverse Primer	GGGAGTTTGGCTTCCCTATT	712	20	61.785	50
16	MITE_T_22864|xpSc0053209|420727|420945|TTA|22|F2024_ID=CSA026486	Forward Primer	AAAGCATCACCCAAAGGATAGT	175	22	62.253	40.909	272
	MITE_T_22864|xpSc0053209|420727|420945|TTA|22|F2024_ID=CSA026486	Reverse Primer	CCAACATACTAACATGACCCATTC	423	24	61.78	39.13
17	MITE_T_2819|Sc0000205|73472|73634|ATTATTA|163|F247_ID=CSA013422	Forward Primer	GGGTCATAATGCTGATACAGAAATG	79	25	61.865	40	399
	MITE_T_2819|Sc0000205|73472|73634|ATTATTA|163|F247_ID=CSA013422	Reverse Primer	TCCGGTATGTGAAACGAGAATG	456	22	62.348	45.455
18	MITE_T_2922|Sc0001662|379602|379765|TA|20|F261_ID=CSA024882	Forward Primer	ATCTTCACTCTCTCTCTCTCTCTC	134	24	62	45.833	384
	MITE_T_2922|Sc0001662|379602|379765|TA|20|F261_ID=CSA024882	Reverse Primer	AAAGGCTCAAAGATGAGCAAAC	496	22	62	40.909
19	MITE_T_3144|Sc0005084|15691|15852|GC|170|F278_ID=CSA003190	Forward Primer	TAAGAGGGTTGTTGGGTGAAA	56	21	62	42.9	506
	MITE_T_3144|Sc0005084|15691|15852|GC|170|F278_ID=CSA003190	Reverse Primer	ACAAATACTGGGTAGTGGGAAA	540	22	62	40.909
20	MITE_T_3468|Sc0000389|690255|690409|AAC|12|F315_ID=CSA005663	Forward Primer	TATGTCTCCTTGATCCCGTCAG	47	22	63	50	446
	MITE_T_3468|Sc0000389|690255|690409|AAC|12|F315_ID=CSA005663	Reverse Primer	GAGCTGATGAGGCTTGTTGATT	471	22	63	45.455
21	MITE_T_3682|Sc0000713|238499|238648|AT|18|F337_ID=CSA032660	Forward Primer	ACCATATGCTCTCCCTCATTTAC	12	23	61.92	43.478	321
	MITE_T_3682|Sc0000713|238499|238648|AT|18|F337_ID=CSA032660	Reverse Primer	GAAATGGAGTGAGAGAGGAGATAAA	378	25	62	41
22	MITE_T_3727|Sc0000319|884371|884524|GC|165|F342_ID=CSA006886	Forward Primer	ATGACTCGACCTCTCTGGATTA	68	22	62.117	45.455	377
	MITE_T_3727|Sc0000319|884371|884524|GC|165|F342_ID=CSA006886	Reverse Primer	TTTGTTGGTTATGGTGCTGTTT	423	22	61.82	36.364
23	MITE_T_4161|Sc0001183|40927|41082|CG|162|F387_ID=CSA009157	Forward Primer	TCATCCATCCACAAGTCTATCTT	1	23	61.281	39.13	509
	MITE_T_4161|Sc0001183|40927|41082|CG|162|F387_ID=CSA009157	Reverse Primer	CACCCAAGAAAGACAGCATTAAG	487	23	62.051	43.5
24	MITE_T_4959|Sc0001479|480804|480956|GC|17|F497_ID=CSA003710	Forward Primer	TAGTGTTGGAGTTGTGGTTATGT	166	23	62.063	39.13	324
	MITE_T_4959|Sc0001479|480804|480956|GC|17|F497_ID=CSA003710	Reverse Primer	GGGTCATCAGAGGATCTTGAAC	468	22	62.05	50
25	MITE_T_4992|Sc0002427|127003|127155|TT|152|F504_ID=CSA018695	Forward Primer	GGTTTAGCTGGGTGCTAGATTA	10	22	62	45.455	492
	MITE_T_4992|Sc0002427|127003|127155|TT|152|F504_ID=CSA018695	Reverse Primer	CATGCAGATGCCTGAAAGATG	481	21	62	47.619

## Sheet: CsILPs
ILP_Pri_IDs	F_pri_start_site	F_Pri_len	F_Pri_Tm	F_Pri_GC%	F_Pri_seq	R_Pri_len	R_Pri_Tm	R_Pri_GC%	R_Pri_seq	Ampli_size_cds	Ampli_size_genome	Amplicon size in tea 2 genome
CSAPIP0295	367	21	59.62	52.38	CTCGAAGCTAAGTGACCTCCA	20	59.01	50	TGTTGGGTCAGTAGCACCAT	100	295	282
CSAPIP0379	1308	20	58.51	45	CCCTTGTAGCTTTGGCTTTT	22	58.35	36.36	TTCTTGCCTGTGTTTATGTTGA	121	258	246
CSAPIP0572	35	20	60.74	45	TCTGATGCTTTGGGCATTCT	20	59.42	50	CACGGCATCCACCTATAACA	100	380	400
CSAPIP0674	249	22	59.55	36.36	AATTGATTCTTTATGGGGGTGA	20	59.04	50	AATCAGCTTCCACTCCTGCT	101	206	214
CSAPIP0899	95	20	59.8	45	ATTGGGGCTGATTTTGTCAC	22	58.99	50	CCAAGACTCTGAAACCTCTCCT	101	213	227
CSAPIP1038	1274	21	59	33.33	TTCGTGGAAAATGAATGTGAA	20	58.8	50	CAAGTTCAAGCTCGTTCAGC	106	220	234
CSAPIP1226	626	19	61.02	57.9	GGAGTGGAGGCGGACATTA	24	58.97	41.67	TCTGTCTCCTAAGTACATGCACAA	106	217	231
CSAPIP1414	671	21	60.06	42.86	CGTGATTTTGAGGAGAATGGA	20	59.6	50	GCAGTTGTGAGAGCAATTCG	110	276	286
CSAPIP1882	88	20	59.4	55	AGAGAAGCATGGGACTGGAG	23	59.81	43.48	TGTTTGGCCTTAGATAGTTGAGC	110	259	481
CSAPIP2225	376	21	58.71	42.86	CGAGCTTCCAATTAAACATCC	18	60.44	55.56	CTCGCAAGCAGCGTCTTT	108	217	201
CSAPIP2472	906	20	59.91	45	ATGCCATGTGCCATGATCTA	21	58.84	47.62	CCAAGAGGACCTCCTTTTTCT	102	204	219
CSAPIP2513	292	21	60.39	42.86	TGCCTCAAAGCAAATTAGTGC	20	59.23	40	CCCAAATGCATATTCACCAA	106	200	207
CSAPIP2775	1350	22	58.72	45.46	CTGAATACTTGGAGTTGCATCC	20	59.95	50	CAATTCTCTTGCCCTCTTCG	101	333	372
CSAPIP2961	2352	23	59.76	39.13	TGGGTTCTTTTGGTATAACTGGA	25	57.05	28	TAGAATATGAGGCTTTTTGAAAGTT	116	400	496
CSAPIP3118	2208	20	59.74	55	AAGCTGGTCTCAAGCTCTGG	20	59.83	50	AGATCTGCTTCATGCCCTGT	102	262	246
CSAPIP3314	429	20	60.28	45	GAAAATCATCCGCACAATCC	19	60.04	57.9	CACACCAAGCTGCTCCACT	110	341	353
CSAPIP3345	454	18	62.89	66.67	GGGTCGCGACACCTTCTG	21	61.91	47.62	TCTTGTAGTGCAAGGCCCAAT	100	215	207
CSAPIP3352	844	26	59.75	38.46	TGAACAGACAGATGTTAGTCTTGATG	20	59.77	50	AGGTGTTGCAGGTCGTTCTT	106	227	209
CSAPIP3380	502	23	59.84	47.83	GGAGGATGATGTCAGGAAGTATG	21	60.25	52.38	TCAAGGGAGTAACCAGCCTCT	110	270	318
CSAPIP3882	533	20	59.79	50	CAGGCAGATGAATGTGAGGA	20	59.46	50	GGGTTAAAAGGCTTCCAGGT	104	293	305
CSAPIP3892	297	22	59.97	40.91	CAAAGATCATTGAGGTGGACAA	20	60.14	55	ACATAGGCAACAGCCTCACC	109	377	407
CSAPIP3932	287	20	58.51	50	GATGCAACTGTGGTGGAGAT	20	59.84	45	TTTGCCTTCACGACATTCAG	101	270	244
CSAPIP4199	592	26	58.76	38.46	ACTCTACATATTATTGTGTGGGGTTC	23	58.45	34.78	TTCCCGTTTGAAATCTATTATCC	100	351	330
CSAPIP4248	86	20	60.67	45	AATGCAGCTTCGTTCACCAT	21	58.94	47.62	AAGCTTGTAGCCTGCAAAGAG	105	201	194
CSAPIP4263	853	22	60.28	50	CCCCAAAGGTGACACAGTATCT	20	59.04	45	ATGGGGAATAGTTTGCTTCG	106	319	308
CSAPIP4364	22	19	59.85	57.9	AGAAGCACCGGAGGTCACT	19	59.28	52.63	CTCTGCGAGCGAGTTCAAT	110	205	233
CSAPIP4365	117	20	59.64	55	AACTCGCTCGCAGAGGTTAC	20	59.26	50	ATTCACCACCCCTTCCTGTA	105	233	209
CSAPIP4385	32	19	60.86	63.16	GACCACCACCACCACCTCT	20	61.12	50	ACTTGAGCAAGGAACGCTCA	102	351	434
CSAPIP4700	526	20	60.44	60	GCTACGAGAGCTTGCAGGAG	20	59.04	50	CCCTGGTGTTCTGGTTTCTT	111	229	244
CSAPIP4702	28	20	58.82	45	CGATGGAATTCTCTGCGATA	20	59.14	45	TCCATTGATGAATCCACACC	105	239	223
CSAPIP4734	1255	21	59.57	38.1	TGGGAAAACTTTCACAAAGGA	20	60.85	55	TTCAGCGGTACACTCGGACT	109	200	219
CSAPIP4749	228	22	58.19	40.91	TTGTTTCTGGGATAGATTGGAG	20	61.34	60	ACTAGGGTTGGCACCCAGTC	112	339	634
CSAPIP4799	1151	26	57.57	34.62	GAACTAGAGCAACAAGAGTATTTTGA	21	58.66	42.86	AATGTTTCACAGCCTCTGGAT	106	240	257
